# Supplementary material for: Mapping life’s disparity and evolutionary constraints in a geometric complexity space
Source: Sci Adv. 2026 Jan 7;12(2):eaea6945. doi: 10.1126/sciadv.aea6945 (PMC12778060; doi:10.1126/sciadv.aea6945)
Supplement: Supplementary file 2 — Tables S1 to S3 [file sciadv.aea6945_tables_s1_to_s3.zip]

Archive with 3 entries (3 files):
- aea6945_table_s1.xlsx
- aea6945_table_s2.xlsx
- aea6945_table_s3.xlsx
