# Supplementary material for: Mapping life’s disparity and evolutionary constraints in a geometric complexity space
Source: Sci Adv. 2026 Jan 7;12(2):eaea6945. doi: 10.1126/sciadv.aea6945 (PMC12778060; doi:10.1126/sciadv.aea6945)
Supplement: Supplementary file 2 — Tables S1 to S3 [file sciadv.aea6945_tables_s1_to_s3.zip › aea6945_table_s1.xlsx]

## Sheet: Synthesis
Summary for consecutive groups
	Groups	Sampling	Multivariate Shapiro-Wilk (p-value)	Multivariate Wilcoxon test (p-value)	PERMANOVA test (p-value)	Box-M test (p-value)	ANOSIM test (p-value)	Wilcoxon test of boostrapped RGV
	Body size (order of magnitude)	n	H0: Normality	H0: Equal medians	H0: Equal centroids	H0: Equal covariance matrix	H0: Similarity of groups	H0: Equal medians
	-7	12	0.3365
				0.0513037	0.078	2.03539e-18	0.9908	0
	-6	114	2.2225e-13
				9.87002e-05	0.001	9.72648e-20	0.012	0
	-5	78	7.392e-07
				0.0416149	0.003	5.79996e-05	0.0089	3.01555e-99
	-4	92	4.741e-06
				0.182268	0.562	4.059e-06	0.9192	4.40293e-124
	-3	79	1.572e-06
				0.0472204	0.041	1.29402e-06	0.0331	1.30596e-195
	-2	201	6.739e-14
				0.033546	0.001	4.94578e-15	0.0453	2.62025e-53
	-1	254	2.2e-16
				0.99063	0.012	0.0270447	0.1731	0.0219212
	0	75	2.288e-06
				2.24551e-05	0.001	1.55955e-05	0.0004	0
	1	38	3.436e-06
	Hierarchical complexity level	n	H0: Normality	H0: Equal medians	H0: Equal centroids	H0: Equal covariance matrix	H0: Similarity of groups	H0: Equal medians
	Prokaryotes (S)	116	5.4119e-14
				1.2e-05	0.001	3.04563e-56	0.0001	1.22509e-65
	Prokaryotes (C/A)	94	2.827e-09
				0.0727	0.001	3.3141e-74	0.0029	0
	Unicellular eukaryotes (S)	127	8.556e-07
				1	0.131	0.845462	0.4724	0
	Unicellular eukaryotes (C/A)	5	0.04032
				1	0.001	0.60303	0.0262	0
	Multicellular eukaryotes (S)	555	<2.2e-16
				1	0.001	8.11625e-27	0.2192	0
	Multicellular eukaryotes (C/A)	47	0.001027
	Prokaryotes (S)	116	5.4119e-14
				7.9e-11	0.001	2.14405e-37	0.0002	0
	Unicellular eukaryotes (S)	127	8.556e-07
				1	0.001	1.44074e-63	0.0001	4.34123e-249
	Multicellular eukaryotes (S)	555	2.2e-16

## Sheet: Normality tests
Multivariate normality tests
Living vs possible groups	Numbers	Multivariate Shapiro test (W)	p-value	D'Agostino test (Omnibus)	p-value	Skewness	p-value	Kurtosis	p-value
THEO (Theoretical Biomorphs)	15389	NA	NA	NA	NA	154.465	2.2e-16	110.89	2.2e-16
LIFE (Living shapes)	94	0.80372	2.2e-16	5552.03	2.2e-16	6.2708	3.593e-10	-74.2476	2.2e-16
Body Size categories	Numbers	Multivariate Shapiro test (W)	p-value	D'Agostino test (Omnibus)	p-value	Skewness	p-value	Kurtosis	p-value
-7	12	0.92568	0.3365	18.0056	0.0001231	1.6534	0.09825	-3.9079	9.805e-05
-6	114	0.72264	2.2225e-13	397.586	2.2e-16	2.8113	0.004934	-19.7404	2.2e-16
-5	78	0.86572	7.392e-07	15.4644	0.0004385	3.9192	8.884e-05	-0.3227	0.7469
-4	92	0.90354	4.741e-06	32.9213	7.1e-08	2.4359	0.01485	-5.195	2.048e-07
-3	79	0.87628	1.572e-06	1095.63	2.2e-16	1.3461	0.1783	-33.0729	2.2e-16
-2	201	0.83363	6.739e-14	6493.54	2.2e-16	2.5606	0.01045	80.5418	2.2e-16
-1	254	0.77362	2.2e-16	7498.35	2.2e-16	2.373	0.01764	86.5605	2.2e-16
0	75	0.87465	2.288e-06	3343.49	2.2e-16	1.324	0.1855	57.8078	2.2e-16
1	38	0.77548	3.436e-06	116.551	2.2e-16	0.295	0.768	33.4135	2.2e-16
2	1	NA	NA	NA	NA	NA	NA	NA	NA
Complexity level	Numbers	Multivariate Shapiro test (W)	p-value	D'Agostino test (Omnibus)	p-value	Skewness	p-value	Kurtosis	p-value
ME-a/c	47	0.90479	0.001027	1629.8	2.2e-16	1.3367	0.1813	40.3487	2.2e-16
ME-s	555	0.80271	2.2e-16	15501.2	2.2e-16	3.4705	0.0005196	124.456	2.2e-16
P-a/c	94	0.8221	2.827e-09	3131.66	2.2e-16	2.4969	0.01253	55.9055	2.2e-16
P-s	116	0.70346	5.4119e-14	369.536	2.2e-16	3.1774	0.001486	-18.9588	2.2e-16
UE-a/c	5	0.7645	0.04032	4.8537	0.08831	-0.1401	0.8886	-2.1986	0.0279
UE-s	127	0.9167	8.556e-07	16.0172	0.0003326	3.6772	0.0002358	-1.5797	0.1142
Abbreviations:				R Packages
ME-a/c :	Multicellular Eukaryotes - aggregates/colonial			fBasics and mvnormtest
ME-s :	Multicellular Eukaryotes - solitary
P-a/c :	Prokaryotes - aggregates/colonial
P-s :	Prokaryotes - solitary
UE-a/c :	Unicellular Eukaryotes - aggregates/colonial
UE-s :	Unicellular Eukaryotes - solitary

## Sheet: Median tests
COMPARISON OF MEDIANS
					comparison of means
Multivariate comparisons	Multivariate Kruskal-Wallis test				Multivariate Hotelling test	1000 permutations
	statistics	df	p.value		statistics	df	p.value
LIFE vs THEORETICAL groups	817.425	4	1.29089e-175		1170.26	416328	0
Body size groups* (without 2)	398.492	32	7.52983e-65		65.1452	4274	0
Complexity groups	474.143	20	7.44672e-88		62.051	4597	0
	Note: As only one taxon of the dataset belongs to the body size category 2, we performed the Body Size tests by removing this data
Pairwise comparisons	Multivariate Wilcoxon - Mann-Whitney test (p-values)
Body Size groups* (without 2)	-7	-6	-5	-4	-3	-2	-1	0	1	p-values with Bonferroni corrections
-7		1	0.0371179	0.437094	0.0874063	1	1	1	9.49406e-06
-6	0.0513037		0.00355321	1.02382e-05	0.00316197	0.206806	1	0.0466938	0.0466938
-5	0.00103105	9.87002e-05		1	1	0.456735	1	1	1
-4	0.0121415	2.84394e-07	0.0416149		1	0.0232274	0.182704	1	1
-3	0.00242795	8.78326e-05	0.17039	0.182268		1	1	1	0.0423097
-2	0.389423	0.00574462	0.0126871	0.000645207	0.0472204		1	1	1
-1	0.552997	0.190779	0.0834495	0.00507511	0.153557	0.033546		1	1
0	0.216061	0.00129705	0.785699	0.142772	0.531738	0.256046	0.99063		0.000808384
1	2.63724e-07	2.85522e-12	0.162389	0.000221429	0.00117527	0.658959	0.502539	2.24551e-05
not adjusted p-values
Pairwise comparisons	Multivariate Wilcoxon - Mann-Whitney test (p-values)
Complexity groups	ME-a/c	ME-s	P-a/c	P-s	UE-a/c	UE-s	p-values with Bonferroni corrections
ME-a/c		1	0.827	1.6e-06	1	1
ME-s	1		0.006	2.2e-16	1	1
P-a/c	0.441	0.0044		1.6e-05	1	0.109
P-s	1.4e-06	2.2e-16	1.2e-05		0.235	8.5e-11
UE-a/c	1	1	1	0.1409		1
UE-s	1	1	0.0727	7.9e-11	1
not adjusted p-values
	R Packages
	Matrix	Kruskal-Wallis test
	Hotelling	Hotelling
	coin	Multivariate Wilcoxon test

## Sheet: Centroid test
COMPARISON OF CENTROIDS (PERMANOVA)
Permutation test for adonis under reduced model
Permutation: free
Number of permutations: 999			Note: As only one taxon of the dataset belongs to the body size category 2, we performed the Body Size tests by removing this data
adonis2(formula = dist.life ~ mini.size, permutations = 999)			R packages:	vegan (pairwise.adonis)
Df SumOfSqs R2 F Pr(>F)
Model 8 50608085 0.55107 143.31 0.001 ***
Residual 934 41227909 0.44893
Total 942 91835994 1.00000
	Permanova tests without Betadisper (p-values and R2)
Body Size groups* (without 2)	-7	-6	-5	-4	-3	-2	-1	0	1	R2
-7		0.0240512	0.144996	0.27333	0.327263	0.172331	0.333488	0.644383	0.903411
-6	0.078		0.233321	0.451422	0.488928	0.455918	0.702261	0.803191	0.877985
-5	0.003	0.001		0.0491017	0.0689044	0.108379	0.391747	0.523293	0.647812
-4	0.001	0.001	0.003		0.00230441	0.0280924	0.297136	0.440855	0.603377
-3	0.001	0.001	0.002	0.562		0.0155283	0.255906	0.418913	0.607555
-2	0.001	0.001	0.001	0.007	0.041		0.193274	0.232173	0.329265
-1	0.001	0.001	0.001	0.001	0.001	0.001		0.0194053	0.12211
0	0.001	0.001	0.001	0.001	0.001	0.001	0.012		0.125116
1	0.001	0.001	0.001	0.001	0.001	0.001	0.001	0.001
p-value not adjusted
	Permanova tests without Betadisper (p-values and R2)
Body Size groups* (without 2)	-7	-6	-5	-4	-3	-2	-1	0	1	R2
-7		0.0240512	0.144996	0.27333	0.327263	0.172331	0.333488	0.644383	0.903411
-6	1		0.233321	0.451422	0.488928	0.455918	0.702261	0.803191	0.877985
-5	0.108	0.036		0.0491017	0.0689044	0.108379	0.391747	0.523293	0.647812
-4	0.036	0.036	0.108		0.00230441	0.0280924	0.297136	0.440855	0.603377
-3	0.036	0.036	0.072	1		0.0155283	0.255906	0.418913	0.607555
-2	0.036	0.036	0.036	0.252	1		0.193274	0.232173	0.329265
-1	0.036	0.036	0.036	0.036	0.036	0.036		0.0194053	0.12211
0	0.036	0.036	0.036	0.036	0.036	0.036	0.432		0.125116
1	0.036	0.036	0.036	0.036	0.036	0.036	0.036	0.036
p-value with Bonferroni corrections
adonis2(formula = dist.life ~ life$Complexity, permutations = 999)
Df SumOfSqs R2 F Pr(>F)
Model 5 63044808 0.6851 408.15 0.001 ***
Residual 938 28977468 0.3149
Total 943 92022276 1.0000
	Permanova tests without Betadisper (p-values and R2)
Complexity groups	P-s	P-a/c	UE-s	UE-a/c	ME-s	ME-a/c	R2
P-s		0.364473	0.513944	0.332165	0.64188	0.884324
P-a/c	0.001		0.326983	0.102423	0.532414	0.813873
UE-s	0.001	0.001		0.0154056	0.31863	0.0956833
UE-a/c	0.001	0.004	0.131		0.0479211	0.363494
ME-s	0.001	0.001	0.001	0.001		0.0856192
ME-a/c	0.001	0.001	0.001	0.001	0.001
p-value not adjusted
	Permanova tests without Betadisper (p-values and R2)
Complexity groups	P-s	P-a/c	UE-s	UE-a/c	ME-s	ME-a/c	R2
P-s		0.364473	0.513944	0.332165	0.64188	0.884324
P-a/c	0.015		0.326983	0.102423	0.532414	0.813873
UE-s	0.015	0.015		0.0154056	0.31863	0.0956833
UE-a/c	0.015	0.06	1		0.0479211	0.363494
ME-s	0.015	0.015	0.015	0.015		0.0856192
ME-a/c	0.015	0.015	0.015	0.015	0.015
p-value with Bonferroni corrections

## Sheet: Covariance matrix tests
COMPARISON OF COVARIANCE MATRICES
Box's M test for homogeneity of covariance matrices
	Chi2	df	p.value		R packages:	biotools and rcompanion
LIFE vs THEORETICAL groups	4903.7	10	2.2e-16
Body size groups* (without 2)	Inf	90	2.2e-16		Note: As only one taxon of the dataset belongs to the body size category 2, we performed the Body Size tests by removing this data
Complexity groups	939.43	50	2.2e-16
Pairwise comparisons	Box's M test (p-values)
Body Size groups* (without 2)	-7	-6	-5	-4	-3	-2	-1	0	1	p-value with Bonferroni corrections
-7		7.32741e-17	3.09426e-22	1.77703e-23	1.38462e-21	1.45834e-19	3.9965e-21	3.12026e-20	1.35121e-16
-6	2.03539e-18		3.50153e-18	2.84526e-33	2.16636e-24	2.53834e-35	3.51103e-61	2.87644e-39	6.91561e-23
-5	8.59517e-24	9.72648e-20		0.00208799	6.99979e-10	2.07838e-34	1.55433e-51	1.20064e-23	3.27528e-17
-4	4.93619e-25	7.90351e-35	5.79996e-05		0.000146124	1.53975e-22	2.0955e-29	7.4836e-14	2.76928e-15
-3	3.84617e-23	6.01767e-26	1.94438e-11	4.059e-06		4.65847e-05	0.0011006	0.0414243	7.15482e-09
-2	4.05094e-21	7.05093e-37	5.77327e-36	4.27709e-24	1.29402e-06		1.78048e-13	1.49154e-08	9.26766e-10
-1	1.11014e-22	9.75287e-63	4.31758e-53	5.82084e-31	3.05721e-05	4.94578e-15		0.973608	1.09669e-07
0	8.6674e-22	7.99011e-41	3.33512e-25	2.07878e-15	0.00115067	4.14317e-10	0.0270447		0.000561437
1	3.75336e-18	1.921e-24	9.09801e-19	7.69244e-17	1.98745e-10	2.57435e-11	3.04637e-09	1.55955e-05
not adjusted p-values
Pairwise comparisons	Box's M test (p-values)
Complexity groups	P-s	P-a/c	UE-s	UE-a/c	ME-s	ME-a/c	p-values with Bonferroni corrections
P-s		4.56844e-55	3.21608e-36	1	2.95852e-47	1.53447e-42
P-a/c	3.04563e-56		4.97115e-73	4.39714e-07	4.33723e-43	0.233072
UE-s	2.14405e-37	3.3141e-74		1	2.16112e-62	4.53391e-42
UE-a/c	0.83383	2.93143e-08	0.845462		1	3.22233e-06
ME-s	1.97235e-48	2.89149e-44	1.44074e-63	0.60303		1.21744e-25
ME-a/c	1.02298e-43	0.0155381	3.02261e-43	2.14822e-07	8.11625e-27
not adjusted p-values

## Sheet: Similarity test
SIMILARITY TESTS (ANOSIM)
	Mean rank within	Mean rank between	R	p-value
Body size groups* (without 2)	203400	225700	0.1004	0.0001		Note: As only one taxon of the dataset belongs to the body size category 2, we performed the Body Size tests by removing this data
Complexity groups	203600	234700	0.1395	0.0001
Pairwise comparisons	ANOSIM test (p-values)
Body Size groups* (without 2)	-7	-6	-5	-4	-3	-2	-1	0	1	p-value with Bonferroni corrections
-7		1	1	1	1	1	0.9072	1	0.0036
-6	0.9908		0.432	0.0036	0.0036	0.0036	0.0036	0.0036	0.0036
-5	0.8016	0.012		0.3204	0.0144	0.0252	0.0036	0.0036	0.0036
-4	0.41	0.0001	0.0089		1	1	0.72	1	0.0288		R package:	vegan
-3	0.4369	0.0001	0.0004	0.9192		0.0331	0.02	0.3975	0.0008
-2	0.3503	0.0001	0.0007	0.0024	0.0331		1	1	0.054
-1	0.0252	0.0001	0.0001	0.0015	0.02	0.0453		1	0.7272
0	0.0505	0.0001	0.0001	0.806	0.3975	0.0826	0.1731		0.0144
1	0.0001	0.0001	0.0001	0.0218	0.0008	0.0015	0.0202	0.0004
not adjusted p-values
	ANOSIM test (R2)
Body Size groups* (without 2)	-7	-6	-5	-4	-3	-2	-1	0	1											1
-7
-6	0.9908
-5	0.8016	0.012
-4	0.41	0.0001	0.0089
-3	0.4369	0.0001	0.0004	0.9192
-2	0.3503	0.0001	0.0007	0.0024	0.0331
-1	0.0252	0.0001	0.0001	0.0015	0.02	0.0453
0	0.0505	0.0001	0.0001	0.806	0.3975	0.0826	0.1731
1	0.0001	0.0001	0.0001	0.0218	0.0008	0.0015	0.0202	0.0004
Pairwise comparisons	ANOSIM test (p-values)
	P-s	P-a/c	UE-s	UE-a/c	ME-s	ME-a/c	p-values with Bonferroni corrections
P-s		0.0015	0.0015	0.615	0.0015	0.0015
P-a/c	0.0001		0.0405	0.0195	1	1
UE-s	0.0002	0.0029		1	0.0015	1
UE-a/c	0.0464	0.0011	0.4724		0.402	0.0285
ME-s	0.0001	0.119	0.0001	0.0262		1
ME-a/c	0.0002	0.4989	0.6399	0.0012	0.2192
not adjusted p-values
	ANOSIM test (R2)
Complexity groups	P-s	P-a/c	UE-s	UE-a/c	ME-s	ME-a/c
P-s
P-a/c	0.0001
UE-s	0.0002	0.0029
UE-a/c	0.0464	0.0011	0.4724
ME-s	0.0001	0.119	0.0001	0.0262
ME-a/c	0.0002	0.4989	0.6399	0.0012	0.2192

## Sheet: RGV
RATIO OF GENERALIZED VARIANCES
Performed with 1000 boostraps and rarefaction = 50
LIVING vs POSSIBLE	Mean RGV	Median RGV	SD	CI_Lower	CI_Upper	Shapiro p-value
LIFE dataset	0.00039668	0.000270134	0.000433076	3.89106e-05	0.00144863	1.33248e-39
THEORETICAL dataset	0.890365	0.753901	0.584215	0.182135	2.38856	1.77649e-26
Kruskal-Wallis chi-squared = 1499.3, df = 1, p-value < 2.2e-16
Mann-Whitney test (p-values)	0			The living dataset represents 0.04 ± 0.04% of the theoretical dataset
Body size group* (without 2)	Mean RGV	Median RGV	SD	CI_Lower	CI_Upper	Shapiro p-value
-7	6.02068e-09	5.91504e-09	2.57494e-09	1.41935e-09	1.167e-08	3.56398e-07
-6	0.0172431	0.00998054	0.0214175	0.000521356	0.0746247	8.8065e-38
-5	0.417446	0.30333	0.365892	0.0342297	1.42981	2.45137e-31
-4	0.856784	0.744072	0.561631	0.183752	2.24902	1.84917e-27
-3	0.357364	0.281831	0.274538	0.0569837	1.06406	6.68444e-31
-2	0.0995769	0.0738755	0.0905742	0.00990062	0.337483	1.22113e-33
-1	0.231746	0.150416	0.250069	0.0201125	0.955853	1.10356e-37
0	0.165888	0.139065	0.107611	0.028534	0.422498	2.47485e-25
1	0.00712242	0.0049215	0.00739975	0.000104243	0.0278354	3.48303e-31
Wilcoxon Mann-Whitney test (p-values)	-7	-6	-5	-4	-3	-2	-1	0	1
-7
-6	0
-5	0	2.38e-313
-4	0	0	1.44968e-105
-3	0	5.29e-321	0.038833	0
-2	0	2.43885e-220	0	0	0
-1	0	1.24621e-282	0	0	0	3.5676e-59
0	0	0	3.49768e-86	1.96099e-277	1.35011e-90	0	0.0188006
1	0	6.63373e-37	0	0	0	5.55956e-299	5.82e-321	0
Kruskal-Wallis chi-squared = 7264.4, df = 8, p-value < 2.2e-16
Complexity levels	Mean RGV	Median RGV	SD	CI_Lower	CI_Upper	Shapiro p-value
P-s	0.0293195	0.0135741	0.0416656	0.00061287	0.157429	2.02627e-40
P-a/c	0.00775014	0.00562388	0.00679775	0.000787659	0.0238327	1.87454e-30
UE-s	0.883688	0.726559	0.61449	0.130261	2.54288	4.77391e-27
UE-a/c	0.0242739	0.0250357	0.00364094	0.0158832	0.0288874	7.10855e-25
ME-s	0.175344	0.130423	0.156996	0.0197749	0.610774	2.22803e-33
ME-a/c	0.00269576	0.00217452	0.00195302	0.000499693	0.00807029	1.53656e-28
Wilcoxon Mann-Whitney test (p-values)	P-s	P-a/c	UE-s	UE-a/c	ME-s	ME-a/c
P-s
P-a/c	0
UE-s	0	0
UE-a/c	0	0	0
ME-s	4.58271e-228	1.312e-321	0	6.29823e-276
ME-a/c	0	0	0	0	0
Kruskal-Wallis chi-squared = 4898, df = 5, p-value < 2.2e-16
