# Supplementary material for: Mapping life’s disparity and evolutionary constraints in a geometric complexity space
Source: Sci Adv. 2026 Jan 7;12(2):eaea6945. doi: 10.1126/sciadv.aea6945 (PMC12778060; doi:10.1126/sciadv.aea6945)
Supplement: Supplementary file 2 — Tables S1 to S3 [file sciadv.aea6945_tables_s1_to_s3.zip › aea6945_table_s2.xlsx]

## Sheet: mediane
COMPARISON OF MEDIANS
											R packages: Matrix and dunn.test packages
Kruskal-Wallis test	DSI		DSK		LSI		LSK
	Chi-squared	p.value	Chi-squared	p.value	Chi-squared	p.value	Chi-squared	p.value
Body size groups* (without 2)	44.385	4.812e-07	217.492	< 2.2e-16	50.9942	2.631e-08	178.574	< 2.2e-16		Note: As only one taxon of the dataset belongs to the body size category 2, we performed the Body Size tests by removing this data
Complexity groups	63.36	2.452e-12	164.455	< 2.2e-16	107.28	< 2.2e-16	179.128	< 2.2e-16
DSI												DSK												LSI - Size cat.												LSK - Size cat.
Pairwise comparisons	Dunn test											Pairwise comparisons	Dunn test											Pairwise comparisons	Dunn test											Pairwise comparisons	Dunn test
Body Size groups* (without 2)	-7	-6	-5	-4	-3	-2	-1	0	1	Bonferroni		Body Size groups* (without 2)	-7	-6	-5	-4	-3	-2	-1	0	1	Bonferroni		Body Size groups* (without 2)	-7	-6	-5	-4	-3	-2	-1	0	1	Bonferroni		Body Size groups* (without 2)	-7	-6	-5	-4	-3	-2	-1	0	1	Bonferroni
-7		0.000797632	5.44427e-06	3.8416e-06	1.94605e-05	0.000222232	3.27748e-06	1.35357e-06	0.000118161			-7		1	0.459793	0.000672022	0.000781774	5.21168e-05	8.45948e-22	0.000177219	3.45602e-11			-7		0.00138532	2.94306e-05	2.52985e-06	4.57396e-05	0.000752381	2.16834e-05	5.75759e-06	3.34282e-07			-7		1	1	0.000652456	0.000512697	0.00178965	0.000147974	0.000225552	3.82471e-07
-6	2.21565e-05		0.316633	0.213178	1	1	0.133895	0.064849	1			-6	0.223431		0.0302743	2.78488e-12	2.67255e-11	2.34986e-23	2.08203e-25	2.61878e-13	6.33825e-28			-6	3.84812e-05		0.91945	0.0539995	1	1	0.67801	0.159045	0.00726585			-6	0.246884		0.923984	7.07813e-13	1.82455e-12	1.04778e-14	1.31854e-21	1.82246e-13	2.61091e-17
-5	1.5123e-07	0.00879536		1	1	0.542937	1	1	1			-5	0.012772	0.000840953		0.00353508	0.00578137	3.04499e-06	1.68319e-07	0.00044594	2.14642e-15			-5	8.17517e-07	0.0255403		1	1	0.787972	1	1	1			-5	0.0555566	0.0256662		9.00196e-06	8.89362e-06	1.22676e-05	3.6277e-09	1.64557e-06	1.08691e-10
-4	1.06711e-07	0.0059216	0.489996		1	0.358225	1	1	1			-4	1.86673e-05	7.73579e-14	9.81966e-05		1	1		1	5.88688e-07			-4	7.02737e-08	0.00149998	0.200498		1	0.0280417	1	1	1			-4	1.81238e-05	1.96615e-14	2.50055e-07		1	1	1	1	0.0418759
-3	5.40569e-07	0.0318662	0.313768	0.298029		1	1	1	1			-3	2.17159e-05	7.42374e-13	0.000160594	0.497072		1		1	1.25211e-06			-3	1.27054e-06	0.0391305	0.428202	0.15126		1	1	1	0.724901			-3	1.42416e-05	5.0682e-14	2.47045e-07	0.424908		1	1	1	0.0845147
-2	6.17312e-06	0.305439	0.0150816	0.0099507	0.0553936		0.1861	0.104768	1			-2	1.44769e-06	2.34986e-23	8.45832e-08	0.161099	0.176206		1	1	1.86859e-06			-2	2.08995e-05	0.440027	0.0218881	0.000778936	0.0353058		0.391605	0.10849	0.00479164			-2	4.97124e-05	2.91051e-16	3.40766e-07	0.188758	0.145655		1	1	0.00142176
-1	9.10412e-08	0.0037193	0.357915	0.337608	0.406956	0.00516943		1	1			-1	5.86461e-07	5.78341e-27	4.67554e-09	0.0809518	0.0946871	0.31459		1	4.73039e-06			-1	6.02317e-07	0.0188336	0.342972	0.0677842	0.427744	0.0108779		1	0.248172			-1	4.1104e-06	3.6626e-23	1.00769e-10	0.341457	0.436288	0.0442655		1	0.036006
0	3.75992e-08	0.00180136	0.301865	0.303365	0.158401	0.00291023	0.159302		1			0	4.92276e-06	7.27438e-15	1.23872e-05	0.242102	0.252044	0.453582	0.320268		2.78153e-05			0	1.59933e-07	0.00441793	0.262836	0.432037	0.207317	0.00301362	0.119142		1			0	6.26534e-06	5.0624e-15	4.57104e-08	0.280474	0.351633	0.0681818	0.378251		0.226948
1	3.28224e-06	0.0882704	0.31427	0.302812	0.463155	0.137005	0.390004	0.183475				1	9.60004e-13	1.76063e-29	5.96228e-17	1.63524e-08	3.47809e-08	5.19053e-08	1.314e-07	7.72646e-07				1	9.28561e-09	0.000201829	0.0286718	0.100349	0.0201361	0.000133101	0.00689366	0.0848881				1	1.06242e-08	7.25253e-19	3.01918e-12	0.00116322	0.00234763	3.94932e-05	0.00100017	0.00630412
not adjusted												not adjusted												not adjusted												not adjusted
	Wilcoxon test												Wilcoxon test												Wilcoxon test												Wilcoxon test
Body Size groups* (without 2)	-7	-6	-5	-4	-3	-2	-1	0	1	Bonferroni		Body Size groups* (without 2)	-7	-6	-5	-4	-3	-2	-1	0	1	Bonferroni		Body Size groups* (without 2)	-7	-6	-5	-4	-3	-2	-1	0	1	Bonferroni		Body Size groups* (without 2)	-7	-6	-5	-4	-3	-2	-1	0	1	Bonferroni
-7		0.0106393	0.000104051	9.1119e-06	0.000357729	9.92174e-05	2.99467e-06	5.04966e-06	1.71483e-05			-7		1	0.246488	0.000979859	0.00127809	6.62773e-05	0.000104017	0.000403552	6.10423e-05			-7		0.0187878	0.00028057	3.92e-05	0.000757198	0.0001302	8.89e-06	2.84e-05	3.69e-05			-7		1	1	0.00220903	0.00142944	0.000687855	0.000468103	0.000455509	4.62161e-05
-6	0.000295537		1	0.376964	1	1	0.339581	0.378661	1			-6	0.189083		0.00824631	2.9485e-13	7.58171e-12	9.05311e-24	8.06409e-25	1.51535e-13	1.2279e-14			-6	0.000521883		1	0.142346	1	1	1	0.935307	0.81518			-6	0.660922		0.438498	2.54272e-11	1.74339e-11	8.24045e-17	2.19823e-20	1.00374e-12	7.61094e-13
-5	2.89029e-06	0.0341016		1	1	1	1	1	1			-5	0.0068469	0.000229064		0.00223515	0.00418959	1.49347e-06	9.44481e-08	0.00229715	5.86244e-11			-5	7.79e-06	0.0566736		1	1	1	1	1	1			-5	0.0791175	0.0121805		3.95805e-05	1.94498e-05	1.0518e-06	9.90795e-09	1.86843e-06	7.17377e-09
-4	2.53108e-07	0.0104712	0.996256		1	0.624651	1	1	1			-4	2.72183e-05	8.19027e-15	6.20876e-05		1	1	1	1	1.18268e-07			-4	1.09e-06	0.00395405	0.494333		1	0.038828	1	1	1			-4	6.13619e-05	7.0631e-13	1.09946e-06		1	1	1	1	0.186095
-3	9.93691e-06	0.0840244	0.61555	0.673413		1	1	1	1			-3	3.55025e-05	2.10603e-13	0.000116377	0.893958		1	1	1	1.75213e-07			-3	2.1e-05	0.150446	0.803112	0.322129		1	1	1	1			-3	3.97066e-05	4.84275e-13	5.40273e-07	0.876811		1	1	1	0.117817
-2	2.75604e-06	0.422039	0.0353404	0.0173514	0.142746		0.255849	0.14193	1			-2	1.84104e-06	2.51475e-25	4.14852e-08	0.352609	0.357868		1	1	2.03113e-07			-2	3.62e-06	0.428431	0.0568778	0.00107856	0.0866799		0.374221	0.0802282	0.00361261			-2	1.91071e-05	2.28901e-18	2.92166e-08	0.276538	0.209381		1	1	6.01262e-05
-1	8.31852e-08	0.0094328	0.675814	0.644234	0.925357	0.0071069		1	1			-1	2.88937e-06	2.24002e-26	2.62356e-09	0.0935781	0.139492	0.431262		1	5.84884e-09			-1	2.47e-07	0.0332228	0.696659	0.101736	0.740467	0.010395		1	0.158689			-1	1.30029e-05	6.10619e-22	2.75221e-10	0.692916	0.854492	0.0604864		1	0.0638218
0	1.40268e-07	0.0105184	0.799701	0.550481	0.356472	0.00394249	0.304838		1			0	1.12098e-05	4.20931e-15	6.38097e-05	0.630389	0.501151	0.778989	0.880263		1.15921e-05			0	7.89e-07	0.0259808	0.565279	0.953804	0.539967	0.00222856	0.189952		1			0	1.2653e-05	2.78818e-14	5.19009e-08	0.586397	0.732528	0.0959559	0.777452		0.177266
1	4.76342e-07	0.132389	0.470998	0.704713	0.902683	0.163835	0.69087	0.129977				1	1.69562e-06	3.41084e-16	1.62846e-12	3.28522e-09	4.86702e-09	5.64202e-09	1.62468e-10	3.22001e-07				1	1.02e-06	0.0226439	0.0879335	0.155366	0.0848486	0.00010035	0.00440803	0.0531815				1	1.28378e-06	2.11415e-14	1.99271e-10	0.00516932	0.00327269	1.67017e-06	0.00177283	0.00492407
not adjusted												not adjusted												not adjusted												not adjusted
Pairwise comparisons	Dunn test											Pairwise comparisons	Dunn test											Pairwise comparisons	Dunn test											Pairwise comparisons	Dunn test
Complexity groups	P-s	P-a/c	UE-s	UE-a/c	ME-s	ME-a/c	Bonferroni					Complexity groups	P-s	P-a/c	ME-s	ME-a/c	UE-s	UE-a/c	Bonferroni					Complexity groups	P-s	P-a/c	UE-s	UE-a/c	ME-s	ME-a/c	Bonferroni					Complexity groups	P-s	P-a/c	UE-s	UE-a/c	ME-s	ME-a/c	Bonferroni
P-s		0.287281	0.109938	0.846193	0.000493367	0.717108						P-s		8.62491e-18	3.08644e-31	4.65198e-21	1.89418e-11	0.153346						P-s		0.0470918	8.62087e-06	0.285126	1.61431e-05	0.343925						P-s		0.000567078	4.19851e-10	0.0607118	5.48528e-34	0.00244386
P-a/c	0.0191521		7.51218e-05	0.206219	3.48387e-09	1						P-a/c	5.74994e-19		1	0.102547	0.127654	1						P-a/c	0.00313945		1.19733e-12	0.0287956	7.5963e-14	1						P-a/c	3.78052e-05		0.23684	1	1.61835e-09	1
UE-s	0.00732917	5.00812e-06		1	1	0.00319206						UE-s	2.05763e-32	0.429818		0.0183746	0.0145053	1						UE-s	5.74725e-07	7.98222e-14		1	1	1.00392e-07						UE-s	2.79901e-11	0.0157893		1	0.000178176	1
UE-a/c	0.0564129	0.0137479	0.18381		1	0.235378						UE-a/c	3.10132e-22	0.00683648	0.00122497		5.55561e-05	1						UE-a/c	0.0190084	0.0019197	0.239408		1	0.0449132						UE-a/c	0.00404746	0.0751326	0.209945		1	1
ME-s	3.28911e-05	2.32258e-10	0.169675	0.240349		3.50652e-05						ME-s	1.26279e-12	0.00851026	0.000967018	3.70374e-06		1						ME-s	1.07621e-06	5.0642e-15	0.0759413	0.150908		3.63103e-07						ME-s	3.65685e-35	1.0789e-10	1.18784e-05	0.457486		0.00021199
ME-a/c	0.0478072	0.498519	0.000212804	0.0156919	2.33768e-06							ME-a/c	0.0102231	0.359471	0.37306	0.0989517	0.363223							ME-a/c	0.0229283	0.424512	6.69282e-09	0.00299421	2.42069e-08							ME-a/c	0.000162924	0.343178	0.0984225	0.105607	1.41327e-05
not adjusted												not adjusted												not adjusted												not adjusted
	Wilcoxon test												Wilcoxon test												Wilcoxon test												Wilcoxon test
Complexity groups	P-s	P-a/c	UE-s	UE-a/c	ME-s	ME-a/c	Bonferroni					Complexity groups	P-s	P-a/c	UE-s	UE-a/c	ME-s	ME-a/c	Bonferroni					Complexity groups	P-s	P-a/c	UE-s	UE-a/c	ME-s	ME-a/c	Bonferroni					Complexity groups	P-s	P-a/c	UE-s	UE-a/c	ME-s	ME-a/c	Bonferroni
P-s		1	0.476271	1	0.00255663	1						P-s		5.15899e-16	7.44964e-13	0.0550617	1.42762e-31	3.63722e-16						P-s		1	0.000941063	1	0.000141325	1						P-s		4.19556e-07	3.05033e-10	0.0550259	1.1129e-30	5.50002e-05
P-a/c	0.163646		0.000631901	0.670811	2.22648e-09	1						P-a/c	3.43933e-17		0.326537	1	1	0.187429						P-a/c	0.171076		1.29149e-08	0.257664	6.31291e-16	1						P-a/c	2.79704e-08		1	1	9.51187e-11	1
UE-s	0.0317514	4.21267e-05		1	1	0.0245114						UE-s	4.96643e-14	0.0217691		1	0.017117	0.000144718						UE-s	6.27376e-05	8.60993e-10		1	0.521714	6.02195e-05						UE-s	2.03356e-11	0.0954108		1	0.000626918	1
UE-a/c	0.146261	0.0447207	0.371192		1	0.750768						UE-a/c	0.00367078	0.701248	0.667435		1	1						UE-a/c	0.0819494	0.0171776	0.478107		1	0.322527						UE-a/c	0.00366839	0.0897336	0.400332		1	1
ME-s	0.000170442	1.48432e-10	0.453974	0.43846		5.6013e-06						ME-s	9.51745e-33	0.747746	0.00114113	0.674968		0.0136159						ME-s	9.42165e-06	4.20861e-17	0.034781	0.222837		7.19639e-09						ME-s	7.41933e-32	6.34124e-12	4.17945e-05	0.826333		8.28183e-05
ME-a/c	0.600169	0.501746	0.00163409	0.0500512	3.7342e-07							ME-a/c	2.42481e-17	0.0124953	9.64789e-06	0.124238	0.00090773							ME-a/c	0.818813	0.600992	4.01463e-06	0.0215018	4.7976e-10							ME-a/c	3.66668e-06	0.616096	0.357096	0.207896	5.52122e-06
not adjusted												not adjusted												not adjusted												not adjusted

## Sheet: variance
COMPARISONS OF UNIVARIATE VARIANCES
Levene's test from medians	DSI		DSK		LSI		LSK			R package: car
	F	p.value	F	p.value	F	p.value	F	p.value
Size cat	5.5345	1.882e-07	10.406	1.972e-15	7.6472	6.869e-11	6.2095	1.53e-08
Size cat.* sans 2	6.0308	1.409e-07	11.547	9.947e-16	8.5409	2.853e-11	6.9031	7.465e-09
Complexity cat.	5.6846	3.566e-05	19.727	< 2.2e-16	25.808	< 2.2e-16	13.427	1.152e-12
DSI												DSK												LSI												LSK
Pairwise comparisons	Levene test											Pairwise comparisons	Levene test											Pairwise comparisons	Levene test											Pairwise comparisons	Levene test
Body Size groups* (without 2)	-7	-6	-5	-4	-3	-2	-1	0	1	Bonferroni		Body Size groups* (without 2)	-7	-6	-5	-4	-3	-2	-1	0	1	Bonferroni		Body Size groups* (without 2)	-7	-6	-5	-4	-3	-2	-1	0	1	Bonferroni		Body Size groups* (without 2)	-7	-6	-5	-4	-3	-2	-1	0	1	Bonferroni
-7		0.00108478	0.00196738	0.0490005	0.0152974	0.0311539	0.0378262	0.338268	1			-7		1	1	0.120347	0.0330838	0.0288123	0.00685111	0.00203544	1			-7		0.270804	1	1	0.4433	1	1	0.909909	1			-7		1	1	0.685569	0.902001	1	0.963345	1	0.854199
-6	3.01328e-05		1	0.985486	1	0.261664	0.0131655	0.0210929	0.000318931			-6	0.506024		0.195577	3.3776e-05	2.58595e-05	1.08485e-09	2.12273e-11	1.17573e-10	1			-6	0.00752232		1	1	1	0.00112905	0.00199785	2.29227e-08	0.00470711			-6	0.392335		1	2.39668e-05	0.000317651	0.0205338	4.48864e-06	0.000418897	0.489194
-5	5.46495e-05	0.473598		1	1	1	0.701628	0.300277	0.00407964			-5	0.0517267	0.00543271		1	1	0.155481	0.13783	0.00202334	1			-5	0.0601661	0.680015		1	1	0.0167866	0.081529	2.66504e-05	0.205002			-5	0.178018	0.0853411		0.142836	0.607704	1	0.0448994	0.469927	1
-4	0.00136112	0.0273746	0.16435		1	1	1	1	0.159144			-4	0.00334297	9.38221e-07	0.0682705		1	1	1	0.409223	1			-4	0.0606892	0.741431	0.558906		1	0.138037	0.200612	0.000401978	0.279795			-4	0.0190436	6.65746e-07	0.00396766		1	0.180963	1	1	1
-3	0.000424926	0.49381	0.994423	0.195355		1	0.889225	0.52652	0.0152168			-3	0.000918994	7.18318e-07	0.0609814	0.998409		1	1	0.334269	1			-3	0.0123139	0.0305265	0.0641571	0.171757		1	0.599383	0.101683	0.0669197			-3	0.0250556	8.82363e-06	0.0168807	0.608618		1	1	1	1
-2	0.000865386	0.00726845	0.10536	0.995202	0.121421		1	1	0.0494457			-2	0.000800343	3.01347e-11	0.00431893	0.429652	0.438769		1	0.934765	1			-2	0.0284112	3.13626e-05	0.000466295	0.00383436	0.215578		1	1	0.482302			-2	0.0549789	0.000570384	0.257689	0.00502676	0.0401276		0.00952075	0.688511	1
-1	0.00105073	0.00036571	0.0194897	0.526387	0.0247007	0.420948		1	0.0968157			-1	0.000190309	5.89648e-13	0.00382861	0.637761	0.644122	0.579243		0.105133	1			-1	0.0290324	5.54957e-05	0.00226469	0.00557256	0.0166495	0.13577		1	1			-1	0.0267596	1.24685e-07	0.00124721	0.705424	0.370884	0.000264465		1	1
0	0.00939634	0.000585913	0.00834103	0.185107	0.0146256	0.124705	0.285615		1			0	5.65399e-05	3.26591e-12	5.62038e-05	0.0113673	0.00928524	0.0259657	0.00292036		0.104453			0	0.0252752	6.36742e-10	7.4029e-07	1.11661e-05	0.00282453	0.0584415	0.735508		1			0	0.0367468	1.1636e-05	0.0130535	0.875378	0.754385	0.0191253	0.608335		1
1	0.221534	8.85919e-06	0.000113323	0.00442065	0.000422689	0.00137349	0.00268933	0.0705376				1	0.124992	0.0375497	0.97726	0.187769	0.169899	0.0420378	0.0394561	0.00290147				1	0.0914433	0.000130753	0.00569449	0.00777208	0.00185888	0.0133973	0.0683539	0.038677				1	0.0237277	0.0135887	0.490122	0.0787365	0.162815	0.899787	0.0617294	0.136577
not adjusted												not adjusted												not adjusted												not adjusted
Pairwise comparisons	Levene test											Pairwise comparisons												Pairwise comparisons												Pairwise comparisons
Complexity groups	P-s	P-a/c	UE-s	UE-a/c	ME-s	ME-a/c	Bonferroni					Complexity groups	P-s	P-a/c	UE-s	UE-a/c	ME-s	ME-a/c	Bonferroni					Complexity groups	P-s	P-a/c	UE-s	UE-a/c	ME-s	ME-a/c	Bonferroni					Complexity groups	P-s	P-a/c	UE-s	UE-a/c	ME-s	ME-a/c	Bonferroni
P-s		0.325981	1	1	1.87937e-05	0.131299						P-s		5.36494e-12	2.20441e-07	1	1.95627e-18	4.98858e-08						P-s		1.27029e-05	0.326589	1	1.3627e-06	0.00142651						P-s		1	3.04747e-05	1	1.13198e-07	1
P-a/c	0.021732		1	1	1	1						P-a/c	3.57663e-13		0.285859	1	0.0692198	1						P-a/c	8.4686e-07		2.09769e-07	1.31961e-10	0.0334625	0.808441						P-a/c	0.714038		0.000149975	1	4.99675e-06	1
UE-s	0.108006	0.221358		1	0.0345594	0.625593						UE-s	1.46961e-08	0.0190573		1	1	1						UE-s	0.0217726	1.39846e-08		1	3.7381e-18	0.00023782						UE-s	2.03164e-06	9.99832e-06		1	1	0.0520131
UE-a/c	0.756962	0.694589	0.909027		1	1						UE-a/c	0.214725	0.262237	0.642902		1	1						UE-a/c	0.643622	8.79741e-12	0.800781		0.315855	1.92245e-07						UE-a/c	0.32439	0.152639	0.552977		1	1
ME-s	1.25291e-06	0.321874	0.00230396	0.443096		1						ME-s	1.30418e-19	0.00461465	0.450775	0.447789		1						ME-s	9.08466e-08	0.00223083	2.49207e-19	0.021057		0.0547731						ME-s	7.54656e-09	3.33116e-07	0.938096	0.500754		0.0133103
ME-a/c	0.00875328	0.417682	0.0417062	0.512366	0.635632							ME-a/c	3.32572e-09	0.764895	0.10669	0.279515	0.0869426							ME-a/c	9.51005e-05	0.0538961	1.58547e-05	1.28164e-08	0.00365154							ME-a/c	0.415291	0.420504	0.00346754	0.254122	0.000887355
not adjusted												not adjusted												not adjusted												not adjusted

## Sheet: normality
	shapio Wilks	DSI	DSK	LSI	LSK
	W	0.955943	0.896881	0.730232	0.817258
	p.value	3.13738e-16	1.15837e-24	1.73489e-36	2.0967e-31
