# Supplementary material for: Mapping life’s disparity and evolutionary constraints in a geometric complexity space
Source: Sci Adv. 2026 Jan 7;12(2):eaea6945. doi: 10.1126/sciadv.aea6945 (PMC12778060; doi:10.1126/sciadv.aea6945)
Supplement: Supplementary file 2 — Tables S1 to S3 [file sciadv.aea6945_tables_s1_to_s3.zip › aea6945_table_s3.xlsx]

## Sheet: LIFE + THEO & ordination scores
					Parameters								Ordination scores
					Fractal parameters (corrected)				Standardized data				PCA (correlation matrix of raw data)			ISOMAP (standardized data)
	GROUP	SUBGROUP	Shape code	Species (+ specific parts)	DSI	DSK	LSI	LSK	s-DSI	s-DSK	s-LSI	s-LSK	PC1	PC2	PC3	C0	C1	C2
1	LIFE	LIFE	A3	Korarchaeum cryptofilum	1.66053	0.991381	0.3855	0.2048	5.15107	3.14617	0.263132	0.188554	0.21667	-1.3104	-0.24899	-0.486591	-1.48963	-0.129177
2	LIFE	LIFE	A7-1	Nitrosphaera viennensis	1.99379	1.00577	0.1267	0.2718	6.18487	3.19184	0.0864821	0.250239	0.91867	-0.99719	-0.56011	-1.3456	-1.23719	-0.606179
3	LIFE	LIFE	A7-2	Cenarchaeum symbiosum	1.91518	1.03635	0.2003	0.3206	5.94101	3.28888	0.13672	0.295168	0.78946	-0.9576	-0.49749	-1.16988	-1.19039	-0.467337
4	LIFE	LIFE	A9-1	Thermofilum pendens	1.60861	0.990977	0.4164	0.2053	4.99	3.14489	0.284224	0.189014	0.11002	-1.3437	-0.2163	-0.34975	-1.51453	-0.103993
5	LIFE	LIFE	A9-2	Caldivirga maquilingensis	1.74553	0.991704	0.3365	0.2042	5.41476	3.1472	0.229686	0.188001	0.40029	-1.2397	-0.31758	-0.727225	-1.4636	-0.180153
6	LIFE	LIFE	A9-3	Pyrobaculum calidifontis	1.82423	0.995425	0.2784	0.2205	5.65887	3.15901	0.190029	0.203008	0.55729	-1.1607	-0.38367	-0.94959	-1.40924	-0.27168
7	LIFE	LIFE	A9-4	Thermoproteus tenax	1.67718	0.996317	0.3838	0.2258	5.20273	3.16184	0.261972	0.207888	0.26007	-1.2588	-0.27368	-0.532647	-1.46099	-0.143264
8	LIFE	LIFE	A9-5	Thermoproteus sp. (antler-shaped)	1.17013	1.00905	0.3977	0.2647	3.62982	3.20225	0.27146	0.243702	-0.68611	-1.7019	-0.0096458	0.606636	-1.7395	0.00659627
9	LIFE	LIFE	A10-1	Sulfolobus solfataricus	1.93802	1.0043	0.179	0.2508	6.01185	3.18716	0.122181	0.230905	0.8021	-1.0602	-0.50878	-1.23027	-1.30449	-0.485736
10	LIFE	LIFE	A10-2	Sulfolobus tengchongensis	2.01085	1.01407	0.1118	0.3053	6.23779	3.21819	0.0763118	0.281081	0.94711	-0.96264	-0.60475	-1.3711	-1.17881	-0.659654
11	LIFE	LIFE	A10-3	Acidianus convivator	2.00699	1.00168	0.1143	0.2515	6.22582	3.17887	0.0780182	0.231549	0.95571	-1.0144	-0.57567	-1.38351	-1.25195	-0.623406
12	LIFE	LIFE	A11-1	Acidilobus saccharovorans	1.50777	1.07652	1.1851	0.374	4.67718	3.41638	0.808918	0.344331	-0.27256	-0.94927	0.15185	0.125093	-1.12847	0.291685
13	LIFE	LIFE	A11-2	Desulfurococcus mobilis	1.57634	1.3118	1.179	0.4429	4.88989	4.16302	0.804755	0.407766	0.16838	-0.39912	0.2783	-0.200526	-0.409071	0.368025
14	LIFE	LIFE	A11-3	Pyrolobus fumarii	1.99009	0.998265	0.1306	0.2344	6.17338	3.16802	0.0891442	0.215806	0.91955	-1.0382	-0.5438	-1.34568	-1.28328	-0.581103
15	LIFE	LIFE	A11-4	Pyrodictium abyssi (lattice)	1.83359	1.6296	0.2884	0.2729	5.68791	5.17159	0.196854	0.251251	1.4711	0.10855	0.16397	-1.43977	0.316426	0.216289
16	LIFE	LIFE	A11-5	Desulfurococcus mucosus (lattice)	1.67854	1.41506	0.505	0.5402	5.20692	4.49073	0.3447	0.497347	0.70729	-0.234	-0.027984	-0.730992	-0.177218	-0.0105442
17	LIFE	LIFE	A11-6	Desulfurococcus mucosus (one cell)	1.93775	1.18554	0.2036	0.3562	6.01102	3.76235	0.138972	0.327943	1.0296	-0.62428	-0.39523	-1.31986	-0.769874	-0.347315
18	LIFE	LIFE	A11-7	Pyrodictium occultum	2.00617	1.06427	0.116	0.3134	6.22325	3.37749	0.0791786	0.288539	1.0165	-0.86207	-0.55434	-1.40882	-1.05469	-0.587372
19	LIFE	LIFE	A13	Nanoarchaeum equitans	2.00231	0.981024	0.1187	0.2153	6.21129	3.11331	0.0810215	0.198221	0.91621	-1.076	-0.5654	-1.37895	-1.33678	-0.599968
20	LIFE	LIFE	A14-1	Thermococcus chitonophagus	1.61411	1.37286	1.6835	0.4082	5.00706	4.3568	1.14911	0.375818	0.14934	-0.12157	0.55488	-0.177997	-0.140618	0.67062
21	LIFE	LIFE	A14-2	Pyrococcus furiosius	1.59372	1.18678	1.1629	0.3454	4.94382	3.76628	0.793765	0.318	0.053686	-0.6781	0.21128	-0.207178	-0.805971	0.345894
22	LIFE	LIFE	A15	Methanopyrus kandleri	1.80367	0.991462	0.2943	0.2015	5.5951	3.14643	0.200882	0.185515	0.51002	-1.207	-0.36536	-0.891437	-1.44163	-0.242608
23	LIFE	LIFE	A16-1	Methanobrevibacter ruminantium	1.94193	0.989768	0.1718	0.2062	6.02399	3.14105	0.117266	0.189843	0.80645	-1.1041	-0.49682	-1.24935	-1.3716	-0.472696
24	LIFE	LIFE	A16-2	Methanosphaera stadtmanae	2.01251	1.00103	0.1093	0.2558	6.24293	3.1768	0.0746053	0.235508	0.95185	-1.009	-0.58206	-1.39243	-1.2464	-0.637172
25	LIFE	LIFE	A16-3	Methanobacterium thermoautotrophicum	1.96524	0.983743	0.1527	0.2036	6.09629	3.12193	0.104229	0.187449	0.8581	-1.1064	-0.52396	-1.29908	-1.36802	-0.519935
26	LIFE	LIFE	A16-4	Methanobrevibacter smithi	1.96551	0.99001	0.1525	0.2026	6.09713	3.14182	0.104093	0.186528	0.87267	-1.0869	-0.51475	-1.30128	-1.35016	-0.519044
27	LIFE	LIFE	A17-1	Methanococcus maripaludis	1.77828	1.61028	0.881	0.3912	5.51632	5.11026	0.601348	0.360167	1.0985	0.26101	0.35192	-1.06834	0.402269	0.408752
28	LIFE	LIFE	A17-2	Methanococcus vannielli	1.65188	1.26273	1.0388	0.4964	5.12424	4.00729	0.709058	0.457022	0.25024	-0.43946	0.096567	-0.414798	-0.563378	0.247146
29	LIFE	LIFE	A17-3	Methanocaldococcus villosus (one cell)	1.76109	1.66591	1.1031	0.7953	5.46302	5.2868	0.752947	0.732211	0.91426	0.64424	0.25174	-0.844562	0.802743	0.328671
30	LIFE	LIFE	A17-4	Methanocaldococcus villosus (aggregate)	1.7183	1.43845	0.631	0.4358	5.33028	4.56495	0.430704	0.401229	0.80733	-0.17508	0.08572	-0.845065	-0.126585	0.143944
31	LIFE	LIFE	A18-1	Picrophilus torridus	2.00975	1.00397	0.1124	0.2403	6.23437	3.18613	0.0767213	0.221238	0.95957	-1.0197	-0.56929	-1.39515	-1.24967	-0.620942
32	LIFE	LIFE	A18-2	Thermoplasma acidophilum	1.83164	1.04873	0.2961	0.3289	5.68185	3.32817	0.20211	0.302809	0.59919	-0.98864	-0.4043	-0.953215	-1.19094	-0.333611
33	LIFE	LIFE	A18-3	Ferroplasma acidophilum (shape 1)	1.86054	1.00103	0.2516	0.2262	5.7715	3.1768	0.171736	0.208256	0.63773	-1.1262	-0.42392	-1.03824	-1.36946	-0.341736
34	LIFE	LIFE	A18-4	Ferroplasma acidophilum (shape 2)	1.76516	1.1292	0.4142	0.306	5.47563	3.58354	0.282722	0.281726	0.57449	-0.86764	-0.23872	-0.833513	-1.01617	-0.13825
35	LIFE	LIFE	A19-1	Archaeoglobus profundus	1.9617	1.00389	0.1564	0.2543	6.08533	3.18587	0.106755	0.234127	0.84599	-1.0471	-0.52789	-1.2775	-1.28052	-0.536309
36	LIFE	LIFE	A19-2	Archaeoglobus veneficus	1.27983	1.02595	2.1574	0.2627	3.97011	3.25587	1.47259	0.241861	-1.0644	-1.0374	0.71806	1.01003	-1.26055	0.818523
37	LIFE	LIFE	A19-3	Ferroglobus placidus	1.59289	0.997696	0.8215	0.231	4.94125	3.16621	0.560735	0.212675	-0.058875	-1.2141	-0.035248	-0.205058	-1.42971	0.138995
38	LIFE	LIFE	A19-4	Archaeoglobus fulgidus	1.79325	1.47209	0.6018	0.3255	5.56278	4.6717	0.410773	0.299679	1.0333	-0.11788	0.13409	-1.10635	-0.0491078	0.227225
39	LIFE	LIFE	A20	Aciduliprofundum boonei	1.9868	0.996235	0.1344	0.2307	6.16318	3.16158	0.091738	0.212399	0.91955	-1.0382	-0.5438	-1.33885	-1.29549	-0.572937
40	LIFE	LIFE	A21-1	Methanolobus tindarius	1.57811	0.99421	0.712	0.2236	4.89538	3.15515	0.485993	0.205862	-0.049892	-1.281	-0.080783	-0.196723	-1.46348	0.0744089
41	LIFE	LIFE	A21-2	Methanosarcina barkeri	1.9964	0.994858	0.1244	0.2474	6.19296	3.15721	0.0849122	0.227774	0.91919	-1.0404	-0.57533	-1.35534	-1.27959	-0.603406
42	LIFE	LIFE	A21-3	Methanosarcina barkeri	2.01003	0.995425	0.1119	0.2445	6.23522	3.15901	0.07638	0.225104	0.95957	-1.0197	-0.56929	-1.39021	-1.27191	-0.62602
43	LIFE	LIFE	A21-4	Methanolobus vulcani	1.93182	1.10222	0.1901	0.282	5.99263	3.49793	0.129757	0.25963	0.9143	-0.85538	-0.42624	-1.26992	-1.02238	-0.386652
44	LIFE	LIFE	A21-5	Methanolobus vulcani	2.00451	0.985266	0.1164	0.2262	6.21812	3.12677	0.0794516	0.208256	0.92692	-1.0512	-0.56257	-1.38162	-1.31531	-0.60958
45	LIFE	LIFE	A21-6	Methanosaeta concilii	1.84782	0.989526	0.2584	0.2053	5.73204	3.14029	0.176377	0.189014	0.60894	-1.163	-0.41081	-1.01138	-1.42417	-0.30406
46	LIFE	LIFE	A21-7	Methanosaeta concilii	1.40516	0.993967	0.4264	0.2107	4.35888	3.15438	0.29105	0.193986	-0.26295	-1.5308	-0.10792	0.128048	-1.624	-0.0398042
47	LIFE	LIFE	A22-1	Methanocella conradii	1.62515	0.988077	0.6169	0.2056	5.04132	3.13569	0.42108	0.18929	0.077575	-1.2655	-0.1396	-0.337629	-1.49872	0.00749543
48	LIFE	LIFE	A22-2	Methanocella paludicola	1.85017	0.988641	0.2536	0.1999	5.73935	3.13748	0.173101	0.184042	0.61627	-1.1713	-0.40879	-1.01872	-1.42829	-0.306528
49	LIFE	LIFE	A23-1	Methanofollis formosanus	1.99544	0.979827	0.1253	0.2036	6.18998	3.10951	0.0855265	0.187449	0.92047	-1.0838	-0.54828	-1.36972	-1.3543	-0.577735
50	LIFE	LIFE	A23-2	Methanoplanus petrolearius	1.93559	0.994129	0.1793	0.204	6.00433	3.15489	0.122386	0.187817	0.80684	-1.1065	-0.48608	-1.23578	-1.36659	-0.459562
51	LIFE	LIFE	A24-1	Halococcus morrhuae	1.99173	1.00381	0.1289	0.2321	6.17848	3.18561	0.0879838	0.213688	0.91955	-1.0382	-0.5438	-1.35548	-1.26593	-0.580958
52	LIFE	LIFE	A24-2	Haloferax sufurifontis	1.93128	1.00438	0.1822	0.24	5.99096	3.18742	0.124365	0.220961	0.78748	-1.075	-0.4972	-1.21663	-1.31742	-0.469917
53	LIFE	LIFE	A24-3	Natronobacterium gregoryi	1.95926	0.993967	0.1578	0.2117	6.07774	3.15438	0.10771	0.194906	0.84687	-1.0881	-0.51158	-1.28284	-1.33926	-0.513108
54	LIFE	LIFE	B0-1	Pelagibacter ubique (shape 1)	1.94855	0.992431	0.1689	0.2167	6.04453	3.1495	0.115287	0.19951	0.82106	-1.0892	-0.5084	-1.25859	-1.35136	-0.492889
55	LIFE	LIFE	B0-2	Pelagibacter ubique (shape 2)	1.98229	0.982063	0.138	0.2027	6.14917	3.1166	0.0941952	0.18662	0.88005	-1.0999	-0.53352	-1.33799	-1.35833	-0.550468
56	LIFE	LIFE	B0-3	Mycoplasma genitalium	1.93276	0.992996	0.1819	0.2123	5.99555	3.1513	0.12416	0.195459	0.7845	-1.1106	-0.48726	-1.2252	-1.36576	-0.458359
57	LIFE	LIFE	B0-4	Ultra small bacteria 1	2.00039	1.02353	0.1224	0.2716	6.20532	3.24819	0.0835471	0.250055	0.95519	-0.97112	-0.56046	-1.37487	-1.18035	-0.608957
58	LIFE	LIFE	B0-5	Ultra small bacteria 2	1.97068	0.994777	0.1495	0.2129	6.11318	3.15695	0.102045	0.196011	0.86881	-1.0815	-0.52113	-1.30976	-1.32353	-0.53107
59	LIFE	LIFE	B0-6	Ultra small bacteria 3	1.84167	1.29538	0.4616	0.3101	5.71299	4.11092	0.315076	0.2855	0.93421	-0.45443	-0.09674	-1.13036	-0.52179	-0.00466673
60	LIFE	LIFE	B3-1	Bdellovibrio bacteriovorus	1.39854	1.01152	0.9183	0.2606	4.33837	3.21008	0.626808	0.239927	-0.44162	-1.3294	0.097192	0.314577	-1.4622	0.180011
61	LIFE	LIFE	B3-2	Desulfuromonas acetoxidans	1.4293	1.00226	1.3239	0.2322	4.43378	3.18068	0.90366	0.21378	-0.52797	-1.2181	0.26573	0.358311	-1.42624	0.440554
62	LIFE	LIFE	B3-3	Stigmatella aurantiaca (rosette)	1.8712	1.11605	0.2456	0.3186	5.80458	3.5418	0.16764	0.293326	0.79632	-0.83413	-0.37601	-1.09963	-0.990015	-0.323229
63	LIFE	LIFE	B3-4	Stigmatella aurantiaca (cell)	1.92564	0.999322	0.1902	0.2295	5.97345	3.17137	0.129826	0.211294	0.78788	-1.0774	-0.48646	-1.20553	-1.34078	-0.451453
64	LIFE	LIFE	B4	Helicobacter rodentium	1.31572	0.994939	1.3776	0.2169	4.08144	3.15746	0.940314	0.199694	-0.76272	-1.3298	0.34624	0.640089	-1.50049	0.458304
65	LIFE	LIFE	B5	Mariprofundus ferrooxydans	1.88866	0.991381	0.2229	0.2234	5.85875	3.14617	0.152146	0.205678	0.69286	-1.1315	-0.45542	-1.11036	-1.38329	-0.387877
66	LIFE	LIFE	B6-1	Caulobacter bacteroides	1.52946	0.993805	0.5521	0.2189	4.74449	3.15387	0.376849	0.201535	-0.08675	-1.3759	-0.12446	-0.128266	-1.52508	0.00286359
67	LIFE	LIFE	B6-2	Caulobacter bacteroides (rosette)	1.65042	1.13688	0.4264	0.3662	5.11971	3.60793	0.29105	0.33715	0.33724	-0.92405	-0.19668	-0.514139	-1.01844	-0.106601
68	LIFE	LIFE	B6-3	Hyphomicrobium facile	1.66909	1.02228	0.5137	0.2452	5.17762	3.24423	0.350638	0.225749	0.21791	-1.18	-0.2062	-0.49814	-1.3652	-0.0865788
69	LIFE	LIFE	B6-4	Caulobacter crescentus	1.39508	0.994858	0.7394	0.2148	4.32764	3.15721	0.504695	0.19776	-0.38899	-1.4486	0.032286	0.283508	-1.56211	0.0982123
70	LIFE	LIFE	B6-5	Rhizobium leguminosarum	1.47096	1.06151	1.1391	0.2713	4.56302	3.36872	0.77752	0.249778	-0.31962	-1.0948	0.19628	0.185932	-1.21387	0.28989
71	LIFE	LIFE	B7-1	Nitrosomonas europaea	1.92698	0.990413	0.1853	0.204	5.97762	3.1431	0.126481	0.187817	0.78489	-1.1131	-0.47653	-1.21431	-1.38068	-0.44449
72	LIFE	LIFE	B7-2	Spirilium volutans	1.51933	1.27498	0.6437	0.73	4.71307	4.04619	0.439373	0.672091	0.07458	-0.53848	-0.1476	-0.119691	-0.531121	-0.15478
73	LIFE	LIFE	B8-1	Photobacterium phosphoreum	1.49319	1.17758	1.4384	0.4116	4.63198	3.73708	0.981814	0.378949	-0.26597	-0.67758	0.33773	0.15725	-0.81458	0.457276
74	LIFE	LIFE	B8-2	Thiothrix nivea (branch)	1.42151	1.13011	0.566	0.4508	4.40962	3.58644	0.386337	0.415039	-0.18174	-1.0778	-0.076348	0.102086	-1.11179	-0.0693349
75	LIFE	LIFE	B8-3	Thiothrix nivea (cell)	2.00465	0.995749	0.1168	0.243	6.21855	3.16003	0.0797246	0.223723	0.93763	-1.0263	-0.55974	-1.37941	-1.27678	-0.613977
76	LIFE	LIFE	B8-4	Chromatium okenii	1.71008	0.989849	0.4732	0.2177	5.30476	3.14131	0.322994	0.20043	0.27356	-1.2285	-0.25292	-0.597786	-1.47015	-0.112478
77	LIFE	LIFE	B8-5	Thiomicrospira pelophila	1.48549	0.994372	0.834	0.2202	4.60809	3.15566	0.569267	0.202732	-0.25781	-1.331	0.018289	0.0699384	-1.49017	0.169653
78	LIFE	LIFE	B10	Planctomyces maris	1.65456	1.55115	1.5104	0.5675	5.13254	4.9226	1.03096	0.522482	0.48274	0.30339	0.52375	-0.44406	0.393614	0.583595
79	LIFE	LIFE	B11	Verrucomicrobium spinosum	1.82241	1.03332	0.2919	0.3178	5.65324	3.27927	0.199243	0.29259	0.55891	-1.0455	-0.4155	-0.931071	-1.24993	-0.319444
80	LIFE	LIFE	B12	Chlamydia psittaci	2.00892	1.00692	0.1129	0.2845	6.2318	3.19548	0.0770626	0.261931	0.9587	-0.97874	-0.58561	-1.37512	-1.21472	-0.643791
81	LIFE	LIFE	B13	Lentisphaera araneosa	2.01403	0.994615	0.1081	0.2406	6.24764	3.15643	0.0737863	0.221514	0.945	-1.0392	-0.5785	-1.39988	-1.27373	-0.633416
82	LIFE	LIFE	B14-1	Poribacteria type 1	1.93021	1.00618	0.1844	0.2388	5.98762	3.19314	0.125867	0.219857	0.80206	-1.0555	-0.48798	-1.21475	-1.31474	-0.467174
83	LIFE	LIFE	B14-2	Poribacteria type 2	1.98858	1.0093	0.1336	0.2852	6.1687	3.20303	0.0911919	0.262576	0.91094	-0.98646	-0.57288	-1.32856	-1.2222	-0.60364
84	LIFE	LIFE	B16-1	Actinoplanes rectilineatus (isolated spore)	2.00245	1.013	0.1193	0.2968	6.21172	3.21479	0.0814311	0.273256	0.92902	-0.97455	-0.58882	-1.35804	-1.19522	-0.635332
85	LIFE	LIFE	B16-2	Nocardia asteroides sp. (mycellium)	1.76528	1.57858	0.4159	0.3225	5.47602	5.00965	0.283883	0.296917	1.223	0.019218	0.17382	-1.17274	0.186776	0.201651
86	LIFE	LIFE	B16-3	Streptomyces griseus (isolated cell)	2.00617	0.981664	0.1155	0.188	6.22325	3.11533	0.0788373	0.173086	0.94627	-1.0826	-0.55145	-1.39483	-1.34735	-0.59604
87	LIFE	LIFE	B16-4	Streptomyces sp (Aggregate)	1.85502	1.77572	0.5486	0.3705	5.75439	5.6353	0.37446	0.341109	1.6163	0.56051	0.33597	-1.5108	0.771413	0.376855
88	LIFE	LIFE	B16-5	Streptomyces griseus (Aggregate)	1.85647	1.78851	0.4254	0.37	5.75887	5.67588	0.290367	0.340649	1.6725	0.54452	0.29292	-1.5722	0.764123	0.328168
89	LIFE	LIFE	B17-1	Truepera radiovictrix	2.00754	0.996317	0.1141	0.2385	6.22753	3.16184	0.0778817	0.21958	0.95957	-1.0197	-0.56929	-1.38746	-1.27523	-0.616709
90	LIFE	LIFE	B17-2	Deinobacter grandis	1.93991	0.98663	0.1747	0.2021	6.01771	3.1311	0.119246	0.186068	0.81031	-1.1095	-0.49044	-1.24505	-1.38367	-0.467854
91	LIFE	LIFE	B17-3	Meiothermus ruber	1.46973	0.99001	0.4142	0.2064	4.55919	3.14182	0.282722	0.190027	-0.14516	-1.4797	-0.14784	-0.0203093	-1.59565	-0.0468869
92	LIFE	LIFE	B18-1	Arthrospira (spirulina) platensis (Aggregate)	1.56505	1.035	0.4285	0.2402	4.8549	3.28461	0.292483	0.221145	0.093929	-1.2651	-0.16423	-0.256264	-1.39809	-0.0866144
93	LIFE	LIFE	B18-2	Arthrospira (spirulina) platensis	1.97041	0.984144	0.1483	0.2036	6.11234	3.12321	0.101226	0.187449	0.8581	-1.1064	-0.52396	-1.31292	-1.36304	-0.526768
94	LIFE	LIFE	B18-3	Arthrospira (spirulina) maxima (Aggregate)	1.62022	1.0905	0.3912	0.2144	5.02603	3.46072	0.267023	0.197392	0.28464	-1.1479	-0.14244	-0.463005	-1.21574	-0.084536
95	LIFE	LIFE	B18-4	Spirulina labyrinthiformis (Aggregate)	1.65846	1.03821	0.4094	0.3074	5.14464	3.29478	0.279446	0.283015	0.2401	-1.1479	-0.26442	-0.490824	-1.30744	-0.157245
96	LIFE	LIFE	B18-5	Anabaena variabilis (short filament)	1.46323	0.994939	0.4294	0.2119	4.53904	3.15746	0.293097	0.19509	-0.17057	-1.4833	-0.13393	-0.00164386	-1.58191	-0.0446704
97	LIFE	LIFE	B18-6	Anabaena variabilis (Cell)	2.00493	0.984304	0.1161	0.2358	6.21941	3.12371	0.0792468	0.217095	0.90848	-1.0653	-0.57816	-1.38187	-1.3143	-0.614662
98	LIFE	LIFE	B18-7	Anabaena affinis (long filament)	0.989204	0.989204	0.2024	0.2024	3.06857	3.13926	0.138153	0.186344	-0.95523	-2.0034	0.016741	0.893371	-1.97448	0.0672206
99	LIFE	LIFE	B19-1	Thermomicrobium roseum	1.92	0.993239	0.1915	0.2078	5.95597	3.15207	0.130713	0.191316	0.76256	-1.1172	-0.47771	-1.19632	-1.37394	-0.433545
100	LIFE	LIFE	B19-2	Thermosporothrix narukonensis (rosette)	1.56318	1.14914	0.4444	0.4102	4.84908	3.64682	0.303336	0.37766	0.16662	-0.96563	-0.16183	-0.283586	-1.01295	-0.101271
101	LIFE	LIFE	B19-3	Heliothrix oregonensis (isolated cell)	1.96429	0.986309	0.1541	0.2198	6.09334	3.13008	0.105185	0.202364	0.84647	-1.0857	-0.52231	-1.29257	-1.35244	-0.524111
102	LIFE	LIFE	B19-4	Heliothrix oregonensis (Aggregate)	1.29477	0.992188	0.3967	0.2193	4.01644	3.14873	0.270777	0.201903	-0.4781	-1.6484	-0.064957	0.387359	-1.73962	-0.0305349
103	LIFE	LIFE	B20-1	Pectinatus cerevissiphilus	1.50035	1.40939	2.1148	0.4883	4.65419	4.47275	1.44351	0.449564	-0.1757	0.022193	0.78515	0.230862	0.00928828	0.819261
104	LIFE	LIFE	B20-2	Staphylococcus aureus (Isolated cell)	2.01513	1.00201	0.107	0.2594	6.25107	3.17991	0.0730354	0.238822	0.97032	-0.99949	-0.58726	-1.39625	-1.23762	-0.644162
105	LIFE	LIFE	B20-3	Clostridium perfringens (Aggregate)	1.76109	1.19126	0.3349	0.4285	5.46302	3.78049	0.228594	0.394508	0.62485	-0.71931	-0.28967	-0.844694	-0.810964	-0.197742
106	LIFE	LIFE	B20-4	Clostridium perfringens (Isolated cell)	1.99036	0.992835	0.1302	0.2017	6.17423	3.15079	0.0888711	0.1857	0.91656	-1.0738	-0.53386	-1.35715	-1.3203	-0.56501
107	LIFE	LIFE	B20-5	Bacillus subtilis	1.92671	0.991219	0.1863	0.2023	5.97678	3.14566	0.127164	0.186252	0.78489	-1.1131	-0.47653	-1.21409	-1.37931	-0.443682
108	LIFE	LIFE	B22-1	Fibrobacteres intestinalis (Aggregate)	1.78774	1.46211	0.3465	0.3351	5.54568	4.64006	0.236512	0.308517	1.1016	-0.20604	0.0096152	-1.14707	-0.0980413	0.0788152
109	LIFE	LIFE	B22-2	Fibrobacteres intestinalis (Isolated cell)	1.55289	0.999729	0.4321	0.2233	4.81717	3.17267	0.29494	0.205586	0.0064115	-1.3729	-0.17791	-0.216316	-1.51211	-0.0719417
110	LIFE	LIFE	B23-1	Chlorobium tepidum (Isolated cell)	1.94869	0.991623	0.1668	0.2056	6.04495	3.14694	0.113853	0.18929	0.82492	-1.0946	-0.50202	-1.26109	-1.36208	-0.489119
111	LIFE	LIFE	B23-2	Pelodictyon clathratiforme (Aggregate)	1.58342	1.15313	0.3707	0.2915	4.91186	3.65948	0.25303	0.268376	0.27421	-1.0317	-0.12613	-0.393591	-1.05095	-0.0673265
112	LIFE	LIFE	B23-3	Pelodictyon clathratiforme (Isolated cell)	1.95316	0.993401	0.1635	0.2064	6.05881	3.15258	0.111601	0.190027	0.82839	-1.0976	-0.50638	-1.26958	-1.35191	-0.501424
113	LIFE	LIFE	B24-1	Flavobacterium johnsoniae (Isolated cell)	1.78198	0.99235	0.3113	0.2128	5.52781	3.14925	0.212485	0.195919	0.46227	-1.2147	-0.35263	-0.830044	-1.44031	-0.221184
114	LIFE	LIFE	B24-2	Flavobacterium johnsoniae (Aggregate)	1.39444	1.00987	0.4653	0.2478	4.32563	3.20486	0.317602	0.228143	-0.30009	-1.4775	-0.087204	0.165282	-1.56772	-0.0423569
115	LIFE	LIFE	B24-3	Flexibacter flexilis (Isolated cell)	1.5183	0.992188	0.4186	0.209	4.70986	3.14873	0.285725	0.192421	-0.056254	-1.4292	-0.16949	-0.126311	-1.55483	-0.0573008
116	LIFE	LIFE	B24-4	Flexibacter flexilis (Aggregate)	1.59313	1.29038	0.4551	0.3623	4.94198	4.09506	0.310639	0.33356	0.43844	-0.68471	-0.0078336	-0.49511	-0.641355	0.0235069
117	LIFE	LIFE	B25	Gemmatimonas aurantica	1.8587	0.99916	0.2465	0.2259	5.7658	3.17086	0.168254	0.20798	0.63773	-1.1262	-0.42392	-1.03496	-1.37677	-0.336897
118	LIFE	LIFE	B26	Telmatobacter bradus	1.48855	1.03686	0.7915	0.3125	4.61757	3.29049	0.540257	0.28771	-0.20583	-1.197	-0.010508	0.0314709	-1.34224	0.100269
119	LIFE	LIFE	B27-1	Aquifex pyrophilus	1.66738	1.23426	0.6701	0.4479	5.1723	3.91697	0.457393	0.412369	0.39117	-0.61537	-0.070701	-0.552744	-0.698038	0.022071
120	LIFE	LIFE	B27-2	Thermocrinis ruber	1.51509	1.11469	0.9201	0.3617	4.6999	3.5375	0.628036	0.333007	-0.11281	-0.96648	0.063082	-0.0187242	-1.05947	0.157509
121	LIFE	LIFE	B27-3	Hydrogenobacter thermophilus	1.788	0.990574	0.3065	0.2051	5.54647	3.14361	0.209209	0.18883	0.48074	-1.2052	-0.35783	-0.846975	-1.44734	-0.224968
122	LIFE	LIFE	B28-1	Desulfurispira natronophila	1.34658	0.992188	1.1536	0.2174	4.17718	3.14873	0.787417	0.200154	-0.62749	-1.3694	0.23047	0.507349	-1.53398	0.332762
123	LIFE	LIFE	B28-2	Chrysiogenes arsenatis	1.39573	1.01597	1.5183	0.2515	4.32965	3.22422	1.03635	0.231549	-0.63137	-1.1376	0.37409	0.500002	-1.36036	0.52802
124	LIFE	LIFE	B29-1	Mucispirillum schaedleri	1.60395	0.992269	0.5533	0.2098	4.97556	3.14899	0.377668	0.193157	0.046439	-1.3147	-0.15448	-0.301218	-1.50761	-0.0296187
125	LIFE	LIFE	B29-2	Denitrovibrio acetiphilus	1.56095	0.993158	0.7158	0.2141	4.84218	3.15181	0.488586	0.197116	-0.086449	-1.3024	-0.059643	-0.150629	-1.47945	0.0743941
126	LIFE	LIFE	B30-1	Dictyoglomus thermophilum	1.42129	0.994615	0.4308	0.213	4.40894	3.15643	0.294053	0.196103	-0.24447	-1.5213	-0.11312	0.0929786	-1.60793	-0.0388204
127	LIFE	LIFE	B30-2	Dictyoglomus thermophilum (aggregate)	1.8587	1.65164	0.3019	0.3297	5.7658	5.24151	0.206069	0.303546	1.529	0.21125	0.13285	-1.5081	0.40584	0.200513
128	LIFE	LIFE	B31	Fusobacterium nucleatum	1.79248	0.992592	0.3019	0.2157	5.56039	3.15002	0.206069	0.198589	0.48035	-1.2028	-0.36857	-0.860381	-1.43442	-0.233732
129	LIFE	LIFE	B32-1	Nitrospira marina	1.89065	1.01267	0.2273	0.256	5.86492	3.21374	0.155149	0.235692	0.70308	-1.068	-0.45817	-1.10874	-1.302	-0.404451
130	LIFE	LIFE	B32-2	Thermodesulfovibrio yellowstonii	1.9333	0.990171	0.1806	0.2067	5.99722	3.14233	0.123273	0.190303	0.7845	-1.1106	-0.48726	-1.22725	-1.3762	-0.457606
131	LIFE	LIFE	B33-1	Leptospira interrogans	1.54486	1.03458	0.4429	0.2421	4.79226	3.28327	0.302312	0.222895	0.02046	-1.3101	-0.15348	-0.197194	-1.40928	-0.0822212
132	LIFE	LIFE	B33-2	Cristispira pectinis	1.48143	0.99421	0.4484	0.2186	4.59548	3.15515	0.306066	0.201259	-0.14443	-1.453	-0.142	-0.0319758	-1.56144	-0.0496091
133	LIFE	LIFE	B33-3	Treponema denticola	1.35586	0.99332	0.4121	0.214	4.20597	3.15233	0.281289	0.197024	-0.34839	-1.5843	-0.090628	0.24411	-1.6714	-0.0397307
134	LIFE	LIFE	B33-4	Spirochaeta plicatilis	1.14461	0.998916	0.3441	0.2332	3.55065	3.17008	0.234874	0.214701	-0.7237	-1.7838	-0.010239	0.647741	-1.81091	0.00899804
135	LIFE	LIFE	B33-5	Treponema pallidum	1.36413	1.00324	0.4161	0.2328	4.23161	3.18379	0.284019	0.214332	-0.34501	-1.551	-0.089824	0.225422	-1.62987	-0.0470079
136	LIFE	LIFE	B34-1	Caldimicrobium rimae	1.45375	1.05309	0.9957	0.2584	4.50962	3.342	0.679639	0.237902	-0.31871	-1.1801	0.14288	0.172848	-1.29082	0.230577
137	LIFE	LIFE	B34-2	Thermodesulfobacterium hydrogeniphilum	1.30613	0.992673	1.7238	0.2083	4.05171	3.15027	1.17662	0.191776	-0.89531	-1.244	0.5059	0.799333	-1.47583	0.622825
138	LIFE	LIFE	B35-1	Thermotoga maritima	1.50719	1.0025	0.9645	0.2326	4.67541	3.18146	0.658343	0.214148	-0.25525	-1.2486	0.067333	0.0651363	-1.43017	0.224175
139	LIFE	LIFE	B35-2	Marinitoga hydrogenitolerans	1.48583	0.996398	1.0333	0.2142	4.60914	3.16209	0.705304	0.197208	-0.30877	-1.2577	0.12099	0.132161	-1.45157	0.279762
140	LIFE	LIFE	B36-1	Armatimonas rosea	1.92443	0.987434	0.1872	0.2052	5.9697	3.13365	0.127778	0.188922	0.76256	-1.1172	-0.47771	-1.20826	-1.39036	-0.439542
141	LIFE	LIFE	B36-2	Fimbriimonas ginsengisoli	1.9077	1.84873	0.6705	0.2656	5.91779	5.867	0.457666	0.244531	1.8077	0.72656	0.49053	-1.69279	0.980036	0.537927
142	LIFE	LIFE	B36-3	Chthonomonas calidirosea (Isolated cell)	1.90476	0.993724	0.2052	0.2065	5.90868	3.15361	0.140064	0.190119	0.71867	-1.1303	-0.45859	-1.15631	-1.37798	-0.405203
143	LIFE	LIFE	B37	Caldisericum exile	1.74995	0.991139	0.3339	0.2091	5.42846	3.1454	0.227911	0.192513	0.3999	-1.2373	-0.32832	-0.739731	-1.4625	-0.184756
144	LIFE	LIFE	B38	Elusimicrobium minutum	1.90489	0.991219	0.2048	0.2072	5.90909	3.14566	0.139791	0.190763	0.72214	-1.1332	-0.46295	-1.15615	-1.38474	-0.405601
145	LIFE	LIFE	B39	Jonquetella anthropi (Isolated cell)	1.95627	1.05446	0.1683	0.3185	6.06848	3.34635	0.114877	0.293234	0.88834	-0.90894	-0.52215	-1.28222	-1.11285	-0.518666
146	LIFE	LIFE	B40	Mycoplasma pneumoniae (Isolated cell)	1.85306	0.994939	0.2541	0.2106	5.74829	3.15746	0.173442	0.193894	0.61241	-1.166	-0.41517	-1.02407	-1.40178	-0.318332
147	LIFE	LIFE	BC1-1	Bacillus subtilis	2.00094	1.14988	0.1241	0.3614	6.20703	3.64917	0.0847074	0.332731	1.1099	-0.66904	-0.49813	-1.45746	-0.82608	-0.488611
148	LIFE	LIFE	BC1-2	Bacillus subtilis	1.87331	1.7449	0.3386	0.298	5.81113	5.5375	0.23112	0.27436	1.6764	0.39221	0.24713	-1.62342	0.64667	0.283461
149	LIFE	LIFE	BC1-3	Bacillus subtilis	1.81077	1.51303	0.2889	0.4927	5.6171	4.80163	0.197196	0.453615	1.1743	-0.0267	-0.076587	-1.21126	0.0948051	-0.0305432
150	LIFE	LIFE	BC1-4	Bacillus subtilis	2.01182	0.996154	0.11	0.2225	6.24079	3.16132	0.0750831	0.20485	0.9673	-1.0305	-0.55653	-1.40275	-1.28242	-0.616817
151	LIFE	LIFE	BC1-5	Bacillus subtilis	2.00149	1.69395	0.1316	0.2274	6.20873	5.37579	0.0898267	0.209361	1.9436	0.31842	0.086672	-1.96582	0.517675	0.186804
152	LIFE	LIFE	BC1-6	Bacillus subtilis	1.90063	1.8096	0.2475	0.2794	5.89586	5.74282	0.168937	0.257236	1.8728	0.52001	0.26959	-1.7899	0.783536	0.326467
153	LIFE	LIFE	BC1-7	Bacillus subtilis	1.98447	1.72981	0.1566	0.3112	6.15596	5.48961	0.106891	0.286513	1.9236	0.42931	0.095933	-1.91731	0.651474	0.171079
154	LIFE	LIFE	BC1-8	Bacillus subtilis	1.79479	1.52716	0.3636	0.4067	5.56756	4.84647	0.248184	0.374437	1.1731	-0.028863	0.033783	-1.19049	0.098913	0.0674262
155	LIFE	LIFE	BC1-9	Bacillus subtilis	1.99599	1.85424	0.1526	0.1853	6.19168	5.88446	0.104161	0.170601	2.1853	0.61524	0.26831	-2.10749	0.91632	0.358055
156	LIFE	LIFE	BC1-10	Bacillus subtilis	1.81219	1.52393	0.3522	0.363	5.62151	4.83624	0.240403	0.334204	1.2182	-0.059166	0.041724	-1.2507	0.0800987	0.0853821
157	LIFE	LIFE	BC1-11	Bacillus subtilis	1.89783	1.81257	0.3496	0.2611	5.88719	5.75225	0.238628	0.240388	1.8458	0.53888	0.3259	-1.75192	0.80498	0.373695
158	LIFE	LIFE	BC1-12	Bacillus subtilis	1.96987	1.94153	0.2553	0.1809	6.11065	6.16148	0.174261	0.16655	2.2267	0.78964	0.42112	-2.09499	1.09993	0.46831
159	LIFE	LIFE	BC1-13	Bacillus subtilis	1.82034	1.76122	0.3673	0.2956	5.64681	5.58928	0.250709	0.272151	1.6027	0.39262	0.30463	-1.51561	0.641219	0.311758
160	LIFE	LIFE	BC1-14	Bacillus subtilis	1.86567	1.80277	0.3364	0.3082	5.78741	5.72113	0.229618	0.283751	1.7599	0.51471	0.29603	-1.66004	0.761568	0.341966
161	LIFE	LIFE	BC1-15	Bacillus subtilis	1.88455	1.7097	0.3479	0.3886	5.846	5.42579	0.237468	0.357773	1.6129	0.39439	0.16121	-1.57638	0.606103	0.206088
162	LIFE	LIFE	BC1-16	Bacillus subtilis	1.80663	1.59836	0.3696	0.5708	5.60429	5.07242	0.252279	0.52552	1.2468	0.21561	-0.00989	-1.21761	0.3593	0.021281
163	LIFE	LIFE	BC1-17	Bacillus subtilis	1.96007	1.84076	0.2293	0.3006	6.08027	5.8417	0.156514	0.276754	2.0265	0.64041	0.24454	-1.94427	0.913776	0.310174
164	LIFE	LIFE	BC1-18	Bacillus subtilis	1.99393	1.92591	0.1828	0.1556	6.18529	6.11191	0.124775	0.143257	2.2846	0.75471	0.37943	-2.16907	1.05013	0.45128
165	LIFE	LIFE	BC1-19	Bacillus subtilis	1.76872	1.41463	0.4055	0.3594	5.48667	4.48935	0.276784	0.33089	0.96322	-0.29417	-0.012679	-1.0388	-0.2191	0.0474567
166	LIFE	LIFE	BC1-20	Bacillus subtilis	1.71344	1.32837	0.4594	0.3891	5.31519	4.21562	0.313575	0.358234	0.70685	-0.47648	-0.052544	-0.810207	-0.453932	0.0107422
167	LIFE	LIFE	BC1-21	Bacillus subtilis	2.00658	1.07591	0.1173	0.2984	6.22453	3.41444	0.0800659	0.274729	1.0495	-0.82839	-0.52953	-1.42865	-1.03557	-0.5613
168	LIFE	LIFE	BC1-22	Bacillus subtilis	1.98707	1.0262	0.1355	0.2909	6.16403	3.25666	0.0924888	0.267824	0.93662	-0.94445	-0.5501	-1.33267	-1.17206	-0.595236
169	LIFE	LIFE	BC1-23	Bacillus subtilis	2.01141	1.01755	0.1109	0.2914	6.2395	3.22921	0.0756975	0.268284	0.96941	-0.95385	-0.58278	-1.38209	-1.1752	-0.649307
170	LIFE	LIFE	BC1-24	Bacillus subtilis	1.99791	1.03635	0.1252	0.2919	6.19764	3.28888	0.0854583	0.268744	0.97314	-0.91839	-0.55044	-1.37141	-1.13889	-0.600313
171	LIFE	LIFE	BC1-25	Bacillus subtilis	2.00741	1.01515	0.1146	0.2874	6.2271	3.2216	0.078223	0.264601	0.96941	-0.95385	-0.58278	-1.37453	-1.18819	-0.639292
172	LIFE	LIFE	BC1-26	Bacillus subtilis	1.99119	1.07364	0.1325	0.3114	6.17678	3.40724	0.0904411	0.286697	0.99066	-0.85859	-0.53037	-1.38257	-1.04125	-0.546538
173	LIFE	LIFE	BC2-1	Mycobacterium smegmatis	2.00107	1.04413	0.1234	0.2997	6.20745	3.31359	0.0842296	0.275925	0.97274	-0.91598	-0.56118	-1.37928	-1.11122	-0.603682
174	LIFE	LIFE	BC2-2	Mycobacterium smegmatis	1.99613	1.04975	0.1279	0.2896	6.19211	3.33142	0.0873012	0.266627	0.98771	-0.89886	-0.54123	-1.38126	-1.10801	-0.576698
175	LIFE	LIFE	BC2-3	Mycobacterium smegmatis	1.98872	1.07025	0.1368	0.298	6.16913	3.39647	0.0933761	0.27436	0.99105	-0.861	-0.51963	-1.37947	-1.05884	-0.537617
176	LIFE	LIFE	BC2-4	Mycobacterium smegmatis	2.01348	0.999729	0.1085	0.2491	6.24592	3.17267	0.0740593	0.229339	0.95571	-1.0144	-0.57567	-1.39654	-1.25398	-0.635986
177	LIFE	LIFE	BC3-1	Pseudomonas aeruginosa	1.75134	1.09875	0.3357	0.2992	5.43278	3.4869	0.22914	0.275465	0.52197	-0.97131	-0.28006	-0.786252	-1.10883	-0.194678
178	LIFE	LIFE	BC3-2	Pseudomonas aeruginosa	1.96578	1.26163	0.1718	0.276	6.09798	4.0038	0.117266	0.254106	1.2283	-0.51092	-0.30836	-1.49726	-0.594143	-0.259035
179	LIFE	LIFE	BC3-3	Pseudomonas aeruginosa	1.96075	1.23093	0.1663	0.3303	6.08238	3.90638	0.113512	0.304098	1.1468	-0.55216	-0.3627	-1.43685	-0.654396	-0.322535
180	LIFE	LIFE	BC3-4	Pseudomonas aeruginosa	1.98831	1.2769	0.1585	0.2683	6.16785	4.05227	0.108188	0.247016	1.3017	-0.46119	-0.29831	-1.58051	-0.552016	-0.258609
181	LIFE	LIFE	BC3-5	Pseudomonas aeruginosa	1.97477	1.18213	0.1624	0.3144	6.12587	3.7515	0.11085	0.289459	1.1036	-0.65396	-0.40556	-1.4342	-0.777416	-0.373978
182	LIFE	LIFE	BC3-6	Pseudomonas aeruginosa	1.93411	1.10196	0.1993	0.2982	5.99973	3.49708	0.136037	0.274544	0.9031	-0.84169	-0.43465	-1.26805	-1.01556	-0.396887
183	LIFE	LIFE	BC3-7	Pseudomonas aeruginosa	1.81853	1.02921	0.2988	0.2724	5.64118	3.26622	0.203953	0.250791	0.57475	-1.0694	-0.37923	-0.926473	-1.28229	-0.28956
184	LIFE	LIFE	BC3-8	Pseudomonas aeruginosa	1.94301	1.01234	0.176	0.2583	6.02734	3.21269	0.120133	0.23781	0.81281	-1.0353	-0.50595	-1.24347	-1.27013	-0.497461
185	LIFE	LIFE	BC3-9	Pseudomonas aeruginosa	1.75147	1.11388	0.3989	0.3084	5.43317	3.53493	0.272279	0.283935	0.51186	-0.92866	-0.2511	-0.781704	-1.06379	-0.15333
186	LIFE	LIFE	BC3-10	Pseudomonas aeruginosa	1.65809	1.04643	0.4233	0.2973	5.1435	3.32087	0.288934	0.273716	0.25507	-1.1308	-0.24447	-0.496665	-1.28752	-0.142845
187	LIFE	LIFE	BC3-11	Pseudomonas aeruginosa	1.76783	1.08864	0.3481	0.3124	5.48391	3.45483	0.237604	0.287618	0.53701	-0.9635	-0.3017	-0.808639	-1.11647	-0.218662
188	LIFE	LIFE	BC3-12	Pseudomonas aeruginosa	1.79171	1.22232	0.3539	0.3703	5.55801	3.87907	0.241563	0.340925	0.74024	-0.6585	-0.23063	-0.959874	-0.733056	-0.131989
189	LIFE	LIFE	BC3-13	Pseudomonas aeruginosa	1.73082	1.06557	0.3626	0.316	5.3691	3.3816	0.247501	0.290932	0.42663	-1.0322	-0.30135	-0.699944	-1.20713	-0.195408
190	LIFE	LIFE	BC3-14	Pseudomonas aeruginosa	1.81232	1.1884	0.3055	0.4342	5.62191	3.77141	0.208526	0.399756	0.72417	-0.67771	-0.32439	-0.973745	-0.794319	-0.269847
191	LIFE	LIFE	BC3-15	Pseudomonas aeruginosa	1.90489	1.28206	0.2304	0.3117	5.90909	4.06864	0.157265	0.286974	1.0957	-0.50454	-0.24654	-1.33019	-0.54391	-0.174585
192	LIFE	LIFE	BC3-16	Pseudomonas aeruginosa	1.9905	1.34826	0.1569	0.3138	6.17465	4.27875	0.107096	0.288907	1.3883	-0.30307	-0.25935	-1.62358	-0.346136	-0.222093
193	LIFE	LIFE	BC3-17	Pseudomonas aeruginosa	1.8375	1.09777	0.2887	0.2971	5.70003	3.4838	0.197059	0.273532	0.70559	-0.90058	-0.34865	-1.00596	-1.06492	-0.282449
194	LIFE	LIFE	BC3-18	Pseudomonas aeruginosa	1.96578	1.35576	0.1762	0.272	6.09798	4.30252	0.12027	0.250423	1.3744	-0.31809	-0.20549	-1.57978	-0.348836	-0.140399
195	LIFE	LIFE	BC4-1	Bacillus subtilis	1.98584	1.32993	0.1426	0.3248	6.16021	4.22058	0.0973351	0.299034	1.3622	-0.34267	-0.29287	-1.5966	-0.392887	-0.253955
196	LIFE	LIFE	BC4-2	Bacillus subtilis	1.7871	1.46861	0.3623	0.3445	5.54369	4.66066	0.247297	0.317172	1.1127	-0.18356	0.023183	-1.14282	-0.0765362	0.0818145
197	LIFE	LIFE	BC4-3	Bacillus subtilis	1.71145	1.38883	0.4292	0.4171	5.30901	4.40749	0.292961	0.384012	0.79311	-0.35213	-0.02948	-0.850264	-0.291336	0.0181376
198	LIFE	LIFE	BC4-4	Bacillus subtilis	1.81219	1.3407	0.3473	0.3137	5.62151	4.25475	0.237058	0.288815	0.97525	-0.43741	-0.092192	-1.125	-0.414599	-0.0222453
199	LIFE	LIFE	BC4-5	not specified	1.97464	1.19155	0.1601	0.2755	6.12545	3.7814	0.10928	0.253645	1.1298	-0.65054	-0.3772	-1.4604	-0.769717	-0.339185
200	LIFE	LIFE	BC4-6	Bacillus subtilis	1.81128	1.13212	0.3314	0.3853	5.61871	3.59282	0.226205	0.354735	0.64524	-0.81039	-0.34542	-0.934611	-0.953287	-0.27816
201	LIFE	LIFE	BC4-7	Bacillus subtilis	1.78787	1.29916	0.3797	0.3674	5.54607	4.12292	0.259173	0.338255	0.84641	-0.49343	-0.14387	-0.995203	-0.513421	-0.0558789
202	LIFE	LIFE	BC4-8	Bacillus subtilis	1.79582	1.43757	0.3775	0.3395	5.57075	4.56215	0.257672	0.312568	1.0805	-0.2267	-0.00094595	-1.14032	-0.162573	0.0593776
203	LIFE	LIFE	BC4-9	Bacillus subtilis	1.85712	1.362	0.2983	0.3125	5.76091	4.32236	0.203612	0.28771	1.1141	-0.36565	-0.12155	-1.26821	-0.347008	-0.0319308
204	LIFE	LIFE	BC4-10	Bacillus subtilis	1.78339	1.42129	0.3937	0.3432	5.53218	4.51051	0.268729	0.315975	1.0109	-0.2818	-0.0046137	-1.08896	-0.203216	0.0503506
205	LIFE	LIFE	BC4-11	Bacillus subtilis	1.77394	1.24383	0.377	0.3915	5.50287	3.94731	0.25733	0.360443	0.7143	-0.61885	-0.20151	-0.918494	-0.6663	-0.115537
206	LIFE	LIFE	BC4-12	Bacillus subtilis	1.65298	1.44753	0.4805	0.4049	5.12763	4.59376	0.327977	0.37278	0.76007	-0.28794	0.091543	-0.761638	-0.183625	0.103221
207	LIFE	LIFE	BC4-14	Paenibacillus dendritiformis	1.98653	1.44864	0.156	0.2201	6.16233	4.59729	0.106482	0.20264	1.5688	-0.15612	-0.10978	-1.72439	-0.10427	-0.0483304
208	LIFE	LIFE	BC4-15	Paenibacillus dendritiformis	1.98174	1.60395	0.1654	0.2145	6.14747	5.09018	0.112898	0.197484	1.7693	0.12481	0.044345	-1.82544	0.302063	0.132372
209	LIFE	LIFE	BC4-17	Paenibacillus dendritiformis	1.97914	1.74238	0.1643	0.217	6.13942	5.5295	0.112147	0.199786	1.9729	0.40054	0.16258	-1.94669	0.650824	0.263236
210	LIFE	LIFE	BC4-13	Bacillus subtilis	1.97655	1.36402	0.1624	0.2628	6.13137	4.32876	0.11085	0.241953	1.4037	-0.31987	-0.21302	-1.6206	-0.324102	-0.140243
211	LIFE	LIFE	EU5-1	Amoeba proteus	1.85083	1.08961	0.2746	0.3618	5.74138	3.45792	0.187435	0.333099	0.69326	-0.88432	-0.41006	-1.00261	-1.05022	-0.369821
212	LIFE	LIFE	EU5-2	Polychaos dubium	1.77917	1.0603	0.3383	0.3184	5.51909	3.36489	0.230915	0.293142	0.51138	-1.0102	-0.34528	-0.8176	-1.18978	-0.244436
213	LIFE	LIFE	EU5-3	Difflugia oblonga	1.80625	1.06401	0.3406	0.3179	5.60309	3.37666	0.232485	0.292682	0.5668	-0.98165	-0.36088	-0.893827	-1.16805	-0.273786
214	LIFE	LIFE	EU5-4	Thecamoeba terricola	1.98571	1.05746	0.136	0.3168	6.15978	3.35588	0.0928301	0.291669	0.96875	-0.86979	-0.54161	-1.34738	-1.08184	-0.570182
215	LIFE	LIFE	EU6-1	Echinostelium minutum (sporocarpe)	1.75564	1.01838	0.3735	0.2744	5.44612	3.23184	0.254941	0.252632	0.42504	-1.1252	-0.32675	-0.746589	-1.34378	-0.200458
216	LIFE	LIFE	EU6-2	Stemonitis fusca (aggregate)	1.91906	1.34616	0.2367	0.5731	5.95306	4.27207	0.161565	0.527637	1.1308	-0.20641	-0.35403	-1.33925	-0.258905	-0.381952
217	LIFE	LIFE	EU6-3	Pelomyxa palustris	1.86001	1.20122	0.2566	0.5382	5.76987	3.8121	0.175148	0.495506	0.80597	-0.56645	-0.43316	-1.06907	-0.684858	-0.435743
218	LIFE	LIFE	EU6-5a	Physarum polycephalum (Plasmodium)	1.97914	1.83177	0.1604	0.297	6.13942	5.81316	0.109485	0.27344	2.0732	0.61917	0.19444	-2.01532	0.902804	0.277144
219	LIFE	LIFE	EU6-5b	Physarum polycephalum (Plasmodium)	1.92618	1.8029	0.2494	0.3947	5.97512	5.72154	0.170234	0.363389	1.8711	0.58801	0.17457	-1.78702	0.856334	0.231432
220	LIFE	LIFE	EU8-1	Amastigomonas debruynei	1.92846	1.00071	0.1941	0.2134	5.9822	3.17577	0.132488	0.196471	0.7956	-1.0882	-0.4737	-1.21567	-1.34508	-0.450068
221	LIFE	LIFE	EU8-2	Ancyromonas sigmoides	1.82112	1.0016	0.3437	0.2343	5.64922	3.17861	0.234601	0.215714	0.5326	-1.1376	-0.36392	-0.923737	-1.38565	-0.259318
222	LIFE	LIFE	EU8-3	Thecamonas trahens	1.83151	1.00062	0.296	0.2372	5.68145	3.17551	0.202042	0.218383	0.5611	-1.1345	-0.39292	-0.961039	-1.38015	-0.284219
223	LIFE	LIFE	EU11-1	Amoebidium parasiticum (spore)	1.74882	0.992996	0.3376	0.2176	5.42494	3.1513	0.230437	0.200338	0.39257	-1.229	-0.33034	-0.736575	-1.45373	-0.184477
224	LIFE	LIFE	EU11-3	Psorospermium haeckeli (spore)	1.98707	0.982703	0.1336	0.1968	6.16403	3.11863	0.0911919	0.181188	0.90199	-1.0933	-0.54308	-1.35078	-1.35561	-0.557312
225	LIFE	LIFE	EU11-4	Sphaeroforma arctica (spore)	2.00231	0.987675	0.119	0.2055	6.21129	3.13441	0.0812263	0.189198	0.93465	-1.0619	-0.5498	-1.38015	-1.32296	-0.595385
226	LIFE	LIFE	EU13-1	Ministeria vibrans	1.55511	1.27872	0.8401	0.3954	4.82405	4.05804	0.57343	0.364034	0.22114	-0.5988	0.13852	-0.261738	-0.598218	0.187152
227	LIFE	LIFE	EU13-2	Capsaspora owczarzaki	1.52186	1.13487	0.7974	0.3932	4.72091	3.60153	0.544285	0.362008	-0.053618	-0.94686	0.0101	-0.0713462	-1.00228	0.0746301
228	LIFE	LIFE	EU15-1a	Astrosiga radiata	1.45509	1.01556	1.2957	0.2568	4.51377	3.22291	0.884411	0.236429	-0.44805	-1.1404	0.24069	0.290437	-1.36465	0.407313
229	LIFE	LIFE	EU15-2	Salpingoeca amphoridium	1.66468	1.35259	1.0764	0.5987	5.16395	4.29247	0.734723	0.551206	0.34737	-0.18876	0.12788	-0.46687	-0.260158	0.248338
230	LIFE	LIFE	EU15-3a	Sphaeroeca volvox	1.4629	0.996154	1.1373	0.2249	4.538	3.16132	0.776291	0.207059	-0.40622	-1.2483	0.17811	0.225097	-1.44306	0.338381
231	LIFE	LIFE	EU15-4a	Polyoeca dichotoma	1.60622	1.00487	0.6622	0.2337	4.98259	3.18898	0.452001	0.215161	0.033593	-1.2424	-0.11533	-0.292439	-1.43955	0.040766
232	LIFE	LIFE	EU15-1b	Astrosiga radiata (rosette)	1.39217	1.17013	1.4344	0.4825	4.3186	3.71345	0.979084	0.444224	-0.48887	-0.75754	0.3315	0.449311	-0.847157	0.362795
233	LIFE	LIFE	EU15-3b	Sphaeroeca volvox (rosette)	1.68938	1.47074	1.1731	0.3445	5.24055	4.66743	0.800728	0.317172	0.64688	-0.038829	0.42796	-0.671556	0.0208613	0.518009
234	LIFE	LIFE	EU15-4b	Polyoeca dichotoma (rosette)	1.44376	1.06669	0.7694	0.3192	4.47863	3.38518	0.525172	0.293879	-0.25141	-1.1865	0.028044	0.147614	-1.27224	0.0700963
235	LIFE	LIFE	EU18-1	Nuclearia moebiusi	1.53177	1.19566	1.1982	0.3369	4.75165	3.79445	0.81786	0.310174	-0.052608	-0.70912	0.2755	-0.0494149	-0.802497	0.370624
236	LIFE	LIFE	EU18-2	Micronuclearia podoventralis	1.652	1.09555	0.8615	0.3	5.12461	3.47675	0.588038	0.276202	0.15679	-0.91242	-0.0015834	-0.405605	-1.09806	0.144883
237	LIFE	LIFE	EUBI21-1	Monospora polyancantha	1.69717	1.04566	0.4024	0.3637	5.26471	3.31844	0.274668	0.334848	0.31273	-1.0665	-0.31228	-0.569107	-1.2475	-0.21062
238	LIFE	LIFE	EUBI21-2	Plasmodium vivax	1.67068	0.992916	0.4061	0.208	5.18256	3.15104	0.277193	0.1915	0.22434	-1.2897	-0.25186	-0.510423	-1.47713	-0.126228
239	LIFE	LIFE	EUBI21-3	Selenidioides hollandel	1.95573	0.979907	0.1613	0.2035	6.0668	3.10976	0.110099	0.187357	0.83616	-1.1129	-0.51441	-1.27636	-1.38832	-0.502902
240	LIFE	LIFE	EUBI21-4	Eimeria necatrix	1.89039	0.996966	0.2171	0.2068	5.8641	3.1639	0.148187	0.190395	0.71129	-1.1173	-0.43983	-1.12194	-1.37336	-0.387757
241	LIFE	LIFE	EUBI14-1	Acanthocystis perpusilla	1.81219	1.64229	0.8658	0.2681	5.62151	5.21185	0.590973	0.246832	1.2475	0.28074	0.43618	-1.23884	0.43523	0.512915
242	LIFE	LIFE	EUBI14-1b	Acanthocystis myriospina	1.37136	1.30336	3.3183	0.6498	4.25406	4.13625	2.26499	0.598253	-1.0578	0.12791	1.1763	1.13119	0.0481488	1.20106
243	LIFE	LIFE	EUBI14-1c	Acanthocystis pectinata	1.39584	1.32401	2.5267	0.8816	4.32998	4.20176	1.72466	0.811665	-0.788	0.085023	0.68826	0.877942	0.0338131	0.704135
244	LIFE	LIFE	EUBI14-1d	Acanthocystis penardi	1.46178	1.4082	2.5404	0.9933	4.53453	4.46895	1.73401	0.914504	-0.59195	0.37973	0.67412	0.704715	0.360802	0.675879
245	LIFE	LIFE	EUBI14-1e	Acanthocystis turfacea	1.61124	1.56834	1.649	0.8402	4.99816	4.97717	1.12556	0.773549	0.28511	0.49072	0.45163	-0.194828	0.576932	0.451959
246	LIFE	LIFE	EUBI14-1f	Raphidocystis tubifera	1.31334	1.26293	3.398	1.1787	4.07407	4.00793	2.31939	1.0852	-1.4595	0.30084	0.86723	1.58609	0.242938	0.858976
247	LIFE	LIFE	EUBI14-2	Choanocystis lepidula	1.34826	1.22145	2.9265	0.5602	4.1824	3.87629	1.99755	0.515761	-1.0413	-0.21101	1.0006	1.08562	-0.332036	1.05642
248	LIFE	LIFE	EUBI14-3	Rhaphidiophrys pallida	1.46569	1.34795	3.3935	0.3834	4.54667	4.27775	2.31631	0.352986	-0.72021	0.19641	1.3731	0.789679	0.10554	1.44342
249	LIFE	LIFE	EUBI14-4	Wagnerella borealis	1.55464	1.36179	0.7545	1.1223	4.8226	4.32168	0.515002	1.03327	0.072337	-0.092453	-0.28129	-0.119351	-0.0924925	-0.344943
250	LIFE	LIFE	EUBI14-5	Heterophrys minutus (syn. Febvrechevalierae)	1.62864	1.56529	1.1282	0.7549	5.05214	4.96748	0.77008	0.695015	0.53726	0.30752	0.2722	-0.449064	0.422134	0.265657
251	LIFE	LIFE	EUBI14-6	Hedriocystis zhadani	1.64157	1.4949	1.2073	0.5536	5.09224	4.74409	0.824072	0.509684	0.48865	0.077213	0.35578	-0.486936	0.151532	0.419644
252	LIFE	LIFE	EUBI14-7	Cienkowskya mereschkovckii	1.61243	1.02988	0.8547	0.3256	5.00187	3.26834	0.583396	0.299771	-0.027245	-1.074	-0.068768	-0.26359	-1.29613	0.125317
253	LIFE	LIFE	EUBI14-8	Servetia borealis	1.35248	1.17399	2.3948	0.4308	4.19548	3.7257	1.63463	0.396626	-0.87656	-0.53822	0.8023	0.861311	-0.671004	0.880309
254	LIFE	LIFE	EUBI14-9	Actinosphaeridium pedatus	1.30871	1.2069	2.3295	0.4989	4.05968	3.83013	1.59006	0.459323	-0.89839	-0.47834	0.78915	0.920905	-0.596379	0.809771
255	LIFE	LIFE	EUBI24-1	Euglypha tuberculata	1.86277	1.23201	0.3417	0.3812	5.77843	3.9098	0.233236	0.35096	0.88374	-0.57005	-0.26857	-1.15864	-0.682663	-0.176836
256	LIFE	LIFE	EUBI24-2	Gromia oviformis	1.71057	1.47445	0.5631	0.3402	5.30631	4.67919	0.384357	0.313213	0.89549	-0.20038	0.15189	-0.913719	-0.0782138	0.176069
257	LIFE	LIFE	EUBI24-3	Paulinella chromatophora	1.72706	1.00593	0.4911	0.2603	5.35744	3.19236	0.335212	0.239651	0.31727	-1.1431	-0.26172	-0.644555	-1.39333	-0.126343
258	LIFE	LIFE	EUBI24-4	Pinaciophora fluviatilis	1.97518	1.1345	0.1613	0.2958	6.12714	3.60036	0.110099	0.272335	1.0531	-0.74744	-0.45044	-1.39152	-0.898611	-0.418013
259	LIFE	LIFE	EUBI24-5	Cyphoderia ampulla	1.79659	1.00561	0.351	0.2368	5.57314	3.19132	0.239583	0.218015	0.50289	-1.1287	-0.34633	-0.863057	-1.37882	-0.233016
260	LIFE	LIFE	EUBI24-6a	Pompholyxophrys punicea	1.41005	1.09901	2.1016	0.3217	4.37405	3.48775	1.4345	0.29618	-0.7246	-0.76272	0.65051	0.629111	-0.930354	0.817908
261	LIFE	LIFE	EUBI24-6b	Pompholyxophrys stammeri	1.6195	1.04677	0.9323	0.3223	5.0238	3.32195	0.636364	0.296733	-0.0035192	-1.0071	-0.014321	-0.270986	-1.24468	0.165694
262	LIFE	LIFE	EUBI24-7	Haeckeliana darwiniana	1.73861	1.58779	0.7822	0.505	5.39326	5.0389	0.533909	0.464939	0.98379	0.21873	0.23416	-0.953411	0.343687	0.270619
263	LIFE	LIFE	EUBI24-8	Aulosphaera dendrophora	1.95872	1.64508	0.2953	0.3202	6.07606	5.2207	0.201564	0.294799	1.7176	0.30092	0.087223	-1.73275	0.440917	0.161023
264	LIFE	LIFE	EUBI24-9	Circospathis furcata	1.65785	1.38732	0.7828	0.7278	5.14275	4.4027	0.534319	0.670065	0.45953	-0.12972	-0.048892	-0.529389	-0.152242	-0.0112843
265	LIFE	LIFE	EUBI24-10	Gazelletta melusina	1.89278	1.76757	0.3574	0.2821	5.87152	5.60944	0.243952	0.259722	1.7578	0.46497	0.28584	-1.68725	0.711704	0.324643
266	LIFE	LIFE	EUBI24-11	Gazelletta kashiwaensis	1.33913	1.19069	1.2289	0.6298	4.15406	3.77867	0.838815	0.579839	-0.54065	-0.74473	0.19309	0.538257	-0.811948	0.184023
267	LIFE	LIFE	EUBI22-1	Codonella cratera	1.83047	1.57669	0.4884	0.9176	5.67822	5.00367	0.333369	0.844809	1.0777	0.41888	-0.20983	-1.11084	0.501218	-0.271194
268	LIFE	LIFE	EUBI22-2	Paramecium tetraurelia	1.92067	1.78326	0.3092	0.2595	5.95805	5.65922	0.211052	0.238914	1.8529	0.48747	0.27044	-1.79238	0.743572	0.328452
269	LIFE	LIFE	EUBI22-3	Stylonychia mytilus	1.78172	1.28876	0.4402	0.6432	5.52702	4.0899	0.300469	0.592176	0.68824	-0.35984	-0.29407	-0.868676	-0.433036	-0.279953
270	LIFE	LIFE	EUBI22-4	Stentor polymorphus	1.81775	1.49865	0.3714	0.6926	5.63877	4.75599	0.253508	0.637658	1.0732	0.094267	-0.1838	-1.11713	0.161579	-0.184694
271	LIFE	LIFE	EUBI22-5	Chattonidium setense	1.94058	1.59931	0.2655	0.2855	6.0198	5.07544	0.181223	0.262852	1.6298	0.15932	0.057644	-1.67103	0.300907	0.133608
272	LIFE	LIFE	EUBI15-1	Cyathomonas truncata	1.7939	1.04464	0.4296	0.2446	5.56477	3.3152	0.293234	0.225196	0.50038	-1.056	-0.27865	-0.859581	-1.25218	-0.189577
273	LIFE	LIFE	EUBI15-2	Chilomonas paramecium	1.64957	1.0489	0.7274	0.293	5.11707	3.32871	0.496504	0.269757	0.13289	-1.0539	-0.097881	-0.415986	-1.26557	0.0582394
274	LIFE	LIFE	EUBI15-3	Cryptomonas erosa	1.8507	1.1016	0.3401	0.2888	5.74098	3.49595	0.232143	0.26589	0.71058	-0.88164	-0.32569	-1.03324	-1.04832	-0.262838
275	LIFE	LIFE	EUBI20-1	Ceratium hirundinella	1.54672	1.02645	0.7199	0.2485	4.79803	3.25746	0.491385	0.228787	-0.062083	-1.2124	-0.04312	-0.134998	-1.3738	0.0767307
276	LIFE	LIFE	EUBI20-2	Peridinium cinctum	1.94477	1.05086	0.1811	0.2697	6.03279	3.33494	0.123614	0.248305	0.86724	-0.95181	-0.47548	-1.26997	-1.15008	-0.478569
277	LIFE	LIFE	EUBI20-3	Polykrikos schwartzii	1.95953	1.18726	0.1667	0.3427	6.07859	3.76779	0.113785	0.315514	1.0846	-0.62489	-0.40594	-1.39004	-0.760848	-0.369054
278	LIFE	LIFE	EUBI20-4	Noctiluca scintillans	1.90356	0.991785	0.2319	0.2215	5.90496	3.14745	0.158289	0.203929	0.70786	-1.119	-0.45627	-1.14471	-1.37474	-0.403072
279	LIFE	LIFE	EUBI10-1	Euglena spirogyra	1.72956	0.998753	0.4235	0.216	5.36521	3.16957	0.28907	0.198865	0.34243	-1.2048	-0.27589	-0.667763	-1.43623	-0.14571
280	LIFE	LIFE	EUBI10-2	Stephanopogon apogon	1.92242	1.54998	0.3143	0.2588	5.96346	4.9189	0.214533	0.23827	1.5177	0.038445	0.05855	-1.59047	0.167398	0.146293
281	LIFE	LIFE	EUBI10-3	Andalucia godoyi	1.4704	1.00675	0.9916	0.2346	4.56128	3.19496	0.67684	0.21599	-0.32499	-1.2583	0.11042	0.149575	-1.42581	0.251264
282	LIFE	LIFE	EUBI10-4	Trypanosoma brucei	1.59645	0.998428	0.5535	0.2298	4.9523	3.16854	0.377805	0.21157	0.053286	-1.2845	-0.15804	-0.28935	-1.48188	-0.0330487
283	LIFE	LIFE	EUBI10-5	Bodo caudatus	1.53223	1.03147	1.0595	0.268	4.75309	3.2734	0.723187	0.24674	-0.22473	-1.12	0.10259	0.0136846	-1.30093	0.27413
284	LIFE	LIFE	EUBI10-6A	Tetramitus rostratus A	1.78838	1.14979	0.5212	0.2765	5.54766	3.64888	0.355758	0.254566	0.61401	-0.79313	-0.16365	-0.894877	-0.949893	-0.0403264
285	LIFE	LIFE	EUBI10-6B	Tetramitus rostratus B	1.93451	1.1128	0.1844	0.3081	6.00098	3.5315	0.125867	0.283659	0.92075	-0.82272	-0.44053	-1.27605	-0.98363	-0.393975
286	LIFE	LIFE	EUBI25-1	Astrorhiza limicola	1.68765	1.08855	0.4368	0.3181	5.23519	3.45455	0.298148	0.292866	0.35412	-1.0075	-0.22728	-0.591208	-1.14917	-0.13073
287	LIFE	LIFE	EUBI25-1(bis)	Astrorhiza limicola (attached form)	1.63178	1.48053	1.0212	0.4917	5.06187	4.69849	0.697045	0.452695	0.54471	-0.040246	0.30732	-0.540697	0.0369818	0.353148
288	LIFE	LIFE	EUBI25-2	Globigerina bulloides	1.69717	1.69444	1.7321	0.8086	5.26471	5.37736	1.18229	0.744456	0.61009	0.81811	0.56936	-0.493428	0.954498	0.592176
289	LIFE	LIFE	EUBI25-3	Textularia sp.	1.53327	1.17126	1.1475	0.4736	4.75631	3.71703	0.783254	0.43603	-0.1292	-0.71274	0.14312	0.00987869	-0.839234	0.235601
290	LIFE	LIFE	EUBI25-4	Orbulina universa	1.95655	1.95072	0.583	0.3698	6.06933	6.19066	0.397941	0.340465	2.0384	0.99632	0.45363	-1.86727	1.28541	0.512819
291	LIFE	LIFE	EUBI25-5	Shepheardella taeniformis	1.5275	1.45086	0.7469	0.4296	4.73841	4.60434	0.509815	0.395521	0.4331	-0.30596	0.2524	-0.380828	-0.190945	0.227564
292	LIFE	LIFE	EUBI25-6	Diplophrys archeri	1.53316	1.19757	1.479	0.6182	4.75595	3.80053	1.00953	0.56916	-0.25793	-0.47601	0.21874	0.106284	-0.690927	0.38221
293	LIFE	LIFE	EUBI25-7	Astrammina rara	1.54057	1.4572	1.6852	0.5346	4.77894	4.62447	1.15027	0.492191	0.10135	0.054962	0.60197	-0.0418354	0.0971912	0.616673
294	LIFE	LIFE	EUBI25-8	Notodendrodes antarctikos	1.58626	1.40798	0.6344	0.4928	4.92066	4.46826	0.433025	0.453707	0.50412	-0.33036	0.093787	-0.481596	-0.255109	0.116582
295	LIFE	LIFE	EUBI25-9	Pelosina cf. arborescens (B)	1.5144	1.21115	0.7248	0.4782	4.69777	3.84362	0.49473	0.440265	0.037484	-0.77557	-0.0032781	-0.118764	-0.799038	0.0393067
296	LIFE	LIFE	EUBI25-10	Pelosina cf. variabilis (D)	1.54022	1.12356	0.7079	0.7179	4.77786	3.56564	0.483194	0.660951	-0.12749	-0.79696	-0.25932	-0.0734684	-0.953305	-0.259876
297	LIFE	LIFE	EUBI25-11	Pelosina cf. variabilis (F)	1.79441	1.14609	0.4148	0.7498	5.56637	3.63714	0.283132	0.69032	0.47061	-0.57352	-0.51151	-0.735168	-0.762073	-0.580057
298	LIFE	LIFE	EUBI25-12	Jacullela cf. acuta	1.44664	1.16666	1.1182	0.4591	4.48756	3.70242	0.763254	0.422681	-0.26273	-0.80301	0.17805	0.220449	-0.87885	0.205183
299	LIFE	LIFE	EUBI25-13	Halyphysema cf. tumanowiczii	1.6319	1.35269	0.6371	0.781	5.06224	4.2928	0.434868	0.719045	0.37508	-0.25093	-0.16302	-0.440497	-0.24309	-0.195089
300	LIFE	LIFE	EUBI25-14	Saccodendron heronalleni	1.4776	1.32515	0.7516	0.5329	4.58359	4.20539	0.513023	0.490626	0.12721	-0.5341	0.10403	-0.119121	-0.505946	0.0851287
301	LIFE	LIFE	EUBI25-15	Marsipella cf. elongata	1.40722	1.25933	1.1395	0.9661	4.36528	3.99651	0.777793	0.889461	-0.40942	-0.38577	-0.035014	0.439187	-0.443061	-0.0799709
302	LIFE	LIFE	EUBI3-1	Glaucocystis nostochinearum	1.97983	0.996398	0.1404	0.2206	6.14154	3.16209	0.0958334	0.2031	0.90147	-1.0501	-0.52786	-1.32736	-1.30662	-0.552296
303	LIFE	LIFE	EUBI3-2	Cyanophora paradoxa	1.88614	0.991704	0.2541	0.2126	5.85093	3.1472	0.173442	0.195735	0.68631	-1.1279	-0.43597	-1.09933	-1.38703	-0.374122
304	LIFE	LIFE	EUBI13-1	Discosphaera tubifera	1.9575	1.22525	0.1685	0.2608	6.07227	3.88836	0.115014	0.240111	1.1738	-0.58972	-0.31803	-1.44336	-0.691103	-0.275324
305	LIFE	LIFE	EUBI13-2	Emiliana huxleyi	2.00768	0.986711	0.1141	0.2037	6.22795	3.13135	0.0778817	0.187541	0.96045	-1.0607	-0.55298	-1.39501	-1.32171	-0.603909
306	LIFE	LIFE	EUBI13-3	Syracosphaera subsalsa	1.68728	1.1231	0.6648	0.3523	5.23404	3.5642	0.453775	0.324353	0.30992	-0.86773	-0.12298	-0.551366	-1.02614	0.00470061
307	LIFE	LIFE	EUBI8	Malawimonas jakobiformis	1.68654	1.00364	0.5714	0.2465	5.23175	3.18509	0.390023	0.226946	0.2049	-1.1823	-0.2089	-0.519205	-1.41278	-0.0682272
308	LIFE	LIFE	EUBI9-1	Giardia lamblia	1.78902	1.11641	0.518	0.3437	5.54965	3.54294	0.353573	0.316435	0.54711	-0.8195	-0.22958	-0.851257	-1.01882	-0.145366
309	LIFE	LIFE	EUBI9-2	Trichonympha grandis	1.85962	1.60837	0.7494	0.3811	5.76865	5.1042	0.511521	0.350868	1.2953	0.29319	0.26007	-1.30176	0.425006	0.386369
310	LIFE	LIFE	EUBI9-3	Tritrichomonas fœtus	1.66725	1.15155	0.738	0.3773	5.17192	3.65447	0.50374	0.34737	0.27734	-0.78839	-0.069241	-0.480975	-0.936285	0.0546794
311	LIFE	LIFE	EUBI9-4	Calonympha grassli	1.78543	1.52428	1.0236	0.3418	5.53853	4.83733	0.698683	0.314686	0.95655	0.10942	0.35668	-0.997857	0.178783	0.486671
312	LIFE	LIFE	EUBI9-5	Pyrsonympha vertens	1.77547	1.14673	0.4783	0.2874	5.50761	3.63919	0.326475	0.264601	0.60555	-0.80911	-0.18225	-0.86754	-0.964266	-0.0730618
313	LIFE	LIFE	EUBI9-6	Octomitus neglectus	1.71581	1.14646	0.7338	0.3441	5.32254	3.63831	0.500873	0.316803	0.38863	-0.7653	-0.074074	-0.629135	-0.946353	0.0584969
314	LIFE	LIFE	EUBI9-7	Retortamonas intestinalis	1.6826	1.00348	0.6259	0.2382	5.21952	3.18457	0.427223	0.219304	0.16946	-1.1794	-0.17119	-0.496933	-1.40718	-0.0354831
315	LIFE	LIFE	EUBI19-1	Chromera velia	2.00272	1.04779	0.1212	0.2939	6.21257	3.32519	0.082728	0.270586	0.99118	-0.90182	-0.54558	-1.38986	-1.10315	-0.597311
316	LIFE	LIFE	EUBI19-2	Colponema vietnamica	1.74793	1.0781	0.3866	0.2972	5.42219	3.42137	0.263883	0.273624	0.47547	-0.99555	-0.27671	-0.750169	-1.16243	-0.181167
317	LIFE	LIFE	EUBI26-1	Amphilonche elongata	1.67019	1.23594	0.6111	0.4656	5.18104	3.92227	0.417121	0.428665	0.41884	-0.60288	-0.10038	-0.568468	-0.690138	-0.0265343
318	LIFE	LIFE	EUBI26-2	Hexaconthium asteracanthion	1.89105	1.62022	0.3459	0.3156	5.86616	5.14182	0.236102	0.290564	1.5272	0.19063	0.11777	-1.52891	0.347553	0.193345
319	LIFE	LIFE	EUBI26-3	Thalassicolla nucleata	1.63395	1.33025	1.4203	0.2915	5.0686	4.22157	0.96946	0.268376	0.26457	-0.322	0.47098	-0.333563	-0.325669	0.590496
320	LIFE	LIFE	EUBI26-4	Lithoptera mulleri	1.88535	1.63009	0.2869	0.2574	5.84847	5.17312	0.19583	0.236981	1.5858	0.1602	0.13914	-1.57299	0.338398	0.214553
321	LIFE	LIFE	EUBI26-5	Acanthochiasma krohni	1.55453	1.15007	1.2786	0.3281	4.82224	3.64976	0.872739	0.302073	-0.11242	-0.76942	0.26026	-0.0524344	-0.920884	0.41062
322	LIFE	LIFE	EUBI26-6	Acanthochiasma fusiforme	1.57728	1.18707	1.3449	0.3485	4.89282	3.76718	0.917994	0.320854	-0.027247	-0.63432	0.29487	-0.115281	-0.784191	0.465116
323	LIFE	LIFE	EUBI17-1	Entogonia sp. (diatom)	1.94139	1.00128	0.1741	0.2417	6.02232	3.17758	0.118836	0.222526	0.80943	-1.0685	-0.50675	-1.23963	-1.31466	-0.488998
324	LIFE	LIFE	EUBI17-2	Thalassiosira nordenskioeldii (diatom - bottom)	1.9089	1.11975	0.2433	0.3265	5.92152	3.55356	0.16607	0.300599	0.86983	-0.79371	-0.40755	-1.19349	-0.960693	-0.363221
325	LIFE	LIFE	EU20-30	Leidyomyces attenuatus (Enterobryus) (sporangiospore)	1.44897	0.992916	0.4315	0.2085	4.49479	3.15104	0.294531	0.19196	-0.18905	-1.4928	-0.12873	0.034088	-1.60287	-0.0406255
326	LIFE	LIFE	EU20-31	Passalomyces compressus (one filament)	1.53686	0.992108	0.4363	0.2062	4.76744	3.14848	0.297807	0.189843	-0.026244	-1.4043	-0.17118	-0.176591	-1.54624	-0.0488669
327	LIFE	LIFE	EU20-31b	Passalomyces compressus (filamentous aggregates)	1.79005	1.26453	0.2805	0.2696	5.55283	4.01301	0.191462	0.248213	0.86145	-0.65478	-0.16045	-1.03407	-0.652605	-0.0534263
328	LIFE	LIFE	EU20-1	Sclerotinia sclerotiorum (apothecia)	1.85647	1.29446	0.2535	0.3173	5.75887	4.108	0.173033	0.292129	1.0256	-0.51174	-0.21419	-1.21388	-0.526037	-0.116079
329	LIFE	LIFE	EU20-2	Arachniotus trisporus (ascocarp)	1.8219	1.40907	0.4043	0.3571	5.65163	4.47171	0.275965	0.328772	1.0591	-0.24962	-0.04304	-1.17507	-0.211444	0.0226404
330	LIFE	LIFE	EU20-5	Gonatorrhodiella parasitica	1.56142	1.11496	0.5104	0.3642	4.84363	3.53836	0.348386	0.335309	0.10335	-1.0498	-0.13628	-0.247374	-1.10455	-0.0685719
331	LIFE	LIFE	EU20-6	Graphium rigidum	1.65687	1.30716	0.4765	0.6964	5.13972	4.14831	0.325247	0.641156	0.45863	-0.3908	-0.2341	-0.551516	-0.419937	-0.229329
332	LIFE	LIFE	EU20-7	Helicoma perelegans (helicospores)	1.69531	1.1602	0.395	0.37	5.25896	3.68193	0.269617	0.340649	0.46917	-0.84637	-0.21732	-0.659781	-0.940448	-0.117126
333	LIFE	LIFE	EU20-8	Zodiomyces vorticellarius (mature thallus)	1.81167	1.30994	0.3559	0.4023	5.61991	4.15713	0.242928	0.370386	0.89329	-0.44473	-0.17291	-1.06277	-0.468816	-0.111636
334	LIFE	LIFE	EU20-9	Microsphaera berberidis (perithecum)	1.76757	1.36519	0.3517	0.3345	5.48312	4.33247	0.240061	0.307965	0.93734	-0.40612	-0.056514	-1.01882	-0.359566	0.0114643
335	LIFE	LIFE	EU20-10	Phyllactinia eleagni	1.57057	1.1075	0.7969	0.3429	4.87201	3.51468	0.543943	0.315699	0.028927	-0.96522	-0.0024204	-0.195176	-1.08268	0.0880151
336	LIFE	LIFE	EU20-11	Sphaerotheca humuli	1.78236	1.30552	0.3661	0.3025	5.529	4.14309	0.24989	0.278503	0.87302	-0.52393	-0.089134	-1.01168	-0.518843	-0.011987
337	LIFE	LIFE	EU20-14	Scorias spongiosa (Perithecia & pycnidia)	1.7439	1.10294	0.3855	0.2779	5.40967	3.5002	0.263132	0.255855	0.49387	-0.97674	-0.24032	-0.764402	-1.10474	-0.146453
338	LIFE	LIFE	EU20-16	Chaetomium aterrimum (perithecium)	1.82878	1.61842	0.6459	0.3661	5.67298	5.13611	0.440875	0.337058	1.293	0.24924	0.24772	-1.29104	0.37236	0.32232
339	LIFE	LIFE	EU20-17	Verticillium albo-altrum (conidiophore)	1.55955	1.15526	0.4933	0.406	4.83782	3.66626	0.336714	0.373793	0.16384	-0.93131	-0.13084	-0.265665	-0.988732	-0.0742627
340	LIFE	LIFE	EU20-12	Clavariella subbotrytis	1.93317	1.46245	0.2036	0.2323	5.99681	4.64112	0.138972	0.213872	1.4548	-0.17642	-0.058324	-1.5837	-0.078564	0.0146797
341	LIFE	LIFE	EU20-19	Armillaria mellea (with rhizomorphs)	1.73195	1.30963	0.5374	0.3721	5.37261	4.15615	0.366815	0.342582	0.69462	-0.48357	-0.033766	-0.828398	-0.502653	0.0551263
342	LIFE	LIFE	EU20-34	Megacollybia platyphylla (only cord system)	1.29681	1.24957	0.4118	0.3846	4.02278	3.96555	0.281084	0.354091	-0.146	-1.0425	0.071611	0.153134	-0.974689	0.0772017
343	LIFE	LIFE	EU20-21	Amanita muscaria	1.77955	1.43161	0.5047	0.6759	5.52028	4.54326	0.344495	0.622282	0.856	-0.047292	-0.16449	-0.95183	-0.0437335	-0.138871
344	LIFE	LIFE	EU20-22	Phanerochaete velutina (mycelium)	1.8469	1.67583	0.3369	0.3118	5.7292	5.3183	0.229959	0.287066	1.5481	0.26143	0.19588	-1.50023	0.466005	0.233869
345	LIFE	LIFE	EU20-23	Hypholoma fasciculare (mycelium)	1.90236	1.63806	0.306	0.3285	5.90124	5.19841	0.208868	0.302441	1.5849	0.2327	0.10719	-1.58116	0.395766	0.167578
346	LIFE	LIFE	EU20-24	Phalus impudicus (mycelium)	1.92228	1.7564	0.2733	0.2753	5.96304	5.57399	0.186547	0.253461	1.8299	0.44732	0.22183	-1.77305	0.69421	0.269239
347	LIFE	LIFE	EU20a	Steccherinum fimbriatum (cord system)	1.47805	1.46525	0.4966	0.414	4.58499	4.65	0.338966	0.381158	0.46434	-0.39916	0.20072	-0.404043	-0.27392	0.183768
348	LIFE	LIFE	EU20b	Stropharia aeruginosa (cord system)	1.27528	1.22164	0.5601	0.4031	3.95601	3.87691	0.38231	0.371123	-0.28645	-1.0649	0.10694	0.287975	-1.02595	0.0841683
349	LIFE	LIFE	EU20c	Phanerochaete velutina (cord system)	1.33871	1.33651	0.4278	0.4149	4.15276	4.24145	0.292005	0.381987	0.040527	-0.80673	0.12328	-0.0115082	-0.706934	0.0912189
350	LIFE	LIFE	EU20d	Tricholomopsis platyphylla (cord system)	1.19451	1.19155	0.6507	0.3751	3.70544	3.7814	0.444151	0.345344	-0.51995	-1.1931	0.17807	0.510626	-1.16528	0.139449
351	LIFE	LIFE	EU20-3	Blastocladia pringsheimii	1.8362	1.26924	0.2901	0.3729	5.69599	4.02798	0.198015	0.343319	0.9263	-0.53113	-0.23671	-1.11764	-0.587451	-0.145312
352	LIFE	LIFE	EU20-4	Urophlyctis alfalfae (Rhizomycelium)	1.55908	1.27327	0.9515	0.5506	4.83637	4.04075	0.649469	0.506922	0.11045	-0.50528	0.081484	-0.169866	-0.538651	0.128233
353	LIFE	LIFE	EU20-15	Siphonaria petersenii	1.4758	1.25853	1.3345	0.3646	4.57801	3.99397	0.910895	0.335677	-0.11038	-0.59029	0.40064	0.0928834	-0.630036	0.431455
354	LIFE	LIFE	EU20-25	Cladochytrium tenue	1.8193	1.50081	0.3619	0.3099	5.64359	4.76286	0.247024	0.285316	1.2234	-0.11258	0.054364	-1.26482	0.000683962	0.119923
355	LIFE	LIFE	EU21-1	Nosema lepocreadii (spore)	1.94828	0.990413	0.1669	0.2019	6.04369	3.1431	0.113922	0.185884	0.82878	-1.1	-0.49564	-1.2616	-1.36804	-0.486106
356	LIFE	LIFE	EU20-18	Mucor mucedo A	1.69494	1.51291	0.4293	0.5049	5.2578	4.80126	0.293029	0.464847	0.90013	-0.093934	0.040417	-0.887469	0.0485316	0.065568
357	LIFE	LIFE	EU20-27	Coemansia helicoidea (sporangiospore)	1.58791	1.26965	0.5362	0.5048	4.9258	4.02925	0.365996	0.464755	0.32746	-0.62496	-0.080768	-0.391166	-0.61297	-0.047453
358	LIFE	LIFE	EU20-28	Coesmania biformis (sporangiospore)	1.43183	1.21251	0.5746	0.5037	4.44163	3.84793	0.392207	0.463743	-0.065995	-0.88527	-0.039759	0.0255158	-0.867124	-0.0450368
359	LIFE	LIFE	EU20-29	Coesmania umbellata (sporangiospore)	1.43867	1.25763	0.4972	0.4308	4.46284	3.99112	0.339376	0.396626	0.076677	-0.83643	0.015292	-0.0855932	-0.790857	0.0104962
360	LIFE	LIFE	PLACO2-1	Trichoplax adhaerens	1.97273	1.06349	0.1504	0.3065	6.11952	3.37502	0.102659	0.282186	0.93219	-0.8912	-0.52047	-1.32948	-1.08541	-0.527689
361	LIFE	LIFE	PORI5-1	Homaxinella balfourensis	1.77152	1.42809	0.3919	0.4797	5.49536	4.53209	0.267501	0.441646	0.95295	-0.19666	-0.07955	-1.01655	-0.144287	-0.0415855
362	LIFE	LIFE	PORI5-2	Clathria macropora	1.91947	1.19326	0.2235	0.3538	5.9543	3.78686	0.152555	0.325734	0.98953	-0.64274	-0.36974	-1.27829	-0.756872	-0.313813
363	LIFE	LIFE	PORI5-3	Isodictya grandis	1.89517	1.2231	0.2535	0.3156	5.87894	3.88155	0.173033	0.290564	0.99748	-0.61039	-0.29949	-1.25759	-0.710399	-0.20535
364	LIFE	LIFE	PORI5-4	Spongia officinalis	1.92927	1.24541	0.2108	0.3505	5.9847	3.95233	0.143887	0.322696	1.0989	-0.51905	-0.32402	-1.35134	-0.619206	-0.280779
365	LIFE	LIFE	PORI5-5	Esperiopsis challengeri	1.78364	1.08336	0.3241	0.3039	5.53297	3.43806	0.221222	0.279792	0.55519	-0.98776	-0.3228	-0.852202	-1.12997	-0.235572
366	LIFE	LIFE	PORI5-6	Cladorhiza abyssicola	1.51463	1.33181	0.5788	0.5813	4.69848	4.22654	0.395074	0.535187	0.22231	-0.52908	-0.01752	-0.244931	-0.478153	-0.0248842
367	LIFE	LIFE	PORI6-1	Euplectella aspergillum	1.81736	1.31489	0.3518	1.0602	5.63756	4.17284	0.24013	0.976097	0.66027	-0.084073	-0.60369	-0.854775	-0.161537	-0.740547
368	LIFE	LIFE	PORI6-2	Hyalonema schmidti	1.80045	1.02678	0.3312	0.3088	5.58511	3.25852	0.226069	0.284304	0.51194	-1.058	-0.38129	-0.869899	-1.28493	-0.280718
369	LIFE	LIFE	PORI6-3	Staurocalyptus solidus	1.94058	1.66187	0.2861	0.2864	6.0198	5.274	0.195284	0.263681	1.7103	0.28238	0.12163	-1.71288	0.45787	0.204696
370	LIFE	LIFE	PORI6-4	Asconema setubalense	1.94423	1.53941	0.2828	0.5375	6.03111	4.88535	0.193032	0.494861	1.4423	0.17928	-0.15283	-1.56712	0.247229	-0.160259
371	LIFE	LIFE	PORI8-1	Sycon elegans	1.93115	1.01664	0.1871	0.2786	5.99054	3.22632	0.12771	0.256499	0.79771	-1.0116	-0.49995	-1.21098	-1.25619	-0.481553
372	LIFE	LIFE	PORI8-2	Leucosolenia complicata	1.94247	1.42985	0.2144	0.2963	6.02567	4.53767	0.146344	0.272795	1.399	-0.18496	-0.13148	-1.55161	-0.143652	-0.0484793
373	LIFE	LIFE	PORI8-3	Leucandra aspera	1.96537	1.64848	0.2097	0.4395	6.09671	5.23149	0.143136	0.404635	1.721	0.34817	-0.03376	-1.74722	0.478679	0.026798
374	LIFE	LIFE	PORI9-1	Oscarella tuberculata	1.94977	1.0308	0.1722	0.3102	6.04831	3.27127	0.117539	0.285593	0.84458	-0.96286	-0.52899	-1.24862	-1.18047	-0.532346
375	LIFE	LIFE	PORI9-2	Oscarella nathaliae	1.83502	1.01879	0.2809	0.2826	5.69235	3.23316	0.191735	0.260182	0.6002	-1.0705	-0.41394	-0.968596	-1.30577	-0.316599
376	LIFE	LIFE	PORI9-3	Corticium diamantense	1.92376	1.05944	0.1961	0.301	5.96762	3.36216	0.133853	0.277122	0.82633	-0.92928	-0.4663	-1.20512	-1.12097	-0.456978
377	LIFE	LIFE	PORI9-4	Plakortis dariae	1.97505	1.00659	0.1439	0.2674	6.12672	3.19444	0.0982224	0.246188	0.89672	-1.0037	-0.55056	-1.30095	-1.25379	-0.570721
378	LIFE	LIFE	PORI9-5	Plakina jani	1.94815	1.04244	0.1733	0.3206	6.04327	3.3082	0.11829	0.295168	0.85529	-0.93797	-0.52616	-1.25558	-1.15066	-0.519272
379	LIFE	LIFE	CTENO11-1	Beroe cucumis	1.95668	1.00201	0.1616	0.2315	6.06975	3.17991	0.110304	0.213136	0.85371	-1.0578	-0.51513	-1.27087	-1.3069	-0.517606
380	LIFE	LIFE	CTENO11-2	Velamen parallelum	1.81762	1.70337	0.3777	0.3232	5.63837	5.40567	0.257808	0.297561	1.5041	0.28917	0.24094	-1.43333	0.531796	0.282352
381	LIFE	LIFE	CTENO11-3	Pleurobrachia pileus	1.49059	1.30111	1.014	0.4951	4.62389	4.12909	0.69213	0.455825	0.023342	-0.5223	0.20357	-0.0271053	-0.507504	0.206947
382	LIFE	LIFE	CNI3-1	Alicia mirabilis	1.71469	1.42634	0.6583	0.4277	5.31906	4.52651	0.449338	0.393772	0.76773	-0.20059	0.10116	-0.828383	-0.162272	0.157773
383	LIFE	LIFE	CNI3-2	Liponema brevicornis	1.96157	1.51979	0.2433	0.3255	6.08491	4.8231	0.16607	0.299679	1.5451	0.034726	-0.065053	-1.66701	0.10781	-0.00435509
384	LIFE	LIFE	CNI3-3	Pocillopora sp.	1.95397	1.11433	0.1732	0.3302	6.06133	3.53636	0.118222	0.304006	0.95344	-0.79594	-0.46806	-1.31184	-0.952268	-0.441873
385	LIFE	LIFE	CNI3-4	Corynactis viridis	1.94072	1.16976	0.2077	0.2937	6.02022	3.71225	0.141771	0.270401	1.024	-0.69793	-0.36463	-1.33676	-0.831606	-0.309285
386	LIFE	LIFE	CNI3-5	Favia stelligera	1.9472	1.02145	0.1746	0.3027	6.04034	3.24159	0.119177	0.278687	0.83387	-0.98774	-0.53182	-1.23794	-1.21272	-0.527116
387	LIFE	LIFE	CNI3-6	Cirrhipathes anguina	1.42414	1.22525	0.5971	0.6401	4.41778	3.88836	0.407565	0.589322	-0.11982	-0.77173	-0.092418	0.0883463	-0.77131	-0.108891
388	LIFE	LIFE	CNI3-7	Ctenactis albitentaculata	1.95831	1.42129	0.2073	0.2649	6.0748	4.51051	0.141498	0.243886	1.4369	-0.20694	-0.12557	-1.59966	-0.170415	-0.050186
389	LIFE	LIFE	CNI3-8	Actinia equina	1.89584	1.2159	0.267	0.3209	5.881	3.8587	0.182247	0.295444	0.99054	-0.60447	-0.29078	-1.24654	-0.725536	-0.213405
390	LIFE	LIFE	CNI3-9	Acropora caroliniana	1.92698	1.53189	0.2449	0.2852	5.97762	4.86149	0.167162	0.262576	1.5197	0.0042782	-0.014709	-1.59557	0.115148	0.0617819
391	LIFE	LIFE	CNI3-10	Acropora florida	1.80058	1.25833	0.3378	0.3818	5.58551	3.99334	0.230574	0.351513	0.81661	-0.5685	-0.20972	-1.0059	-0.623677	-0.116422
392	LIFE	LIFE	CNI3-12	Acropora clathrata	1.92927	1.5872	0.219	0.2765	5.9847	5.03703	0.149484	0.254566	1.618	0.11013	0.038239	-1.65289	0.256252	0.113123
393	LIFE	LIFE	CNI3-13	Acropora cytherea	1.94909	1.57139	0.1811	0.2366	6.04621	4.98686	0.123614	0.217831	1.6551	0.05679	0.01752	-1.7106	0.216573	0.112237
394	LIFE	LIFE	CNI3-14	Acropora donei	1.8745	1.56904	0.2917	0.2789	5.81482	4.9794	0.199107	0.256775	1.4537	0.034786	0.081507	-1.48899	0.180299	0.164159
395	LIFE	LIFE	CNI3-15	Acropora hyacinthus	1.94369	1.49751	0.1976	0.2249	6.02944	4.75238	0.134877	0.207059	1.5354	-0.094185	-0.020293	-1.64421	0.00859691	0.0523395
396	LIFE	LIFE	CNI3-16	Acropora muricata	1.71681	1.21106	0.4015	0.3697	5.32564	3.84332	0.274053	0.340373	0.57899	-0.72974	-0.18166	-0.751347	-0.78933	-0.0928712
397	LIFE	LIFE	CNI3-17	Acropora echinata	1.7473	1.56072	0.4151	0.3786	5.42024	4.95299	0.283336	0.348567	1.1337	-0.006643	0.1275	-1.09731	0.15029	0.158462
398	LIFE	LIFE	CNI3-18	Acropora elegans	1.92161	1.62515	0.238	0.2494	5.96096	5.15745	0.162453	0.229616	1.6624	0.16854	0.10815	-1.66768	0.34448	0.175421
399	LIFE	LIFE	CNI3-19	Acropora fenneri	1.71993	1.33965	0.3892	0.3436	5.33532	4.25142	0.265658	0.316343	0.7835	-0.495	-0.047107	-0.870486	-0.439314	0.0126684
400	LIFE	LIFE	CNI3-20	Cycloseris colini	2.00796	1.24224	0.1165	0.3378	6.22881	3.94229	0.0795199	0.311003	1.2672	-0.49456	-0.40766	-1.5788	-0.603766	-0.395895
401	LIFE	LIFE	CNI4-1	Dendronephthya sp.	1.87556	1.45631	0.3316	0.3258	5.81809	4.62164	0.226342	0.299955	1.2787	-0.1318	-0.039524	-1.36804	-0.0830805	0.0364395
402	LIFE	LIFE	CNI4-2	Ellisella nuctenea	1.70088	1.36945	0.4447	0.3842	5.27625	4.34597	0.303541	0.353722	0.75747	-0.41918	-0.01282	-0.818458	-0.358988	0.0437547
403	LIFE	LIFE	CNI4-3	Astrogorgia mengalia	1.92309	1.64108	0.2442	0.2535	5.96554	5.20801	0.166685	0.23339	1.677	0.18807	0.11736	-1.68045	0.383609	0.191076
404	LIFE	LIFE	CNI4-4	Corallium rubrum	1.75514	1.19796	0.3949	0.3421	5.44455	3.80174	0.269548	0.314962	0.65338	-0.73031	-0.19689	-0.850238	-0.823499	-0.0950757
405	LIFE	LIFE	CNI4-5	Pteroeides spinosum	1.88694	1.46917	0.2544	0.2792	5.8534	4.66244	0.173647	0.257052	1.3588	-0.15328	-0.038442	-1.44606	-0.0651555	0.0445589
406	LIFE	LIFE	CNI4-6	Taiaroa tauhou	1.75729	1.26693	0.5023	0.4331	5.45123	4.02065	0.342857	0.398743	0.68245	-0.5128	-0.14193	-0.840509	-0.583089	-0.0720121
407	LIFE	LIFE	CNI4-7	Pennatula spinosa	1.87397	1.49501	0.2599	0.274	5.81318	4.74445	0.177401	0.252264	1.3659	-0.11612	0.010335	-1.43502	-0.00535621	0.0727619
408	LIFE	LIFE	CNI4-8	Gorgonia sp.	1.98119	1.96959	0.1617	0.1733	6.14578	6.25056	0.110372	0.159553	2.3274	0.82274	0.40639	-2.17855	1.13787	0.460194
409	LIFE	LIFE	CNI4-8c	Gorgonia sp.	1.96973	1.95316	0.2751	0.1912	6.11022	6.19839	0.187776	0.176033	2.2305	0.82045	0.43266	-2.09463	1.13525	0.471767
410	LIFE	LIFE	CNI4-8d	Gorgonia sp.	1.93667	1.91157	0.2944	0.1998	6.00767	6.06641	0.20095	0.18395	2.1094	0.72217	0.40938	-1.97714	1.01719	0.44565
411	LIFE	LIFE	CNI4-8e	Gorgonia sp.	1.9445	1.92148	0.1813	0.1991	6.03195	6.09786	0.123751	0.183306	2.1622	0.70913	0.37069	-2.03522	1.01718	0.4283
412	LIFE	LIFE	CNI4-8h	Gorgonia sp.	1.95234	1.9391	0.3695	0.224	6.05629	6.15377	0.252211	0.206231	2.1361	0.82465	0.4539	-1.99577	1.1402	0.480092
413	LIFE	LIFE	CNI4-8i	Gorgonia sp.	1.89437	1.8741	0.2882	0.2905	5.87646	5.94752	0.196718	0.267455	1.924	0.64485	0.3411	-1.81108	0.933764	0.36134
414	LIFE	LIFE	CNI4-9	Xenia sp.	1.90343	1.75122	0.318	0.3461	5.90454	5.55753	0.217059	0.318645	1.734	0.46115	0.20012	-1.67759	0.700592	0.250013
415	LIFE	LIFE	CNI4-10	Bellonella rubistella	1.79569	1.08406	0.3121	0.3814	5.57035	3.4403	0.213031	0.351144	0.5647	-0.92879	-0.38861	-0.866537	-1.09342	-0.306007
416	LIFE	LIFE	CNI4-11	Acanthogorgia aspera	1.42502	1.1471	0.5057	0.3918	4.4205	3.64036	0.345178	0.360719	-0.090122	-1.0792	-0.050962	0.0522601	-1.10752	-0.0483788
417	LIFE	LIFE	CNI4-12	Leptogorgia medusa	1.24788	1.00479	0.606	0.2594	3.87102	3.18872	0.41364	0.238822	-0.62575	-1.5832	0.030989	0.554762	-1.66435	0.0438674
418	LIFE	LIFE	CNI4-13	Riisea paniculata	1.19403	1.06956	0.4086	0.3874	3.70395	3.39426	0.2789	0.356668	-0.61541	-1.493	-0.043385	0.562203	-1.49939	-0.0320238
419	LIFE	LIFE	CNI4-15	Ctenocella sp.	1.65505	1.47231	0.2713	0.2251	5.13405	4.67241	0.185182	0.207243	0.94624	-0.39276	0.12181	-0.930925	-0.232973	0.154502
420	LIFE	LIFE	CNI5-1	Cerianthus membranaceus	1.7578	1.45342	0.6448	0.3043	5.4528	4.61245	0.440124	0.280161	0.94641	-0.1897	0.16783	-0.994639	-0.114198	0.246365
421	LIFE	LIFE	CNI10-1	Halammohydra schulzei	1.53397	1.33212	0.5441	0.4346	4.75846	4.22753	0.371389	0.400124	0.33109	-0.6024	0.05039	-0.351762	-0.527271	0.0604357
422	LIFE	LIFE	CNI10-2	Geryonia proboscidalis	1.70684	1.27518	0.6578	0.2701	5.29473	4.04683	0.448997	0.248674	0.61094	-0.57928	0.065081	-0.720551	-0.618268	0.155308
423	LIFE	LIFE	CNI11-1	Physalia physalis	1.81283	1.49331	0.3745	0.3298	5.62352	4.73905	0.255624	0.303638	1.1792	-0.12791	0.041943	-1.23011	-0.0130307	0.108396
424	LIFE	LIFE	CNI11-2	Hydra viridissima	1.49047	1.22203	0.7265	0.4307	4.62354	3.87814	0.49589	0.396534	0.030953	-0.79892	0.052603	-0.0876827	-0.799319	0.0711864
425	LIFE	LIFE	CNI14-1	Atolla wyvillei	1.80651	1.36423	0.4646	0.2965	5.60389	4.32943	0.317124	0.272979	0.97009	-0.37117	-0.019479	-1.1042	-0.356489	0.0847278
426	LIFE	LIFE	CNI7-1	Myxobolus pfeifferi	1.99791	0.990816	0.1236	0.1948	6.19764	3.14438	0.0843662	0.179347	0.94237	-1.0726	-0.53704	-1.37357	-1.32566	-0.580802
427	LIFE	LIFE	CNI7-2	Buddenbrockia plumatellae	1.7871	0.992511	0.3068	0.2066	5.54369	3.14976	0.209414	0.190211	0.48074	-1.2052	-0.35783	-0.845446	-1.44171	-0.225333
428	LIFE	LIFE	CNI15-1	Chrysaora quinquecirrha	1.83593	1.46962	0.4054	0.2963	5.69518	4.66387	0.276716	0.272795	1.2032	-0.1427	0.044481	-1.26933	-0.0667193	0.125231
429	LIFE	LIFE	CNI15-2	Cyanea capillata	1.92108	1.44331	0.2953	0.3819	5.9593	4.5804	0.201564	0.351605	1.3145	-0.11488	-0.12373	-1.4631	-0.0810711	-0.0712217
430	LIFE	LIFE	CNI16-1	Haliclystus salpinx	1.86962	1.26734	0.2808	0.3813	5.79967	4.02192	0.191667	0.351052	0.98133	-0.50021	-0.26305	-1.20016	-0.575858	-0.193093
431	LIFE	LIFE	CNI16-2	Lucernaria quadricornis	1.77623	1.3406	0.3551	0.6824	5.50999	4.25441	0.242382	0.628267	0.77342	-0.26444	-0.30837	-0.910765	-0.291896	-0.26795
432	LIFE	LIFE	CNI17-1	Carybdea marsupialis	1.53316	1.09892	0.9363	0.2682	4.75595	3.48747	0.639094	0.246924	-0.081083	-1.0189	0.11482	-0.0703433	-1.12953	0.205118
433	LIFE	LIFE	CNI17-2	Chironex fleckeri	1.83333	1.52808	0.4296	0.3336	5.6871	4.8494	0.293234	0.307136	1.2536	-0.013053	0.094522	-1.29739	0.0942794	0.145972
434	LIFE	LIFE	CHAETO2-1	Parasagitta elegans	1.69383	1.0227	0.3798	0.2775	5.25435	3.24555	0.259242	0.255487	0.28838	-1.1834	-0.29237	-0.581549	-1.357	-0.168059
435	LIFE	LIFE	CHAETO2-2	Krohnitta subtilis	1.7056	0.991139	0.3857	0.2049	5.29088	3.1454	0.263269	0.188646	0.30905	-1.2629	-0.275	-0.607968	-1.47771	-0.145138
436	LIFE	LIFE	MEZO4-1	Pseudicyema truncatum	1.79788	1.72693	0.3736	0.3117	5.57713	5.48046	0.25501	0.286974	1.5182	0.32041	0.28101	-1.42677	0.557525	0.30944
437	LIFE	LIFE	MEZO4-2a	Rhopalura ophiocomae (femelle)	1.93519	1.83489	0.2822	0.207	6.00307	5.82308	0.192622	0.190579	1.9924	0.56839	0.32495	-1.90343	0.852506	0.376961
438	LIFE	LIFE	MEZO4-2b	Rhopalura ophiocomae (mâle)	1.85489	1.68087	0.5067	0.3154	5.75399	5.33429	0.34586	0.29038	1.4853	0.31711	0.26353	-1.45885	0.521398	0.308942
439	LIFE	LIFE	GASTRO6-1	Thaumastoderma heideri	1.74163	1.53524	0.5281	0.4005	5.40264	4.87212	0.360467	0.368729	1.0402	-0.011901	0.14942	-1.02142	0.10814	0.16466
440	LIFE	LIFE	GASTRO6-2	Lepidodermella squamata	1.76617	1.17853	0.4331	0.6432	5.47878	3.74008	0.295623	0.592176	0.51293	-0.58705	-0.39456	-0.750429	-0.7524	-0.377995
441	LIFE	LIFE	GASTRO6-3	Polymerurus rhomboides	1.69432	1.1675	0.518	0.8835	5.25589	3.7051	0.353573	0.813414	0.22662	-0.52719	-0.47614	-0.462596	-0.688446	-0.53923
442	LIFE	LIFE	GASTRO6-4	Urodasys sp.	1.37745	1.07321	0.7152	0.4145	4.27295	3.40585	0.488177	0.381619	-0.37968	-1.21	-0.019964	0.280889	-1.27418	0.0222862
443	LIFE	LIFE	PLATY7-1	Dugesia sagitta	1.80264	1.00725	0.2972	0.2575	5.5919	3.19652	0.202861	0.237073	0.51252	-1.1328	-0.38087	-0.886996	-1.36706	-0.263766
444	LIFE	LIFE	PLATY7-2	Polycelis nigra	1.88323	0.994534	0.2255	0.2263	5.84189	3.15618	0.15392	0.208348	0.66705	-1.1326	-0.45225	-1.09645	-1.37252	-0.381056
445	LIFE	LIFE	PLATY7-3	Schistosoma haematobium	1.66285	1.0622	0.4771	0.2828	5.15827	3.37091	0.325656	0.260366	0.25655	-1.1042	-0.19636	-0.515229	-1.24347	-0.0977533
446	LIFE	LIFE	PLATY7-4	Fasciola hepatica	1.94153	0.992592	0.1721	0.2068	6.02273	3.15002	0.117471	0.190395	0.80645	-1.1041	-0.49682	-1.24844	-1.36317	-0.473224
447	LIFE	LIFE	PLATY7-5	Encotyllabe pagrosomi	1.88349	1.00798	0.2289	0.2521	5.84271	3.19886	0.156241	0.232101	0.68847	-1.0829	-0.44658	-1.09055	-1.31911	-0.390837
448	LIFE	LIFE	PLATY7-6	Prostheceraeus vittatus	1.95329	1.1016	0.1692	0.3318	6.05923	3.49595	0.115492	0.305479	0.93887	-0.81546	-0.47727	-1.2974	-0.98178	-0.458677
449	LIFE	LIFE	PLATY7-7	Taenia saginata	1.11596	0.994777	0.3241	0.2127	3.46176	3.15695	0.221222	0.195827	-0.76056	-1.839	-0.0049952	0.694975	-1.8563	0.0236819
450	LIFE	LIFE	ENTO9-1	Loxomella claviformis	1.74819	1.26553	0.4627	0.4088	5.42298	4.01619	0.315827	0.376371	0.68558	-0.54487	-0.14139	-0.838939	-0.604781	-0.0707353
451	LIFE	LIFE	ENTO9-2	Urnatella gracilis	1.68568	1.12665	0.4193	0.4549	5.22907	3.57545	0.286203	0.418814	0.36913	-0.8656	-0.28211	-0.578332	-1.00173	-0.209296
452	LIFE	LIFE	ENTO9-3	Pedicellina ichikawai	1.64096	1.13789	0.4272	0.3552	5.09036	3.61113	0.291596	0.327023	0.32263	-0.93892	-0.18509	-0.494895	-1.02067	-0.0963199
453	LIFE	LIFE	CYCLIO10-1	Symbion pandora	1.89251	1.03282	0.2279	0.3494	5.87069	3.27767	0.155559	0.321683	0.69746	-0.98065	-0.49718	-1.10016	-1.20333	-0.446074
454	LIFE	LIFE	CYCLIO10-2	Symbion americanus	1.88667	1.12265	0.2466	0.3317	5.85258	3.56276	0.168323	0.305387	0.82941	-0.80976	-0.39279	-1.13879	-0.960688	-0.335524
455	LIFE	LIFE	BRYOZ11-1	Cristatella mucedo	1.91505	1.39303	0.2257	0.2901	5.94059	4.42082	0.154057	0.267087	1.3007	-0.28151	-0.14284	-1.46348	-0.256449	-0.0517068
456	LIFE	LIFE	BRYOZ11-2	Lophopus cristalinus	1.90129	1.1603	0.2263	0.4897	5.89793	3.68223	0.154467	0.450853	0.85131	-0.64224	-0.47197	-1.15162	-0.79022	-0.482325
457	LIFE	LIFE	BRYOZ11-3	Celleporaria emancipata (only skeleton)	2.00396	0.999729	0.118	0.2395	6.21642	3.17267	0.0805437	0.220501	0.93763	-1.0263	-0.55974	-1.37986	-1.26753	-0.608916
458	LIFE	LIFE	BRYOZ11-4	Smittina cervicornis (only skeleton)	1.7473	1.3048	0.3954	0.332	5.42024	4.14081	0.26989	0.305663	0.78103	-0.54699	-0.088824	-0.911247	-0.523146	-0.00629183
459	LIFE	LIFE	BRYOZ11-5	Iodictyum phoeniceum (only skeleton)	1.95234	1.58779	0.1748	0.2108	6.05629	5.0389	0.119314	0.194078	1.6993	0.07678	0.050736	-1.74136	0.246854	0.13946
460	LIFE	LIFE	BRYOZ11-6	Cellepporina grandis (only skeleton)	1.94842	1.09112	0.1738	0.375	6.04411	3.46269	0.118631	0.345252	0.90498	-0.80816	-0.51839	-1.26096	-0.992772	-0.508024
461	LIFE	LIFE	BRYOZ11-7	Diaperoecia purpurascens (only skeleton)	1.95845	1.29855	0.1784	0.3435	6.07522	4.12097	0.121771	0.316251	1.2415	-0.40718	-0.30024	-1.48982	-0.480899	-0.256495
462	LIFE	LIFE	NEMER14-1	Nectonemertes mirabilis	1.85515	1.02037	0.2669	0.2629	5.7548	3.23816	0.182179	0.242045	0.64835	-1.0651	-0.41593	-1.02053	-1.29002	-0.345608
463	LIFE	LIFE	NEMER14-2	Tubulanus nothus	1.42129	0.996317	0.4187	0.2144	4.40894	3.16184	0.285794	0.197392	-0.22643	-1.5048	-0.10827	0.0889993	-1.60529	-0.0435529
464	LIFE	LIFE	NEMER14-4	Paranemertes peregrina	1.42919	0.998103	0.4285	0.2226	4.43344	3.1675	0.292483	0.204942	-0.21529	-1.4869	-0.1155	0.0757475	-1.589	-0.0452934
465	LIFE	LIFE	NEMER14-5	Micrura alaskensis	1.5282	0.992431	0.452	0.2124	4.74056	3.1495	0.308523	0.195551	-0.048189	-1.4109	-0.16163	-0.150245	-1.5443	-0.0426939
466	LIFE	LIFE	NEMER14-6	Cerebratulus longiceps	1.45642	0.992835	0.4295	0.2122	4.51791	3.15079	0.293166	0.195367	-0.17057	-1.4833	-0.13393	0.0157425	-1.59489	-0.0423876
467	LIFE	LIFE	NEMER14-7	Lineus longissimus (longest specimen)	0.989607	0.989607	0.2027	0.2027	3.06982	3.14054	0.138358	0.18662	-0.95523	-2.0034	0.016741	0.89262	-1.97298	0.0670728
468	LIFE	LIFE	ANNEL16-1	Hydroides norvegica	1.63117	1.35512	0.5273	0.7099	5.06	4.30051	0.359921	0.653585	0.45486	-0.30153	-0.15704	-0.50438	-0.290676	-0.160296
469	LIFE	LIFE	ANNEL16-2	Nephtys sp.	1.71631	1.55651	0.6247	0.3404	5.32409	4.93963	0.426404	0.313397	1.0243	0.0025864	0.25574	-0.976997	0.148717	0.279683
470	LIFE	LIFE	ANNEL16-3	Hirudo medicinalis	1.87846	0.998103	0.2282	0.2034	5.82711	3.1675	0.155763	0.187265	0.69321	-1.1292	-0.42389	-1.09214	-1.37765	-0.365266
471	LIFE	LIFE	ANNEL16-4	Bonellia viridis	1.57634	1.00332	0.5419	0.2358	4.88989	3.18405	0.369887	0.217095	0.015942	-1.3011	-0.15837	-0.247537	-1.47139	-0.0413895
472	LIFE	LIFE	ANNEL16-5	Lamellisabella sp.	1.3211	0.991623	0.4383	0.206	4.09813	3.14694	0.299172	0.189658	-0.4327	-1.6134	-0.056758	0.338293	-1.70325	-0.0231047
473	LIFE	LIFE	ANNEL16-6	Halosydna sp.	1.84037	1.40939	0.4272	0.3732	5.70894	4.47275	0.291596	0.343595	1.0817	-0.21636	-0.046759	-1.21401	-0.195546	0.0144
474	LIFE	LIFE	ANNEL16-7	Andiodrilus buollyi	1.61519	0.991219	0.4099	0.2138	5.01041	3.14566	0.279787	0.19684	0.13197	-1.3372	-0.22586	-0.367329	-1.50358	-0.109463
475	LIFE	LIFE	ANNEL16-8	Riftia pachyptila	1.77879	1.04371	0.3183	0.3019	5.5179	3.31224	0.217263	0.277951	0.4969	-1.0659	-0.35965	-0.821404	-1.24668	-0.247782
476	LIFE	LIFE	ANNEL16-9	Oligobrachia ivanovi	1.12202	0.991704	0.3171	0.2135	3.48056	3.1472	0.216444	0.196564	-0.76056	-1.839	-0.0049952	0.683127	-1.85958	0.0175099
477	LIFE	LIFE	ANNEL16-10	Spirobrachia grandis	1.4731	1.09067	0.4809	0.7896	4.56964	3.46128	0.32825	0.726963	-0.24777	-0.95258	-0.39539	0.0987424	-1.06001	-0.416005
478	LIFE	LIFE	SIPUN17-1	Themiste pyroides	1.83372	1.17957	0.2834	0.46	5.68831	3.74339	0.193441	0.423509	0.74537	-0.67101	-0.37621	-1.01486	-0.802014	-0.3308
479	LIFE	LIFE	SIPUN17-2	Sipunculus nudus	1.63117	1.0093	0.4114	0.2543	5.06	3.20303	0.280811	0.234127	0.16414	-1.2672	-0.23816	-0.406504	-1.4195	-0.13893
480	LIFE	LIFE	SIPUN17-3	Paraspidosiphon laevis	1.76834	1.02153	0.3292	0.3201	5.48549	3.24185	0.224703	0.294707	0.43808	-1.1007	-0.38128	-0.789788	-1.32087	-0.237904
481	LIFE	LIFE	BRACHIO19-1	Lingula anatina	1.57669	1.30459	0.5346	0.8557	4.89099	4.14016	0.364904	0.787819	0.2171	-0.3857	-0.28204	-0.278919	-0.390565	-0.301313
482	LIFE	LIFE	BRACHIO19-2	Magadina cumingi	1.96252	1.01879	0.1604	0.2906	6.08786	3.23316	0.109485	0.267547	0.85968	-0.98657	-0.535	-1.27147	-1.21363	-0.553683
483	LIFE	LIFE	BRACHIO19-3	Discinisca stella	1.91585	1.54405	0.2953	0.8568	5.94309	4.90008	0.201564	0.788832	1.2748	0.33788	-0.33795	-1.36906	0.388686	-0.364414
484	LIFE	LIFE	PHORO20-1	Phoronis psammophila	1.61148	1.13423	0.5063	0.5069	4.9989	3.59949	0.345587	0.466689	0.16693	-0.88279	-0.23959	-0.358114	-0.983559	-0.180136
485	LIFE	LIFE	PHORO20-2	Phoronis hippocrepia	1.48617	1.09333	0.4908	0.8424	4.6102	3.46971	0.335007	0.775574	-0.23361	-0.90378	-0.43335	0.0692597	-1.02129	-0.46301
486	LIFE	LIFE	GNAT22-1	Gnathostomula peregrina	1.73735	1.11442	0.41	0.5129	5.38936	3.53665	0.279855	0.472213	0.41265	-0.82789	-0.36919	-0.678648	-0.983554	-0.328192
487	LIFE	LIFE	GNAT22-2	Haplognathia rosea	1.53004	0.995749	0.4366	0.2191	4.74628	3.16003	0.298012	0.201719	-0.034009	-1.3889	-0.16315	-0.156798	-1.53269	-0.0548119
488	LIFE	LIFE	MICROGNAT24-1	Limnognathia maerski	1.69803	1.19193	0.6922	0.8103	5.2674	3.78261	0.472478	0.746021	0.24229	-0.46588	-0.3442	-0.488937	-0.682437	-0.346024
489	LIFE	LIFE	ROTI26-1	Philodina roseola	1.80922	1.23662	0.3244	0.9068	5.6123	3.92446	0.221427	0.834866	0.60814	-0.3196	-0.58031	-0.811716	-0.434096	-0.648959
490	LIFE	LIFE	ROTI26-2	rhinoglena fertœensis	1.94234	1.34511	0.1882	0.6041	6.02525	4.26874	0.12846	0.556178	1.1735	-0.18611	-0.40536	-1.38865	-0.232613	-0.454453
491	LIFE	LIFE	ROTI26-3	Collotheca campanulata	1.8171	1.46525	0.4171	0.6923	5.63676	4.65	0.284702	0.637381	1.0121	0.050498	-0.18967	-1.08312	0.076838	-0.197158
492	LIFE	LIFE	ROTI26-4	Floscularia sp.	1.78147	1.34648	0.3679	0.7425	5.52623	4.27307	0.251119	0.683599	0.76134	-0.20976	-0.3331	-0.908856	-0.241235	-0.319068
493	LIFE	LIFE	ROTI26-5	Paraseison annulatus	1.68851	1.00495	0.4031	0.2417	5.23787	3.18924	0.275146	0.222526	0.26775	-1.238	-0.27656	-0.5622	-1.42474	-0.147987
494	LIFE	LIFE	ACANTH27-1	Corynosoma sp.	1.85765	1.48233	0.2619	0.3957	5.76254	4.70422	0.178766	0.36431	1.2681	-0.094921	-0.085857	-1.33987	0.00385243	-0.0126943
495	LIFE	LIFE	ACANTH27-2	Acanthocephalus pallisentisfractus	1.85699	1.15955	0.2604	0.4692	5.7605	3.67986	0.177742	0.431979	0.77472	-0.6821	-0.42534	-1.05083	-0.815299	-0.400233
496	LIFE	LIFE	MOLL1	Lepidopleurus cajetanus	1.97164	0.988158	0.1475	0.2018	6.11614	3.13594	0.10068	0.185792	0.87267	-1.0869	-0.51475	-1.31608	-1.35051	-0.528401
497	LIFE	LIFE	MOLL2	Acanthochiton fascicularis	1.97641	1.01622	0.1437	0.2923	6.13095	3.22501	0.0980859	0.269112	0.90357	-0.97348	-0.55411	-1.29933	-1.20798	-0.58462
498	LIFE	LIFE	MOLL3	Proneomenia sluiteri	1.76719	1.48369	0.3437	0.4384	5.48194	4.70851	0.234601	0.403623	1.0586	-0.13531	-0.029734	-1.07569	-0.0146029	0.029846
499	LIFE	LIFE	MOLL4	Chaetoderma nitidulum	1.61291	1.17484	0.4655	0.9042	5.00335	3.72839	0.317738	0.832472	0.088438	-0.60729	-0.46907	-0.261327	-0.712686	-0.512111
500	LIFE	LIFE	MOLL5	Falcidens indicus	1.4999	1.00585	0.485	0.2438	4.65278	3.1921	0.331048	0.22446	-0.099936	-1.3724	-0.12932	-0.0634174	-1.50579	-0.0440623
501	LIFE	LIFE	MOLL6	Neopilina galatheae	2.00878	0.996966	0.113	0.2225	6.23137	3.1639	0.0771309	0.20485	0.9673	-1.0305	-0.55653	-1.39626	-1.28372	-0.610558
502	LIFE	LIFE	MOLL7	Nautilus pompilius	1.86106	1.1496	0.2793	0.3134	5.77313	3.64829	0.190643	0.288539	0.81502	-0.78155	-0.32372	-1.10493	-0.912846	-0.25334
503	LIFE	LIFE	MOLL8	Amphioctopus arenicola	1.69915	1.18707	0.5518	0.2618	5.27086	3.76718	0.376644	0.241032	0.50334	-0.80242	-0.054155	-0.679449	-0.882433	0.0492797
504	LIFE	LIFE	MOLL9	Loligo vulgaris	1.66297	1.0959	0.5	0.3253	5.15865	3.47787	0.341287	0.299495	0.28859	-0.99338	-0.18271	-0.519433	-1.13358	-0.0774668
505	LIFE	LIFE	MOLL10	Sepia orbignyana	1.78262	1.1282	0.3958	0.305	5.5298	3.58036	0.270163	0.280805	0.59643	-0.8611	-0.24828	-0.875794	-1.01151	-0.158314
506	LIFE	LIFE	MOLL11	Spirula spirula	1.81089	1.10535	0.3222	0.3868	5.61751	3.50786	0.219925	0.356116	0.61957	-0.85239	-0.3682	-0.909573	-1.02108	-0.314452
507	LIFE	LIFE	MOLL12	Architeuthis dux	1.43492	1.22232	0.9895	0.6737	4.4512	3.87907	0.675407	0.620257	-0.26283	-0.65021	0.043871	0.233537	-0.678886	0.0485761
508	LIFE	LIFE	MOLL12b	Chtenopteryx sicula	1.5508	1.29283	0.8866	0.5911	4.81067	4.10282	0.60517	0.544209	0.12649	-0.47204	0.053451	-0.17888	-0.479258	0.0805678
509	LIFE	LIFE	MOLL12c	Joubiniteuthis portieri	1.582	1.25414	0.71	0.293	4.90746	3.98005	0.484628	0.269757	0.30197	-0.73586	0.11407	-0.381595	-0.710127	0.135585
510	LIFE	LIFE	MOLL12d	Megapinna pacifica	1.46301	1.38442	1.1076	0.315	4.53834	4.3935	0.756019	0.290012	0.11934	-0.4616	0.45131	-0.0913233	-0.39619	0.4031
511	LIFE	LIFE	MOLL13	Dentalium dentalis	1.72994	1.24353	0.3964	0.3282	5.36638	3.94637	0.270572	0.302165	0.65664	-0.68313	-0.1337	-0.824942	-0.7018	-0.0559469
512	LIFE	LIFE	MOLL14	Pusellun lofotense	1.68691	1.15564	0.4184	0.5578	5.2329	3.66744	0.285589	0.513551	0.37036	-0.74801	-0.32467	-0.57476	-0.885874	-0.292012
513	LIFE	LIFE	MOLL15	Mytilus edulis	1.92604	1.35745	0.2535	0.5874	5.9747	4.3079	0.173033	0.540803	1.1526	-0.16369	-0.35843	-1.35232	-0.222099	-0.389001
514	LIFE	LIFE	MOLL16	Arca noae	1.93573	0.993724	0.1799	0.2183	6.00474	3.15361	0.122795	0.200983	0.79911	-1.0958	-0.49885	-1.23169	-1.35758	-0.465927
515	LIFE	LIFE	MOLL17	Solen marginatus	1.86106	1.00512	0.247	0.2467	5.77313	3.18976	0.168596	0.22713	0.64458	-1.0959	-0.42747	-1.03821	-1.34401	-0.35334
516	LIFE	LIFE	MOLL18	Tagelus sp.	1.70014	1.01111	0.4148	0.2229	5.27394	3.20877	0.283132	0.205218	0.30505	-1.2167	-0.25543	-0.596529	-1.41169	-0.140369
517	LIFE	LIFE	MOLL19	Mya sp.	1.80058	1.04822	0.3035	0.3355	5.58551	3.32655	0.207161	0.308886	0.53991	-1.0118	-0.39508	-0.873744	-1.21138	-0.296032
518	LIFE	LIFE	MOLL20	Pecten maximus	1.98612	1.34238	0.1563	0.2808	6.16106	4.26007	0.106686	0.258525	1.3853	-0.33869	-0.24941	-1.62535	-0.379218	-0.197025
519	LIFE	LIFE	MOLL20a	Crassostrea gigas	1.95343	1.00315	0.1653	0.2607	6.05965	3.18353	0.112829	0.240019	0.82018	-1.0483	-0.52472	-1.25504	-1.28576	-0.525002
520	LIFE	LIFE	MOLL20b	Tridacna squamosa	1.95072	1.1024	0.1757	0.3554	6.05125	3.4985	0.119928	0.327207	0.92381	-0.79641	-0.49206	-1.28213	-0.968571	-0.476066
521	LIFE	LIFE	MOLL20c	Spondylus imperialis	1.6503	1.3007	0.6902	0.4436	5.11933	4.12779	0.471113	0.40841	0.45316	-0.49716	0.019282	-0.549621	-0.523001	0.104825
522	LIFE	LIFE	MOLL20d	Spondylus varius	1.9613	1.36827	0.1951	0.2779	6.08406	4.34225	0.13317	0.255855	1.3597	-0.29679	-0.18875	-1.57208	-0.313143	-0.1181
523	LIFE	LIFE	MOLL21	Arion rufus	1.85122	0.99916	0.2664	0.2284	5.7426	3.17086	0.181838	0.210282	0.61232	-1.1298	-0.41001	-1.01647	-1.37907	-0.31904
524	LIFE	LIFE	MOLL22	Limacia clavigera	1.85909	1.18355	0.2811	0.3662	5.76702	3.75602	0.191872	0.33715	0.83556	-0.69079	-0.33438	-1.11366	-0.806464	-0.254611
525	LIFE	LIFE	MOLL23	Helix pomatia	1.87767	1.01374	0.2506	0.26	5.82465	3.21714	0.171053	0.239375	0.67767	-1.0716	-0.44426	-1.07231	-1.30032	-0.382201
526	LIFE	LIFE	MOLL24	Erronea caurica	1.87516	1.38313	0.3063	0.3454	5.81687	4.38941	0.209072	0.318	1.1613	-0.28317	-0.1347	-1.31544	-0.274316	-0.0491896
527	LIFE	LIFE	MOLL25	Turritella communis	1.79056	1.02378	0.3291	0.2628	5.55442	3.24899	0.224635	0.241953	0.49821	-1.1139	-0.35339	-0.855676	-1.31651	-0.247296
528	LIFE	LIFE	MOLL26	Epitonium sp.	1.79364	1.03256	0.3443	0.2621	5.56398	3.27687	0.23501	0.241308	0.50931	-1.0914	-0.33983	-0.864265	-1.28586	-0.249427
529	LIFE	LIFE	MOLL27	Firoloida desmarestia	1.71793	1.01061	0.4014	0.2541	5.32912	3.20721	0.273985	0.233943	0.33388	-1.1846	-0.28933	-0.638462	-1.39176	-0.160866
530	LIFE	LIFE	MOLL28	Murex pecten	1.73597	1.46569	0.6364	0.3728	5.38507	4.65142	0.43439	0.343227	0.91157	-0.1321	0.15199	-0.93125	-0.0681343	0.199231
531	LIFE	LIFE	MOLL29	Glaucus atlanticus	1.78479	1.1575	0.3915	0.3522	5.53654	3.67335	0.267228	0.324261	0.62817	-0.78403	-0.25052	-0.892292	-0.917161	-0.15822
532	LIFE	LIFE	MOLL30	Haliotis rufescens	1.86198	1.41703	0.3865	0.2717	5.77599	4.49697	0.263815	0.250147	1.1858	-0.24333	-0.0015481	-1.30988	-0.211142	0.0804222
533	LIFE	LIFE	MOLL31	Conus magus	1.84167	1.00462	0.2695	0.2508	5.71299	3.1882	0.183954	0.230905	0.58612	-1.1286	-0.41757	-0.990986	-1.35868	-0.314845
534	LIFE	LIFE	TARD30-1	Batillipes noerrevangi	1.76795	1.20584	0.525	0.5131	5.4843	3.82677	0.358351	0.472397	0.57217	-0.56863	-0.2404	-0.807845	-0.737928	-0.193883
535	LIFE	LIFE	TARD30-2	Macrobiotus hufelandi	1.87186	1.10267	0.2886	0.3555	5.80663	3.49935	0.196991	0.327299	0.73784	-0.83987	-0.40254	-1.06759	-1.00763	-0.364516
536	LIFE	LIFE	ONYCHO31-1	Macroperipatus geayi	1.68703	1.32879	0.4983	0.4177	5.23328	4.21694	0.340127	0.384565	0.64443	-0.46755	-0.043868	-0.721211	-0.450897	0.0205353
537	LIFE	LIFE	NEMA34-1	Criconemoides limitaneum	1.82138	0.99859	0.2798	0.2235	5.65002	3.16905	0.190984	0.20577	0.55729	-1.1607	-0.38367	-0.942214	-1.39948	-0.270377
538	LIFE	LIFE	NEMA34-2	Greeffiella sp.	1.62275	0.993886	0.4133	0.2183	5.03386	3.15412	0.282108	0.200983	0.1281	-1.3318	-0.23224	-0.386286	-1.48863	-0.112916
539	LIFE	LIFE	NEMA34-3	Chondronema passali (larve)	1.90716	1.68975	0.2767	0.2675	5.91613	5.36246	0.188868	0.24628	1.7098	0.29875	0.17328	-1.67394	0.500359	0.23425
540	LIFE	LIFE	NEMA34-4	Capillaria philippinensis (male)	1.25414	0.99235	0.4612	0.2162	3.89043	3.14925	0.314803	0.199049	-0.57282	-1.6686	-0.018021	0.481216	-1.74851	0.0127705
541	LIFE	LIFE	NEMA35-1	Nectonema agile	1.42294	1.37788	0.5087	0.4972	4.41403	4.37274	0.347225	0.457758	0.18409	-0.58064	0.095926	-0.166315	-0.493904	0.0643128
542	LIFE	LIFE	KINO37-1	Cateria styx	1.53617	1.2323	0.8801	0.6049	4.76528	3.91073	0.600733	0.556915	0.020182	-0.59627	-0.0073607	-0.0962559	-0.668068	0.0376666
543	LIFE	LIFE	KINO37-2	Pycnophyes echinoderoides	1.76706	1.12993	0.4018	0.5622	5.48154	3.58586	0.274258	0.517602	0.48138	-0.73647	-0.40263	-0.743847	-0.90666	-0.401335
544	LIFE	LIFE	LORI38-1	Nanaloricus mysticus	1.88588	1.45687	0.3311	0.4254	5.85011	4.62341	0.226	0.391654	1.2585	-0.068641	-0.10855	-1.36166	-0.0300578	-0.0595726
545	LIFE	LIFE	LORI38-2	Pliciloricus enigmaticus	1.90676	1.59645	0.3673	0.5498	5.91489	5.06639	0.250709	0.506186	1.4392	0.29991	-0.049138	-1.46654	0.402598	-0.0199793
546	LIFE	LIFE	PRIAP39-1	Priapulopsis bicaudatus	1.82761	1.28216	0.2976	0.518	5.66935	4.06896	0.203134	0.476908	0.86098	-0.43767	-0.31367	-1.05686	-0.496541	-0.262413
547	LIFE	LIFE	PRIAP39-2	Tubiluchus corallicola	1.58342	1.27307	0.5165	0.7806	4.91186	4.04011	0.352549	0.718677	0.20775	-0.49015	-0.26298	-0.307579	-0.497733	-0.266427
548	LIFE	LIFE	ARTH0	Pycnogonum littorale	1.68987	1.08441	0.4345	0.3141	5.24208	3.44141	0.296578	0.289183	0.34688	-1.0354	-0.23446	-0.596036	-1.16234	-0.129154
549	LIFE	LIFE	ARTH1	Colossendeis proboscidea	1.38915	1.111	0.6937	0.4609	4.30924	3.52579	0.473502	0.424338	-0.31181	-1.1045	-0.033291	0.251084	-1.1537	-0.0176466
550	LIFE	LIFE	ARTH2	Austrodecus glaciate	1.57976	1.19786	0.5521	0.3531	4.9005	3.80144	0.376849	0.325089	0.26144	-0.84864	-0.039968	-0.349344	-0.873584	-0.000398503
551	LIFE	LIFE	ARTH3	Limulus sp.	1.82852	1.14747	0.3204	0.3081	5.67217	3.64154	0.218697	0.283659	0.74571	-0.79822	-0.2907	-1.02484	-0.943431	-0.196122
552	LIFE	LIFE	ARTH4	Phalangium opilio	1.1324	1.05274	2.0222	0.4505	3.51276	3.34091	1.3803	0.414763	-1.3372	-1.0804	0.63228	1.34573	-1.22417	0.605553
553	LIFE	LIFE	ARTH5	Liarthrodes sp. = Gonyleptes?	1.45019	1.18051	0.8647	0.5681	4.49858	3.74639	0.590222	0.523034	-0.20043	-0.80143	0.0038232	0.165335	-0.847066	0.0144581
554	LIFE	LIFE	ARTH6	Mesobuthus longichelus	1.63757	1.18707	0.5861	0.3469	5.07985	3.76718	0.400057	0.319381	0.34384	-0.79931	-0.062967	-0.480749	-0.869391	0.0236361
555	LIFE	LIFE	ARTH7	Vietbocap canhi	1.64447	1.21435	0.5087	0.3664	5.10126	3.85377	0.347225	0.337334	0.39302	-0.77321	-0.092147	-0.540479	-0.795456	-0.0160916
556	LIFE	LIFE	ARTH8	Galeodes arabs	1.62263	1.56037	0.9732	0.4595	5.03348	4.95187	0.664281	0.423049	0.67175	0.075539	0.38359	-0.622227	0.21027	0.382967
557	LIFE	LIFE	ARTH9	Neobisium tuzeti	1.43348	1.23613	1.0895	0.4203	4.44676	3.9229	0.743664	0.386959	-0.1718	-0.7157	0.2654	0.156889	-0.740455	0.266569
558	LIFE	LIFE	ARTH10	Chelifer candroides	1.61615	1.2383	0.645	0.3592	5.01338	3.92977	0.44026	0.330705	0.35508	-0.69757	0.013247	-0.452902	-0.721058	0.0712643
559	LIFE	LIFE	ARTH11	Eukoenesia mirabilis	1.58153	1.44464	1.1801	0.4659	4.90599	4.58461	0.805506	0.428941	0.34625	-0.12922	0.37892	-0.320318	-0.052721	0.413411
560	LIFE	LIFE	ARTH12	Ricinoides sjöstedti	1.54057	1.0882	0.5962	0.3232	4.77894	3.45343	0.406951	0.297561	0.021478	-1.1027	-0.07958	-0.162714	-1.19458	-0.0148118
561	LIFE	LIFE	ARTH13	Ixodes ricinus	1.77432	1.16553	0.4672	0.3472	5.50405	3.69885	0.318899	0.319657	0.59651	-0.75033	-0.20127	-0.860685	-0.901027	-0.104178
562	LIFE	LIFE	ARTH14	Acarus siro	1.72418	1.43337	0.9286	0.3263	5.34851	4.54885	0.633838	0.300415	0.73115	-0.16482	0.27736	-0.806693	-0.127004	0.386676
563	LIFE	LIFE	ARTH15	Demodex folliculorum	1.81658	1.08979	0.3094	0.3079	5.63515	3.45848	0.211188	0.283475	0.64327	-0.92782	-0.34513	-0.945196	-1.09308	-0.272332
564	LIFE	LIFE	ARTH16	Sarcoptes scabiei	1.73007	1.20324	0.7231	0.2993	5.36677	3.81851	0.493569	0.275557	0.4989	-0.6826	-0.012038	-0.714716	-0.792884	0.121127
565	LIFE	LIFE	ARTH17	Theraphosa blondi	1.67031	1.40483	0.5786	0.4125	5.18142	4.45826	0.394937	0.379777	0.6856	-0.33158	0.072246	-0.732378	-0.258524	0.118949
566	LIFE	LIFE	ARTH18	Araneus diadematus	1.66517	1.30984	0.632	0.4295	5.16547	4.1568	0.431387	0.395429	0.52936	-0.48176	-0.0016562	-0.612235	-0.496773	0.0794869
567	LIFE	LIFE	ARTH19	Gasteracantha sp.	1.79043	1.5327	0.4352	0.3201	5.55403	4.86405	0.297056	0.294707	1.1801	-0.053471	0.12606	-1.19363	0.0898011	0.163606
568	LIFE	LIFE	ARTH20	Damon diadema	1.36253	1.1251	1.2592	0.3677	4.22667	3.57054	0.859497	0.338531	-0.50111	-0.97348	0.30642	0.443495	-1.05506	0.312062
569	LIFE	LIFE	ARTH21	Stygophrynus dammermani	1.46737	1.22985	1.0725	0.4175	4.55189	3.90295	0.732061	0.384381	-0.10554	-0.70313	0.22667	0.0708079	-0.725686	0.244921
570	LIFE	LIFE	ARTH22	Mastigoproctus vandevenderi	1.53143	1.15378	0.9089	0.3688	4.75058	3.66154	0.620392	0.339544	-0.036438	-0.87648	0.083994	-0.0840295	-0.94048	0.163424
571	LIFE	LIFE	ARTH23	Thelyphonus doriae	1.52831	1.31727	0.9398	0.4092	4.74091	4.18039	0.641483	0.376739	0.18545	-0.51425	0.22815	-0.193586	-0.476577	0.244629
572	LIFE	LIFE	ARTH24	Schizomus crassicaudatus	1.5701	1.38926	0.8769	0.429	4.87055	4.40885	0.598549	0.394968	0.37445	-0.34661	0.23293	-0.365529	-0.279442	0.249939
573	LIFE	LIFE	ARTH25	Geophilus electricus	1.54103	1.41343	0.6567	0.4831	4.78038	4.48554	0.448246	0.444777	0.40519	-0.37436	0.13924	-0.378997	-0.275745	0.135643
574	LIFE	LIFE	ARTH26	Scolopendra gigantea	1.66151	1.35882	0.6566	0.3445	5.1541	4.31226	0.448178	0.317172	0.60811	-0.43305	0.12011	-0.660368	-0.389063	0.179442
575	LIFE	LIFE	ARTH27	Scutigera coleoptera	1.42294	1.31934	1.7876	0.688	4.41403	4.18696	1.22017	0.633423	-0.42088	-0.21695	0.47684	0.458008	-0.234073	0.488146
576	LIFE	LIFE	ARTH28	Scutigerella immaculata	1.70101	1.26323	0.5809	0.4647	5.27663	4.00888	0.396507	0.427836	0.51768	-0.54957	-0.10424	-0.671644	-0.604414	-0.016417
577	LIFE	LIFE	ARTH29	Pauropus huxleyi	1.71331	1.40136	0.7329	0.3561	5.31481	4.44725	0.500259	0.327851	0.72677	-0.27599	0.14868	-0.808919	-0.252832	0.243935
578	LIFE	LIFE	ARTH30	Polydesmus sp.	1.81594	1.37917	0.4379	0.2751	5.63315	4.37682	0.298899	0.253277	1.0324	-0.33927	-0.0022005	-1.15625	-0.318443	0.101692
579	LIFE	LIFE	ARTH31	Polyxenus lagurus	1.89623	1.57987	0.3145	0.5086	5.88224	5.01377	0.21467	0.468254	1.4279	0.21214	-0.062964	-1.45871	0.334736	-0.0247329
580	LIFE	LIFE	ARTH32	Graphidostreptus sp.	1.79223	1.66872	0.4655	0.3511	5.5596	5.29573	0.317738	0.323248	1.3621	0.24483	0.24896	-1.3027	0.450652	0.270492
581	LIFE	LIFE	ARTH33	Candona candida	1.86909	1.44509	0.3669	0.5042	5.79804	4.58602	0.250436	0.464203	1.1661	-0.057773	-0.13461	-1.27805	-0.0427021	-0.128181
582	LIFE	LIFE	ARTH34	Derocheilocaris remanei	1.65298	1.5191	1.2537	0.5657	5.12763	4.82092	0.855743	0.520824	0.52924	0.16786	0.38288	-0.500653	0.252425	0.436473
583	LIFE	LIFE	ARTH35	Cephalobaena tetrapoda	1.69902	1.03964	0.3981	0.2692	5.27048	3.29933	0.271733	0.247845	0.33293	-1.1343	-0.26405	-0.601706	-1.30663	-0.161021
584	LIFE	LIFE	ARTH36	Linguatula serrata	1.8469	1.56658	0.2946	0.3447	5.7292	4.97158	0.201086	0.317356	1.3936	0.047971	0.053616	-1.39967	0.182611	0.123551
585	LIFE	LIFE	ARTH37	Dolops bidentata	1.94369	1.35808	0.2088	0.4075	6.02944	4.30991	0.142521	0.375174	1.2545	-0.26261	-0.26618	-1.47299	-0.297516	-0.227224
586	LIFE	LIFE	ARTH38	Triops cancriformis	1.61974	1.13304	0.8089	0.3092	5.02454	3.59572	0.552134	0.284672	0.15857	-0.89179	0.0135	-0.333574	-1.00935	0.131459
587	LIFE	LIFE	ARTH39	Daphnia pulex	1.69754	1.19997	0.7042	0.5385	5.26587	3.80814	0.480669	0.495782	0.3577	-0.58826	-0.15832	-0.578309	-0.749932	-0.0831777
588	LIFE	LIFE	ARTH40	Leptodora kindti	1.59099	1.25524	0.6652	0.8507	4.93536	3.98353	0.454048	0.783216	0.13257	-0.41821	-0.25674	-0.25526	-0.495398	-0.309713
589	LIFE	LIFE	ARTH41	Calanus finmarchinus	1.51704	1.33997	1.1126	0.6086	4.70595	4.25242	0.759432	0.560321	0.059868	-0.32708	0.19817	-0.0535379	-0.319113	0.220544
590	LIFE	LIFE	ARTH42	Platycopia perplexa	1.73345	1.34028	0.726	0.5366	5.37728	4.25341	0.495549	0.494033	0.60674	-0.27755	-0.031878	-0.728332	-0.335619	0.0409375
591	LIFE	LIFE	ARTH43	Lernaea barnimiana (female)	1.6331	1.0767	0.4522	0.3271	5.06598	3.41693	0.30866	0.301152	0.22136	-1.0757	-0.20731	-0.440166	-1.20338	-0.120141
592	LIFE	LIFE	ARTH44	Dendrogaster dichotomus (female)	1.85542	1.37136	0.2554	0.303	5.75562	4.35206	0.174329	0.278964	1.1464	-0.36333	-0.12337	-1.2845	-0.327398	-0.033223
593	LIFE	LIFE	ARTH45	Lepas anatifera	1.82527	1.54359	0.4175	0.6682	5.6621	4.89861	0.284975	0.615193	1.1403	0.18593	-0.11761	-1.16792	0.275902	-0.0907206
594	LIFE	LIFE	ARTH46	Callinectes sapidus	1.73861	1.1844	0.447	0.3143	5.39326	3.75873	0.305111	0.289367	0.57805	-0.7867	-0.15963	-0.793629	-0.873127	-0.0546656
595	LIFE	LIFE	ARTH47	Oniscus sp.	1.87331	1.18402	0.3013	0.3273	5.81113	3.75753	0.20566	0.301336	0.86255	-0.69683	-0.30534	-1.15516	-0.813067	-0.223519
596	LIFE	LIFE	ARTH48	Homarus gammarus	1.71693	1.34816	0.5085	0.3776	5.32602	4.27842	0.347089	0.347646	0.74098	-0.4185	-0.011162	-0.826346	-0.405215	0.057084
597	LIFE	LIFE	ARTH48b	Metanephrops japonicus	1.56107	1.25524	0.8773	0.4276	4.84254	3.98353	0.598822	0.393679	0.16652	-0.60991	0.11837	-0.239969	-0.653119	0.183205
598	LIFE	LIFE	ARTH49	Stenorhynchus seticornis	1.3049	1.10151	0.7853	0.3701	4.04788	3.49567	0.536025	0.340741	-0.49259	-1.2282	0.1053	0.421192	-1.28549	0.0838487
599	LIFE	LIFE	ARTH50	Lasionectes entrichoma	1.72155	1.55967	0.5863	0.5199	5.34036	4.94965	0.400193	0.478658	0.96518	0.090282	0.12779	-0.926029	0.235323	0.139086
600	LIFE	LIFE	ARTH51	Hutchinsoniella macracantha	1.64266	1.462	0.8877	0.6213	5.09562	4.6397	0.605921	0.572014	0.52892	-0.03852	0.14411	-0.551413	0.00657379	0.18016
601	LIFE	LIFE	ARTH52	Baculentuculus nipponicus	1.83307	1.12756	0.3079	0.3137	5.68629	3.57834	0.210165	0.288815	0.72004	-0.84022	-0.31348	-1.01152	-0.982966	-0.241319
602	LIFE	LIFE	ARTH53	Podura aquatica	1.81995	1.0603	0.3238	0.3373	5.6456	3.36489	0.221017	0.310543	0.58449	-0.96733	-0.38756	-0.920653	-1.16034	-0.312943
603	LIFE	LIFE	ARTH54	Campodea staphylinus	1.50343	1.35692	0.9473	0.4746	4.66373	4.30622	0.646602	0.436951	0.16166	-0.42952	0.24666	-0.154113	-0.379978	0.244904
604	LIFE	LIFE	ARTH55	Petrobius maritimus	1.50058	1.13697	1.091	0.4205	4.6549	3.60822	0.744688	0.387143	-0.18821	-0.84441	0.13687	0.0740922	-0.974824	0.230653
605	LIFE	LIFE	ARTH56	Thermobia domestica	1.39573	1.25554	1.5762	0.7308	4.32965	3.98448	1.07587	0.672827	-0.48786	-0.3938	0.31498	0.503437	-0.476951	0.320779
606	LIFE	LIFE	ARTH57	Cloeon dipterum	1.64253	1.08529	0.7372	0.3533	5.09524	3.44421	0.503194	0.325274	0.14606	-0.95014	-0.089767	-0.389111	-1.15203	0.0569591
607	LIFE	LIFE	ARTH58	Anax imperator	1.7939	1.12538	0.3607	0.3977	5.56477	3.57141	0.246204	0.366151	0.59402	-0.81515	-0.32834	-0.873097	-0.974335	-0.269911
608	LIFE	LIFE	ARTH59	Lucanus cervus	1.62407	1.11199	0.6824	0.3275	5.03796	3.52893	0.465789	0.30152	0.1668	-0.95859	-0.074305	-0.376156	-1.08492	0.0493516
609	LIFE	LIFE	ARTH60	Bittacus italicus	1.50001	1.10669	0.9201	0.4053	4.65313	3.51212	0.628036	0.373148	-0.16908	-0.95866	0.041574	0.0329028	-1.08648	0.130858
610	LIFE	LIFE	ARTH61	Limothrips poophagus	1.76122	1.5522	0.6655	0.6759	5.46342	4.92593	0.454253	0.622282	0.93494	0.2183	0.030502	-0.945675	0.30927	0.0600025
611	LIFE	LIFE	ARTH62	Camponotus vagus	1.56365	1.10696	0.8119	0.3744	4.85053	3.51297	0.554182	0.3447	-0.0046076	-0.95567	-0.012011	-0.165732	-1.07663	0.0779103
612	LIFE	LIFE	ARTH62b	Cataglyphis nodus	1.42107	1.09493	1.0914	0.3142	4.40826	3.47477	0.744961	0.289275	-0.36638	-1.0771	0.20262	0.273821	-1.15352	0.252975
613	LIFE	LIFE	ARTH64	Sarcophaga carnaria	1.72468	1.28054	0.5432	0.4896	5.35006	4.06382	0.370774	0.450761	0.58607	-0.48726	-0.13279	-0.740213	-0.537809	-0.0734498
614	LIFE	LIFE	ARTH65	Mantis religiosa	1.5515	1.1222	0.7603	0.5555	4.81284	3.56132	0.518961	0.511433	-0.064559	-0.8585	-0.14063	-0.11412	-0.999834	-0.0606356
615	LIFE	LIFE	ARTH66	Blatella germanica	1.50765	1.12865	1.1443	0.4404	4.67683	3.58181	0.781069	0.405464	-0.20938	-0.8289	0.13146	0.0737259	-0.986748	0.262172
616	LIFE	LIFE	ARTH67	Zorotypus brasiliensis (male)	1.68506	1.50902	0.6113	0.373	5.22716	4.78892	0.417258	0.343411	0.8879	-0.1104	0.20178	-0.859933	0.0138382	0.213201
617	LIFE	LIFE	ARTH68	Labidura riparia	1.56423	1.09564	0.7953	0.2853	4.85235	3.47703	0.542851	0.262668	0.015194	-1.0211	0.025479	-0.185025	-1.14022	0.10987
618	LIFE	LIFE	ARTH69	Dinocras cephalotes	1.66786	1.0875	0.6378	0.2822	5.17382	3.45119	0.435346	0.259814	0.26323	-0.98878	-0.10425	-0.49883	-1.15412	0.0230967
619	LIFE	LIFE	ARTH70	Acheta domestica	1.56236	1.16291	0.9042	0.4519	4.84654	3.69053	0.617183	0.416052	0.0061255	-0.78849	0.022191	-0.144256	-0.883333	0.115755
620	LIFE	LIFE	ARTH71	Mantophasma zephyra	1.46424	1.08178	1.0207	0.2872	4.54216	3.43305	0.696703	0.264417	-0.27504	-1.09	0.15488	0.15019	-1.1947	0.220009
621	LIFE	LIFE	ARTH72	Grylloblatta bifratrilecta	1.48877	1.0943	0.9803	0.3384	4.61827	3.4728	0.669127	0.311555	-0.21048	-1.027	0.099156	0.0666894	-1.13577	0.193541
622	LIFE	LIFE	ARTH73	Haploembia solieri (female)	1.69247	1.2965	0.5049	0.458	5.25013	4.11448	0.344632	0.421668	0.58526	-0.50466	-0.097034	-0.699277	-0.524402	-0.0323391
623	LIFE	LIFE	ARTH74	Bacillus rossii	1.387	1.05996	0.7323	0.2906	4.30256	3.3638	0.499849	0.267547	-0.33289	-1.2814	0.046563	0.251015	-1.35492	0.0803655
624	LIFE	LIFE	ECHI1	Conocrinus lofotensis	1.79634	1.71606	0.4542	0.717	5.57234	5.44595	0.310025	0.660122	1.3175	0.54454	0.044971	-1.23193	0.743782	0.0586191
625	LIFE	LIFE	ECHI2	Antedon bifida	1.7644	1.67706	0.5611	0.4367	5.47326	5.3222	0.382992	0.402058	1.2553	0.31077	0.25553	-1.18529	0.501888	0.277064
626	LIFE	LIFE	ECHI3	Neocrinus decorus	1.59289	1.48776	0.7537	0.7179	4.94125	4.72143	0.514456	0.660951	0.49021	-0.015254	0.072959	-0.45184	0.0834221	0.0578961
627	LIFE	LIFE	ECHI4	Novodinia antillensis	1.70188	1.6653	0.4777	0.3602	5.27933	5.28486	0.326066	0.331626	1.1885	0.16762	0.29374	-1.10741	0.371272	0.266878
628	LIFE	LIFE	ECHI5	Odontaster validus	1.8827	1.41987	0.2961	0.3619	5.84025	4.50599	0.20211	0.333191	1.2192	-0.20267	-0.10859	-1.35794	-0.171735	-0.0386152
629	LIFE	LIFE	ECHI6	Crossaster papposus	1.85122	1.47974	0.3004	0.4208	5.7426	4.69598	0.205045	0.387419	1.228	-0.081854	-0.076	-1.30332	0.0104	-0.0204123
630	LIFE	LIFE	ECHI6b	Pycnopodia helianthoides	1.83307	1.18526	0.3225	0.3354	5.68629	3.76145	0.22013	0.308793	0.79242	-0.70403	-0.273	-1.05112	-0.828682	-0.184871
631	LIFE	LIFE	ECHI7	Ophiomyxa australis	1.38829	1.31087	0.6096	0.4506	4.30657	4.16007	0.416097	0.414855	0.011273	-0.74304	0.1225	-0.00416364	-0.679543	0.0760093
632	LIFE	LIFE	ECHI8	Ophiura albida	1.55115	1.32504	0.6279	0.4639	4.81175	4.20506	0.428588	0.4271	0.32522	-0.54065	0.060037	-0.339079	-0.502351	0.0633454
633	LIFE	LIFE	ECHI9	Gorgonocephalus chilensis	1.69791	1.46413	0.577	0.4162	5.26702	4.64645	0.393845	0.383184	0.8246	-0.18057	0.10554	-0.84511	-0.083124	0.142225
634	LIFE	LIFE	ECHI9b	Gorgonocephalus eucnemis	1.92322	1.80663	0.3562	0.291	5.96595	5.7334	0.243133	0.267916	1.8677	0.57694	0.30071	-1.79065	0.82054	0.343211
635	LIFE	LIFE	ECHI10	Diadema savignyi	1.51692	1.46715	1.9846	1.0029	4.70559	4.65604	1.35464	0.923342	-0.20322	0.39349	0.44792	0.317196	0.403535	0.448926
636	LIFE	LIFE	ECHI10b	Diadema savignyi	1.47141	1.41834	2.0485	0.8985	4.56441	4.50113	1.39825	0.827224	-0.35412	0.21543	0.52217	0.442355	0.200214	0.528899
637	LIFE	LIFE	ECHI11	Colocentrotus atratus	1.98447	1.14406	0.1473	0.2811	6.15596	3.63069	0.100543	0.258801	1.0788	-0.74161	-0.43282	-1.43316	-0.876971	-0.410144
638	LIFE	LIFE	ECHI12	Leodia sexiesperforata	2.00906	1.54045	0.1173	0.3869	6.23223	4.88866	0.0800659	0.356208	1.6851	0.11796	-0.16319	-1.80375	0.209443	-0.121335
639	LIFE	LIFE	ECHI13	Prionocidaris baculosa	1.75628	1.39433	0.5484	0.3191	5.44808	4.42493	0.374324	0.293787	0.88248	-0.32274	0.060597	-0.968946	-0.273821	0.141434
640	LIFE	LIFE	ECHI13b	Prionocidaris bispinosa	1.64435	1.2465	0.5494	0.5026	5.10088	3.95579	0.375006	0.46273	0.38721	-0.61353	-0.12084	-0.519003	-0.663652	-0.0705352
641	LIFE	LIFE	ECHI14	Echinocardium cordatum	1.99558	1.67019	0.136	0.2765	6.1904	5.30039	0.0928301	0.254566	1.8916	0.30916	0.040691	-1.91574	0.477669	0.13801
642	LIFE	LIFE	ECHI15	Cucumaria normani	1.82164	1.42107	0.352	0.5182	5.65083	4.50981	0.240266	0.477092	1.0292	-0.15905	-0.15772	-1.1464	-0.123239	-0.137321
643	LIFE	LIFE	ECHI16	Rhabdomolgus ruber	1.78864	1.13267	0.3377	0.3342	5.54846	3.59456	0.230505	0.307689	0.628	-0.85863	-0.29237	-0.897442	-0.986415	-0.211813
644	LIFE	LIFE	ECHI17	Rhopalodina lageniformis	1.88283	1.22574	0.2373	0.3758	5.84066	3.88991	0.161975	0.345989	0.95539	-0.58064	-0.32252	-1.21861	-0.687592	-0.247218
645	LIFE	LIFE	ECHI18	Pelagothuria sp.	1.67977	1.15666	0.5492	0.3312	5.21074	3.67069	0.37487	0.304927	0.39563	-0.84243	-0.11607	-0.585076	-0.954299	-0.0163166
646	LIFE	LIFE	ECHI19	Elpidia glacialis	1.88681	1.06453	0.2398	0.3505	5.85299	3.37831	0.163681	0.322696	0.73771	-0.91913	-0.46519	-1.0906	-1.10637	-0.43304
647	LIFE	LIFE	ECHI20	Thelenota rubralineata	1.82839	1.19901	0.337	0.3324	5.67177	3.80509	0.230027	0.306031	0.80391	-0.68395	-0.24869	-1.04766	-0.800116	-0.153185
648	LIFE	LIFE	HEMI1	Balanoglossus clavigerus	1.59064	1.02295	0.443	0.2833	4.93425	3.24634	0.30238	0.260826	0.08281	-1.2607	-0.21423	-0.293308	-1.38815	-0.124811
649	LIFE	LIFE	HEMI2	Saccoglossus bromophenolosus	1.38034	0.991865	0.4349	0.2068	4.28191	3.14771	0.296851	0.190395	-0.31838	-1.5593	-0.09232	0.190232	-1.65332	-0.0358896
650	LIFE	LIFE	HEMI3	Cephalodiscus dodecalophus (one zooid)	1.72593	1.3884	0.3848	0.8105	5.35394	4.40612	0.262654	0.746205	0.69675	-0.13867	-0.31056	-0.765825	-0.129062	-0.31506
651	LIFE	LIFE	HEMI4	Cephalodiscus sp. (colony)	1.95329	1.43503	0.1972	0.3319	6.05923	4.5541	0.134604	0.305571	1.424	-0.1428	-0.15097	-1.57773	-0.116347	-0.0864559
652	LIFE	LIFE	HEMI5	Rhabdopleura recondita (one zooid)	1.73408	1.42107	0.4508	0.3767	5.37923	4.50981	0.307704	0.346817	0.88229	-0.29009	0.021994	-0.942556	-0.208877	0.0715683
653	LIFE	LIFE	HEMI6	Rhabdopleura recondita (colony)	1.83307	1.41212	0.335	0.3423	5.68629	4.48139	0.228662	0.315146	1.1061	-0.2686	-0.061608	-1.2258	-0.211023	-0.00134201
654	LIFE	LIFE	HEMI7	Rhabdopleura normani (colony)	1.76617	1.45988	0.3314	0.5117	5.47878	4.63297	0.226205	0.471108	1.0059	-0.13976	-0.097189	-1.0382	-0.0500723	-0.0523463
655	LIFE	LIFE	XENO1	Xenoturbella profunda	1.83047	0.992511	0.2706	0.2108	5.67822	3.14976	0.184705	0.194078	0.56852	-1.179	-0.39606	-0.967496	-1.41967	-0.280379
656	LIFE	LIFE	XENO2	Xenoturbella westbladi	1.91639	0.995344	0.1937	0.2073	5.94475	3.15875	0.132215	0.190855	0.77713	-1.0977	-0.46849	-1.18702	-1.37011	-0.427479
657	LIFE	LIFE	ACOE1	Paratomella rubra	1.72318	0.991139	0.3498	0.2159	5.3454	3.1454	0.238764	0.198773	0.33367	-1.2545	-0.31038	-0.661618	-1.46545	-0.171447
658	LIFE	LIFE	ACOE2	Convolutriloba macropyga	1.89384	1.08248	0.227	0.3192	5.87481	3.43528	0.154944	0.293879	0.78192	-0.89914	-0.43197	-1.12742	-1.06444	-0.401317
659	LIFE	LIFE	ACOE3	Hofstenia mlamia	1.92833	0.99235	0.1856	0.2124	5.98178	3.14925	0.126686	0.195551	0.78103	-1.1077	-0.48291	-1.21603	-1.37022	-0.448896
660	LIFE	LIFE	CEPH1	Branchiostoma lanceolatum	1.80689	1.09723	0.2975	0.421	5.60509	3.4821	0.203066	0.387603	0.60034	-0.86174	-0.40527	-0.883644	-1.03126	-0.356184
661	LIFE	LIFE	CEPH2	Asymmetron lucayanum	1.74163	0.992754	0.3596	0.2081	5.40264	3.15053	0.245454	0.191592	0.37102	-1.2379	-0.31005	-0.711567	-1.45719	-0.171329
662	LIFE	LIFE	URO1	Halocynthia papillosa	1.91746	1.21183	0.2242	0.7701	5.94807	3.84577	0.153033	0.70901	0.85643	-0.37835	-0.61936	-1.14507	-0.519499	-0.704024
663	LIFE	LIFE	URO2	Phalusia mammillata	1.94571	1.03812	0.1756	0.3228	6.03572	3.29451	0.11986	0.297193	0.85182	-0.93501	-0.52181	-1.24328	-1.1623	-0.522736
664	LIFE	LIFE	URO3	Clavelina dellavallei	1.94369	1.0207	0.1754	0.2851	6.02944	3.23922	0.119723	0.262484	0.81579	-0.99965	-0.51588	-1.23844	-1.22813	-0.509945
665	LIFE	LIFE	URO4	Clavelina lepadiformis (colony)	1.94193	1.20671	0.1893	0.344	6.02399	3.82952	0.129211	0.316711	1.0699	-0.59893	-0.3684	-1.36014	-0.719251	-0.324378
666	LIFE	LIFE	URO5	Oikopleura albicans	1.88429	1.0781	0.2463	0.2934	5.84518	3.42137	0.168118	0.270125	0.76809	-0.91881	-0.39892	-1.10429	-1.08938	-0.377433
667	LIFE	LIFE	URO6	Thalia democratica	1.80741	1.03711	0.3466	0.2564	5.60669	3.29129	0.23658	0.23606	0.55736	-1.0499	-0.33666	-0.899046	-1.26696	-0.249894
668	LIFE	LIFE	URO7	Thalia democratica	1.69902	1.47119	0.5662	0.453	5.27048	4.66885	0.386473	0.417065	0.83105	-0.14791	0.091247	-0.841079	-0.0495986	0.11491
669	LIFE	LIFE	URO9	Pyrosoma atlanticum	1.91625	1.29783	0.2341	0.3056	5.94433	4.1187	0.159791	0.281357	1.1618	-0.44648	-0.23852	-1.37796	-0.506312	-0.158719
670	LIFE	LIFE	URO10	Salpa maxima	1.93883	0.993724	0.1773	0.2156	6.01436	3.15361	0.12102	0.198497	0.79911	-1.0958	-0.49885	-1.2411	-1.3573	-0.469282
671	LIFE	LIFE	URO11	Salpa maxima	1.42064	1.09643	0.4213	0.3581	4.4069	3.47956	0.287568	0.329693	-0.13865	-1.229	-0.11187	0.0749343	-1.28462	-0.0881575
672	LIFE	LIFE	MYXIN1	Myxine glutinosa	1.72981	1.00291	0.3561	0.2269	5.36599	3.18276	0.243065	0.208901	0.35939	-1.2172	-0.3084	-0.683198	-1.42539	-0.174865
673	LIFE	LIFE	MYXIN2	Eptatretus stoutii	1.61615	0.985186	0.4678	0.292	5.01338	3.12651	0.319308	0.268836	0.080243	-1.2765	-0.25079	-0.353536	-1.48066	-0.118158
674	LIFE	LIFE	PETRO1	Petromyzon marinus	1.70635	0.992835	0.3653	0.2101	5.29319	3.15079	0.249344	0.193433	0.31212	-1.2635	-0.29009	-0.613287	-1.4729	-0.157256
675	LIFE	LIFE	PETRO2	Geotria australis	1.67326	1.01763	0.4037	0.2696	5.19054	3.22948	0.275555	0.248213	0.24835	-1.2019	-0.26687	-0.524079	-1.38147	-0.157876
676	LIFE	LIFE	CHOND1	Chimaera monstruosa	1.66297	1.06609	0.5128	0.3446	5.15865	3.38325	0.350024	0.317264	0.23753	-1.0436	-0.21238	-0.494175	-1.21122	-0.107204
677	LIFE	LIFE	CHOND2	Harriota raleighana	1.58283	1.0212	0.6643	0.2917	4.91002	3.2408	0.453434	0.26856	-0.015865	-1.1997	-0.1196	-0.234823	-1.37543	0.0114731
678	LIFE	LIFE	CHOND3	Raja nidarosiensis	1.87609	1.07112	0.2533	0.3299	5.81973	3.39922	0.172896	0.30373	0.73807	-0.91688	-0.43366	-1.06807	-1.09678	-0.400143
679	LIFE	LIFE	CHOND4	Raja radiata	1.84363	1.04439	0.2772	0.3124	5.71906	3.3144	0.18921	0.287618	0.61776	-1.0153	-0.41466	-0.990504	-1.20567	-0.344619
680	LIFE	LIFE	CHOND5	Aetobatus narinari	1.51922	1.06366	1.0021	0.3998	4.71271	3.37557	0.684007	0.368085	-0.22889	-1.019	0.026332	0.0355019	-1.18666	0.183279
681	LIFE	LIFE	CHOND6	Manta birostris	1.79133	1.02004	0.3574	0.2861	5.55681	3.23711	0.243952	0.263404	0.47621	-1.0889	-0.35947	-0.84488	-1.32084	-0.248673
682	LIFE	LIFE	CHOND7	Torpedo torpedo	1.9251	0.999729	0.199	0.2216	5.97178	3.17267	0.135832	0.204021	0.78827	-1.0798	-0.47572	-1.20542	-1.34387	-0.445953
683	LIFE	LIFE	CHOND8	Pristis pristis	1.7203	1.14849	0.4002	0.7976	5.33648	3.64477	0.273166	0.734328	0.32544	-0.61617	-0.51137	-0.547615	-0.761776	-0.527273
684	LIFE	LIFE	CHOND9	Heptranchias perlo	1.66371	1.01152	0.4552	0.2586	5.16092	3.21008	0.310708	0.238086	0.19835	-1.2185	-0.23837	-0.486969	-1.39865	-0.127557
685	LIFE	LIFE	CHOND10	Pristiophorus schroederi	1.64557	1.19107	0.512	0.8683	5.10464	3.77988	0.349478	0.79942	0.1892	-0.53449	-0.43488	-0.362833	-0.674533	-0.458497
686	LIFE	LIFE	CHOND11	Squatina Squatina	1.8629	1.05343	0.2539	0.2976	5.77884	3.34308	0.173306	0.273992	0.68356	-0.99102	-0.42253	-1.04829	-1.17307	-0.368561
687	LIFE	LIFE	CHOND12	Squalus japonicus	1.67792	1.01589	0.4131	0.285	5.20502	3.22396	0.281971	0.262392	0.25563	-1.1787	-0.28049	-0.530655	-1.37515	-0.161087
688	LIFE	LIFE	CHOND13	Sphyrna lewini	1.67817	1.0377	0.4375	0.3219	5.20578	3.29317	0.298626	0.296364	0.26278	-1.1146	-0.26814	-0.529597	-1.29225	-0.155827
689	LIFE	LIFE	CHOND14	Carcharodon carcharias	1.75008	1.02996	0.3659	0.3138	5.42885	3.26861	0.249754	0.288907	0.40568	-1.0937	-0.33787	-0.733876	-1.29821	-0.208746
690	LIFE	LIFE	CHOND15	Rhincodon typus	1.78953	1.03021	0.3273	0.3208	5.55124	3.26941	0.223406	0.295352	0.4896	-1.0622	-0.38247	-0.843205	-1.27631	-0.272749
691	LIFE	LIFE	CHOND16	Heterodontus japonicus	1.76999	1.04159	0.3465	0.335	5.49062	3.30551	0.236512	0.308425	0.45256	-1.045	-0.36691	-0.78686	-1.24588	-0.243902
692	LIFE	LIFE	SARCO1	Latimeria chalumnae	1.75539	1.02896	0.3646	0.3055	5.44533	3.26542	0.248866	0.281265	0.42763	-1.0872	-0.34742	-0.748282	-1.30237	-0.209002
693	LIFE	LIFE	SARCO2	Protopterus dolloi	1.51039	1.02444	0.8332	0.2918	4.68534	3.2511	0.568721	0.268652	-0.20418	-1.2159	-0.0091507	-0.0042475	-1.3594	0.131712
694	LIFE	LIFE	SARCO4	Caecilia sp.	1.43481	0.990977	0.3934	0.1997	4.45086	3.14489	0.268525	0.183858	-0.20826	-1.529	-0.12936	0.0514691	-1.6236	-0.0465939
695	LIFE	LIFE	SARCO5	Salamandra algira	1.68518	1.09413	0.4583	0.3814	5.22754	3.47224	0.312824	0.351144	0.324	-0.96941	-0.25686	-0.567222	-1.11265	-0.163283
696	LIFE	LIFE	SARCO6	Proteus anguinus	1.55932	1.03677	0.4916	0.2828	4.8371	3.29022	0.335553	0.260366	0.039182	-1.2353	-0.15842	-0.225562	-1.36158	-0.0730573
697	LIFE	LIFE	SARCO7	Siren lacertina	1.69605	1.11957	0.3936	0.5891	5.26126	3.55298	0.268661	0.542368	0.32936	-0.80938	-0.39894	-0.551927	-0.965453	-0.379531
698	LIFE	LIFE	SARCO8	Pipa pipa	1.89278	1.09315	0.2529	0.3688	5.87152	3.46915	0.172623	0.339544	0.77023	-0.84687	-0.44596	-1.11335	-1.01655	-0.421124
699	LIFE	LIFE	SARCO9	Bufo uzunguensis	1.80702	1.07077	0.3309	0.3412	5.60549	3.39812	0.225864	0.314133	0.57712	-0.95435	-0.36879	-0.896454	-1.13826	-0.288274
700	LIFE	LIFE	SARCO10	Polypedates discantus	1.72455	1.08626	0.421	0.3394	5.34967	3.44728	0.287364	0.312476	0.40876	-0.9742	-0.26436	-0.678343	-1.13417	-0.174605
701	LIFE	LIFE	SARCO11	Trionyx spiniferus	1.85502	1.0622	0.2773	0.3356	5.75439	3.37091	0.189278	0.308978	0.67227	-0.94116	-0.42578	-1.01344	-1.13743	-0.375416
702	LIFE	LIFE	SARCO12	Dermochelys coriacea	1.8993	1.05729	0.2187	0.2883	5.89173	3.35533	0.149279	0.26543	0.7863	-0.94773	-0.44081	-1.1411	-1.14605	-0.423799
703	LIFE	LIFE	SARCO13	Cyrtodactylus varadgirii	1.68987	1.10169	0.448	0.3397	5.24208	3.49623	0.305793	0.312752	0.3575	-0.9743	-0.22648	-0.597878	-1.10361	-0.131997
704	LIFE	LIFE	SARCO14	Varanus caeruliverens	1.5342	1.09546	0.6586	0.3607	4.75918	3.47646	0.449543	0.332086	-0.018696	-1.0535	-0.064564	-0.127531	-1.14968	0.00533743
705	LIFE	LIFE	SARCO15	Brookesia brunoi	1.69543	1.08248	0.4489	0.3476	5.25934	3.43528	0.306407	0.320026	0.34296	-0.99848	-0.25648	-0.593792	-1.15191	-0.152694
706	LIFE	LIFE	SARCO16	Imanodes cenchoa	1.17484	0.989849	0.4789	0.217	3.64443	3.14131	0.326885	0.199786	-0.72756	-1.7387	0.032298	0.636325	-1.83288	0.0556963
707	LIFE	LIFE	SARCO17	Boa constrictor	1.49592	0.994372	0.4723	0.2169	4.64043	3.15566	0.32238	0.199694	-0.11442	-1.4281	-0.1437	-0.054229	-1.55286	-0.0373472
708	LIFE	LIFE	SARCO18	Eunectes murinus	1.57539	1.00062	0.4468	0.2196	4.88697	3.17551	0.304974	0.20218	0.054897	-1.3385	-0.1848	-0.262108	-1.49979	-0.0841467
709	LIFE	LIFE	SARCO19	Bipes biporus	1.58507	1.00634	0.4288	0.2488	4.91699	3.19366	0.292688	0.229063	0.083296	-1.2993	-0.20865	-0.286817	-1.46183	-0.114119
710	LIFE	LIFE	SARCO20	Crocodylus niloticus	1.69692	1.08855	0.4573	0.385	5.26395	3.45455	0.312141	0.354459	0.33862	-0.95454	-0.26845	-0.59005	-1.1212	-0.172111
711	LIFE	LIFE	SARCO21	Caiman yacare	1.70572	1.0975	0.443	0.3819	5.29126	3.48295	0.30238	0.351605	0.38247	-0.9368	-0.26676	-0.622615	-1.09525	-0.170375
712	LIFE	LIFE	SARCO22	Aptenodytes forsteri	1.79248	1.03745	0.3524	0.3375	5.56039	3.29236	0.240539	0.310727	0.48951	-1.026	-0.37731	-0.843395	-1.24771	-0.272765
713	LIFE	LIFE	SARCO23	Ensifera ensifera	1.6452	1.04354	0.525	0.3213	5.10352	3.3117	0.358351	0.295812	0.17613	-1.1165	-0.21334	-0.435801	-1.28453	-0.0986458
714	LIFE	LIFE	SARCO24	Ardea cinerea	1.74364	1.15136	0.4301	0.4233	5.40889	3.65388	0.293575	0.389721	0.49878	-0.79217	-0.26619	-0.758522	-0.924483	-0.187554
715	LIFE	LIFE	SARCO25	Passer domesticus	1.82683	1.13148	0.3216	0.3959	5.66693	3.59079	0.219516	0.364494	0.6818	-0.78898	-0.36656	-0.967777	-0.945537	-0.302233
716	LIFE	LIFE	SARCO26	Leptoptilos javanicus	1.79056	1.20526	0.3609	0.493	5.55442	3.82493	0.246341	0.453891	0.67584	-0.61068	-0.31208	-0.907299	-0.738728	-0.263705
717	LIFE	LIFE	SARCO27	Pica pica	1.87213	1.16628	0.2637	0.3452	5.80745	3.70123	0.179995	0.317816	0.85413	-0.71746	-0.34474	-1.13673	-0.850473	-0.274424
718	LIFE	LIFE	SARCO28	Tyrannus forticanus	1.76834	1.1574	0.4076	0.386	5.48549	3.67305	0.278217	0.355379	0.5873	-0.76615	-0.26214	-0.84164	-0.913876	-0.164386
719	LIFE	LIFE	SARCO29	Homo sapiens (Homo1)	1.68777	1.04958	0.4327	0.3499	5.23558	3.33088	0.29535	0.322143	0.28771	-1.0725	-0.28763	-0.550541	-1.24433	-0.178044
720	LIFE	LIFE	SARCO30	Zaglossus bruijni	1.87648	1.22574	0.2497	0.3958	5.82096	3.88991	0.170439	0.364402	0.9442	-0.56695	-0.33093	-1.19773	-0.684194	-0.254174
721	LIFE	LIFE	SARCO31	Ornithorhynchus anatinus	1.81891	1.04125	0.3013	0.3259	5.64238	3.30444	0.20566	0.300047	0.56615	-1.0177	-0.40831	-0.921136	-1.22412	-0.319281
722	LIFE	LIFE	SARCO32	Galeopterus variegatus	1.88681	1.05987	0.2354	0.3632	5.85299	3.36352	0.160678	0.334388	0.73385	-0.91376	-0.47157	-1.08905	-1.1158	-0.447515
723	LIFE	LIFE	SARCO33	Phascolarctos cinereus	1.89344	1.08081	0.2328	0.3245	5.87358	3.42999	0.158903	0.298758	0.78192	-0.89914	-0.43197	-1.12287	-1.06668	-0.405833
724	LIFE	LIFE	SARCO34	Macropus rufus	1.63419	1.04728	0.5482	0.3154	5.06935	3.32357	0.374187	0.29038	0.14681	-1.1101	-0.18502	-0.402836	-1.2779	-0.0780657
725	LIFE	LIFE	SARCO35	Bradypus tridactylus	1.80264	1.09839	0.3357	0.3758	5.5919	3.48577	0.22914	0.345989	0.58344	-0.88087	-0.35712	-0.8907	-1.04754	-0.297
726	LIFE	LIFE	SARCO36	Loxodonta africana	1.80586	1.08283	0.3347	0.2852	5.60189	3.43639	0.228458	0.262576	0.61101	-0.96166	-0.32767	-0.918696	-1.12528	-0.249606
727	LIFE	LIFE	SARCO37	Trichechus senegalensis	1.86146	1.0178	0.2562	0.2719	5.77436	3.23	0.174875	0.250331	0.64796	-1.0627	-0.42667	-1.0328	-1.2888	-0.362915
728	LIFE	LIFE	SARCO38	Rattus norvegicus	1.64994	1.07399	0.5634	0.8275	5.1182	3.40834	0.384562	0.761856	0.012419	-0.77542	-0.49813	-0.269598	-0.963452	-0.554853
729	LIFE	LIFE	SARCO39	Urotrichus talpoides	1.80135	1.14286	0.3728	0.8507	5.5879	3.62689	0.254464	0.783216	0.44976	-0.54172	-0.60717	-0.716134	-0.704305	-0.686995
730	LIFE	LIFE	SARCO40	Erinaceus europaeus	1.92618	1.69086	0.2273	0.2972	5.97512	5.36598	0.155149	0.273624	1.7525	0.31905	0.12196	-1.72872	0.51839	0.194764
731	LIFE	LIFE	SARCO41	Felis silvestris	1.77777	1.14102	0.3742	1.3493	5.51474	3.62105	0.255419	1.24226	0.21965	-0.29246	-0.91587	-0.452744	-0.447377	-1.12275
732	LIFE	LIFE	SARCO42	Asellia tridens	1.81309	1.0542	0.3219	0.3305	5.62432	3.34553	0.219721	0.304282	0.5553	-1.0017	-0.38519	-0.905262	-1.18674	-0.298313
733	LIFE	LIFE	SARCO43	Sus scrofa domescticus	1.77713	1.05112	0.3601	0.3013	5.51276	3.33575	0.245795	0.277399	0.49759	-1.0345	-0.33302	-0.808834	-1.22362	-0.231867
734	LIFE	LIFE	SARCO44	Megaptera novaeangliae	1.7497	1.02971	0.3652	0.3079	5.42768	3.26781	0.249276	0.283475	0.40568	-1.0937	-0.33787	-0.733426	-1.30075	-0.205933
735	LIFE	LIFE	SARCO44b	Balaenoptera physalus	1.70287	1.01102	0.4082	0.2782	5.2824	3.20851	0.278627	0.256131	0.28187	-1.1845	-0.29372	-0.589871	-1.38391	-0.165716
736	LIFE	LIFE	SARCO45	Tursiops truncatus	1.76757	1.01722	0.3492	0.2805	5.48312	3.22816	0.238355	0.258249	0.44659	-1.1163	-0.34704	-0.782575	-1.34248	-0.22158
737	LIFE	LIFE	SARCO46	Monodon monoceros	1.67952	1.01821	0.4769	0.2646	5.20997	3.23132	0.32552	0.24361	0.24293	-1.174	-0.23085	-0.526105	-1.36997	-0.119714
738	LIFE	LIFE	SARCO47	Propithecus verreauxi	1.66884	1.10338	0.4651	0.368	5.17686	3.50162	0.317465	0.338807	0.30202	-0.97129	-0.22651	-0.533546	-1.09888	-0.123394
739	LIFE	LIFE	SARCO51	Pan panicus	1.63033	1.05703	0.4815	0.3534	5.05738	3.35451	0.328659	0.325366	0.17408	-1.0952	-0.22544	-0.403892	-1.2439	-0.143408
740	LIFE	LIFE	ACTINO1	Acipenser transmontanus	1.74327	1.04049	0.3755	0.305	5.40772	3.30202	0.256307	0.280805	0.39831	-1.0807	-0.3191	-0.71992	-1.27273	-0.196107
741	LIFE	LIFE	ACTINO2	Ictalurus melas	1.64933	1.04881	0.5781	0.3462	5.11632	3.32844	0.394596	0.318737	0.16176	-1.0661	-0.2015	-0.436243	-1.26694	-0.0655459
742	LIFE	LIFE	ACTINO3	Chaetostoma microps	1.85279	1.08988	0.2684	0.3602	5.74748	3.45876	0.183203	0.331626	0.69326	-0.88432	-0.41006	-1.00876	-1.04932	-0.372106
743	LIFE	LIFE	ACTINO4	Diodon holocanthus	1.88522	1.58472	0.3157	0.3722	5.84805	5.02914	0.215489	0.342674	1.46	0.13048	0.035943	-1.48308	0.270682	0.0962469
744	LIFE	LIFE	ACTINO5	Eurypharynx pelecanoides	1.39541	1.00422	0.6936	0.2369	4.32864	3.1869	0.473433	0.218107	-0.36866	-1.4277	0.00057645	0.269087	-1.5432	0.067215
745	LIFE	LIFE	ACTINO6	Cyprinus carpio	1.76706	1.00471	0.3444	0.2397	5.48154	3.18846	0.235078	0.220685	0.43637	-1.1797	-0.3443	-0.780594	-1.39755	-0.213812
746	LIFE	LIFE	ACTINO7	Pantodon buchholzi	1.56834	1.14951	0.9323	0.5171	4.86509	3.648	0.636364	0.47608	-0.027424	-0.75207	-0.023832	-0.13518	-0.903608	0.0768268
747	LIFE	LIFE	ACTINO8	Pterois volitans	1.61387	1.38636	1.2621	0.4174	5.00632	4.39963	0.861477	0.384289	0.32036	-0.20148	0.38401	-0.343714	-0.19269	0.460408
748	LIFE	LIFE	ACTINO9	Opisthoproctus soleatus	1.76325	1.02486	0.359	0.2734	5.46972	3.25242	0.245044	0.251712	0.42851	-1.1282	-0.33111	-0.771954	-1.32396	-0.212295
749	LIFE	LIFE	ACTINO10	Pseudoscaphirhynchus kaufmanni	1.54661	1.02921	0.7019	0.3102	4.79767	3.26622	0.479099	0.285593	-0.078322	-1.1861	-0.090124	-0.140625	-1.34751	0.0456065
750	LIFE	LIFE	ACTINO11	Erpetoichtys calabaricus	1.56693	1.00757	0.457	0.2592	4.86072	3.19756	0.311936	0.238638	0.032073	-1.304	-0.19156	-0.237566	-1.45957	-0.0925121
751	LIFE	LIFE	ACTINO12	Solea solea	1.92873	1.25355	0.1866	0.3843	5.98304	3.97816	0.127368	0.353814	1.0943	-0.50888	-0.35188	-1.3514	-0.58925	-0.30918
752	LIFE	LIFE	ACTINO13	Xiphias gladius	1.55885	1.01705	0.5988	0.2805	4.83565	3.22764	0.408725	0.258249	-0.028133	-1.2418	-0.12894	-0.196534	-1.40638	-0.00788747
753	LIFE	LIFE	ACTINO14	Oncorhynchus masou	1.73333	1.02461	0.3823	0.3004	5.37689	3.25163	0.260948	0.27657	0.35455	-1.1347	-0.32594	-0.680685	-1.32116	-0.191357
754	LIFE	LIFE	ACTINO15	Psychrolutes marcidus	1.84455	1.03525	0.2965	0.2758	5.7219	3.28541	0.202383	0.253921	0.62241	-1.0255	-0.3868	-0.993242	-1.2472	-0.317909
755	LIFE	LIFE	ACTINO16	Thunnus albacares	1.72568	1.01622	0.4318	0.2818	5.35316	3.22501	0.294735	0.259445	0.34493	-1.1306	-0.2914	-0.650181	-1.35617	-0.161877
756	LIFE	LIFE	PRASI1	Pyramimonas obovata	1.75501	1.09812	0.625	0.3231	5.44415	3.48492	0.426609	0.297469	0.43209	-0.86523	-0.17173	-0.738623	-1.0839	-0.0484276
757	LIFE	LIFE	PRASI2	Bathycoccus prasinos	2.0063	0.978393	0.1156	0.199	6.22368	3.10495	0.0789056	0.183214	0.94241	-1.0773	-0.55783	-1.39317	-1.34973	-0.600425
758	LIFE	LIFE	PRASI3	Nephroselmis rotunda	1.45798	1.00741	1.3683	0.2401	4.52276	3.19704	0.933966	0.221053	-0.47918	-1.1499	0.27473	0.2948	-1.38773	0.473546
759	LIFE	LIFE	TREB1	Koliella longiseta	1.47996	0.992108	0.5329	0.2078	4.59093	3.14848	0.363744	0.191316	-0.16832	-1.4347	-0.10078	-0.000681337	-1.56501	-0.00150326
760	LIFE	LIFE	TREB2	Trebouxia sp.	2.0132	0.981024	0.1088	0.2044	6.24507	3.11331	0.0742641	0.188185	0.94588	-1.0802	-0.56219	-1.40897	-1.33503	-0.614813
761	LIFE	LIFE	TREB3	Prasiola stipitata	1.82164	1.15564	0.294	0.3708	5.65083	3.66744	0.200677	0.341385	0.72904	-0.76489	-0.32764	-0.995329	-0.898839	-0.2476
762	LIFE	LIFE	TREB4	Microthamnion kuetzingianum	1.66921	1.14415	0.3642	0.2917	5.178	3.63099	0.248593	0.26856	0.42939	-0.96868	-0.18651	-0.607096	-1.02152	-0.0821042
763	LIFE	LIFE	CHLO2	Acutodesmus acuminatus (b)	1.72255	0.995101	0.3894	0.2205	5.34346	3.15798	0.265794	0.203008	0.33437	-1.2232	-0.28375	-0.650813	-1.45009	-0.162254
764	LIFE	LIFE	CHLO1	Acutodesmus acuminatus (a)	1.71232	1.05249	0.4604	0.2822	5.31172	3.3401	0.314257	0.259814	0.34129	-1.0821	-0.24029	-0.628993	-1.25639	-0.129183
765	LIFE	LIFE	CHLO3	Volvox carteri	2.01182	0.997453	0.1102	0.2176	6.24079	3.16544	0.0752197	0.200338	0.9673	-1.0305	-0.55653	-1.40523	-1.28239	-0.6141
766	LIFE	LIFE	ULVO1	Ulva lactuca	1.93169	1.0788	0.1949	0.3052	5.99221	3.42359	0.133034	0.280989	0.87356	-0.87833	-0.46382	-1.23505	-1.06272	-0.446513
767	LIFE	LIFE	ULVO2	Caulerpa floridana	1.56119	1.33526	0.575	0.5835	4.8429	4.23747	0.39248	0.537212	0.32926	-0.46204	-0.034313	-0.352064	-0.438527	-0.0345011
768	LIFE	LIFE	ULVO3	Codium tomentosum	1.8358	1.24729	0.2653	0.2724	5.69478	3.95831	0.181087	0.250791	0.94272	-0.62975	-0.20002	-1.14174	-0.68358	-0.102272
769	LIFE	LIFE	ULVO4	Bryopsis maxima	1.73019	1.63479	0.3792	0.4722	5.36716	5.18806	0.258832	0.434741	1.1779	0.14746	0.12753	-1.12678	0.352535	0.159372
770	LIFE	LIFE	ULVO5	Acetabularia acetabulum	1.65834	0.99859	0.4874	0.231	5.14426	3.16905	0.332687	0.212675	0.18496	-1.2452	-0.21537	-0.463918	-1.44905	-0.0912169
771	LIFE	LIFE	MESO1	Mesostigma viride	1.90209	1.00757	0.2317	0.2553	5.90041	3.19756	0.158152	0.235048	0.72156	-1.0585	-0.46337	-1.13382	-1.31419	-0.421007
772	LIFE	LIFE	COLEO1	Coleochaete orbicularis	2.01279	1.05163	0.1102	0.2888	6.24378	3.33738	0.0752197	0.26589	1.0131	-0.89528	-0.55514	-1.4184	-1.09062	-0.605409
773	LIFE	LIFE	COLEO2	Chaetosphaeridium minus (a)	1.39303	1.15675	1.8789	0.3056	4.32127	3.67098	1.28249	0.281357	-0.59391	-0.73508	0.62676	0.554116	-0.866541	0.695152
774	LIFE	LIFE	COLEO3	Chaetosphaeridium minus (b)	1.25534	0.99583	1.9779	0.2153	3.89413	3.16029	1.35006	0.198221	-1.0672	-1.1897	0.64797	0.997194	-1.43013	0.7446
775	LIFE	LIFE	ZYGNE1	Micrasterias papillifera	1.99709	1.23073	0.1479	0.2656	6.19509	3.90575	0.100953	0.244531	1.2508	-0.55226	-0.35393	-1.56098	-0.664166	-0.320593
776	LIFE	LIFE	ZYGNE2	Spirotaenia condensata	1.83268	0.993158	0.2684	0.2036	5.68508	3.15181	0.183203	0.187449	0.57238	-1.1844	-0.38967	-0.973756	-1.42038	-0.282418
777	LIFE	LIFE	ZYGNE3	Closterium sp.	1.80573	0.991462	0.2927	0.2066	5.60149	3.14643	0.199789	0.190211	0.52463	-1.1921	-0.37694	-0.896911	-1.43762	-0.246554
778	LIFE	LIFE	ZYGNE4	Euastrum oblongum	1.95031	1.053	0.172	0.3254	6.04999	3.34172	0.117403	0.299587	0.866	-0.91308	-0.52333	-1.26869	-1.12004	-0.512334
779	LIFE	LIFE	ZYGNE5	Xanthidium antilopaeum	1.89411	1.10249	0.2386	0.304	5.87564	3.49878	0.162862	0.279884	0.81532	-0.86786	-0.39643	-1.15086	-1.02636	-0.351953
780	LIFE	LIFE	ZYGNE6	Spirogyra sp.	1.04498	0.994615	0.254	0.2089	3.2416	3.15643	0.173374	0.192328	-0.88407	-1.9357	0.0061286	0.83113	-1.93529	0.0218901
781	LIFE	LIFE	CHARO1	Chara vulgaris	1.5999	1.50754	0.5906	0.5557	4.963	4.78421	0.403128	0.511618	0.65516	-0.099911	0.11862	-0.606696	0.00922491	0.134558
782	LIFE	LIFE	KYBO1	Chlorokybus atmophyticus	1.97573	1.0252	0.1443	0.2484	6.12883	3.25348	0.0984954	0.228695	0.9336	-0.97542	-0.51937	-1.33068	-1.20462	-0.55321
783	LIFE	LIFE	EUBI5-13	Galdieria sulphuraria	2.0052	1.00201	0.1163	0.246	6.22026	3.17991	0.0793834	0.226485	0.95224	-1.0114	-0.57132	-1.38208	-1.25634	-0.614693
784	LIFE	LIFE	EUBI5-1	Chondrus crispus	1.78045	1.246	0.3335	0.3235	5.52306	3.95422	0.227638	0.297837	0.79174	-0.64218	-0.17459	-0.964389	-0.684456	-0.084173
785	LIFE	LIFE	EUBI5-2	Polysiphonia elongata	1.83359	1.76516	0.4475	0.3667	5.68791	5.60177	0.305452	0.337611	1.581	0.48288	0.29881	-1.49408	0.699501	0.324278
786	LIFE	LIFE	EUBI5-3	Palmaria palmata	1.84782	1.12774	0.2895	0.387	5.73204	3.57892	0.197605	0.3563	0.73302	-0.78422	-0.38365	-1.02196	-0.946138	-0.331328
787	LIFE	LIFE	EUBI5-4	Nemalion multifidum	1.54696	1.26995	0.4609	0.3314	4.79875	4.03021	0.314598	0.305111	0.34699	-0.77786	0.013692	-0.379064	-0.733112	0.0183242
788	LIFE	LIFE	EUBI5-5	Delesseria sanguinea	1.81438	1.03888	0.3075	0.2917	5.62833	3.29692	0.209892	0.26856	0.55965	-1.0457	-0.37323	-0.914999	-1.24415	-0.290148
789	LIFE	LIFE	EUBI5-6	Rhodymenia palmata	1.86764	1.74503	0.3323	0.3132	5.79354	5.5379	0.226819	0.288355	1.6905	0.41414	0.24561	-1.60767	0.647935	0.273828
790	LIFE	LIFE	EUBI5-7	Plumaria elegans	1.73195	1.62539	0.4331	0.4448	5.37261	5.15822	0.295623	0.409515	1.1721	0.14616	0.16846	-1.10767	0.32386	0.182862
791	LIFE	LIFE	EUBI5-8	Calliblepharis ciliata	1.87028	1.29415	0.2668	0.3545	5.80172	4.10703	0.182111	0.326378	1.0255	-0.48022	-0.22983	-1.23078	-0.512123	-0.146846
792	LIFE	LIFE	EUBI5-9	Ahnfeltia plicata	1.69333	1.61064	0.4834	0.4434	5.25282	5.1114	0.329956	0.408226	1.0517	0.083905	0.19261	-1.00578	0.269003	0.180928
793	LIFE	LIFE	EUBI5-10	Phyllophora membranifolia	1.65468	1.38722	0.5964	0.4319	5.13292	4.40236	0.407087	0.397638	0.61941	-0.35346	0.069382	-0.662871	-0.298331	0.105605
794	LIFE	LIFE	EUBI5-11	Gigartina pistillata	1.54824	1.33473	0.4479	0.4299	4.80272	4.23581	0.305725	0.395797	0.39926	-0.61003	0.00079143	-0.419645	-0.531717	0.0352737
795	LIFE	LIFE	EUBI5-12	Gracilaria multipartita	1.80161	1.46435	0.3143	0.2977	5.5887	4.64716	0.214533	0.274084	1.1494	-0.22984	0.012522	-1.20235	-0.100546	0.0883139
796	LIFE	LIFE	EUBI5-14	Porphyra umbilicalis	1.95261	1.21028	0.174	0.4079	6.05713	3.84086	0.118768	0.375542	1.0683	-0.55779	-0.42699	-1.36919	-0.683211	-0.39912
797	LIFE	LIFE	EUBI5-15	Compsopogon oishii (1 filament)	1.04575	0.991219	0.2453	0.2021	3.24398	3.14566	0.167435	0.186068	-0.86173	-1.9316	0.0073096	0.826662	-1.94895	0.0221154
798	LIFE	LIFE	EUBI5-15b	Compsopogon oishii (filaments)	1.62503	1.54975	0.7638	0.5608	5.04094	4.91817	0.52135	0.516313	0.70989	0.057012	0.2139	-0.64315	0.183842	0.20741
799	LIFE	LIFE	EUBI5-16	Porphyra purpurea	1.72856	1.0034	0.3694	0.239	5.3621	3.18431	0.252143	0.220041	0.35206	-1.2089	-0.31043	-0.67533	-1.41658	-0.172682
800	LIFE	LIFE	EUBI5-17	Griffithsia equisetifolia	1.74617	1.52935	0.438	0.4413	5.41671	4.85343	0.298967	0.406293	1.0598	-0.0271	0.070283	-1.03821	0.099012	0.0935528
801	LIFE	LIFE	EUBI5-18	Lomentaria ovalis	1.74819	1.54057	0.3861	0.3663	5.42298	4.88903	0.263542	0.337242	1.1188	-0.059935	0.10239	-1.09857	0.0849086	0.13431
802	LIFE	LIFE	EUBI5-19	Corallina officinalis	1.68137	1.44597	0.491	0.4722	5.2157	4.58884	0.335144	0.434741	0.78499	-0.21891	0.035619	-0.797956	-0.137586	0.0466514
803	LIFE	LIFE	EUBI5-20	Ceranium rubrum	1.83515	1.77241	0.3736	0.3669	5.69276	5.62479	0.25501	0.337795	1.6272	0.4687	0.25876	-1.52911	0.703714	0.301694
804	LIFE	LIFE	EUBI5-21	Furcellaria fastigiata	1.63733	1.45442	0.5029	0.4365	5.0791	4.61563	0.343266	0.401873	0.71921	-0.27006	0.079925	-0.708645	-0.156318	0.111422
805	LIFE	LIFE	EUBI5-22	Gelidium corneum	1.69816	1.59693	0.4872	0.5769	5.26779	5.06789	0.33255	0.531136	0.99804	0.15196	0.093202	-0.935999	0.314831	0.101205
806	LIFE	LIFE	EUBI5-23	Lomentaria articulata	1.52002	1.25633	0.584	0.4808	4.71521	3.98701	0.398623	0.442659	0.1774	-0.7099	-0.023388	-0.215531	-0.693162	-0.0160073
807	LIFE	LIFE	EUBI5-24	Calliblepharis jubata	1.74907	1.66322	0.5438	0.5151	5.42572	5.27826	0.371184	0.474238	1.1837	0.29922	0.18254	-1.11468	0.482421	0.212462
808	LIFE	LIFE	EUBI5-25	Helminthocladia purpurea	1.64775	1.40168	0.4401	0.395	5.11142	4.44828	0.300401	0.363666	0.70109	-0.39739	0.028059	-0.718691	-0.308632	0.0716567
809	LIFE	LIFE	EUBI17-3	Fucus vesiculosus	1.78723	1.07652	0.3283	0.3162	5.54409	3.41638	0.224089	0.291117	0.56247	-0.96457	-0.33641	-0.851919	-1.1416	-0.247282
810	LIFE	LIFE	EUBI17-4	Nereocystis luetkeana	1.58957	1.23152	0.5517	0.4825	4.93095	3.90824	0.376576	0.444224	0.27342	-0.71082	-0.1005	-0.365988	-0.722642	-0.0571889
811	LIFE	LIFE	EUBI17-5	Saprolegnia sp.(hyphae)	1.90156	1.86422	0.4928	0.3895	5.89876	5.91615	0.336372	0.358602	1.8198	0.74768	0.34997	-1.69439	1.02476	0.394855
812	LIFE	LIFE	EU20-13	Sclerospora graminicola (sporangiospore)	1.74465	1.18099	0.3462	0.3178	5.41202	3.74789	0.236307	0.29259	0.60888	-0.81093	-0.20957	-0.829981	-0.887211	-0.108053
813	LIFE	LIFE	EU20-33	Phytophthora stellata	1.56998	1.21057	0.4589	0.3975	4.87019	3.84178	0.313233	0.365967	0.26946	-0.83844	-0.096661	-0.352901	-0.834771	-0.0531163
814	LIFE	LIFE	ANTHO1	Anthoceros fusiformis	1.72631	1.33244	0.4275	0.3381	5.35511	4.22852	0.2918	0.311279	0.77352	-0.49318	-0.044101	-0.871578	-0.452919	0.0247031
815	LIFE	LIFE	MARCHAN1	Haplomitrium sp.	1.68346	1.1174	0.4031	0.3312	5.22219	3.5461	0.275146	0.304927	0.38938	-0.96493	-0.21824	-0.604358	-1.06867	-0.126595
816	LIFE	LIFE	MARCHAN2	Marchantia polymorpha	1.85017	1.28642	0.3282	0.6759	5.73935	4.08248	0.224021	0.622282	0.84029	-0.30441	-0.40391	-1.04787	-0.39805	-0.432109
817	LIFE	LIFE	BRYO1	Funaria hygrometrica	1.44642	1.18184	1.0807	1.0349	4.48688	3.7506	0.737658	0.952804	-0.45447	-0.48951	-0.19394	0.43752	-0.613401	-0.259068
818	LIFE	LIFE	BRYO2	Polytrichastrum formosum	1.55978	1.37917	0.6877	0.5011	4.83855	4.37682	0.469406	0.461349	0.38029	-0.39431	0.1015	-0.378129	-0.331411	0.116994
819	LIFE	LIFE	BRYO3	Takakia lepidozioides	1.41987	1.22965	0.698	0.4887	4.40452	3.90233	0.476437	0.449933	-0.096569	-0.82261	0.046865	0.0712711	-0.814847	0.0463781
820	LIFE	LIFE	BRYO4	Sphagnum squarrosum	1.63745	1.32681	0.5666	0.3903	5.07947	4.21067	0.386746	0.359338	0.53935	-0.51044	0.031771	-0.593405	-0.48525	0.089805
821	LIFE	LIFE	LYCO1	Lycopodium clavatum	1.58732	1.43293	0.599	0.4528	4.92397	4.54745	0.408862	0.41688	0.55912	-0.32166	0.12468	-0.535409	-0.21975	0.145136
822	LIFE	LIFE	LYCO2	Isoetes bolanderi	1.76846	1.52209	0.5357	0.6664	5.48588	4.8304	0.365655	0.613536	0.95867	0.12539	-0.052571	-0.983717	0.206193	-0.0499849
823	LIFE	LIFE	EQUISE1	Equisetum arvense	1.63793	1.46044	0.6886	0.4629	5.08097	4.63474	0.47002	0.426179	0.66013	-0.18357	0.15912	-0.646253	-0.0966907	0.182356
824	LIFE	LIFE	EQUISE2	Equisetum giganteum	1.78748	1.69779	0.5268	0.3971	5.54488	5.38797	0.35958	0.365599	1.3657	0.34798	0.27082	-1.28517	0.543913	0.28839
825	LIFE	LIFE	PSILO1	Tmesipteris elongata	1.57716	1.42206	0.5724	0.5292	4.89245	4.51294	0.390705	0.48722	0.50558	-0.31664	0.056541	-0.481927	-0.224208	0.0824478
826	LIFE	LIFE	PSILO2	Psilotum complanatum	1.67632	1.21357	0.4001	0.5725	5.20006	3.85131	0.273098	0.527085	0.42783	-0.66045	-0.2885	-0.585586	-0.719796	-0.243455
827	LIFE	LIFE	PSILO3	Psilotum nudum	1.5342	1.41943	0.6379	0.5811	4.75918	4.5046	0.435414	0.535003	0.3696	-0.31661	0.081122	-0.343461	-0.219515	0.0768197
828	LIFE	LIFE	OPHIO1	Botrychium lunaria	1.64496	1.35311	0.5678	0.5	5.10276	4.29414	0.387566	0.460336	0.52601	-0.41238	-0.020008	-0.587352	-0.371153	0.0226419
829	LIFE	LIFE	OPHIO2	Ophioglossum vulgatum	1.56846	1.18061	0.6999	0.6428	4.86545	3.74669	0.477734	0.591808	0.049745	-0.6972	-0.17295	-0.182554	-0.796953	-0.134654
830	LIFE	LIFE	MARA1	Angiopteris evecta	1.84926	1.59812	0.3806	0.3592	5.73651	5.07167	0.259788	0.330705	1.3983	0.14391	0.10769	-1.39301	0.288488	0.156867
831	LIFE	LIFE	MARA2	Danaea moritziana	1.88098	1.54882	0.3015	0.4366	5.83491	4.91521	0.205796	0.401966	1.3777	0.094048	-0.039879	-1.43368	0.198052	0.00110953
832	LIFE	LIFE	POLY1	Polypodium vulgare	1.72443	1.40266	0.495	0.7032	5.34928	4.45137	0.337874	0.647417	0.6937	-0.15215	-0.17368	-0.785704	-0.131151	-0.18819
833	LIFE	LIFE	POLY2	Asplenium trichomanes	1.76961	1.50879	0.3839	0.5509	5.48943	4.7882	0.26204	0.507198	1.046	-0.005881	-0.054879	-1.06362	0.103693	-0.0291462
834	LIFE	LIFE	POLY3	Asplenium scolopendrium	1.80818	1.21619	0.3736	1.464	5.60909	3.85962	0.25501	1.34786	0.34917	-0.04875	-0.92798	-0.57187	-0.183679	-1.22605
835	LIFE	LIFE	POLY4	Marsilea quadriflora	1.68568	1.27156	0.5679	0.537	5.22907	4.03532	0.387634	0.494401	0.48634	-0.49958	-0.14524	-0.619597	-0.568962	-0.0716192
836	LIFE	LIFE	POLY5	Polystichum lonchitis	1.83047	1.58555	0.411	0.7755	5.67822	5.03177	0.280538	0.713981	1.1741	0.33961	-0.14611	-1.1749	0.441561	-0.151708
837	LIFE	LIFE	CYCA1	Cycas revoluta	1.84416	1.74453	0.3915	0.3886	5.72068	5.5363	0.267228	0.357773	1.5688	0.42679	0.22707	-1.50062	0.666666	0.264078
838	LIFE	LIFE	CYCA2	Cycas media	1.68876	1.55476	0.552	0.7332	5.23864	4.93407	0.376781	0.675037	0.82794	0.14308	-0.017261	-0.785346	0.286404	-0.0187001
839	LIFE	LIFE	PIN1	Tsuga mertensiana	1.68444	1.62515	0.6368	0.5372	5.22525	5.15745	0.434663	0.494585	0.96822	0.21446	0.2221	-0.902904	0.364222	0.218058
840	LIFE	LIFE	PIN2	Picea abies	1.7183	1.64678	0.5927	0.4546	5.33028	5.22609	0.404562	0.418538	1.1234	0.22843	0.25538	-1.04182	0.412808	0.254983
841	LIFE	LIFE	PIN2b	Picea abies (old)	1.63951	1.59907	0.6904	0.5253	5.08585	5.07469	0.471249	0.483629	0.83711	0.12731	0.24342	-0.761241	0.283842	0.232413
842	LIFE	LIFE	PIN3	Thuja plicata	1.68975	1.59503	0.5883	0.6678	5.2417	5.06186	0.401558	0.614825	0.9101	0.22034	0.084515	-0.840969	0.364326	0.0802417
843	LIFE	LIFE	PIN4	Cedrus lebani	1.86448	1.76122	0.405	0.4324	5.78374	5.58928	0.276442	0.398099	1.6125	0.51222	0.21828	-1.54519	0.73975	0.251691
844	LIFE	LIFE	PIN5	Pinus pinea	1.84729	1.72093	0.4701	0.4853	5.73042	5.4614	0.320878	0.446802	1.4918	0.47458	0.17446	-1.42638	0.665825	0.205315
845	LIFE	LIFE	PIN6	Pinus pinaster	1.75742	1.68469	0.5376	0.5188	5.45162	5.34641	0.366952	0.477645	1.2313	0.34777	0.19576	-1.15603	0.534199	0.22808
846	LIFE	LIFE	PIN6b	Pinus silvestris	1.73446	1.66872	0.5015	0.5276	5.3804	5.29573	0.342311	0.485747	1.1713	0.29326	0.17835	-1.09969	0.472964	0.200962
847	LIFE	LIFE	PIN7	Araucaria araucana	1.85738	1.71369	0.3903	0.3954	5.76172	5.43843	0.266409	0.364034	1.5582	0.39259	0.18265	-1.49766	0.608317	0.234013
848	LIFE	LIFE	PIN7b	Araucaraia columnaris	1.78198	1.70337	0.4639	0.411	5.52781	5.40567	0.316646	0.378396	1.3677	0.32313	0.23915	-1.29495	0.543796	0.270138
849	LIFE	LIFE	PIN8	Sequoia sempervirens	1.73182	1.66285	0.5332	0.5336	5.37222	5.2771	0.363948	0.491271	1.1463	0.28262	0.18221	-1.07449	0.469712	0.20288
850	LIFE	LIFE	GNETA1	Welwitschia mirabilis	1.6225	1.09404	0.4849	0.3762	5.03311	3.47196	0.33098	0.346357	0.18774	-1.03	-0.21174	-0.404343	-1.14577	-0.118881
851	LIFE	LIFE	GNETA2	Ephedra distachya	1.67891	1.49774	0.5326	0.4027	5.20807	4.75311	0.363539	0.370755	0.87102	-0.14701	0.14378	-0.845626	-0.0286175	0.158687
852	LIFE	LIFE	GINK1	Ginkgo biloba	1.73232	1.62888	0.5261	0.53	5.37377	5.1693	0.359102	0.487956	1.1026	0.22405	0.15457	-1.04621	0.397075	0.159851
853	LIFE	LIFE	ANGIO1	Hydatella submersa	1.68321	1.44177	0.7114	0.6677	5.22143	4.57548	0.485583	0.614733	0.61682	-0.066007	-0.0054243	-0.676243	-0.0394445	0.0267214
854	LIFE	LIFE	ANGIO2	Nymphaea alba	1.75666	1.42502	0.4827	0.4415	5.44926	4.52233	0.329478	0.406477	0.9187	-0.20099	-0.0096243	-0.967729	-0.163377	0.0347216
855	LIFE	LIFE	ANGIO3	Acorus calamus	1.79801	1.40961	0.4361	0.3468	5.57753	4.47344	0.297671	0.319289	1.0121	-0.26215	-0.0088353	-1.10517	-0.219937	0.0499772
856	LIFE	LIFE	ANGIO4	Hydrocharis morsus-ranae	1.74478	1.18184	0.4244	0.4117	5.41241	3.7506	0.289684	0.379041	0.54983	-0.74193	-0.23652	-0.783366	-0.844356	-0.138245
857	LIFE	LIFE	ANGIO5	Baldellia ranunculoides	1.62058	1.37307	0.5627	0.6883	5.02715	4.35748	0.384084	0.633699	0.44828	-0.29336	-0.1168	-0.483955	-0.25387	-0.107032
858	LIFE	LIFE	ANGIO6	Arum maculatum	1.71556	1.18526	0.4563	0.4468	5.32177	3.76145	0.311459	0.411356	0.49812	-0.70811	-0.22501	-0.694813	-0.836023	-0.133528
859	LIFE	LIFE	ANGIO7	Tofielda calyculata	1.48787	1.26754	0.8059	0.7032	4.61546	4.02256	0.550086	0.647417	-0.028243	-0.53276	-0.038812	0.00232782	-0.551027	-0.0555261
860	LIFE	LIFE	ANGIO8	Lemna sp.	1.20132	1.07164	1.7947	0.3629	3.72656	3.40088	1.22502	0.334112	-1.0642	-1.0912	0.57156	1.03424	-1.20193	0.568976
861	LIFE	LIFE	ANGIO9	Petrosavia sakuraii	1.52221	1.31541	0.5781	0.4431	4.72198	4.17448	0.394596	0.40795	0.2803	-0.61422	0.057417	-0.294001	-0.563776	0.0507353
862	LIFE	LIFE	ANGIO10	Trichopus zeylanicus	1.84546	1.34164	0.3697	0.7473	5.72474	4.25774	0.252348	0.688018	0.87223	-0.1574	-0.3851	-1.0603	-0.222075	-0.415132
863	LIFE	LIFE	ANGIO11	Dioscorea pyrenaica	1.72856	1.30613	0.4982	0.6666	5.3621	4.14505	0.340058	0.61372	0.59261	-0.33445	-0.24265	-0.720051	-0.390724	-0.236008
864	LIFE	LIFE	ANGIO12	Allium roseum	1.5761	1.32577	0.506	1.0184	4.88916	4.20737	0.345382	0.937613	0.20595	-0.24721	-0.36523	-0.247405	-0.265072	-0.410327
865	LIFE	LIFE	ANGIO13	Convallaria majalis	1.65115	1.2099	0.5992	0.8644	5.12197	3.83963	0.408998	0.795829	0.19098	-0.47417	-0.37088	-0.384469	-0.624538	-0.408464
866	LIFE	LIFE	ANGIO14	Hyacinthus orientalis	1.77037	1.2385	0.3933	0.803	5.4918	3.9304	0.268456	0.7393	0.55244	-0.39591	-0.45882	-0.76201	-0.500967	-0.484329
867	LIFE	LIFE	ANGIO15	Sternbergia lutea	1.64387	1.22623	0.5258	0.8627	5.09938	3.89146	0.358897	0.794264	0.22594	-0.46534	-0.37774	-0.388344	-0.583832	-0.41785
868	LIFE	LIFE	ANGIO16	Trachycarpus nanus	1.8587	1.59562	0.4162	0.4249	5.7658	5.06375	0.284087	0.391194	1.3797	0.19745	0.081612	-1.38401	0.311119	0.117662
869	LIFE	LIFE	ANGIO16b	Archontophoenix	1.71095	1.60336	0.5657	0.6825	5.30747	5.08829	0.386132	0.628359	0.95013	0.2388	0.05902	-0.898093	0.396139	0.0576849
870	LIFE	LIFE	ANGIO16c	Washingtonia robusta	1.70039	1.59396	0.5815	0.7037	5.27471	5.05847	0.396917	0.647877	0.90588	0.22346	0.0466	-0.854288	0.381389	0.0488508
871	LIFE	LIFE	ANGIO17	Elaeis guineensis	1.79094	1.71431	0.4837	0.5138	5.55562	5.44041	0.330161	0.473041	1.3551	0.41173	0.18805	-1.269	0.625153	0.21973
872	LIFE	LIFE	ANGIO18	Cyperus laevigatus	1.62599	1.42173	0.5243	0.474	5.04393	4.5119	0.357874	0.436399	0.63848	-0.31612	0.047053	-0.633404	-0.222358	0.0735679
873	LIFE	LIFE	ANGIO19	Xyris indica	1.67362	1.2966	0.5518	0.7325	5.19169	4.11481	0.376644	0.674392	0.42666	-0.364	-0.23717	-0.556057	-0.419035	-0.247655
874	LIFE	LIFE	ANGIO20	Cynosurus cristatus	1.349	1.20478	0.7157	0.6466	4.18469	3.8234	0.488518	0.595307	-0.33836	-0.85594	-0.037768	0.321281	-0.862721	-0.0577633
875	LIFE	LIFE	ANGIO21	Poa pratensis	1.42337	1.33766	1.2317	1.064	4.41539	4.2451	0.840726	0.979595	-0.34036	-0.14515	0.015242	0.402295	-0.154266	-0.0332562
876	LIFE	LIFE	ANGIO22	Circaeaster agrestis	1.74743	1.27236	0.4313	0.8114	5.42063	4.03787	0.294394	0.747033	0.54147	-0.33914	-0.40974	-0.735353	-0.424874	-0.437417
877	LIFE	LIFE	ANGIO23	Cynomorium coccineum	1.77802	1.16263	0.3362	0.397	5.51553	3.68964	0.229481	0.365507	0.6262	-0.772	-0.30421	-0.876775	-0.891228	-0.208543
878	LIFE	LIFE	ANGIO24	Saxifraga rotundifolia	1.69494	1.38743	0.4584	0.5016	5.2578	4.40305	0.312892	0.461809	0.71484	-0.31933	-0.05707	-0.768142	-0.267422	-0.0330175
879	LIFE	LIFE	ANGIO25	Drosera rotundifolia	1.57693	1.44265	0.6944	0.6041	4.89172	4.57829	0.473979	0.556178	0.46605	-0.20452	0.082552	-0.440355	-0.112082	0.0928848
880	LIFE	LIFE	ANGIO26	Amaranthus retroflexus	1.59729	1.23397	0.5713	0.7218	4.95488	3.91603	0.389955	0.664541	0.19224	-0.56663	-0.25016	-0.300505	-0.617117	-0.250512
881	LIFE	LIFE	ANGIO27	Armeria maritima	1.56423	1.33892	0.75	0.5707	4.85235	4.24909	0.511931	0.525428	0.27413	-0.41709	0.046106	-0.30696	-0.393101	0.062249
882	LIFE	LIFE	ANGIO28	Rumex acetosella	1.50948	1.27488	0.5882	0.4909	4.6825	4.04587	0.40149	0.451958	0.16617	-0.69155	-0.011001	-0.204611	-0.651938	-0.00710101
883	LIFE	LIFE	ANGIO29	Portulaca oleracea	1.68531	1.36849	0.4568	0.9305	5.22792	4.34293	0.3118	0.856686	0.51959	-0.12767	-0.34993	-0.600122	-0.144625	-0.390662
884	LIFE	LIFE	ANGIO30	Atriplex hastata	1.65444	1.43613	0.5114	0.5231	5.13216	4.5576	0.349068	0.481604	0.68873	-0.2342	0.01881	-0.703637	-0.151078	0.0194308
885	LIFE	LIFE	ANGIO31	Cereus jamacaru	1.62527	1.54382	0.6833	0.5856	5.04169	4.89934	0.466403	0.539146	0.71149	0.029904	0.1507	-0.649475	0.166489	0.161827
886	LIFE	LIFE	ANGIO32	Echinocactus grusonii	1.85188	1.62611	0.4849	0.5579	5.74463	5.16051	0.33098	0.513643	1.3301	0.33939	0.051231	-1.33738	0.46482	0.108002
887	LIFE	LIFE	ANGIO33	Lophophora williamsii	1.91665	1.23928	0.2334	0.3884	5.94558	3.9329	0.159313	0.357589	1.0435	-0.5207	-0.34485	-1.29844	-0.627595	-0.296478
888	LIFE	LIFE	ANGIO34	Epilobium duriaei	1.63528	1.32837	0.532	0.5899	5.07273	4.21562	0.363129	0.543105	0.47597	-0.41498	-0.11329	-0.53122	-0.408366	-0.0890823
889	LIFE	LIFE	ANGIO35	Reseda jacquinii	1.61471	1.36116	0.6209	0.6536	5.00892	4.31966	0.42381	0.601751	0.40986	-0.32608	-0.069148	-0.449419	-0.290406	-0.0606828
890	LIFE	LIFE	ANGIO36	Stackhousia monogyna	1.43701	1.26483	0.5545	0.615	4.4577	4.01397	0.378487	0.566213	-0.014071	-0.71969	-0.084194	0.00494239	-0.67899	-0.0812845
891	LIFE	LIFE	ANGIO37	Parnassia palustris	1.65006	1.25743	0.6102	0.7743	5.11858	3.99049	0.416507	0.712877	0.29514	-0.42188	-0.26302	-0.445334	-0.516592	-0.269996
892	LIFE	LIFE	ANGIO38	Oxalis acetosella	1.63214	1.34532	0.7019	0.4527	5.06299	4.2694	0.479099	0.416788	0.48174	-0.41023	0.07372	-0.529263	-0.399909	0.130841
893	LIFE	LIFE	ANGIO39	Hydrostachys distichophylla	1.76961	1.56552	0.3494	0.3742	5.48943	4.96823	0.238491	0.344516	1.2134	0.005801	0.10221	-1.17542	0.160998	0.134872
894	LIFE	LIFE	ANGIO40	Primula officinalis	1.77254	1.35777	0.4387	0.8622	5.49852	4.3089	0.299445	0.793804	0.68679	-0.11464	-0.36478	-0.857026	-0.166923	-0.419506
895	LIFE	LIFE	ANGIO41	Icacina oliviformis	1.74743	1.25434	0.4205	0.5468	5.42063	3.98069	0.287022	0.503424	0.61623	-0.52065	-0.26658	-0.801072	-0.594987	-0.199825
896	LIFE	LIFE	ANGIO42	Vinca minor	1.71905	1.42009	0.4492	0.8337	5.33261	4.50669	0.306612	0.767564	0.68998	-0.058155	-0.26	-0.755731	-0.0414905	-0.278323
897	LIFE	LIFE	ANGIO43	Utricularia vulgaris	1.64362	1.55173	0.4608	0.7193	5.09863	4.92445	0.31453	0.66224	0.77065	0.063559	-0.024069	-0.733435	0.226012	-0.0258912
898	LIFE	LIFE	ANGIO44	Anthemis cotula	1.62323	1.48244	0.4573	0.5631	5.03535	4.70457	0.312141	0.518431	0.6935	-0.17795	0.023959	-0.678622	-0.0480443	0.045964
899	LIFE	LIFE	ANGIO45	Achillea millefolium	1.67718	1.57092	0.5583	0.528	5.20273	4.98537	0.381081	0.486115	0.9124	0.068278	0.13836	-0.859063	0.221541	0.146198
900	LIFE	LIFE	ANGIO46	Tussilago farfara	1.63939	1.35132	0.626	0.4319	5.08548	4.28845	0.427291	0.397638	0.53223	-0.43218	0.050798	-0.580589	-0.395236	0.103025
901	LIFE	LIFE	ANGIO47	Solidago missouriensis	1.73032	1.70684	0.8126	0.5481	5.36755	5.41671	0.55466	0.50462	1.1143	0.47385	0.33745	-1.0146	0.648717	0.354937
902	LIFE	LIFE	ANGIO48	Silphium laciniatum	1.55511	1.52106	0.7274	0.6435	4.82405	4.82711	0.496504	0.592453	0.51635	-0.034038	0.15855	-0.435738	0.0917401	0.13582
903	LIFE	LIFE	ANGIO49	Aster ericoides	1.68383	1.64945	0.7419	0.6458	5.22334	5.23457	0.506402	0.59457	0.92017	0.34213	0.21387	-0.835837	0.500113	0.212523
904	LIFE	LIFE	ANGIO50	Liatris cylindracea	1.55838	1.55243	0.7528	0.5876	4.8342	4.92667	0.513842	0.540987	0.57245	0.0036248	0.22681	-0.495574	0.143985	0.192065
905	LIFE	LIFE	ANGIO50b	Bellis perennis	1.55511	1.37874	1.0064	1.5899	4.82405	4.37546	0.686943	1.46378	-0.15182	0.28523	-0.45479	0.150081	0.240689	-0.617139
906	LIFE	LIFE	ANGIO51	Scandix pecten-veneris	1.73685	1.63987	0.4731	0.5318	5.3878	5.20417	0.322926	0.489614	1.1565	0.23532	0.13245	-1.08324	0.416422	0.154521
907	LIFE	LIFE	ANGIO52	Cannabis sativa	1.68679	1.53976	0.9484	0.6527	5.23251	4.88646	0.647353	0.600923	0.70547	0.19904	0.19879	-0.670444	0.290343	0.227533
908	LIFE	LIFE	ANGIO53	Fragaria vesca	1.64557	1.38292	0.6849	0.6737	5.10464	4.38873	0.467495	0.620257	0.48436	-0.22053	-0.058162	-0.524685	-0.203514	-0.0259158
909	LIFE	LIFE	ANGIO54	Euphorbia helioscopia	1.68617	1.29028	0.5952	0.8821	5.2306	4.09474	0.406268	0.812125	0.37374	-0.26924	-0.33075	-0.536202	-0.366125	-0.399215
910	LIFE	LIFE	ANGIO55	Rafflesia arnoldii	1.88177	1.035	0.2361	0.2533	5.83737	3.28461	0.161156	0.233206	0.72872	-1.0213	-0.41459	-1.10331	-1.24149	-0.375124
911	LIFE	LIFE	ANGIO56	Plantago lanceolata	1.53223	1.29875	0.7944	0.767	4.75309	4.12162	0.542237	0.706156	0.069275	-0.40454	-0.085364	-0.112338	-0.420725	-0.0947623
912	LIFE	LIFE	ANGIO56b	Plantago media	1.51383	1.21901	0.9616	0.9936	4.69599	3.86856	0.656363	0.91478	-0.22824	-0.41138	-0.21503	0.127719	-0.549166	-0.269823
913	LIFE	LIFE	ANGIO57	Adannosia grandidieri	1.74718	1.53779	0.4979	0.5997	5.41984	4.88021	0.339854	0.552127	0.99178	0.096029	0.0035114	-0.973253	0.203663	0.0280973
914	LIFE	LIFE	ANGIO58	Tilia tomentosa	1.77789	1.68309	0.5619	0.4705	5.51513	5.34133	0.383538	0.433176	1.2806	0.34587	0.22598	-1.20498	0.541065	0.257961
915	LIFE	LIFE	ANGIO59	Robinia pseudoacacia	1.80805	1.73597	0.4797	0.402	5.60869	5.50913	0.327431	0.37011	1.4783	0.43028	0.27549	-1.38194	0.642951	0.299188
916	LIFE	LIFE	ANGIO60	Amorpha canescens	1.61207	1.54022	0.9409	0.4611	5.00075	4.88793	0.642234	0.424522	0.63454	0.018109	0.3573	-0.596509	0.139477	0.362162
917	LIFE	LIFE	ANGIO61	Agave americana	1.68112	1.57952	0.9458	1.2683	5.21494	5.01265	0.645579	1.16769	0.50578	0.60028	-0.15485	-0.429154	0.6994	-0.229469
918	LIFE	LIFE	ANGIO62	Betula pendula	1.79659	1.7243	0.4399	0.3832	5.57314	5.47212	0.300264	0.352802	1.4523	0.35916	0.25761	-1.36849	0.586696	0.291294
919	LIFE	LIFE	ANGIO63	Quercus robur	1.74213	1.6858	0.496	0.4966	5.4042	5.34993	0.338557	0.457206	1.2305	0.32572	0.21072	-1.14735	0.503112	0.227125
920	LIFE	LIFE	ANGIO64	Quercus suber	1.84233	1.73433	0.4478	0.4115	5.71501	5.50395	0.305657	0.378857	1.5257	0.43575	0.23123	-1.45977	0.658885	0.262528
921	LIFE	LIFE	ANGIO65	Plumeria rubra (young)	1.81451	1.70399	0.4623	0.5974	5.62873	5.40764	0.315554	0.55001	1.3497	0.45358	0.10229	-1.29795	0.654865	0.122193
922	LIFE	LIFE	ANGIO66	Koelreuteria paniculata	1.84246	1.62022	0.4448	0.3889	5.71542	5.14182	0.303609	0.358049	1.3766	0.20731	0.1383	-1.36688	0.368401	0.18815
923	LIFE	LIFE	ANGIO67	Populus nigra	1.72981	1.61854	0.6004	0.4834	5.36599	5.13649	0.409817	0.445053	1.0831	0.19842	0.20775	-1.02572	0.369346	0.212681
924	LIFE	LIFE	ANGIO67b	Populus nigra b (without leaves)	1.70423	1.66163	0.6616	0.5376	5.28664	5.27322	0.451591	0.494953	1.0419	0.29796	0.24804	-0.963915	0.481564	0.251886
925	LIFE	LIFE	ANGIO68	Raphanus sativus	1.76706	1.16114	0.3593	0.4058	5.48154	3.68489	0.245249	0.373609	0.59693	-0.77022	-0.29668	-0.846672	-0.898422	-0.19903
926	LIFE	LIFE	ANGIO69	Rhizophora mangle	1.81542	1.69197	0.4179	0.4057	5.63154	5.36951	0.285248	0.373517	1.4409	0.32978	0.19171	-1.37386	0.532815	0.242438
927	LIFE	LIFE	ANGIO70	Solanum tuberosum	1.6942	1.48278	0.4944	0.8758	5.2555	4.70565	0.337465	0.806325	0.6888	0.06914	-0.20361	-0.713738	0.141768	-0.224791
928	LIFE	LIFE	ANGIO71	Viscum album	1.73408	1.45553	0.4513	0.3965	5.37923	4.61917	0.308046	0.365047	0.93286	-0.20127	0.04608	-0.961465	-0.114611	0.0885816
929	LIFE	LIFE	ANGIO72	Aloe vera	1.64241	1.40017	0.7787	0.7394	5.09487	4.44346	0.53152	0.680745	0.43329	-0.12383	-0.035659	-0.488552	-0.115453	-0.0155603
930	LIFE	LIFE	ANGIO73	Sciaphila albescens	1.27589	1.18032	0.6691	0.6013	3.95789	3.74579	0.45671	0.5536	-0.46017	-1.0031	-0.0096499	0.470051	-1.01036	-0.0445671
931	LIFE	LIFE	ANGIO73b	Andruris australasica	1.36232	1.33317	0.8899	1.0648	4.22601	4.23084	0.607423	0.980332	-0.34781	-0.32234	-0.11084	0.386606	-0.287144	-0.152035
932	LIFE	LIFE	ANGIO73c	Soridium spruceanum	1.27579	1.22818	0.6545	0.6642	3.95758	3.89767	0.446745	0.611511	-0.40354	-0.87925	-0.01059	0.429897	-0.853297	-0.0253758
933	LIFE	LIFE	ANGIO74	Sorghastrum nutans	1.69481	1.65139	0.822	0.7366	5.25742	5.24074	0.561076	0.678167	0.87612	0.4236	0.18607	-0.794877	0.58273	0.187934
934	LIFE	LIFE	ANGIO75	Acer campestre	1.87199	1.7376	0.3543	0.3706	5.80704	5.51432	0.241836	0.341201	1.6458	0.43273	0.20681	-1.58236	0.651929	0.236323
935	LIFE	LIFE	ANGIO76	Celtis australis	1.8507	1.70361	0.3815	0.3874	5.74098	5.40646	0.260402	0.356668	1.5325	0.35524	0.18067	-1.48206	0.575729	0.233364
936	LIFE	LIFE	ANGIO76b	Celtis australis b (without leaves)	1.82034	1.77585	0.4676	0.459	5.64681	5.63571	0.319172	0.422589	1.5354	0.54711	0.26449	-1.42781	0.763261	0.290577
937	LIFE	LIFE	ANGIO80	Eucalyptus globulus	1.75349	1.66652	0.4912	0.4056	5.43944	5.28874	0.33528	0.373425	1.2581	0.24493	0.24018	-1.18627	0.442602	0.254664
938	LIFE	LIFE	ANGIO81	Fraxinus excelsior	1.7198	1.63951	0.5489	0.4616	5.33493	5.20302	0.374665	0.424982	1.1188	0.20243	0.22237	-1.05119	0.388593	0.224591
939	LIFE	LIFE	ANGIO83	Olea europaea	1.74226	1.63927	0.6261	0.4644	5.40459	5.20225	0.42736	0.42756	1.128	0.24512	0.24681	-1.06911	0.424131	0.251944
940	LIFE	LIFE	ANGIO85	Platanus occidentalis	1.76287	1.65529	0.5465	0.431	5.46854	5.2531	0.373027	0.39681	1.2335	0.2634	0.23913	-1.16538	0.447683	0.252221
941	LIFE	LIFE	ANGIO86	Platanus occidentalis b (without leaves)	1.72143	1.6751	0.5491	0.5423	5.33997	5.31596	0.374801	0.499281	1.1462	0.32345	0.20816	-1.05619	0.48915	0.227122
942	LIFE	LIFE	ANGIO87	Cordyline australis	1.68765	1.62936	1.2164	1.0977	5.23519	5.17083	0.830283	1.01062	0.56911	0.69611	0.11209	-0.464025	0.825605	0.0765694
943	LIFE	LIFE	ANGIO88	Hyophorbe lagenicaulis	1.70039	1.5923	0.8893	1.0859	5.27471	5.0532	0.607013	0.999758	0.64766	0.52447	-0.067296	-0.599343	0.632879	-0.144603
944	LIFE	LIFE	ANGIO89	Yucca brevifolia	1.76706	1.68851	0.8481	0.8651	5.48154	5.35854	0.578891	0.796474	1.0216	0.65635	0.11141	-0.914386	0.821025	0.161939
945	THEO	VECTOR	S1T95		2.01389	0.997696	0.1079	0.2163	6.24721	3.16621	0.0736497	0.199141	0.9673	-1.0305	-0.55653	-1.41055	-1.2805	-0.617726
946	THEO	VECTOR	S1T83		2.00851	0.996641	0.1133	0.2163	6.23052	3.16287	0.0773356	0.199141	0.9673	-1.0305	-0.55653	-1.39781	-1.28827	-0.606785
947	THEO	VECTOR	S1T75		2.003	0.988158	0.1183	0.2029	6.21343	3.13594	0.0807485	0.186804	0.93851	-1.0673	-0.54342	-1.38285	-1.32284	-0.595174
948	THEO	VECTOR	S1T50		1.97778	0.985106	0.1414	0.197	6.13518	3.12626	0.096516	0.181372	0.89462	-1.0803	-0.52431	-1.33006	-1.35699	-0.538892
949	THEO	VECTOR	S1T25		1.91933	0.985266	0.1931	0.1964	5.95389	3.12677	0.131805	0.18082	0.76642	-1.1226	-0.47132	-1.19657	-1.40296	-0.4262
950	THEO	VECTOR	S1T16.7		1.86883	0.989124	0.2384	0.1985	5.79722	3.13901	0.162726	0.182753	0.65669	-1.1553	-0.42354	-1.06099	-1.41743	-0.344169
951	THEO	VECTOR	S1T12.5		1.82449	0.98856	0.2759	0.1979	5.65968	3.13722	0.188322	0.182201	0.55044	-1.1909	-0.38012	-0.951186	-1.44081	-0.269137
952	THEO	VECTOR	S1T10		1.78326	0.989607	0.308	0.1998	5.53178	3.14054	0.210233	0.18395	0.46613	-1.2201	-0.34625	-0.83443	-1.45406	-0.219371
953	THEO	VECTOR	S1T6.3		1.6937	0.99001	0.3609	0.1995	5.25397	3.14182	0.246341	0.183674	0.2825	-1.2908	-0.27766	-0.582128	-1.48947	-0.143469
954	THEO	VECTOR	S1T5		1.64048	0.989849	0.3848	0.1986	5.08886	3.14131	0.262654	0.182846	0.18319	-1.3324	-0.24294	-0.441137	-1.50151	-0.120219
955	THEO	VECTOR	S1T4.2		1.60705	0.991623	0.3923	0.1988	4.98518	3.14694	0.267774	0.18303	0.12429	-1.358	-0.22299	-0.351726	-1.52135	-0.112055
956	THEO	VECTOR	S1T3.6		1.56072	0.988641	0.399	0.1993	4.84145	3.13748	0.272347	0.18349	0.028449	-1.4025	-0.19262	-0.240916	-1.56077	-0.0843272
957	THEO	VECTOR	S1T3.1		1.51922	0.988399	0.3955	0.1992	4.71271	3.13671	0.269958	0.183398	-0.045451	-1.4405	-0.17182	-0.133197	-1.57239	-0.0626403
958	THEO	VECTOR	S1T2.1		1.39606	0.989929	0.3891	0.1997	4.33065	3.14157	0.26559	0.183858	-0.26368	-1.5575	-0.11376	0.140035	-1.6556	-0.0503826
959	THEO	VECTOR	S1T1.6		1.36987	0.990252	0.382	0.1997	4.24943	3.14259	0.260743	0.183858	-0.31564	-1.589	-0.10251	0.201431	-1.68348	-0.048721
960	THEO	VECTOR	S1T1.2		1.32463	0.991058	0.3552	0.1996	4.10908	3.14515	0.24245	0.183766	-0.40107	-1.6424	-0.085216	0.311294	-1.73319	-0.0546063
961	THEO	VECTOR	S1T0.8		1.18194	0.990816	0.3403	0.1999	3.66644	3.14438	0.23228	0.184042	-0.65279	-1.7814	-0.02111	0.57087	-1.83782	0.00275389
962	THEO	VECTOR	S1T0.7		1.10741	0.991542	0.3333	0.1993	3.43526	3.14668	0.227502	0.18349	-0.77864	-1.8509	0.010943	0.711754	-1.87831	0.0330158
963	THEO	VECTOR	S1T0.5		1.13881	0.990735	0.3089	0.1993	3.53266	3.14412	0.210847	0.18349	-0.71628	-1.8283	-0.013371	0.651553	-1.86625	0.00870205
964	THEO	VECTOR	S1T0.3		1.09812	0.990413	0.2574	0.1993	3.40645	3.1431	0.175695	0.18349	-0.77283	-1.8811	-0.014341	0.715442	-1.8986	0.00882312
965	THEO	VECTOR	S1T0.2		1.03838	0.989768	0.2267	0.1993	3.22111	3.14105	0.15474	0.18349	-0.87327	-1.947	0.0038006	0.823017	-1.96057	0.0243245
966	THEO	VECTOR	S1S83(1c)-Th500		1.9445	0.997209	0.1904	0.2255	6.03195	3.16467	0.129962	0.207612	0.80635	-1.0679	-0.49166	-1.24512	-1.33345	-0.48633
967	THEO	VECTOR	S1S83(1e)-Th500		1.92014	0.998184	0.2352	0.2135	5.95638	3.16776	0.160541	0.196564	0.75978	-1.0829	-0.44672	-1.18569	-1.35673	-0.430924
968	THEO	VECTOR	S1S86(1e)-Th500		1.92376	0.999404	0.2268	0.23	5.96762	3.17163	0.154808	0.211755	0.75552	-1.0751	-0.46384	-1.19205	-1.33909	-0.445838
969	THEO	VECTOR	S1S16(1c)-Th50		1.66578	0.996885	0.3902	0.2176	5.16737	3.16364	0.26634	0.200338	0.24199	-1.2707	-0.25774	-0.501055	-1.46651	-0.135717
970	THEO	VECTOR	S1S16(1e)-Th50		1.65846	0.995344	0.4008	0.1999	5.14464	3.15875	0.273576	0.184042	0.22777	-1.288	-0.23542	-0.480402	-1.48038	-0.121601
971	THEO	VECTOR	S1S2(1c)-Th50		1.4838	0.998428	0.7483	0.2268	4.60284	3.16854	0.51077	0.208808	-0.23781	-1.3393	-0.0085203	0.0419813	-1.50453	0.11925
972	THEO	VECTOR	S1S2(1e)-Th50		1.48708	0.996073	0.7504	0.2045	4.613	3.16106	0.512204	0.188277	-0.20775	-1.3459	0.005425	0.0364304	-1.51615	0.125203
973	THEO	VECTOR	S1S34(1c)-Th50		1.4369	0.998672	0.9184	0.2249	4.45736	3.16931	0.626876	0.207059	-0.36684	-1.3324	0.092703	0.213504	-1.4944	0.218733
974	THEO	VECTOR	S1S34(1e)-Th50		1.43536	0.996966	0.9279	0.2044	4.45257	3.1639	0.63336	0.188185	-0.36258	-1.3401	0.10982	0.218867	-1.50797	0.228094
975	THEO	VECTOR	S1S4(1c)-Th50		1.57928	0.997372	0.543	0.2201	4.89904	3.16518	0.370638	0.20264	0.023669	-1.3118	-0.14561	-0.252446	-1.49416	-0.0317195
976	THEO	VECTOR	S1S4(1e)-Th50		1.56822	0.995668	0.5558	0.202	4.86472	3.15978	0.379375	0.185976	0.0059799	-1.3261	-0.11893	-0.220703	-1.51576	-0.00992346
977	THEO	VECTOR	S1S8(1c)-Th50		1.6429	0.997047	0.4365	0.2153	5.09637	3.16415	0.297944	0.198221	0.16922	-1.2844	-0.22037	-0.436761	-1.46788	-0.108301
978	THEO	VECTOR	S1S8(1e)-Th50		1.62768	0.996154	0.4553	0.1994	5.04916	3.16132	0.310776	0.183582	0.15153	-1.2987	-0.19369	-0.393488	-1.48915	-0.0930651
979	THEO	VECTOR	S1S83(1c)-Th50		1.40472	0.998428	1.0634	0.2204	4.35753	3.16854	0.725849	0.202916	-0.48931	-1.329	0.17448	0.327237	-1.48446	0.304456
980	THEO	VECTOR	S1S83(1e)-Th50		1.40418	0.997534	1.073	0.2026	4.35585	3.1657	0.732402	0.186528	-0.48506	-1.3367	0.1916	0.328434	-1.49228	0.313851
981	THEO	VECTOR	S1S86(1e)-Th50		1.4006	0.998021	1.0943	0.2022	4.34475	3.16725	0.746941	0.18616	-0.492	-1.3308	0.20031	0.343726	-1.4895	0.322226
982	THEO	VECTOR	S1S16(1c)-Th5		1.15666	0.997859	0.338	0.2144	3.58803	3.16673	0.23071	0.197392	-0.67903	-1.7755	-0.0078771	0.623949	-1.82787	0.00706229
983	THEO	VECTOR	S1S16(1e)-Th5		1.15387	0.996073	0.3329	0.1995	3.57937	3.16106	0.227229	0.183674	-0.69017	-1.7933	-0.00064888	0.627198	-1.84533	0.00936673
984	THEO	VECTOR	S1S2(1c)-Th5		1.06895	0.998428	0.5638	0.2248	3.31594	3.16854	0.384835	0.206967	-0.9255	-1.7906	0.12836	0.919507	-1.86478	0.109303
985	THEO	VECTOR	S1S2(1e)-Th5		1.06912	0.995992	0.5596	0.2063	3.31648	3.16081	0.381968	0.189935	-0.92164	-1.7959	0.13475	0.913676	-1.87859	0.11415
986	THEO	VECTOR	S1S32(1c)-Th5		1.31996	0.994291	0.3225	0.2097	4.0946	3.15541	0.22013	0.193065	-0.39106	-1.6489	-0.10902	0.318196	-1.7364	-0.0697554
987	THEO	VECTOR	S1S32(1e)-Th5		1.3181	0.992996	0.3201	0.1983	4.08882	3.1513	0.218492	0.182569	-0.38719	-1.6543	-0.10264	0.319182	-1.74754	-0.0656658
988	THEO	VECTOR	S1S34(1c)-Th5		1.06004	0.999078	0.6689	0.2211	3.28831	3.1706	0.456574	0.203561	-0.98214	-1.7675	0.18147	0.979167	-1.84933	0.163137
989	THEO	VECTOR	S1S34(1e)-Th5		1.05875	0.99729	0.6633	0.2054	3.28431	3.16493	0.452751	0.189106	-0.97481	-1.7758	0.1835	0.976581	-1.86447	0.16799
990	THEO	VECTOR	S1S4(1c)-Th5		1.10196	0.998428	0.4358	0.2197	3.41833	3.16854	0.297466	0.202272	-0.82844	-1.7976	0.060499	0.765789	-1.84492	0.0584418
991	THEO	VECTOR	S1S4(1e)-Th5		1.09866	0.996803	0.4356	0.2039	3.4081	3.16338	0.297329	0.187725	-0.82071	-1.8083	0.073263	0.772597	-1.86203	0.0621076
992	THEO	VECTOR	S1S8(1c)-Th5		1.13918	0.997859	0.3692	0.2168	3.5338	3.16673	0.252006	0.199602	-0.73025	-1.7803	0.0092084	0.660432	-1.82536	0.0250077
993	THEO	VECTOR	S1S8(1e)-Th5		1.13413	0.997047	0.364	0.2011	3.51815	3.16415	0.248457	0.185147	-0.73753	-1.8035	0.022819	0.667515	-1.84271	0.0306017
994	THEO	VECTOR	S1S83(1c)-Th5		1.05394	0.998834	0.7464	0.2181	3.2694	3.16983	0.509473	0.200799	-1.0284	-1.7533	0.22151	1.01085	-1.8403	0.200977
995	THEO	VECTOR	S1S83(1e)-Th5		1.05223	0.998103	0.74	0.2032	3.26408	3.1675	0.505105	0.187081	-1.0172	-1.767	0.22992	1.0097	-1.8523	0.20844
996	THEO	VECTOR	S1S86(1e)-Th5		1.0524	0.997372	0.7516	0.2034	3.26462	3.16518	0.513023	0.187265	-1.0207	-1.7641	0.23428	1.01422	-1.85079	0.212954
997	THEO	VECTOR	S1S16(1c)-Th25		1.49785	0.997778	0.4378	0.2165	4.64643	3.16647	0.298831	0.199326	-0.089434	-1.4174	-0.14755	-0.0688109	-1.54752	-0.0517867
998	THEO	VECTOR	S1S16(1e)-Th25		1.48911	0.995182	0.4442	0.1994	4.61932	3.15823	0.303199	0.183582	-0.10018	-1.4377	-0.12958	-0.0506297	-1.56644	-0.0444091
999	THEO	VECTOR	S1S2(1c)-Th25		1.31727	0.998184	0.7978	0.2268	4.08625	3.16776	0.544558	0.208808	-0.55076	-1.4766	0.096474	0.469737	-1.58965	0.136358
1000	THEO	VECTOR	S1S2(1e)-Th25		1.32058	0.996398	0.8011	0.2044	4.09653	3.16209	0.54681	0.188185	-0.53917	-1.4927	0.11562	0.455564	-1.59777	0.147542
1001	THEO	VECTOR	S1S32(1c)-Th25		1.51074	0.993482	0.4103	0.2096	4.6864	3.15284	0.28006	0.192973	-0.071259	-1.4417	-0.16865	-0.107372	-1.55727	-0.0612421
1002	THEO	VECTOR	S1S32(1e)-Th25		1.50651	0.993643	0.4156	0.1989	4.67329	3.15335	0.283678	0.183122	-0.070866	-1.4441	-0.15791	-0.0985446	-1.56563	-0.0544587
1003	THEO	VECTOR	S1S34(1c)-Th25		1.27639	0.998265	0.9845	0.2212	3.95945	3.16802	0.671994	0.203653	-0.68326	-1.4667	0.20205	0.607742	-1.59412	0.248803
1004	THEO	VECTOR	S1S34(1e)-Th25		1.27589	0.99729	0.9895	0.2037	3.95789	3.16493	0.675407	0.187541	-0.679	-1.4744	0.21917	0.608545	-1.60741	0.257937
1005	THEO	VECTOR	S1S4(1c)-Th25		1.41233	0.997859	0.5954	0.2194	4.38115	3.16673	0.406405	0.201995	-0.31123	-1.4556	-0.031056	0.187071	-1.57944	0.0218193
1006	THEO	VECTOR	S1S4(1e)-Th25		1.4045	0.995587	0.6021	0.2024	4.35686	3.15952	0.410978	0.186344	-0.32198	-1.4758	-0.013091	0.209174	-1.59913	0.0312195
1007	THEO	VECTOR	S1S8(1c)-Th25		1.46502	0.997534	0.5009	0.2166	4.54459	3.1657	0.341901	0.199418	-0.16568	-1.4282	-0.10581	0.0196413	-1.56166	-0.0185357
1008	THEO	VECTOR	S1S8(1e)-Th25		1.45175	0.996073	0.509	0.2008	4.50341	3.16106	0.34743	0.184871	-0.19837	-1.455	-0.078293	0.0529656	-1.58694	-0.00761774
1009	THEO	VECTOR	S1S83(1c)-Th25		1.25464	0.998428	1.1421	0.219	3.89197	3.16854	0.779568	0.201627	-0.7942	-1.4478	0.28734	0.704511	-1.58338	0.340224
1010	THEO	VECTOR	S1S83(1e)-Th25		1.25394	0.997696	1.1504	0.2027	3.88981	3.16621	0.785233	0.18662	-0.78994	-1.4556	0.30446	0.708569	-1.5964	0.346232
1011	THEO	VECTOR	S1S86(1e)-Th25		1.25037	0.997859	1.1729	0.2057	3.87871	3.16673	0.800591	0.189382	-0.80075	-1.4443	0.30679	0.722401	-1.59037	0.359042
1012	THEO	VECTOR	S1S2(1c)-Th200		1.81542	0.998103	0.3484	0.2321	5.63154	3.1675	0.237809	0.213688	0.52913	-1.1346	-0.35956	-0.905176	-1.39644	-0.251248
1013	THEO	VECTOR	S1S2(1e)-Th200		1.83711	0.995101	0.3132	0.2029	5.69882	3.15798	0.213782	0.186804	0.59155	-1.1435	-0.36824	-0.974966	-1.41373	-0.27956
1014	THEO	VECTOR	S1S34(1c)-Th200		1.79223	0.998184	0.3903	0.2304	5.5596	3.16776	0.266409	0.212123	0.45983	-1.1513	-0.32654	-0.839219	-1.40088	-0.216406
1015	THEO	VECTOR	S1S34(1e)-Th200		1.78659	0.995344	0.407	0.2038	5.5421	3.15875	0.277808	0.187633	0.46448	-1.1615	-0.29868	-0.819812	-1.42911	-0.195413
1016	THEO	VECTOR	S1S8(1c)-Th200		1.91037	0.995992	0.2013	0.2159	5.92607	3.16081	0.137402	0.198773	0.75132	-1.0988	-0.46532	-1.16765	-1.36597	-0.418834
1017	THEO	VECTOR	S1S83(1c)-Th200		1.76071	0.998509	0.4539	0.2237	5.46184	3.16879	0.30982	0.205954	0.38745	-1.1674	-0.27842	-0.731681	-1.42286	-0.165772
1018	THEO	VECTOR	S1S86(1e)-Th200		1.75362	0.995749	0.4736	0.2053	5.43984	3.16003	0.323267	0.189014	0.3659	-1.1763	-0.25813	-0.71065	-1.44135	-0.143791
1019	THEO	VECTOR	S1S16(1c)-Th100		1.81089	0.995911	0.2892	0.2147	5.61751	3.16055	0.1974	0.197668	0.5392	-1.1726	-0.36773	-0.910952	-1.41889	-0.256275
1020	THEO	VECTOR	S1S16(1e)-Th100		1.80535	0.994291	0.2995	0.1988	5.60029	3.15541	0.204431	0.18303	0.52502	-1.1945	-0.36621	-0.895358	-1.43435	-0.244648
1021	THEO	VECTOR	S1S2(1c)-Th100		1.65371	0.998672	0.5698	0.229	5.1299	3.16931	0.388931	0.210834	0.13872	-1.231	-0.17533	-0.433968	-1.44756	-0.0414757
1022	THEO	VECTOR	S1S2(1e)-Th100		1.6559	0.996154	0.5708	0.2029	5.1367	3.16132	0.389613	0.186804	0.16879	-1.2376	-0.16139	-0.440351	-1.46719	-0.0356641
1023	THEO	VECTOR	S1S34(1c)-Th100		1.60861	0.998916	0.6951	0.2256	4.99	3.17008	0.474457	0.207704	0.019713	-1.2306	-0.097911	-0.280405	-1.45081	0.0570518
1024	THEO	VECTOR	S1S34(1e)-Th100		1.60646	0.997047	0.7076	0.2043	4.98333	3.16415	0.482989	0.188093	0.027833	-1.2437	-0.07441	-0.268578	-1.46297	0.0676935
1025	THEO	VECTOR	S1S4(1c)-Th100		1.74957	0.997534	0.3894	0.2201	5.42729	3.1657	0.265794	0.20264	0.38979	-1.1947	-0.29935	-0.724249	-1.4325	-0.175931
1026	THEO	VECTOR	S1S4(1e)-Th100		1.73571	0.99502	0.4123	0.2022	5.38429	3.15772	0.281425	0.18616	0.3721	-1.209	-0.27268	-0.686961	-1.45215	-0.149983
1027	THEO	VECTOR	S1S8(1c)-Th100		1.79467	0.996641	0.3157	0.2161	5.56716	3.16287	0.215489	0.198957	0.48798	-1.1774	-0.35064	-0.866239	-1.41923	-0.233969
1028	THEO	VECTOR	S1S8(1e)-Th100		1.78121	0.995344	0.3368	0.1994	5.52543	3.15875	0.229891	0.183582	0.47029	-1.1917	-0.32397	-0.823981	-1.43755	-0.210507
1029	THEO	VECTOR	S1S83(1c)-Th100		1.57669	0.99916	0.7976	0.2213	4.89099	3.17086	0.544421	0.203745	-0.066547	-1.2349	-0.032375	-0.165811	-1.44095	0.123534
1030	THEO	VECTOR	S1S83(1e)-Th100		1.57469	0.997372	0.8106	0.2029	4.88478	3.16518	0.553295	0.186804	-0.080766	-1.2521	-0.010054	-0.156414	-1.45146	0.138046
1031	THEO	VECTOR	S1S86(1e)-Th100		1.5774	1.00062	0.7961	0.2207	4.89318	3.17551	0.543397	0.203192	-0.066547	-1.2349	-0.032375	-0.168843	-1.43766	0.122767
1032	THEO	VECTOR	S1S16(1c)-Th10		1.30029	0.99794	0.4122	0.2163	4.03357	3.16699	0.281357	0.199141	-0.44853	-1.6164	-0.05659	0.382597	-1.71897	-0.03152
1033	THEO	VECTOR	S1S16(1e)-Th10		1.29609	0.996317	0.4089	0.1987	4.02056	3.16184	0.279105	0.182938	-0.4408	-1.6271	-0.043826	0.384844	-1.73849	-0.0217954
1034	THEO	VECTOR	S1S2(1c)-Th10		1.14784	0.998428	0.7104	0.2234	3.56068	3.16854	0.484901	0.205678	-0.82975	-1.6701	0.15208	0.791843	-1.7864	0.176687
1035	THEO	VECTOR	S1S2(1e)-Th10		1.1496	0.996398	0.7121	0.2064	3.56614	3.16209	0.486061	0.190027	-0.82588	-1.6755	0.15846	0.787676	-1.80172	0.178827
1036	THEO	VECTOR	S1S32(1c)-Th10		1.29947	0.994372	0.3775	0.2085	4.03103	3.15566	0.257672	0.19196	-0.44883	-1.6502	-0.072486	0.372876	-1.74013	-0.0383487
1037	THEO	VECTOR	S1S32(1e)-Th10		1.29558	0.993158	0.3789	0.199	4.01898	3.15181	0.258627	0.183214	-0.44496	-1.6555	-0.066104	0.377196	-1.75142	-0.0306578
1038	THEO	VECTOR	S1S34(1c)-Th10		1.12783	0.99859	0.8776	0.2238	3.49861	3.16905	0.599027	0.206046	-0.92569	-1.6388	0.23652	0.883906	-1.75649	0.252602
1039	THEO	VECTOR	S1S34(1e)-Th10		1.12656	0.997047	0.8769	0.2054	3.49465	3.16415	0.598549	0.189106	-0.92182	-1.6442	0.2429	0.884688	-1.77096	0.258959
1040	THEO	VECTOR	S1S4(1c)-Th10		1.20459	0.997778	0.5319	0.2204	3.7367	3.16647	0.363061	0.202916	-0.67492	-1.6759	0.047683	0.590911	-1.7722	0.0607876
1041	THEO	VECTOR	S1S4(1e)-Th10		1.20045	0.99656	0.5339	0.2036	3.72387	3.16261	0.364426	0.187449	-0.66719	-1.6866	0.060447	0.599213	-1.7911	0.0701975
1042	THEO	VECTOR	S1S8(1c)-Th10		1.26473	0.99729	0.4574	0.216	3.92327	3.16493	0.312209	0.198865	-0.53978	-1.6396	-0.01401	0.458995	-1.73888	0.00755417
1043	THEO	VECTOR	S1S8(1e)-Th10		1.25683	0.996966	0.4542	0.2021	3.89877	3.1639	0.310025	0.186068	-0.52858	-1.6533	-0.0056007	0.468871	-1.74493	0.0135868
1044	THEO	VECTOR	S1S83(1c)-Th10		1.11352	0.998428	1.0067	0.2202	3.45421	3.16854	0.687147	0.202732	-1.0077	-1.6193	0.30354	0.967418	-1.74131	0.306525
1045	THEO	VECTOR	S1S83(1e)-Th10		1.1137	0.997696	1.0026	0.2031	3.45477	3.16621	0.684349	0.186989	-0.99655	-1.633	0.31195	0.964639	-1.75443	0.309632
1046	THEO	VECTOR	S1S86(1e)-Th10		1.11145	0.99729	1.0235	0.2031	3.44779	3.16493	0.698615	0.186989	-1.0035	-1.6271	0.32066	0.976831	-1.75272	0.316666
1047	THEO	VECTOR	S1S32(1c)		0.995749	0.995749	0.2094	0.2094	3.08887	3.16003	0.142931	0.192789	-0.92952	-1.966	0.018726	0.882132	-1.9484	0.0643997
1048	THEO	VECTOR	S1S16(1c)		0.996722	0.996722	0.2159	0.2159	3.09189	3.16312	0.147368	0.198773	-0.93685	-1.9577	0.016699	0.883545	-1.9424	0.0631824
1049	THEO	VECTOR	S1S8(1c)		0.997615	0.997615	0.2183	0.2183	3.09466	3.16596	0.149006	0.200983	-0.93685	-1.9577	0.016699	0.883282	-1.93779	0.0630606
1050	THEO	VECTOR	S1S4(1c)		0.997696	0.997696	0.2198	0.2198	3.09492	3.16621	0.15003	0.202364	-0.93685	-1.9577	0.016699	0.884429	-1.93667	0.062923
1051	THEO	VECTOR	S1S2(1c)		0.998428	0.998428	0.2261	0.225	3.09718	3.16854	0.15433	0.207151	-0.94419	-1.9494	0.014671	0.887883	-1.93053	0.0627589
1052	THEO	VECTOR	S1S34(1c)		0.998672	0.998753	0.2214	0.2209	3.09794	3.16957	0.151122	0.203376	-0.93685	-1.9577	0.016699	0.883056	-1.93213	0.0632515
1053	THEO	VECTOR	S1S83(1c)		0.998265	0.998347	0.2182	0.2174	3.09668	3.16828	0.148938	0.200154	-0.93685	-1.9577	0.016699	0.881157	-1.93576	0.0633026
1054	THEO	VECTOR	S1S32(1e)		0.994777	0.994777	0.1986	0.1985	3.08586	3.15695	0.135559	0.182753	-0.95523	-2.0034	0.016741	0.877947	-1.96101	0.0621634
1055	THEO	VECTOR	S1S16(1e)		0.996641	0.996317	0.2008	0.2002	3.09164	3.16184	0.137061	0.184319	-0.92219	-1.9744	0.020753	0.875198	-1.95443	0.0619766
1056	THEO	VECTOR	S1S8(1e)		0.996722	0.996641	0.2032	0.2026	3.09189	3.16287	0.138699	0.186528	-0.92219	-1.9744	0.020753	0.875699	-1.95167	0.0624639
1057	THEO	VECTOR	S1S4(1e)		0.996154	0.996235	0.2047	0.2045	3.09013	3.16158	0.139723	0.188277	-0.92219	-1.9744	0.020753	0.877859	-1.9515	0.06295
1058	THEO	VECTOR	S1S2(1e)		0.996317	0.996317	0.2074	0.2066	3.09064	3.16184	0.141566	0.190211	-0.92952	-1.966	0.018726	0.878958	-1.94906	0.0635243
1059	THEO	VECTOR	S1S34(1e)		0.997372	0.99729	0.2063	0.2055	3.09391	3.16493	0.140815	0.189198	-0.92952	-1.966	0.018726	0.875692	-1.94735	0.0627092
1060	THEO	VECTOR	S1S83(1e)		0.997696	0.997696	0.2045	0.2045	3.09492	3.16621	0.139586	0.188277	-0.92219	-1.9744	0.020753	0.874412	-1.94712	0.062875
1061	THEO	VECTOR	S1S86(1e)		0.997453	0.997615	0.2044	0.2035	3.09416	3.16596	0.139518	0.187357	-0.92219	-1.9744	0.020753	0.874418	-1.94805	0.0629007
1062	THEO	VECTOR	S1S34(2)-Th500		1.97164	1.00373	0.1549	0.2892	6.11614	3.18535	0.105731	0.266258	0.85248	-1.0191	-0.56298	-1.28429	-1.25151	-0.573406
1063	THEO	VECTOR	S1S34(2e)-Th500		1.93923	0.998184	0.2064	0.2212	6.01562	3.16776	0.140883	0.203653	0.80328	-1.0674	-0.47657	-1.23402	-1.34068	-0.471128
1064	THEO	VECTOR	S1S83(2)-Th500		1.9468	1.00462	0.1897	0.2491	6.03908	3.1882	0.129484	0.229339	0.8171	-1.0477	-0.50963	-1.24406	-1.29506	-0.502294
1065	THEO	VECTOR	S1S83(2e)-Th500		1.91598	0.998672	0.2409	0.2155	5.9435	3.16931	0.164432	0.198405	0.75592	-1.0775	-0.4531	-1.17399	-1.35575	-0.422339
1066	THEO	VECTOR	S1S86(2e)-Th500		1.91639	0.998997	0.2401	0.2132	5.94475	3.17034	0.163886	0.196287	0.75978	-1.0829	-0.44672	-1.17612	-1.35628	-0.42208
1067	THEO	VECTOR	S1S16(2)-Th50		1.64023	1.00095	0.4171	0.2222	5.0881	3.17654	0.284702	0.204573	0.17616	-1.2903	-0.22908	-0.433439	-1.45418	-0.123458
1068	THEO	VECTOR	S1S16(2e)-Th50		1.63286	0.999322	0.4343	0.2153	5.06523	3.17137	0.296442	0.198221	0.15421	-1.2969	-0.21952	-0.411976	-1.46602	-0.108784
1069	THEO	VECTOR	S1S2(2)-Th50		1.50857	1.00348	0.704	0.2569	4.67966	3.18457	0.480532	0.236521	-0.17663	-1.3095	-0.065046	-0.0377389	-1.45842	0.0866123
1070	THEO	VECTOR	S1S2(2e)-Th50		1.48957	0.998509	0.7377	0.2196	4.62073	3.16879	0.503535	0.20218	-0.212	-1.3381	-0.011694	0.0235893	-1.50405	0.116081
1071	THEO	VECTOR	S1S34(2)-Th50		1.44409	1.00364	0.8885	0.256	4.47966	3.18509	0.606467	0.235692	-0.37188	-1.3198	0.054109	0.185573	-1.46398	0.192613
1072	THEO	VECTOR	S1S34(2e)-Th50		1.43734	0.998509	0.9081	0.2193	4.45873	3.16879	0.619845	0.201903	-0.36337	-1.3353	0.088348	0.209027	-1.49821	0.212361
1073	THEO	VECTOR	S1S4(2)-Th50		1.5974	1.00454	0.5134	0.2571	4.95525	3.18794	0.350434	0.236705	0.055576	-1.2802	-0.1946	-0.305316	-1.44657	-0.0707534
1074	THEO	VECTOR	S1S4(2e)-Th50		1.57799	0.99859	0.5448	0.216	4.89501	3.16905	0.371866	0.198865	0.023669	-1.3118	-0.14561	-0.249512	-1.49346	-0.0302392
1075	THEO	VECTOR	S1S8(2)-Th50		1.64605	1.00364	0.4123	0.2422	5.10615	3.18509	0.281425	0.222987	0.19038	-1.273	-0.2514	-0.447741	-1.43492	-0.13687
1076	THEO	VECTOR	S1S8(2e)-Th50		1.63286	0.999322	0.4343	0.2153	5.06523	3.17137	0.296442	0.198221	0.15421	-1.2969	-0.21952	-0.411976	-1.46602	-0.108784
1077	THEO	VECTOR	S1S83(2)-Th50		1.40689	1.0025	1.0532	0.25	4.36427	3.18146	0.718887	0.230168	-0.47896	-1.3063	0.14578	0.322272	-1.46511	0.293382
1078	THEO	VECTOR	S1S83(2e)-Th50		1.39984	0.997778	1.0747	0.2157	4.3424	3.16647	0.733562	0.198589	-0.49278	-1.326	0.17883	0.343402	-1.48744	0.306238
1079	THEO	VECTOR	S1S86(2e)-Th50		1.39984	0.997778	1.0747	0.2157	4.3424	3.16647	0.733562	0.198589	-0.49278	-1.326	0.17883	0.343402	-1.48744	0.306238
1080	THEO	VECTOR	S1S16(2)-Th5		1.14535	1.00454	0.3632	0.2391	3.55294	3.18794	0.247911	0.220133	-0.71603	-1.763	-0.013112	0.648596	-1.78891	0.0145895
1081	THEO	VECTOR	S1S16(2e)-Th5		1.13927	0.999241	0.3659	0.2176	3.53408	3.17112	0.249754	0.200338	-0.73025	-1.7803	0.0092084	0.659614	-1.82062	0.0243407
1082	THEO	VECTOR	S1S2(2)-Th5		1.08371	1.00307	0.5628	0.2535	3.36173	3.18327	0.384153	0.23339	-0.91862	-1.765	0.10402	0.887569	-1.83192	0.0938734
1083	THEO	VECTOR	S1S2(2e)-Th5		1.07609	0.998103	0.5598	0.2228	3.33809	3.1675	0.382105	0.205126	-0.90703	-1.7811	0.12316	0.90092	-1.86245	0.106315
1084	THEO	VECTOR	S1S32(2)-Th5		1.20777	0.994696	0.3373	0.2094	3.74658	3.15669	0.230232	0.192789	-0.60122	-1.7475	-0.043096	0.513956	-1.80031	-0.0092736
1085	THEO	VECTOR	S1S32(2e)-Th5		1.20507	0.993724	0.3401	0.2026	3.7382	3.15361	0.232143	0.186528	-0.59736	-1.7529	-0.036714	0.519365	-1.80753	-0.00439414
1086	THEO	VECTOR	S1S34(2)-Th5		1.06791	1.00315	0.6709	0.2538	3.31271	3.18353	0.457939	0.233667	-0.97526	-1.7419	0.15712	0.966314	-1.81293	0.150481
1087	THEO	VECTOR	S1S34(2e)-Th5		1.06315	0.998428	0.6648	0.2213	3.29795	3.16854	0.453775	0.203745	-0.97867	-1.7705	0.17712	0.971942	-1.84941	0.160225
1088	THEO	VECTOR	S1S4(2)-Th5		1.11226	1.00561	0.4333	0.249	3.4503	3.19132	0.295759	0.229247	-0.80351	-1.7554	0.041009	0.746227	-1.79986	0.04423
1089	THEO	VECTOR	S1S4(2e)-Th5		1.10303	0.998428	0.4324	0.2188	3.42166	3.16854	0.295145	0.201443	-0.82497	-1.8005	0.056144	0.762207	-1.84543	0.0572295
1090	THEO	VECTOR	S1S8(2)-Th5		1.14664	1.00544	0.365	0.2476	3.55695	3.1908	0.24914	0.227958	-0.70879	-1.7352	-0.0059266	0.647703	-1.77963	0.0116925
1091	THEO	VECTOR	S1S8(2e)-Th5		1.13927	0.999241	0.3659	0.2176	3.53408	3.17112	0.249754	0.200338	-0.73025	-1.7803	0.0092084	0.659614	-1.82062	0.0243407
1092	THEO	VECTOR	S1S83(2)-Th5		1.06125	1.00193	0.7602	0.2452	3.29206	3.17965	0.518893	0.225749	-1.025	-1.7248	0.20152	1.00644	-1.81078	0.194372
1093	THEO	VECTOR	S1S83(2e)-Th5		1.05712	0.998184	0.7521	0.2176	3.27924	3.16776	0.513364	0.200338	-1.0099	-1.7438	0.21631	1.00783	-1.83875	0.206007
1094	THEO	VECTOR	S1S86(2e)-Th5		1.05712	0.998184	0.7521	0.2176	3.27924	3.16776	0.513364	0.200338	-1.0099	-1.7438	0.21631	1.00783	-1.83875	0.206007
1095	THEO	VECTOR	S1S16(2)-Th25		1.4722	1.00226	0.4752	0.2302	4.56685	3.18068	0.324359	0.211939	-0.1626	-1.4287	-0.12091	-0.00514373	-1.53813	-0.0387335
1096	THEO	VECTOR	S1S16(2e)-Th25		1.46435	0.999566	0.4892	0.2158	4.54251	3.17215	0.333915	0.198681	-0.18068	-1.4407	-0.10497	0.0162304	-1.55889	-0.0246324
1097	THEO	VECTOR	S1S2(2)-Th25		1.33902	1.00348	0.7675	0.2553	4.15373	3.18457	0.523876	0.235048	-0.51499	-1.4504	0.05386	0.408632	-1.54858	0.105314
1098	THEO	VECTOR	S1S2(2e)-Th25		1.32131	0.998428	0.7899	0.2205	4.09878	3.16854	0.539165	0.203008	-0.54343	-1.4849	0.098501	0.454967	-1.58933	0.135295
1099	THEO	VECTOR	S1S32(2)-Th25		1.52163	0.992511	0.3988	0.1984	4.7202	3.14976	0.272211	0.182661	-0.045451	-1.4405	-0.17182	-0.140119	-1.5603	-0.0628098
1100	THEO	VECTOR	S1S32(2e)-Th25		1.51819	0.993805	0.4048	0.2014	4.70951	3.15387	0.276306	0.185423	-0.045451	-1.4405	-0.17182	-0.129542	-1.55657	-0.0615082
1101	THEO	VECTOR	S1S34(2)-Th25		1.2849	1.00291	0.9646	0.2555	3.98582	3.18276	0.658411	0.235232	-0.69177	-1.4511	0.16781	0.58573	-1.55794	0.225896
1102	THEO	VECTOR	S1S34(2e)-Th25		1.27862	0.99859	0.9793	0.2196	3.96635	3.16905	0.668445	0.20218	-0.68326	-1.4667	0.20205	0.601381	-1.59253	0.247233
1103	THEO	VECTOR	S1S4(2)-Th25		1.42118	1.00512	0.5781	0.2513	4.4086	3.18976	0.394596	0.231365	-0.28283	-1.4164	-0.054902	0.156888	-1.54105	0.000316695
1104	THEO	VECTOR	S1S4(2e)-Th25		1.40526	0.99916	0.5988	0.2154	4.35921	3.17086	0.408725	0.198313	-0.31123	-1.4556	-0.031056	0.206482	-1.58614	0.0250368
1105	THEO	VECTOR	S1S8(2)-Th25		1.47726	1.00552	0.4718	0.2466	4.58255	3.19106	0.322038	0.227038	-0.13381	-1.3919	-0.13401	-0.0116335	-1.51762	-0.0593674
1106	THEO	VECTOR	S1S8(2e)-Th25		1.46435	0.999566	0.4892	0.2158	4.54251	3.17215	0.333915	0.198681	-0.18068	-1.4407	-0.10497	0.0162304	-1.55889	-0.0246324
1107	THEO	VECTOR	S1S83(2)-Th25		1.25733	1.00242	1.153	0.2465	3.90032	3.1812	0.787008	0.226946	-0.79078	-1.4193	0.26735	0.699498	-1.54881	0.33872
1108	THEO	VECTOR	S1S83(2e)-Th25		1.25255	0.998103	1.1667	0.2155	3.88549	3.1675	0.796359	0.198405	-0.80461	-1.4389	0.3004	0.716562	-1.58161	0.354149
1109	THEO	VECTOR	S1S86(2e)-Th25		1.25255	0.998103	1.1667	0.2155	3.88549	3.1675	0.796359	0.198405	-0.80461	-1.4389	0.3004	0.716562	-1.58161	0.354149
1110	THEO	VECTOR	S1S2(2)-Th200		1.84847	1.00209	0.2931	0.2673	5.73407	3.18017	0.200062	0.246096	0.58993	-1.1024	-0.42683	-0.996798	-1.35008	-0.325792
1111	THEO	VECTOR	S1S2(2e)-Th200		1.8241	0.997696	0.3394	0.2195	5.65847	3.16621	0.231666	0.202088	0.53647	-1.1429	-0.35754	-0.934282	-1.40146	-0.258756
1112	THEO	VECTOR	S1S34(2)-Th200		1.79711	1.00397	0.384	0.2625	5.57474	3.18613	0.262108	0.241676	0.47019	-1.1286	-0.35524	-0.850003	-1.36911	-0.234932
1113	THEO	VECTOR	S1S34(2e)-Th200		1.78109	0.998265	0.4206	0.2189	5.52504	3.16802	0.287091	0.201535	0.43481	-1.1573	-0.30189	-0.799045	-1.41607	-0.190366
1114	THEO	VECTOR	S1S83(2)-Th200		1.7597	1.00438	0.4587	0.2504	5.4587	3.18742	0.313097	0.230536	0.37239	-1.1483	-0.29322	-0.726977	-1.39266	-0.175551
1115	THEO	VECTOR	S1S83(2e)-Th200		1.74541	0.99794	0.495	0.2148	5.41437	3.16699	0.337874	0.19776	0.35549	-1.1675	-0.24507	-0.685058	-1.4298	-0.133676
1116	THEO	VECTOR	S1S86(2e)-Th200		1.74579	0.99794	0.4939	0.2129	5.41554	3.16699	0.337123	0.196011	0.35896	-1.1704	-0.24942	-0.686296	-1.43091	-0.133862
1117	THEO	VECTOR	S1S16(2)-Th100		1.80818	1.00168	0.2929	0.2374	5.60909	3.17887	0.199926	0.218568	0.52762	-1.1565	-0.38688	-0.902328	-1.38934	-0.259572
1118	THEO	VECTOR	S1S2(2)-Th100		1.68691	1.00495	0.5085	0.2584	5.2329	3.18924	0.347089	0.237902	0.22185	-1.1947	-0.24141	-0.534813	-1.40708	-0.103356
1119	THEO	VECTOR	S1S2(2e)-Th100		1.66481	0.998997	0.5557	0.2188	5.16433	3.17034	0.379306	0.201443	0.16453	-1.2299	-0.17851	-0.469932	-1.44908	-0.0487652
1120	THEO	VECTOR	S1S34(2)-Th100		1.62166	1.00462	0.6623	0.2559	5.0305	3.1882	0.452069	0.2356	0.040479	-1.2168	-0.13968	-0.332376	-1.42074	0.0269925
1121	THEO	VECTOR	S1S34(2e)-Th100		1.61267	0.99859	0.6884	0.2185	5.00261	3.16905	0.469884	0.201167	0.027046	-1.2389	-0.095884	-0.292719	-1.45631	0.0552211
1122	THEO	VECTOR	S1S4(2)-Th100		1.76999	1.00454	0.3522	0.2555	5.49062	3.18794	0.240403	0.235232	0.42517	-1.166	-0.35271	-0.787319	-1.38897	-0.218321
1123	THEO	VECTOR	S1S4(2e)-Th100		1.75033	0.998021	0.3891	0.2153	5.42964	3.16725	0.26559	0.198221	0.38979	-1.1947	-0.29935	-0.727146	-1.43391	-0.176587
1124	THEO	VECTOR	S1S8(2)-Th100		1.80999	1.00626	0.2894	0.2436	5.6147	3.1934	0.197537	0.224276	0.54219	-1.137	-0.37766	-0.90818	-1.37227	-0.26585
1125	THEO	VECTOR	S1S8(2e)-Th100		1.79916	0.999241	0.3109	0.2145	5.58112	3.17112	0.212212	0.197484	0.51379	-1.1762	-0.35382	-0.880058	-1.41069	-0.238502
1126	THEO	VECTOR	S1S83(2)-Th100		1.58129	1.00332	0.782	0.2491	4.90526	3.18405	0.533773	0.229339	-0.071197	-1.2247	-0.060231	-0.187084	-1.42103	0.108095
1127	THEO	VECTOR	S1S83(2e)-Th100		1.57363	0.99794	0.8079	0.2146	4.88149	3.16699	0.551452	0.197576	-0.084629	-1.2468	-0.016436	-0.153004	-1.44753	0.132401
1128	THEO	VECTOR	S1S86(2e)-Th100		1.57363	0.997859	0.8072	0.2135	4.88149	3.16673	0.550974	0.196564	-0.084629	-1.2468	-0.016436	-0.15322	-1.44834	0.132236
1129	THEO	VECTOR	S1S16(2)-Th10		1.25454	1.00413	0.4361	0.2372	3.89166	3.18665	0.297671	0.218383	-0.55904	-1.6443	-0.030283	0.463441	-1.71034	-0.00534364
1130	THEO	VECTOR	S1S16(2e)-Th10		1.24759	0.998997	0.4442	0.2187	3.87009	3.17034	0.303199	0.201351	-0.55131	-1.655	-0.017519	0.478046	-1.73239	0.00902619
1131	THEO	VECTOR	S1S2(2)-Th10		1.16104	1.00332	0.6986	0.2523	3.60163	3.18405	0.476846	0.232286	-0.81939	-1.6475	0.12338	0.761158	-1.74745	0.152181
1132	THEO	VECTOR	S1S2(2e)-Th10		1.14951	0.998184	0.7087	0.2222	3.56585	3.16776	0.48374	0.204573	-0.82975	-1.6701	0.15208	0.787606	-1.78656	0.175001
1133	THEO	VECTOR	S1S32(2)-Th10		1.19748	0.995425	0.3691	0.2077	3.71465	3.15901	0.251938	0.191224	-0.61553	-1.7286	-0.015617	0.546072	-1.80819	0.000782171
1134	THEO	VECTOR	S1S32(2e)-Th10		1.19537	0.99332	0.3743	0.2023	3.70811	3.15233	0.255487	0.186252	-0.62624	-1.7535	-0.018447	0.551027	-1.81759	0.0064894
1135	THEO	VECTOR	S1S34(2)-Th10		1.1356	1.00332	0.8614	0.2529	3.5227	3.18405	0.587969	0.232838	-0.91186	-1.6191	0.20346	0.861897	-1.7256	0.233747
1136	THEO	VECTOR	S1S34(2e)-Th10		1.13075	0.998916	0.865	0.2204	3.50766	3.17008	0.590427	0.202916	-0.92222	-1.6418	0.23216	0.872882	-1.75742	0.248008
1137	THEO	VECTOR	S1S4(2)-Th10		1.2231	1.00585	0.5277	0.2514	3.79414	3.1921	0.360194	0.231457	-0.63498	-1.6213	0.027347	0.561149	-1.70588	0.026579
1138	THEO	VECTOR	S1S4(2e)-Th10		1.21077	0.998265	0.5377	0.2183	3.75587	3.16802	0.36702	0.200983	-0.65991	-1.6634	0.046837	0.582495	-1.76066	0.0561719
1139	THEO	VECTOR	S1S8(2)-Th10		1.25723	1.00602	0.4363	0.2458	3.90001	3.19262	0.297807	0.226301	-0.52985	-1.6099	-0.032654	0.460668	-1.70063	-0.0102709
1140	THEO	VECTOR	S1S8(2e)-Th10		1.24759	0.998997	0.4442	0.2187	3.87009	3.17034	0.303199	0.201351	-0.55131	-1.655	-0.017519	0.478046	-1.73239	0.00902619
1141	THEO	VECTOR	S1S83(2)-Th10		1.1193	1.00234	1.0117	0.2464	3.47213	3.18094	0.69056	0.226854	-1.0009	-1.5937	0.27919	0.953883	-1.71213	0.299213
1142	THEO	VECTOR	S1S83(2e)-Th10		1.11487	0.99794	1.0136	0.2174	3.4584	3.16699	0.691857	0.200154	-1.0077	-1.6193	0.30354	0.966528	-1.74164	0.30912
1143	THEO	VECTOR	S1S86(2e)-Th10		1.11623	0.997859	1.0228	0.2134	3.4626	3.16673	0.698137	0.196471	-0.98887	-1.6122	0.30907	0.965962	-1.74189	0.313319
1144	THEO	VECTOR	S1S32(2)		0.99583	0.99583	0.2097	0.2097	3.08913	3.16029	0.143136	0.193065	-0.92952	-1.966	0.018726	0.882113	-1.94796	0.064368
1145	THEO	VECTOR	S1S16(2)		1.0043	1.0043	0.2403	0.2403	3.11539	3.18716	0.164023	0.221238	-0.95152	-1.9411	0.012644	0.881899	-1.89894	0.062668
1146	THEO	VECTOR	S1S8(2)		1.00454	1.00454	0.2469	0.2469	3.11615	3.18794	0.168528	0.227314	-0.95885	-1.9327	0.010617	0.886613	-1.89408	0.0618378
1147	THEO	VECTOR	S1S4(2)		1.00561	1.00561	0.2508	0.2508	3.11945	3.19132	0.17119	0.230905	-0.9258	-1.9037	0.014629	0.887572	-1.88817	0.0609496
1148	THEO	VECTOR	S1S2(2)		1.00226	1.00226	0.2539	0.2539	3.10906	3.18068	0.173306	0.233759	-0.95885	-1.9327	0.010617	0.898213	-1.89543	0.0632108
1149	THEO	VECTOR	S1S34(2)		1.00275	1.00275	0.2532	0.2532	3.11058	3.18224	0.172828	0.233114	-0.95885	-1.9327	0.010617	0.896417	-1.89473	0.0629756
1150	THEO	VECTOR	S1S83(2)		1.00217	1.00217	0.2447	0.2447	3.10881	3.18042	0.167026	0.225288	-0.95152	-1.9411	0.012644	0.891272	-1.90294	0.0630646
1151	THEO	VECTOR	S1S32(2e)		0.993805	0.993805	0.2029	0.2029	3.08284	3.15387	0.138494	0.186804	-0.95523	-2.0034	0.016741	0.882495	-1.95998	0.0643083
1152	THEO	VECTOR	S1S16(2e)		1.00022	1.00022	0.2184	0.2184	3.10274	3.17422	0.149074	0.201075	-0.93685	-1.9577	0.016699	0.87695	-1.92871	0.0636704
1153	THEO	VECTOR	S1S8(2e)		1.00022	1.00022	0.2184	0.2184	3.10274	3.17422	0.149074	0.201075	-0.93685	-1.9577	0.016699	0.87695	-1.92871	0.0636704
1154	THEO	VECTOR	S1S4(2e)		0.998021	0.998021	0.2196	0.2196	3.09592	3.16725	0.149893	0.20218	-0.93685	-1.9577	0.016699	0.883535	-1.93567	0.0630402
1155	THEO	VECTOR	S1S2(2e)		0.998347	0.998347	0.2233	0.2233	3.09693	3.16828	0.152419	0.205586	-0.93685	-1.9577	0.016699	0.885855	-1.93188	0.0630875
1156	THEO	VECTOR	S1S34(2e)		0.998509	0.998509	0.2221	0.2221	3.09744	3.16879	0.1516	0.204481	-0.93685	-1.9577	0.016699	0.884488	-1.93223	0.0631104
1157	THEO	VECTOR	S1S83(2e)		0.998347	0.998347	0.2175	0.2175	3.09693	3.16828	0.14846	0.200246	-0.93685	-1.9577	0.016699	0.880905	-1.93575	0.0632909
1158	THEO	VECTOR	S1S86(2e)		0.998347	0.998347	0.2175	0.2175	3.09693	3.16828	0.14846	0.200246	-0.93685	-1.9577	0.016699	0.880905	-1.93575	0.0632909
1159	THEO	VECTOR	S1S34(4)-Th500		1.9325	1.01432	0.2139	0.3518	5.99472	3.21898	0.146003	0.323892	0.74915	-0.98761	-0.54512	-1.17858	-1.22128	-0.531287
1160	THEO	VECTOR	S1S83(4)-Th500		1.80122	1.02837	0.4663	0.4507	5.5875	3.26356	0.318284	0.414947	0.40928	-0.94149	-0.40967	-0.804265	-1.22756	-0.351159
1161	THEO	VECTOR	S1S16(4)-Th50		1.67326	1.0034	0.3854	0.2551	5.19054	3.18431	0.263064	0.234863	0.22654	-1.2492	-0.28327	-0.521257	-1.42923	-0.154484
1162	THEO	VECTOR	S1S2(4)-Th50		1.40668	1.01796	1.1939	0.3604	4.36359	3.23053	0.814925	0.33181	-0.54088	-1.1668	0.15497	0.400139	-1.35127	0.312854
1163	THEO	VECTOR	S1S34(4)-Th50		1.33129	1.01407	1.69	0.3502	4.12974	3.21819	1.15355	0.322419	-0.87289	-1.1197	0.4115	0.73089	-1.36584	0.551025
1164	THEO	VECTOR	S1S4(4)-Th50		1.54603	1.01639	0.6815	0.3442	4.79587	3.22553	0.465174	0.316895	-0.097545	-1.1955	-0.12719	-0.138336	-1.38031	0.0186939
1165	THEO	VECTOR	S1S8(4)-Th50		1.62659	1.01144	0.4581	0.2931	5.04579	3.20982	0.312687	0.269849	0.13133	-1.2309	-0.24192	-0.378685	-1.39468	-0.139231
1166	THEO	VECTOR	S1S83(4)-Th50		1.24689	1.02578	2.2917	0.4099	3.86794	3.25534	1.56425	0.377384	-1.2229	-0.94691	0.69455	1.17736	-1.20514	0.782116
1167	THEO	VECTOR	S1S16(4)-Th5		1.15694	1.01474	0.3815	0.2838	3.5889	3.22029	0.260402	0.261287	-0.70537	-1.7066	-0.025919	0.631404	-1.72187	0.00373965
1168	THEO	VECTOR	S1S2(4)-Th5		1.07391	1.02278	1.0359	0.3681	3.33132	3.24581	0.707078	0.338899	-1.1209	-1.529	0.2601	1.0959	-1.63657	0.256358
1169	THEO	VECTOR	S1S32(4)-Th5		1.20372	0.99421	0.3533	0.2328	3.73402	3.15515	0.241153	0.214332	-0.63089	-1.7433	-0.046304	0.535557	-1.79541	-0.0195726
1170	THEO	VECTOR	S1S34(4)-Th5		1.05815	1.01904	1.2856	0.347	3.28244	3.23395	0.877517	0.319473	-1.2183	-1.4752	0.38694	1.21082	-1.59993	0.375346
1171	THEO	VECTOR	S1S4(4)-Th5		1.1075	1.02636	0.6972	0.3512	3.43553	3.25719	0.475891	0.32334	-0.90668	-1.5828	0.1132	0.875184	-1.66082	0.129147
1172	THEO	VECTOR	S1S8(4)-Th5		1.14553	1.02411	0.4847	0.325	3.55351	3.25004	0.330844	0.299218	-0.76329	-1.6401	0.0001349	0.703267	-1.67443	0.0223336
1173	THEO	VECTOR	S1S83(4)-Th5		1.05266	1.02787	1.4412	0.406	3.26541	3.26197	0.983726	0.373793	-1.2975	-1.3886	0.42839	1.29361	-1.52354	0.40616
1174	THEO	VECTOR	S1S16(4)-Th25		1.48425	1.00963	0.445	0.2596	4.60424	3.20407	0.303745	0.239007	-0.13073	-1.3925	-0.14911	-0.0317694	-1.50234	-0.0810095
1175	THEO	VECTOR	S1S2(4)-Th25		1.25693	1.02178	1.376	0.3624	3.89908	3.24265	0.939222	0.333652	-0.88394	-1.2531	0.31573	0.798128	-1.39158	0.380177
1176	THEO	VECTOR	S1S32(4)-Th25		1.51796	0.991785	0.4044	0.2116	4.70879	3.14745	0.276033	0.194814	-0.049314	-1.4352	-0.1782	-0.126728	-1.55646	-0.0640811
1177	THEO	VECTOR	S1S34(4)-Th25		1.20391	1.01788	1.9141	0.3508	3.73461	3.23026	1.30651	0.322972	-1.1748	-1.1586	0.58414	1.11354	-1.32075	0.609238
1178	THEO	VECTOR	S1S4(4)-Th25		1.37073	1.02195	0.8277	0.3473	4.25207	3.24317	0.564967	0.319749	-0.48601	-1.3167	0.025373	0.364556	-1.42413	0.103184
1179	THEO	VECTOR	S1S8(4)-Th25		1.45319	1.0173	0.5581	0.3147	4.5079	3.22842	0.380945	0.289736	-0.22907	-1.3421	-0.1083	0.0739375	-1.45108	-0.0409043
1180	THEO	VECTOR	S1S83(4)-Th25		1.15424	1.0277	2.3776	0.4101	3.58053	3.26144	1.62289	0.377568	-1.4389	-1.0153	0.78576	1.40055	-1.20875	0.799759
1181	THEO	VECTOR	S1S2(4)-Th200		1.78979	1.0178	0.4152	0.3452	5.55204	3.23	0.283405	0.317816	0.43221	-1.039	-0.37164	-0.81096	-1.30394	-0.257695
1182	THEO	VECTOR	S1S34(4)-Th200		1.69729	1.01012	0.6385	0.3458	5.2651	3.20564	0.435824	0.318368	0.17502	-1.0789	-0.23823	-0.518731	-1.34501	-0.0973754
1183	THEO	VECTOR	S1S2(4)-Th100		1.59206	1.01251	0.811	0.3592	4.93867	3.21322	0.553568	0.330705	-0.091052	-1.1278	-0.11336	-0.216354	-1.36802	0.107297
1184	THEO	VECTOR	S1S34(4)-Th100		1.50126	1.00897	1.1839	0.3471	4.65701	3.20199	0.808099	0.319565	-0.38185	-1.1091	0.10097	0.158578	-1.34079	0.3144
1185	THEO	VECTOR	S1S4(4)-Th100		1.73421	1.01639	0.4324	0.3209	5.37962	3.22553	0.295145	0.295444	0.32948	-1.1091	-0.31693	-0.663765	-1.33547	-0.18696
1186	THEO	VECTOR	S1S8(4)-Th100		1.79891	1.00659	0.3081	0.2833	5.58032	3.19444	0.210301	0.260826	0.50132	-1.1191	-0.38928	-0.872107	-1.36163	-0.26527
1187	THEO	VECTOR	S1S83(4)-Th100		1.38077	1.02145	1.8561	0.4055	4.28324	3.24159	1.26693	0.373333	-0.8481	-0.97017	0.43045	0.678123	-1.23291	0.657692
1188	THEO	VECTOR	S1S16(4)-Th10		1.3085	1.0135	0.4444	0.2826	4.05905	3.21636	0.303336	0.260182	-0.44907	-1.5463	-0.077806	0.380831	-1.62031	-0.0466865
1189	THEO	VECTOR	S1S2(4)-Th10		1.12601	1.02336	1.2968	0.3649	3.49296	3.24766	0.885162	0.335953	-1.0964	-1.4003	0.34851	1.07923	-1.52738	0.344081
1190	THEO	VECTOR	S1S32(4)-Th10		1.19796	0.994129	0.3804	0.2332	3.71613	3.15489	0.259651	0.214701	-0.6413	-1.7345	-0.033238	0.555282	-1.79862	-0.00927381
1191	THEO	VECTOR	S1S34(4)-Th10		1.0991	1.01904	1.7233	0.3507	3.40949	3.23395	1.17628	0.32288	-1.2937	-1.3099	0.55341	1.2726	-1.46879	0.548329
1192	THEO	VECTOR	S1S4(4)-Th10		1.19585	1.02545	0.8181	0.3577	3.70959	3.25428	0.558414	0.329324	-0.7859	-1.4564	0.11227	0.715997	-1.56436	0.15207
1193	THEO	VECTOR	S1S8(4)-Th10		1.24402	1.0227	0.5549	0.3266	3.85904	3.24555	0.37876	0.300692	-0.6213	-1.5339	-0.01619	0.535996	-1.59332	-0.00450209
1194	THEO	VECTOR	S1S83(4)-Th10		1.0823	1.02787	2.0082	0.4087	3.35737	3.26197	1.37075	0.376279	-1.4398	-1.1913	0.66103	1.44162	-1.36065	0.647461
1195	THEO	VECTOR	S1S32(4)		1.00103	1.00103	0.2365	0.2365	3.10526	3.1768	0.161429	0.217739	-0.95152	-1.9411	0.012644	0.887905	-1.91225	0.0635162
1196	THEO	VECTOR	S1S16(4)		1.01689	1.01689	0.2857	0.2857	3.15444	3.22711	0.195011	0.263036	-0.92209	-1.8414	0.010532	0.881646	-1.8197	0.0487762
1197	THEO	VECTOR	S1S8(4)		1.02578	1.02578	0.3266	0.3277	3.18203	3.25534	0.222929	0.301704	-0.91837	-1.7791	0.0064353	0.88362	-1.76292	0.029563
1198	THEO	VECTOR	S1S4(4)		1.02553	1.02553	0.3533	0.3533	3.18125	3.25454	0.241153	0.325274	-0.93304	-1.7624	0.0023812	0.90368	-1.7471	0.025631
1199	THEO	VECTOR	S1S2(4)		1.02303	1.02286	0.3659	0.3677	3.1735	3.24608	0.249754	0.338531	-0.98075	-1.7748	-0.0056844	0.921675	-1.74639	0.0250775
1200	THEO	VECTOR	S1S34(4)		1.01962	1.01954	0.3458	0.3464	3.16292	3.23553	0.236034	0.318921	-0.96608	-1.7914	-0.0016303	0.915985	-1.7717	0.0313748
1201	THEO	VECTOR	S1S83(4)		1.02687	1.02687	0.4085	0.4085	3.1854	3.25878	0.278831	0.376095	-0.97703	-1.7125	-0.0097811	0.941683	-1.70301	0.0167282
1202	THEO	VECTOR	S1S34(8)-Th500		1.95153	1.02211	0.1875	0.329	6.05377	3.2437	0.127983	0.302901	0.81534	-0.96573	-0.54226	-1.23062	-1.19233	-0.553063
1203	THEO	VECTOR	S1S83(8)-Th500		1.90103	1.013	0.2659	0.2918	5.8971	3.21479	0.181496	0.268652	0.69609	-1.0305	-0.4651	-1.11826	-1.27788	-0.426876
1204	THEO	VECTOR	S1S16(8)-Th50		1.67755	1.02095	0.3782	0.3064	5.20387	3.24001	0.258149	0.282094	0.25832	-1.1768	-0.30631	-0.533563	-1.35198	-0.186439
1205	THEO	VECTOR	S1S2(8)-Th50		1.42897	1.07234	1.2873	0.3795	4.43276	3.40309	0.878678	0.349395	-0.47349	-1.0099	0.22142	0.34183	-1.17095	0.330419
1206	THEO	VECTOR	S1S34(8)-Th50		1.33453	1.06116	1.9666	0.3631	4.13978	3.36762	1.34235	0.334296	-0.90104	-0.93386	0.57313	0.805717	-1.11175	0.706793
1207	THEO	VECTOR	S1S4(8)-Th50		1.56505	1.06047	0.6656	0.3816	4.8549	3.36544	0.454321	0.351329	-0.014284	-1.0799	-0.13063	-0.186613	-1.22751	-0.0165563
1208	THEO	VECTOR	S1S8(8)-Th50		1.63757	1.0303	0.4418	0.3354	5.07985	3.26967	0.301561	0.308793	0.16658	-1.1614	-0.26931	-0.418253	-1.32445	-0.165647
1209	THEO	VECTOR	S1S83(8)-Th50		1.28084	1.05197	2.502	0.3366	3.97325	3.33847	1.7078	0.309898	-1.1842	-0.85475	0.83351	1.12262	-1.06212	0.950575
1210	THEO	VECTOR	S1S16(8)-Th5		1.17173	1.03821	0.3757	0.4375	3.63478	3.29478	0.256443	0.402794	-0.70499	-1.5527	-0.1056	0.64424	-1.5867	-0.0887543
1211	THEO	VECTOR	S1S2(8)-Th5		1.13358	1.09129	1.0562	0.5172	3.51645	3.46325	0.720935	0.476172	-0.97288	-1.2489	0.20636	0.973906	-1.31844	0.170768
1212	THEO	VECTOR	S1S32(8)-Th5		1.20777	1.00364	0.3468	0.2799	3.74658	3.18509	0.236717	0.257696	-0.61716	-1.6875	-0.074203	0.535708	-1.74224	-0.047807
1213	THEO	VECTOR	S1S34(8)-Th5		1.10213	1.0733	1.2697	0.4797	3.41889	3.40613	0.866664	0.441646	-1.1149	-1.2757	0.32052	1.11061	-1.35763	0.296635
1214	THEO	VECTOR	S1S4(8)-Th5		1.16816	1.09795	0.7135	0.545	3.6237	3.48436	0.487017	0.501766	-0.77455	-1.2788	0.023193	0.766786	-1.31759	0.00430433
1215	THEO	VECTOR	S1S8(8)-Th5		1.18478	1.07391	0.4849	0.5308	3.67527	3.40807	0.33098	0.488693	-0.71226	-1.4067	-0.097049	0.670337	-1.4261	-0.101303
1216	THEO	VECTOR	S1S83(8)-Th5		1.08547	1.06108	1.3478	0.439	3.36719	3.36735	0.919973	0.404175	-1.1602	-1.3025	0.37688	1.17605	-1.41164	0.349995
1217	THEO	VECTOR	S1S16(8)-Th25		1.49104	1.01689	0.4337	0.3024	4.6253	3.22711	0.296032	0.278411	-0.1062	-1.3479	-0.17933	-0.0479258	-1.44771	-0.107697
1218	THEO	VECTOR	S1S2(8)-Th25		1.29171	1.08653	1.5358	0.4338	4.00695	3.44812	1.0483	0.399388	-0.80906	-1.003	0.38963	0.75091	-1.13821	0.404735
1219	THEO	VECTOR	S1S32(8)-Th25		1.51887	0.996073	0.4005	0.2198	4.71164	3.16106	0.273371	0.202364	-0.038604	-1.4103	-0.17537	-0.129227	-1.54139	-0.0705053
1220	THEO	VECTOR	S1S34(8)-Th25		1.22184	1.06982	2.2248	0.4127	3.79021	3.39509	1.51859	0.379961	-1.1958	-0.91804	0.71652	1.15476	-1.09252	0.759176
1221	THEO	VECTOR	S1S4(8)-Th25		1.40353	1.08538	0.8437	0.4438	4.35383	3.44448	0.575888	0.408594	-0.36681	-1.1003	0.021173	0.287321	-1.20091	0.0467787
1222	THEO	VECTOR	S1S8(8)-Th25		1.47231	1.05386	0.5373	0.4087	4.5672	3.34444	0.366747	0.376279	-0.18009	-1.2168	-0.16359	0.0319687	-1.28577	-0.109617
1223	THEO	VECTOR	S1S83(8)-Th25		1.18402	1.05866	2.7344	0.3817	3.67291	3.3597	1.86643	0.351421	-1.4496	-0.84071	0.96937	1.45474	-1.03846	0.990781
1224	THEO	VECTOR	S1S2(8)-Th200		1.8038	1.02037	0.3876	0.3118	5.59549	3.23816	0.264566	0.287066	0.47655	-1.0598	-0.36437	-0.86039	-1.29938	-0.259974
1225	THEO	VECTOR	S1S34(8)-Th200		1.71182	1.02912	0.6176	0.3282	5.31017	3.26595	0.421558	0.302165	0.23731	-1.047	-0.22095	-0.566972	-1.28758	-0.109327
1226	THEO	VECTOR	S1S2(8)-Th100		1.61136	1.04456	0.7987	0.3564	4.99853	3.31493	0.545172	0.328128	-0.006912	-1.0531	-0.10048	-0.27667	-1.26632	0.0788894
1227	THEO	VECTOR	S1S34(8)-Th100		1.50297	1.04151	1.3003	0.3307	4.66232	3.30524	0.887551	0.304466	-0.37204	-1.0258	0.19364	0.172596	-1.23039	0.376906
1228	THEO	VECTOR	S1S4(8)-Th100		1.74718	1.03005	0.4095	0.3332	5.41984	3.26888	0.279514	0.306768	0.38408	-1.0712	-0.33321	-0.713384	-1.29036	-0.199856
1229	THEO	VECTOR	S1S8(8)-Th100		1.80818	1.03939	0.2933	0.3427	5.60909	3.29853	0.200199	0.315514	0.54728	-1.0248	-0.41385	-0.893007	-1.23045	-0.314306
1230	THEO	VECTOR	S1S83(8)-Th100		1.43271	1.0361	1.717	0.3108	4.44437	3.28808	1.17198	0.286145	-0.63937	-0.9787	0.42572	0.453355	-1.2209	0.641559
1231	THEO	VECTOR	S1S16(8)-Th10		1.31913	1.03231	0.4308	0.3937	4.09203	3.27607	0.294053	0.362469	-0.44047	-1.4417	-0.13914	0.363017	-1.51296	-0.109823
1232	THEO	VECTOR	S1S2(8)-Th10		1.17786	1.09103	1.404	0.4927	3.65381	3.46241	0.958334	0.453615	-0.98689	-1.1168	0.34757	0.991264	-1.22989	0.330297
1233	THEO	VECTOR	S1S32(8)-Th10		1.20151	0.999322	0.3735	0.2376	3.72715	3.17137	0.254941	0.218752	-0.62712	-1.7125	-0.034763	0.546817	-1.78273	-0.0176564
1234	THEO	VECTOR	S1S34(8)-Th10		1.13624	1.07321	1.8569	0.4638	3.52469	3.40585	1.26747	0.427008	-1.238	-1.0738	0.56944	1.27228	-1.21887	0.516199
1235	THEO	VECTOR	S1S4(8)-Th10		1.24561	1.09599	0.8483	0.521	3.86395	3.47815	0.579028	0.47967	-0.66373	-1.1775	0.061702	0.642955	-1.24598	0.0480633
1236	THEO	VECTOR	S1S8(8)-Th10		1.2767	1.07129	0.5456	0.498	3.96039	3.39978	0.372412	0.458495	-0.54021	-1.3071	-0.099428	0.472321	-1.35988	-0.0953677
1237	THEO	VECTOR	S1S83(8)-Th10		1.11163	1.0609	2.126	0.422	3.44835	3.3668	1.45115	0.388524	-1.3862	-1.0634	0.71894	1.40193	-1.21697	0.671591
1238	THEO	VECTOR	S1S32(8)		1.00889	1.00889	0.3451	0.3198	3.12963	3.20173	0.235556	0.294431	-0.98754	-1.8366	0.013505	0.935509	-1.8207	0.0471257
1239	THEO	VECTOR	S1S16(8)		1.03964	1.03939	0.5036	0.484	3.22504	3.29853	0.343744	0.445605	-1.0023	-1.6192	-0.011249	0.966685	-1.60405	-0.00556797
1240	THEO	VECTOR	S1S8(8)		1.07486	1.07486	0.5941	0.589	3.3343	3.41111	0.405517	0.542276	-0.97683	-1.4465	-0.030222	0.933479	-1.42056	-0.0299321
1241	THEO	VECTOR	S1S4(8)		1.09723	1.09723	0.6022	0.5844	3.40369	3.4821	0.411046	0.538041	-0.87729	-1.3618	-0.0074508	0.865215	-1.35734	-0.0113159
1242	THEO	VECTOR	S1S2(8)		1.09147	1.09138	0.5589	0.5513	3.38581	3.46353	0.381491	0.507567	-0.88487	-1.4188	-0.0097362	0.854954	-1.39682	-0.0133888
1243	THEO	VECTOR	S1S34(8)		1.0733	1.0733	0.5115	0.5	3.32943	3.40613	0.349137	0.460336	-0.91431	-1.5185	-0.0076238	0.875178	-1.48853	-0.00844702
1244	THEO	VECTOR	S1S83(8)		1.06116	1.06116	0.4659	0.4595	3.29179	3.36762	0.318011	0.423049	-0.91802	-1.5808	-0.003527	0.880359	-1.55528	-0.000928648
1245	THEO	VECTOR	S1S34(16)-Th500		1.95668	1.07338	0.1833	0.3777	6.06975	3.40641	0.125116	0.347738	0.89084	-0.83474	-0.53766	-1.26717	-1.03381	-0.544026
1246	THEO	VECTOR	S1S83(16)-Th500		1.88336	1.07792	0.3057	0.3698	5.8423	3.42081	0.208663	0.340465	0.71637	-0.85813	-0.42384	-1.07077	-1.05566	-0.425057
1247	THEO	VECTOR	S1S16(16)-Th50		1.67203	1.00872	0.3741	0.2402	5.18674	3.20121	0.255351	0.221145	0.25578	-1.2464	-0.27001	-0.526864	-1.42623	-0.15502
1248	THEO	VECTOR	S1S2(16)-Th50		1.45876	1.17664	1.5795	0.5463	4.52518	3.73408	1.07813	0.502963	-0.42406	-0.58954	0.32495	0.341076	-0.768636	0.438271
1249	THEO	VECTOR	S1S34(16)-Th50		1.34574	1.13918	2.5425	0.5432	4.17457	3.61521	1.73544	0.500109	-1.0148	-0.49337	0.76979	1.0228	-0.675834	0.85713
1250	THEO	VECTOR	S1S4(16)-Th50		1.59562	1.17362	0.727	0.5633	4.94972	3.7245	0.496231	0.518615	0.11109	-0.72225	-0.13364	-0.258419	-0.841581	-0.068085
1251	THEO	VECTOR	S1S8(16)-Th50		1.64702	1.10553	0.4444	0.5746	5.10916	3.50843	0.303336	0.529018	0.21279	-0.87235	-0.3476	-0.42166	-1.02375	-0.311213
1252	THEO	VECTOR	S1S83(16)-Th50		1.2765	1.10894	3.3198	0.5081	3.95977	3.51923	2.26601	0.467794	-1.4469	-0.40368	1.1374	1.43589	-0.616293	1.25493
1253	THEO	VECTOR	S1S16(16)-Th5		1.21639	1.06479	0.3881	0.6811	3.77331	3.37913	0.264907	0.62707	-0.67965	-1.3344	-0.26199	0.647816	-1.40928	-0.27826
1254	THEO	VECTOR	S1S2(16)-Th5		1.21823	1.18545	1.1579	0.7272	3.77904	3.76205	0.790352	0.669513	-0.77669	-0.82584	0.1612	0.810593	-0.864421	0.147458
1255	THEO	VECTOR	S1S32(16)-Th5		1.21164	1.01391	0.3481	0.3949	3.75857	3.21767	0.237604	0.363573	-0.64508	-1.6089	-0.13519	0.546888	-1.6433	-0.105726
1256	THEO	VECTOR	S1S34(16)-Th5		1.16656	1.14424	1.3939	0.6951	3.61875	3.63128	0.95144	0.639959	-1.0101	-0.91899	0.26046	1.03451	-0.976746	0.252258
1257	THEO	VECTOR	S1S4(16)-Th5		1.25594	1.19815	0.7719	0.7902	3.89599	3.80235	0.526879	0.727515	-0.57607	-0.85155	-0.058532	0.591728	-0.864535	-0.0821899
1258	THEO	VECTOR	S1S8(16)-Th5		1.23544	1.13642	0.5135	0.8392	3.83242	3.60647	0.350502	0.772628	-0.62956	-1.0378	-0.24855	0.629314	-1.11533	-0.284524
1259	THEO	VECTOR	S1S83(16)-Th5		1.13011	1.1128	1.4789	0.6459	3.50568	3.5315	1.00946	0.594662	-1.1397	-1.0158	0.32473	1.15036	-1.09601	0.29917
1260	THEO	VECTOR	S1S16(16)-Th25		1.51819	1.04839	0.4263	0.5017	4.70951	3.32709	0.290981	0.461901	-0.084314	-1.1535	-0.29494	-0.0771282	-1.2732	-0.245791
1261	THEO	VECTOR	S1S2(16)-Th25		1.34648	1.18412	1.8512	0.6383	4.17685	3.75783	1.26358	0.587665	-0.75574	-0.56587	0.44232	0.736117	-0.672247	0.475898
1262	THEO	VECTOR	S1S32(16)-Th25		1.51945	0.993482	0.3997	0.2005	4.71342	3.15284	0.272825	0.184595	-0.045451	-1.4405	-0.17182	-0.133837	-1.55784	-0.063392
1263	THEO	VECTOR	S1S34(16)-Th25		1.25763	1.1435	2.7652	0.6342	3.90125	3.62894	1.88745	0.58389	-1.2957	-0.46253	0.85933	1.3189	-0.650038	0.875306
1264	THEO	VECTOR	S1S4(16)-Th25		1.45821	1.19326	0.928	0.683	4.52345	3.78686	0.633429	0.628819	-0.23417	-0.69267	-0.031883	0.18576	-0.745191	-0.0178532
1265	THEO	VECTOR	S1S8(16)-Th25		1.49546	1.12492	0.5518	0.687	4.63902	3.56997	0.376644	0.632502	-0.13429	-0.89843	-0.28905	0.012219	-0.987381	-0.275973
1266	THEO	VECTOR	S1S83(16)-Th25		1.20276	1.11181	3.4526	0.5854	3.73103	3.52836	2.35666	0.538962	-1.6707	-0.3983	1.1846	1.708	-0.601949	1.22776
1267	THEO	VECTOR	S1S2(16)-Th200		1.79479	1.12256	0.4529	0.3728	5.56756	3.56247	0.309138	0.343227	0.55981	-0.82413	-0.27921	-0.865866	-0.990994	-0.20986
1268	THEO	VECTOR	S1S34(16)-Th200		1.66407	1.09821	0.8414	0.3815	5.16206	3.48521	0.574318	0.351236	0.1513	-0.86591	-0.066552	-0.422479	-1.08076	0.0803291
1269	THEO	VECTOR	S1S83(16)-Th200		1.57092	1.07495	1.2231	0.3575	4.8731	3.41139	0.834856	0.32914	-0.18283	-0.90826	0.13088	-0.062267	-1.12948	0.34394
1270	THEO	VECTOR	S1S2(16)-Th100		1.60908	1.15275	0.9921	0.4511	4.99148	3.6583	0.677182	0.415315	0.052699	-0.73385	0.026169	-0.238093	-0.905561	0.142686
1271	THEO	VECTOR	S1S34(16)-Th100		1.47917	1.12419	1.7357	0.4477	4.58849	3.56766	1.18474	0.412185	-0.49143	-0.69396	0.39278	0.333696	-0.907458	0.616203
1272	THEO	VECTOR	S1S4(16)-Th100		1.75666	1.14313	0.4301	0.4757	5.44926	3.62777	0.293575	0.437964	0.49797	-0.76049	-0.32409	-0.759422	-0.91849	-0.257176
1273	THEO	VECTOR	S1S8(16)-Th100		1.80999	1.05961	0.2899	0.3523	5.6147	3.3627	0.197878	0.324353	0.57256	-0.98035	-0.4018	-0.900099	-1.16537	-0.318345
1274	THEO	VECTOR	S1S83(16)-Th100		1.39454	1.09732	2.3705	0.4223	4.32596	3.48238	1.61804	0.3888	-0.89387	-0.64815	0.71468	0.797779	-0.865085	0.897233
1275	THEO	VECTOR	S1S16(16)-Th10		1.30932	1.06332	0.4412	0.62	4.0616	3.37447	0.301152	0.570817	-0.50754	-1.2663	-0.24874	0.456549	-1.32219	-0.256038
1276	THEO	VECTOR	S1S2(16)-Th10		1.25355	1.18526	1.6032	0.709	3.88858	3.76145	1.0943	0.652757	-0.86621	-0.67782	0.34999	0.877194	-0.772422	0.337979
1277	THEO	VECTOR	S1S32(16)-Th10		1.20478	1.00979	0.3743	0.3423	3.7373	3.2046	0.255487	0.315146	-0.65118	-1.6394	-0.089372	0.549023	-1.68446	-0.0702915
1278	THEO	VECTOR	S1S34(16)-Th10		1.19174	1.14424	2.1292	0.6818	3.69684	3.63128	1.45334	0.627714	-1.2222	-0.69167	0.5851	1.25265	-0.815482	0.574941
1279	THEO	VECTOR	S1S4(16)-Th10		1.32151	1.19757	0.9226	0.7645	4.09942	3.80053	0.629743	0.703854	-0.50568	-0.76623	-0.0052663	0.503576	-0.801681	-0.0481038
1280	THEO	VECTOR	S1S8(16)-Th10		1.31706	1.13551	0.5642	0.7848	4.08561	3.60356	0.385108	0.722544	-0.47593	-0.9792	-0.23009	0.441731	-1.04121	-0.261614
1281	THEO	VECTOR	S1S83(16)-Th10		1.14997	1.1128	2.4389	0.6314	3.56729	3.5315	1.66473	0.581312	-1.4281	-0.72332	0.74518	1.4588	-0.865736	0.719639
1282	THEO	VECTOR	S1S32(16)		1.01921	1.01904	0.5173	0.441	3.16164	3.23395	0.353096	0.406016	-1.0598	-1.6928	0.014967	1.0196	-1.68776	0.0293931
1283	THEO	VECTOR	S1S16(16)		1.06462	1.0641	0.7922	0.7779	3.3025	3.37694	0.540735	0.716191	-1.1527	-1.3144	-0.068393	1.12138	-1.30812	-0.0543252
1284	THEO	VECTOR	S1S8(16)		1.13798	1.13789	0.9348	0.8841	3.5301	3.61113	0.63807	0.813966	-0.9755	-0.98708	-0.039151	0.98838	-0.993856	-0.065798
1285	THEO	VECTOR	S1S4(16)		1.19805	1.19796	0.8747	0.8264	3.71643	3.80174	0.597048	0.760844	-0.73707	-0.85751	-0.0093026	0.754279	-0.861063	-0.0189444
1286	THEO	VECTOR	S1S2(16)		1.18516	1.18516	0.7824	0.7526	3.67645	3.76115	0.534046	0.692898	-0.70799	-0.9561	-0.0014528	0.731323	-0.958997	-0.0153933
1287	THEO	VECTOR	S1S34(16)		1.14424	1.14424	0.7508	0.7192	3.54951	3.63128	0.512477	0.662147	-0.85123	-1.1262	-0.015429	0.830675	-1.1141	-0.0263054
1288	THEO	VECTOR	S1S83(16)		1.11262	1.11262	0.6813	0.6669	3.45142	3.53093	0.465038	0.613996	-0.90677	-1.2608	-0.026038	0.880114	-1.25377	-0.0253139
1289	THEO	VECTOR	S1S34(30)-Th500		1.94882	1.23338	0.2123	0.3207	6.04537	3.91416	0.14491	0.29526	1.1183	-0.55519	-0.3337	-1.40325	-0.657721	-0.286607
1290	THEO	VECTOR	S1S83(30)-Th500		1.85476	1.17597	0.4122	0.2991	5.75358	3.73198	0.281357	0.275373	0.79902	-0.69937	-0.22789	-1.09774	-0.858287	-0.134401
1291	THEO	VECTOR	S1S16(30)-Th50		1.67228	1.02328	0.3743	0.3073	5.1875	3.2474	0.255487	0.282923	0.24331	-1.1893	-0.30547	-0.524147	-1.34739	-0.185737
1292	THEO	VECTOR	S1S2(30)-Th50		1.57763	1.3856	1.7233	0.6824	4.89392	4.39725	1.17628	0.628267	0.0048832	0.045674	0.43401	0.0315562	-0.00456993	0.483563
1293	THEO	VECTOR	S1S34(30)-Th50		1.48244	1.35354	2.887	0.627	4.59863	4.29548	1.97059	0.577262	-0.62482	0.19205	0.99063	0.683073	0.126899	1.0508
1294	THEO	VECTOR	S1S4(30)-Th50		1.64945	1.34448	0.7532	0.7921	5.1167	4.26674	0.514115	0.729264	0.35542	-0.21352	-0.14111	-0.435142	-0.234501	-0.138002
1295	THEO	VECTOR	S1S8(30)-Th50		1.65882	1.20497	0.4481	0.9801	5.14577	3.82401	0.305861	0.902351	0.20057	-0.4642	-0.5272	-0.375144	-0.583237	-0.595414
1296	THEO	VECTOR	S1S83(30)-Th50		1.39963	1.29681	3.9382	0.6042	4.34172	4.11546	2.68811	0.55627	-1.1982	0.31311	1.4626	1.30931	0.182231	1.47735
1297	THEO	VECTOR	S1S16(30)-Th5		1.23909	1.09661	0.4276	1.1907	3.84372	3.48013	0.291869	1.09624	-0.7953	-0.95182	-0.54362	0.774732	-1.06436	-0.631459
1298	THEO	VECTOR	S1S2(30)-Th5		1.45041	1.43437	1.1478	0.8751	4.49927	4.552	0.783458	0.80568	-0.056481	-0.061192	0.16259	0.119797	0.000660285	0.136906
1299	THEO	VECTOR	S1S32(30)-Th5		1.21619	1.02319	0.3602	0.6742	3.77271	3.24714	0.245863	0.620717	-0.72367	-1.4267	-0.30553	0.653572	-1.49877	-0.332373
1300	THEO	VECTOR	S1S34(30)-Th5		1.39984	1.38915	1.3672	0.8494	4.3424	4.40851	0.933215	0.782019	-0.2719	-0.13778	0.2667	0.33878	-0.126182	0.229842
1301	THEO	VECTOR	S1S4(30)-Th5		1.41615	1.38227	0.812	1.0331	4.39299	4.38668	0.55425	0.951147	-0.12474	-0.20748	-0.11168	0.189257	-0.171966	-0.144278
1302	THEO	VECTOR	S1S8(30)-Th5		1.30613	1.23024	0.5809	1.336	4.05171	3.9042	0.396507	1.23002	-0.58652	-0.50661	-0.49067	0.577454	-0.58408	-0.562638
1303	THEO	VECTOR	S1S83(30)-Th5		1.33202	1.32338	1.4947	0.8392	4.13201	4.19979	1.02024	0.772628	-0.54101	-0.3108	0.29727	0.588873	-0.3089	0.268761
1304	THEO	VECTOR	S1S16(30)-Th25		1.52393	1.08723	0.4252	0.9869	4.72733	3.45036	0.29023	0.908611	-0.21531	-0.81256	-0.57082	0.0386655	-0.941961	-0.656376
1305	THEO	VECTOR	S1S2(30)-Th25		1.51154	1.41801	1.9298	0.739	4.68889	4.50009	1.31723	0.680377	-0.17677	0.13207	0.55122	0.250453	0.116851	0.568144
1306	THEO	VECTOR	S1S32(30)-Th25		1.51899	0.993643	0.3996	0.2041	4.712	3.15335	0.272757	0.187909	-0.045451	-1.4405	-0.17182	-0.131961	-1.55575	-0.064637
1307	THEO	VECTOR	S1S34(30)-Th25		1.44143	1.37959	2.9308	0.6862	4.47142	4.37818	2.00049	0.631765	-0.69205	0.25663	1.0182	0.77705	0.202982	1.03485
1308	THEO	VECTOR	S1S4(30)-Th25		1.54579	1.35406	0.9377	0.9292	4.79514	4.29716	0.64005	0.855489	0.065235	-0.15768	-0.086491	-0.0687799	-0.15885	-0.0920053
1309	THEO	VECTOR	S1S8(30)-Th25		1.52474	1.21386	0.5499	1.1748	4.72983	3.85223	0.375347	1.08161	-0.15161	-0.44618	-0.52288	0.0362361	-0.516338	-0.613058
1310	THEO	VECTOR	S1S83(30)-Th25		1.36625	1.31623	3.743	0.6661	4.2382	4.1771	2.55487	0.61326	-1.1822	0.302	1.3649	1.2998	0.176467	1.34925
1311	THEO	VECTOR	S1S2(30)-Th200		1.81866	1.33599	0.5133	0.3804	5.64158	4.23979	0.350365	0.350224	0.91116	-0.34299	-0.072387	-1.07965	-0.40424	0.0137669
1312	THEO	VECTOR	S1S34(30)-Th200		1.69791	1.29865	1.0492	0.3858	5.26702	4.1213	0.716157	0.355195	0.43993	-0.36991	0.18197	-0.56411	-0.45614	0.32865
1313	THEO	VECTOR	S1S83(30)-Th200		1.58862	1.23879	1.6284	0.3883	4.92801	3.93133	1.1115	0.357497	-0.051983	-0.4199	0.4365	-0.0773234	-0.566906	0.627052
1314	THEO	VECTOR	S1S2(30)-Th100		1.68149	1.36678	1.1153	0.5207	5.21608	4.33753	0.761275	0.479394	0.43049	-0.16179	0.20438	-0.526553	-0.231771	0.326511
1315	THEO	VECTOR	S1S34(30)-Th100		1.56893	1.3238	2.0622	0.5191	4.86691	4.20111	1.4076	0.477921	-0.17177	-0.085695	0.62491	0.119268	-0.189068	0.797169
1316	THEO	VECTOR	S1S4(30)-Th100		1.77687	1.31623	0.4484	0.6135	5.51197	4.1771	0.306066	0.564832	0.74008	-0.3144	-0.24293	-0.883492	-0.381112	-0.205936
1317	THEO	VECTOR	S1S8(30)-Th100		1.81025	1.0912	0.2904	0.4081	5.6155	3.46297	0.198219	0.375726	0.5931	-0.88959	-0.41246	-0.893701	-1.04882	-0.355135
1318	THEO	VECTOR	S1S83(30)-Th100		1.46782	1.26393	2.9818	0.5155	4.55328	4.01111	2.0353	0.474607	-0.76319	-0.025543	1.0223	0.774513	-0.159468	1.17472
1319	THEO	VECTOR	S1S16(30)-Th10		1.32411	1.09501	0.4374	1.0936	4.10747	3.47506	0.298558	1.00685	-0.61234	-0.92648	-0.51705	0.566749	-1.02716	-0.600959
1320	THEO	VECTOR	S1S2(30)-Th10		1.46749	1.43282	1.5396	0.789	4.55223	4.5471	1.05089	0.72641	-0.12009	0.024968	0.37948	0.206593	0.0326058	0.356935
1321	THEO	VECTOR	S1S32(30)-Th10		1.20854	1.0217	0.3709	0.5375	3.74897	3.24238	0.253167	0.494861	-0.69539	-1.503	-0.213	0.597323	-1.57162	-0.198556
1322	THEO	VECTOR	S1S34(30)-Th10		1.41157	1.38829	2.0192	0.7697	4.37878	4.40578	1.37825	0.708641	-0.44806	0.021207	0.59564	0.51734	0.00526122	0.582326
1323	THEO	VECTOR	S1S4(30)-Th10		1.45408	1.3782	0.8993	0.9685	4.51066	4.37376	0.613839	0.891671	-0.077369	-0.18452	-0.04979	0.11395	-0.157711	-0.102805
1324	THEO	VECTOR	S1S8(30)-Th10		1.36891	1.2196	0.5574	1.2316	4.24645	3.87042	0.380467	1.1339	-0.44081	-0.53406	-0.46959	0.433029	-0.60282	-0.564475
1325	THEO	VECTOR	S1S83(30)-Th10		1.34164	1.32276	2.3384	0.7617	4.16186	4.19781	1.59613	0.701276	-0.78657	-0.092622	0.71331	0.847422	-0.128915	0.706396
1326	THEO	VECTOR	S1S32(30)		1.02938	1.02938	1.2014	1.0706	3.19319	3.26675	0.820044	0.985672	-1.5061	-1.1245	-0.08695	1.49525	-1.15118	-0.129694
1327	THEO	VECTOR	S1S16(30)		1.10303	1.10231	1.7645	1.6309	3.42166	3.49822	1.2044	1.50152	-1.6854	-0.4551	-0.17238	1.72898	-0.493711	-0.209885
1328	THEO	VECTOR	S1S8(30)		1.23289	1.2324	1.7188	1.4627	3.8245	3.91105	1.17321	1.34667	-1.1762	-0.18081	-0.02916	1.2279	-0.212328	-0.0969868
1329	THEO	VECTOR	S1S4(30)		1.38313	1.38303	1.3019	1.142	4.29056	4.38907	0.888643	1.05141	-0.41116	-0.041431	0.052326	0.47968	-0.0059233	-0.00330343
1330	THEO	VECTOR	S1S2(30)		1.43371	1.43371	1.0652	0.9491	4.44744	4.5499	0.727078	0.87381	-0.092714	-0.066321	0.093476	0.151114	-0.0016073	0.0576905
1331	THEO	VECTOR	S1S34(30)		1.38797	1.38808	1.0109	0.919	4.30556	4.40509	0.690014	0.846098	-0.1925	-0.21628	0.070446	0.256517	-0.17587	0.0351028
1332	THEO	VECTOR	S1S83(30)		1.32245	1.32245	0.9703	0.9159	4.10232	4.19682	0.662302	0.843244	-0.40996	-0.43131	0.024946	0.439636	-0.392236	-0.00224217
1333	THEO	VECTOR	S1S34(60)-Th500		1.96035	1.5007	0.233	0.2508	6.08111	4.76249	0.15904	0.230905	1.5504	-0.050202	-0.036776	-1.6716	0.0334746	0.0437053
1334	THEO	VECTOR	S1S83(60)-Th500		1.89238	1.45041	0.4805	0.2589	5.87028	4.60292	0.327977	0.238362	1.2576	-0.13497	0.056064	-1.40166	-0.108322	0.152504
1335	THEO	VECTOR	S1S16(60)-Th50		1.67252	1.03753	0.3742	0.4604	5.18826	3.29263	0.255419	0.423878	0.21451	-1.0697	-0.38278	-0.480074	-1.24272	-0.299126
1336	THEO	VECTOR	S1S2(60)-Th50		1.73433	1.62611	1.5614	0.7425	5.38001	5.16051	1.06577	0.683599	0.66411	0.64161	0.46912	-0.59089	0.750778	0.535021
1337	THEO	VECTOR	S1S34(60)-Th50		1.70076	1.62888	2.5653	0.6906	5.27586	5.1693	1.75101	0.635816	0.27754	0.88523	0.9565	-0.169444	0.936159	1.02421
1338	THEO	VECTOR	S1S4(60)-Th50		1.70461	1.49183	0.7064	1.022	5.2878	4.73437	0.48217	0.940927	0.59143	0.2384	-0.19314	-0.62392	0.296081	-0.258956
1339	THEO	VECTOR	S1S8(60)-Th50		1.66762	1.27115	0.438	1.4874	5.17306	4.03404	0.298967	1.36941	0.12751	-0.047365	-0.79776	-0.254474	-0.123121	-1.01885
1340	THEO	VECTOR	S1S83(60)-Th50		1.64181	1.58224	3.4643	0.6677	5.09299	5.02126	2.36464	0.614733	-0.20726	0.98331	1.342	0.317056	0.980586	1.46012
1341	THEO	VECTOR	S1S16(60)-Th5		1.24274	1.10196	0.5797	1.8395	3.85505	3.49708	0.395688	1.69358	-1.0985	-0.55867	-0.89313	1.07831	-0.664949	-1.00005
1342	THEO	VECTOR	S1S2(60)-Th5		1.66358	1.65346	1.0085	0.9103	5.16054	5.24731	0.688376	0.838088	0.6891	0.54254	0.17592	-0.584513	0.697597	0.163065
1343	THEO	VECTOR	S1S32(60)-Th5		1.21678	1.01771	0.4053	0.4718	3.77451	3.22974	0.276647	0.434373	-0.66376	-1.5192	-0.15611	0.567125	-1.5906	-0.139603
1344	THEO	VECTOR	S1S34(60)-Th5		1.65407	1.64751	1.1404	0.866	5.13103	5.2284	0.778407	0.797302	0.64097	0.55006	0.26327	-0.533377	0.679114	0.253342
1345	THEO	VECTOR	S1S4(60)-Th5		1.53663	1.51223	0.8487	1.1982	4.76672	4.79909	0.579301	1.10315	0.20686	0.26341	-0.1454	-0.134524	0.334216	-0.174431
1346	THEO	VECTOR	S1S8(60)-Th5		1.34416	1.2768	0.7594	1.8487	4.16968	4.05195	0.518347	1.70205	-0.7177	-0.053577	-0.7073	0.744382	-0.130769	-0.843639
1347	THEO	VECTOR	S1S83(60)-Th5		1.60157	1.59586	1.2347	0.8692	4.96817	5.0645	0.842774	0.800248	0.4445	0.43156	0.28241	-0.337995	0.547962	0.244672
1348	THEO	VECTOR	S1S16(60)-Th25		1.52497	1.08829	0.4174	1.2464	4.73055	3.45371	0.284906	1.14753	-0.31228	-0.67602	-0.74111	0.138002	-0.80645	-0.891602
1349	THEO	VECTOR	S1S2(60)-Th25		1.70026	1.64714	1.5728	0.7321	5.27432	5.22725	1.07355	0.674024	0.63822	0.64974	0.51388	-0.534615	0.770519	0.564159
1350	THEO	VECTOR	S1S34(60)-Th25		1.67952	1.64399	2.3014	0.6912	5.20997	5.21724	1.57088	0.636369	0.34885	0.80583	0.85853	-0.248253	0.894012	0.900487
1351	THEO	VECTOR	S1S4(60)-Th25		1.62936	1.49808	0.817	1.0303	5.05439	4.75419	0.557663	0.948569	0.43464	0.22933	-0.10599	-0.419758	0.283493	-0.129974
1352	THEO	VECTOR	S1S8(60)-Th25		1.54289	1.26533	0.5151	1.5326	4.78614	4.01556	0.351594	1.41102	-0.15588	-0.12577	-0.72083	0.0859976	-0.20179	-0.872147
1353	THEO	VECTOR	S1S83(60)-Th25		1.62335	1.59325	2.8743	0.6965	5.03572	5.05621	1.96192	0.641248	-0.036509	0.82528	1.0855	0.110342	0.823132	1.1166
1354	THEO	VECTOR	S1S2(60)-Th200		1.86883	1.59479	0.5316	0.4233	5.79722	5.06111	0.362856	0.389721	1.3455	0.21999	0.1151	-1.37162	0.353703	0.197793
1355	THEO	VECTOR	S1S34(60)-Th200		1.80909	1.58365	1.1136	0.4152	5.6119	5.02576	0.760114	0.382263	1.0188	0.31513	0.38969	-1.02855	0.414568	0.539806
1356	THEO	VECTOR	S1S83(60)-Th200		1.73534	1.53189	1.7703	0.4235	5.38312	4.86149	1.20836	0.389905	0.5876	0.34635	0.66748	-0.587609	0.379777	0.833504
1357	THEO	VECTOR	S1S2(60)-Th100		1.78902	1.61028	1.099	0.6206	5.54965	5.11026	0.750149	0.571369	0.95178	0.45904	0.29574	-0.930963	0.562549	0.416929
1358	THEO	VECTOR	S1S34(60)-Th100		1.7415	1.60312	2.0334	0.5884	5.40225	5.08754	1.38795	0.541724	0.53373	0.65118	0.7367	-0.527233	0.704455	0.918734
1359	THEO	VECTOR	S1S4(60)-Th100		1.80161	1.48256	0.4438	0.8305	5.5887	4.70493	0.302926	0.764618	0.92869	0.13205	-0.25069	-1.0071	0.180223	-0.298075
1360	THEO	VECTOR	S1S8(60)-Th100		1.81077	1.14185	0.2909	0.7793	5.6171	3.62367	0.198561	0.71748	0.52303	-0.59346	-0.60254	-0.771566	-0.752341	-0.662254
1361	THEO	VECTOR	S1S83(60)-Th100		1.67461	1.55464	2.9628	0.5873	5.19473	4.9337	2.02233	0.540711	0.0088392	0.76233	1.1321	0.0348983	0.738971	1.26585
1362	THEO	VECTOR	S1S16(60)-Th10		1.3264	1.10285	0.4459	1.7243	4.11456	3.49992	0.30436	1.58752	-0.84071	-0.576	-0.91997	0.826545	-0.688471	-1.03191
1363	THEO	VECTOR	S1S2(60)-Th10		1.67424	1.65371	1.1807	0.8438	5.19359	5.24808	0.805915	0.776863	0.67563	0.56481	0.28944	-0.572755	0.717972	0.294635
1364	THEO	VECTOR	S1S32(60)-Th10		1.20912	1.01896	0.3701	0.4442	3.75077	3.23368	0.252621	0.408963	-0.65676	-1.5567	-0.14918	0.568113	-1.6115	-0.126451
1365	THEO	VECTOR	S1S34(60)-Th10		1.66139	1.64751	1.4782	0.81	5.15372	5.2284	1.00898	0.745745	0.56464	0.62801	0.44444	-0.45418	0.746151	0.459092
1366	THEO	VECTOR	S1S4(60)-Th10		1.56388	1.5112	0.7773	1.1319	4.85126	4.79582	0.530565	1.04211	0.29514	0.22414	-0.14162	-0.242562	0.318917	-0.192611
1367	THEO	VECTOR	S1S8(60)-Th10		1.4006	1.27206	0.5514	1.7712	4.34475	4.03692	0.376371	1.63069	-0.51765	-0.12116	-0.78812	0.536813	-0.176349	-0.9056
1368	THEO	VECTOR	S1S83(60)-Th10		1.60777	1.59598	1.6863	0.8162	4.9874	5.06488	1.15102	0.751453	0.32267	0.5504	0.50945	-0.222691	0.637116	0.507251
1369	THEO	VECTOR	S1S32(60)		1.03072	1.02236	2.0808	0.5233	3.19735	3.24449	1.4203	0.481788	-1.6136	-1.1786	0.6381	1.62279	-1.33911	0.598496
1370	THEO	VECTOR	S1S16(60)		1.10831	1.10374	2.9268	1.9277	3.43804	3.50275	1.99776	1.77478	-2.1888	0.061683	0.1405	2.3157	-0.0386724	0.0965839
1371	THEO	VECTOR	S1S8(60)		1.28003	1.27841	2.3773	1.8962	3.97074	4.05708	1.62268	1.74578	-1.41	0.39576	-0.002481	1.55475	0.350592	-0.0456225
1372	THEO	VECTOR	S1S4(60)		1.5128	1.5112	1.5363	1.2413	4.69279	4.79582	1.04864	1.14283	-0.10344	0.46061	0.14518	0.219131	0.539581	0.118229
1373	THEO	VECTOR	S1S2(60)		1.65383	1.65285	1.1481	0.9319	5.13028	5.24537	0.783663	0.857974	0.61432	0.58521	0.22933	-0.505705	0.725205	0.2204
1374	THEO	VECTOR	S1S34(60)		1.64751	1.6469	1.0706	0.895	5.11067	5.22648	0.730764	0.824002	0.65367	0.54543	0.21364	-0.532072	0.666144	0.198256
1375	THEO	VECTOR	S1S83(60)		1.59574	1.59491	1.0601	0.8915	4.95009	5.06148	0.723597	0.820779	0.48118	0.37245	0.1864	-0.381393	0.495311	0.147954
1376	THEO	VECTOR	S1S34(96)-Th500		1.97218	1.67485	0.2396	0.2313	6.11783	5.31518	0.163545	0.212951	1.8208	0.28342	0.13176	-1.83439	0.47904	0.222467
1377	THEO	VECTOR	S1S83(96)-Th500		1.93115	1.65699	0.4995	0.239	5.99054	5.25851	0.340946	0.220041	1.6383	0.30821	0.2502	-1.64515	0.459943	0.354862
1378	THEO	VECTOR	S1S16(96)-Th50		1.67264	1.01804	0.3738	0.2827	5.18864	3.23079	0.255146	0.260274	0.2549	-1.2054	-0.28632	-0.527276	-1.37704	-0.17527
1379	THEO	VECTOR	S1S2(96)-Th50		1.80999	1.7381	1.3072	0.6337	5.6147	5.51591	0.892261	0.58343	1.1015	0.79937	0.49017	-1.00595	0.988433	0.545197
1380	THEO	VECTOR	S1S34(96)-Th50		1.82215	1.77356	2.0472	0.5911	5.65244	5.62842	1.39737	0.544209	0.92233	1.065	0.86042	-0.806296	1.25343	0.93128
1381	THEO	VECTOR	S1S4(96)-Th50		1.7238	1.54045	0.6376	0.957	5.34734	4.88866	0.435209	0.881083	0.74871	0.30211	-0.14967	-0.758823	0.38604	-0.208412
1382	THEO	VECTOR	S1S8(96)-Th50		1.66872	1.26433	0.4237	1.4914	5.17648	4.01238	0.289207	1.37309	0.11988	-0.072808	-0.81568	-0.255035	-0.134283	-1.0335
1383	THEO	VECTOR	S1S83(96)-Th50		1.79184	1.74957	2.6847	0.5842	5.5584	5.55232	1.83251	0.537857	0.62302	1.1786	1.1383	-0.488735	1.30748	1.236
1384	THEO	VECTOR	S1S16(96)-Th5		1.24422	1.09368	0.7623	1.8794	3.85965	3.47083	0.520326	1.73031	-1.1909	-0.50345	-0.84948	1.16443	-0.599943	-0.954309
1385	THEO	VECTOR	S1S2(96)-Th5		1.76617	1.75995	0.9176	0.8265	5.47878	5.58526	0.62633	0.760936	1.1148	0.79227	0.23191	-0.979225	0.962589	0.264521
1386	THEO	VECTOR	S1S32(96)-Th5		1.21629	0.990977	0.4298	0.2	3.77301	3.14489	0.29337	0.184134	-0.61011	-1.7167	-0.0027188	0.538241	-1.80194	0.0134946
1387	THEO	VECTOR	S1S34(96)-Th5		1.79801	1.79454	0.9883	0.762	5.57753	5.69501	0.674588	0.701552	1.2167	0.86251	0.31911	-1.07504	1.06925	0.343956
1388	THEO	VECTOR	S1S4(96)-Th5		1.57587	1.55511	0.9065	1.1822	4.88843	4.93518	0.618753	1.08842	0.34053	0.40607	-0.081249	-0.239037	0.483944	-0.126285
1389	THEO	VECTOR	S1S8(96)-Th5		1.34816	1.27963	0.9681	1.9846	4.18207	4.06093	0.6608	1.82717	-0.82231	0.087837	-0.70402	0.852591	0.0215536	-0.823728
1390	THEO	VECTOR	S1S83(96)-Th5		1.77407	1.77126	1.0348	0.7287	5.50326	5.62115	0.706328	0.670894	1.1298	0.7907	0.35285	-0.9974	0.999161	0.370669
1391	THEO	VECTOR	S1S16(96)-Th25		1.52566	1.07513	0.4113	1.2799	4.73269	3.41194	0.280743	1.17837	-0.3165	-0.6729	-0.77902	0.165322	-0.818051	-0.93813
1392	THEO	VECTOR	S1S2(96)-Th25		1.78761	1.74945	1.218	0.7144	5.54528	5.55192	0.831375	0.657728	1.0794	0.81617	0.41954	-0.958643	1.03251	0.447323
1393	THEO	VECTOR	S1S34(96)-Th25		1.80934	1.78761	1.6986	0.651	5.6127	5.67303	1.15942	0.599358	1.0313	1.0232	0.69332	-0.899834	1.19839	0.747945
1394	THEO	VECTOR	S1S4(96)-Th25		1.65675	1.54486	0.6963	1.0645	5.13934	4.90266	0.475276	0.980056	0.57841	0.31651	-0.15615	-0.53702	0.425149	-0.19629
1395	THEO	VECTOR	S1S8(96)-Th25		1.54486	1.26914	0.4843	1.7587	4.79226	4.02766	0.330571	1.61919	-0.23085	-0.014203	-0.88504	0.165149	-0.0772247	-1.0537
1396	THEO	VECTOR	S1S83(96)-Th25		1.78364	1.76656	2.068	0.6367	5.53297	5.60621	1.41156	0.586192	0.82218	1.0598	0.85802	-0.694053	1.21773	0.899746
1397	THEO	VECTOR	S1S2(96)-Th200		1.8969	1.72568	0.5205	0.4538	5.8843	5.47649	0.35528	0.417801	1.5968	0.53496	0.20498	-1.53866	0.718324	0.25655
1398	THEO	VECTOR	S1S34(96)-Th200		1.88018	1.74907	1.0758	0.4261	5.83245	5.55071	0.734313	0.392298	1.4024	0.71003	0.49045	-1.33308	0.896802	0.599675
1399	THEO	VECTOR	S1S83(96)-Th200		1.84089	1.71893	1.6986	0.4367	5.71056	5.45506	1.15942	0.402058	1.0658	0.80233	0.74725	-0.991062	0.947262	0.871606
1400	THEO	VECTOR	S1S2(96)-Th100		1.84455	1.73057	1.0077	0.6684	5.7219	5.492	0.68783	0.615377	1.2309	0.74101	0.30918	-1.19149	0.930755	0.385889
1401	THEO	VECTOR	S1S34(96)-Th100		1.84363	1.75615	1.8066	0.624	5.71906	5.57319	1.23314	0.574499	1.0164	1.0096	0.71713	-0.917857	1.16929	0.817351
1402	THEO	VECTOR	S1S4(96)-Th100		1.81154	1.54405	0.4273	0.9719	5.61951	4.90008	0.291664	0.894801	0.98399	0.33085	-0.29432	-1.03144	0.417036	-0.348847
1403	THEO	VECTOR	S1S8(96)-Th100		1.81051	1.16347	0.2911	1.0881	5.6163	3.69231	0.198697	1.00178	0.43243	-0.38809	-0.78196	-0.666968	-0.528957	-0.886427
1404	THEO	VECTOR	S1S83(96)-Th100		1.8096	1.73295	2.578	0.6145	5.6135	5.49956	1.75968	0.565753	0.65394	1.145	1.0468	-0.520691	1.28983	1.16737
1405	THEO	VECTOR	S1S16(96)-Th10		1.32754	1.09191	0.4815	1.7633	4.11811	3.46521	0.328659	1.62342	-0.88115	-0.56519	-0.94165	0.85711	-0.680401	-1.05998
1406	THEO	VECTOR	S1S2(96)-Th10		1.7719	1.76008	0.9586	0.7847	5.49654	5.58566	0.654315	0.722452	1.1202	0.77728	0.28124	-0.99049	0.964586	0.29815
1407	THEO	VECTOR	S1S32(96)-Th10		1.20874	0.993643	0.3728	0.2	3.74957	3.15335	0.254464	0.184134	-0.60777	-1.744	-0.023648	0.521366	-1.8017	0.00651379
1408	THEO	VECTOR	S1S34(96)-Th10		1.80174	1.79428	1.1516	0.7302	5.5891	5.69419	0.786052	0.672275	1.1727	0.89377	0.40793	-1.03112	1.1163	0.43892
1409	THEO	VECTOR	S1S4(96)-Th10		1.59847	1.55231	0.7255	1.1582	4.95857	4.9263	0.495207	1.06632	0.43309	0.34154	-0.16649	-0.366592	0.443316	-0.195182
1410	THEO	VECTOR	S1S8(96)-Th10		1.40385	1.27801	0.5982	1.9503	4.35484	4.0558	0.408316	1.79559	-0.58996	0.0097359	-0.87201	0.615665	-0.0676437	-0.99345
1411	THEO	VECTOR	S1S83(96)-Th10		1.77713	1.77114	1.2767	0.7062	5.51276	5.62074	0.871442	0.650179	1.0693	0.86347	0.46929	-0.942207	1.06593	0.500441
1412	THEO	VECTOR	S1S32(96)		1.03021	0.99421	2.3657	0.1988	3.19579	3.15515	1.61477	0.18303	-1.6343	-1.3231	0.94099	1.65193	-1.54908	0.883954
1413	THEO	VECTOR	S1S16(96)		1.11019	1.09315	3.5606	1.8804	3.44389	3.46915	2.43037	1.73123	-2.4027	0.20181	0.43757	2.55622	0.0931524	0.375975
1414	THEO	VECTOR	S1S8(96)		1.28459	1.28125	2.63	1.9969	3.98488	4.06607	1.79517	1.83849	-1.5354	0.52341	0.042575	1.68387	0.501948	0.0219427
1415	THEO	VECTOR	S1S4(96)		1.5564	1.55488	1.5392	1.2055	4.82803	4.93444	1.05062	1.10987	0.058819	0.57012	0.17517	0.0621854	0.654376	0.151949
1416	THEO	VECTOR	S1S2(96)		1.76122	1.76021	1.0575	0.8427	5.46342	5.58606	0.721822	0.775851	1.0438	0.82957	0.2917	-0.907553	1.0124	0.306223
1417	THEO	VECTOR	S1S34(96)		1.79531	1.79467	0.9879	0.785	5.56916	5.69542	0.674315	0.722728	1.2051	0.8786	0.29996	-1.06319	1.07468	0.330705
1418	THEO	VECTOR	S1S83(96)		1.7719	1.77101	0.9564	0.7467	5.49654	5.62034	0.652814	0.687466	1.1464	0.78071	0.3096	-1.01704	0.973292	0.332187
1419	THEO	VECTOR	S1S34(128)-Th500		1.97914	1.76465	0.2398	0.2274	6.13942	5.60016	0.163681	0.209361	1.9705	0.46863	0.20947	-1.93849	0.714085	0.287628
1420	THEO	VECTOR	S1S83(128)-Th500		1.95451	1.76198	0.4972	0.233	6.06302	5.5917	0.339376	0.214517	1.8248	0.51708	0.3383	-1.79982	0.747373	0.425724
1421	THEO	VECTOR	S1S16(128)-Th50		1.67264	1.01292	0.3733	0.263	5.18864	3.21453	0.254805	0.242137	0.24805	-1.2356	-0.28277	-0.526346	-1.40194	-0.166419
1422	THEO	VECTOR	S1S2(128)-Th50		1.84154	1.78262	1.1175	0.6181	5.71258	5.65719	0.762776	0.569068	1.285	0.84436	0.43506	-1.18072	1.05567	0.515814
1423	THEO	VECTOR	S1S34(128)-Th50		1.8782	1.84233	1.6858	0.5598	5.82629	5.84667	1.15068	0.515392	1.2717	1.136	0.75606	-1.14038	1.34876	0.861197
1424	THEO	VECTOR	S1S4(128)-Th50		1.72806	1.55651	0.5833	0.9793	5.36055	4.93963	0.398145	0.901614	0.80942	0.34363	-0.17534	-0.787674	0.437407	-0.252412
1425	THEO	VECTOR	S1S8(128)-Th50		1.66884	1.25623	0.4133	1.6075	5.17686	3.98669	0.282108	1.47998	0.076989	-0.011384	-0.89663	-0.205486	-0.101084	-1.13581
1426	THEO	VECTOR	S1S83(128)-Th50		1.86896	1.83776	2.1579	0.5542	5.79763	5.83218	1.47293	0.510237	1.094	1.2603	0.97233	-0.941057	1.43469	1.06039
1427	THEO	VECTOR	S1S16(128)-Th5		1.24481	1.07042	0.8775	1.3186	3.86149	3.39702	0.598959	1.214	-1.0454	-0.80744	-0.45824	0.991299	-0.915653	-0.55206
1428	THEO	VECTOR	S1S2(128)-Th5		1.80689	1.80148	0.8919	0.7426	5.60509	5.71704	0.608788	0.683691	1.2921	0.8512	0.29233	-1.14745	1.05032	0.320818
1429	THEO	VECTOR	S1S34(128)-Th5		1.86317	1.86027	0.9553	0.6904	5.77966	5.90363	0.652063	0.635632	1.467	1.0098	0.384	-1.30833	1.24763	0.423537
1430	THEO	VECTOR	S1S4(128)-Th5		1.58448	1.56213	0.9497	1.1151	4.91516	4.95744	0.648241	1.02664	0.34983	0.38572	-0.025535	-0.272091	0.487002	-0.0693627
1431	THEO	VECTOR	S1S8(128)-Th5		1.34911	1.27488	1.1178	1.9863	4.18501	4.04587	0.762981	1.82873	-0.8928	0.11808	-0.65428	0.911895	0.0679837	-0.765751
1432	THEO	VECTOR	S1S83(128)-Th5		1.8583	1.85581	1.0108	0.7078	5.76457	5.88946	0.689946	0.651652	1.4419	1.0353	0.39301	-1.26809	1.25258	0.433438
1433	THEO	VECTOR	S1S16(128)-Th25		1.52589	1.05274	0.4087	0.9896	4.7334	3.34091	0.278968	0.911097	-0.24819	-0.88706	-0.62158	0.0706815	-1.01541	-0.709391
1434	THEO	VECTOR	S1S2(128)-Th25		1.8241	1.79338	1.0095	0.6776	5.65847	5.69134	0.689058	0.623848	1.2776	0.84451	0.36847	-1.1501	1.0793	0.406921
1435	THEO	VECTOR	S1S34(128)-Th25		1.87028	1.8541	1.3633	0.6174	5.80172	5.88405	0.930553	0.568423	1.3591	1.0806	0.58846	-1.2181	1.306	0.65771
1436	THEO	VECTOR	S1S4(128)-Th25		1.66285	1.55464	0.6255	1.066	5.15827	4.9337	0.42695	0.981437	0.61341	0.32067	-0.18381	-0.579441	0.43886	-0.21626
1437	THEO	VECTOR	S1S8(128)-Th25		1.54533	1.26683	0.4713	1.8395	4.7937	4.02033	0.321697	1.69358	-0.23981	0.035263	-0.94566	0.203298	-0.0411522	-1.1232
1438	THEO	VECTOR	S1S83(128)-Th25		1.86382	1.85122	1.6333	0.6142	5.7817	5.8749	1.11485	0.565477	1.2508	1.1456	0.71763	-1.1227	1.35913	0.792174
1439	THEO	VECTOR	S1S2(128)-Th200		1.91037	1.78172	0.5014	0.4697	5.92607	5.65435	0.342243	0.43244	1.6874	0.64688	0.22436	-1.62338	0.851818	0.278183
1440	THEO	VECTOR	S1S34(128)-Th200		1.91639	1.82618	1.0173	0.4394	5.94475	5.79542	0.694383	0.404543	1.6099	0.89183	0.51084	-1.50212	1.09458	0.621427
1441	THEO	VECTOR	S1S83(128)-Th200		1.89717	1.8127	1.5863	0.4445	5.88513	5.75266	1.08277	0.409239	1.346	1.0025	0.75105	-1.21922	1.21735	0.883826
1442	THEO	VECTOR	S1S2(128)-Th100		1.8683	1.78083	0.9201	0.6021	5.79559	5.65151	0.628036	0.554337	1.4175	0.80294	0.34511	-1.32538	1.03515	0.424301
1443	THEO	VECTOR	S1S34(128)-Th100		1.89251	1.82683	1.5991	0.5559	5.87069	5.79748	1.0915	0.511802	1.3068	1.0994	0.70245	-1.1881	1.29754	0.834427
1444	THEO	VECTOR	S1S4(128)-Th100		1.81413	1.55932	0.4106	0.9178	5.62753	4.94853	0.280265	0.844993	1.0394	0.33714	-0.2527	-1.06663	0.432152	-0.28484
1445	THEO	VECTOR	S1S8(128)-Th100		1.81102	1.17513	0.2905	0.985	5.61791	3.72929	0.198288	0.906862	0.5002	-0.40269	-0.69971	-0.723847	-0.540567	-0.784551
1446	THEO	VECTOR	S1S83(128)-Th100		1.8786	1.8206	2.233	0.5502	5.82752	5.77772	1.52419	0.506554	1.059	1.2515	0.97919	-0.915144	1.43316	1.09496
1447	THEO	VECTOR	S1S16(128)-Th10		1.32806	1.06574	0.5123	1.2525	4.11972	3.38215	0.349683	1.15314	-0.72368	-0.86898	-0.62152	0.667819	-0.972321	-0.740197
1448	THEO	VECTOR	S1S2(128)-Th10		1.81115	1.80135	0.8665	0.7232	5.61831	5.71664	0.59145	0.66583	1.3068	0.83455	0.29639	-1.17216	1.03917	0.319105
1449	THEO	VECTOR	S1S34(128)-Th10		1.86554	1.86014	1.0218	0.6675	5.78701	5.90321	0.697454	0.614549	1.4724	1.0263	0.41769	-1.29932	1.26103	0.465471
1450	THEO	VECTOR	S1S4(128)-Th10		1.60658	1.55932	0.722	1.1118	4.9837	4.94853	0.492818	1.0236	0.48893	0.34078	-0.13492	-0.408122	0.445822	-0.161973
1451	THEO	VECTOR	S1S8(128)-Th10		1.40483	1.27216	0.6576	1.9612	4.35787	4.03724	0.448861	1.80562	-0.62922	0.013338	-0.86148	0.645767	-0.0599467	-0.982896
1452	THEO	VECTOR	S1S83(128)-Th10		1.86027	1.85581	1.1338	0.6829	5.77069	5.88946	0.773902	0.628727	1.4118	1.0547	0.46442	-1.24419	1.28109	0.50767
1453	THEO	VECTOR	S1S16(128)		1.11082	1.0686	3.7855	1.3066	3.44584	3.39123	2.58388	1.20295	-2.2914	-0.074975	0.88309	2.44759	-0.218177	0.807683
1454	THEO	VECTOR	S1S8(128)		1.28561	1.27226	2.6939	1.9805	3.98803	4.03755	1.83879	1.82339	-1.5445	0.52042	0.067056	1.71377	0.497011	0.0549526
1455	THEO	VECTOR	S1S4(128)		1.56529	1.56095	1.5144	1.1355	4.85562	4.95373	1.03369	1.04542	0.12932	0.55271	0.21079	-0.00107998	0.633283	0.188143
1456	THEO	VECTOR	S1S2(128)		1.80225	1.80122	1.0418	0.7527	5.5907	5.71623	0.711106	0.69299	1.2177	0.89147	0.35648	-1.07207	1.10321	0.373175
1457	THEO	VECTOR	S1S34(128)		1.86041	1.85975	0.9877	0.7058	5.77109	5.90196	0.674178	0.64981	1.4488	1.0294	0.3843	-1.28474	1.25594	0.427014
1458	THEO	VECTOR	S1S83(128)		1.85607	1.85555	0.986	0.7206	5.75765	5.88863	0.673018	0.663436	1.445	1.0347	0.37792	-1.26709	1.24726	0.413363
1459	THEO	VECTOR	S1S34(192)-Th500		1.98694	1.85083	0.2363	0.2238	6.1636	5.87365	0.161292	0.206046	2.124	0.64848	0.29356	-2.03873	0.921746	0.375133
1460	THEO	VECTOR	S1S83(192)-Th500		1.98065	1.87741	0.4818	0.2299	6.14408	5.958	0.328864	0.211663	2.0621	0.77395	0.42454	-1.96073	1.04078	0.494252
1461	THEO	VECTOR	S1S16(192)-Th50		1.67264	0.988319	0.3731	0.1983	5.18864	3.13645	0.254668	0.182569	0.24208	-1.3069	-0.2629	-0.521482	-1.49682	-0.1355
1462	THEO	VECTOR	S1S2(192)-Th50		1.86435	1.81503	0.8501	0.5783	5.78333	5.76005	0.580256	0.532425	1.4893	0.84008	0.36944	-1.36119	1.08746	0.436203
1463	THEO	VECTOR	S1S34(192)-Th50		1.929	1.90156	1.2164	0.5	5.98387	6.03465	0.830283	0.460336	1.6378	1.1294	0.61893	-1.48966	1.38997	0.691283
1464	THEO	VECTOR	S1S4(192)-Th50		1.72956	1.54917	0.5037	1.0214	5.36521	4.91632	0.343813	0.940375	0.80716	0.32189	-0.24492	-0.794358	0.417245	-0.312419
1465	THEO	VECTOR	S1S8(192)-Th50		1.66921	1.22623	0.3973	1.6999	5.178	3.89146	0.271187	1.56505	0.0019709	-0.024625	-0.98606	-0.135604	-0.136008	-1.24322
1466	THEO	VECTOR	S1S83(192)-Th50		1.94315	1.92027	1.5081	0.4932	6.02776	6.09403	1.02939	0.454076	1.5886	1.2584	0.76484	-1.43606	1.50642	0.862772
1467	THEO	VECTOR	S1S16(192)-Th5		1.24472	1.00757	0.953	0.2511	3.86118	3.19756	0.650493	0.231181	-0.74376	-1.4779	0.19986	0.670154	-1.60914	0.210722
1468	THEO	VECTOR	S1S2(192)-Th5		1.83541	1.83034	0.7806	0.6313	5.69356	5.80862	0.532817	0.58122	1.4719	0.8467	0.32666	-1.31869	1.06832	0.351702
1469	THEO	VECTOR	S1S34(192)-Th5		1.92	1.91839	0.7844	0.5808	5.95597	6.08807	0.535411	0.534726	1.7702	1.0716	0.39988	-1.5958	1.32571	0.455522
1470	THEO	VECTOR	S1S4(192)-Th5		1.58673	1.5599	0.9577	1.0515	4.92213	4.95039	0.653701	0.968087	0.39188	0.36062	0.018294	-0.292258	0.456049	-0.032201
1471	THEO	VECTOR	S1S8(192)-Th5		1.34984	1.25574	1.2773	1.9204	4.1873	3.98511	0.871852	1.76806	-0.93585	0.10836	-0.54914	0.981763	0.0289916	-0.667061
1472	THEO	VECTOR	S1S83(192)-Th5		1.93883	1.93761	0.8068	0.5796	6.01436	6.14907	0.550701	0.533622	1.8259	1.1385	0.42097	-1.63938	1.39928	0.479806
1473	THEO	VECTOR	S1S16(192)-Th25		1.52577	1.00913	0.408	0.2523	4.73305	3.20251	0.27849	0.232286	-0.020615	-1.3622	-0.18615	-0.14928	-1.49039	-0.0864345
1474	THEO	VECTOR	S1S2(192)-Th25		1.84978	1.82371	0.7636	0.6104	5.73813	5.78759	0.521214	0.561978	1.4905	0.82003	0.3163	-1.35408	1.05985	0.355486
1475	THEO	VECTOR	S1S34(192)-Th25		1.9243	1.91251	0.9804	0.5395	5.96928	6.06938	0.669196	0.496703	1.7017	1.0898	0.5033	-1.55673	1.34711	0.573027
1476	THEO	VECTOR	S1S4(192)-Th25		1.66432	1.55511	0.548	1.0386	5.16282	4.93518	0.374051	0.95621	0.66733	0.30042	-0.19029	-0.621725	0.419717	-0.219669
1477	THEO	VECTOR	S1S8(192)-Th25		1.54568	1.24898	0.4636	1.8553	4.79478	3.96366	0.316441	1.70812	-0.27321	0.0039875	-0.9812	0.231806	-0.0717504	-1.17505
1478	THEO	VECTOR	S1S83(192)-Th25		1.94085	1.93169	1.1424	0.5344	6.02064	6.13026	0.779773	0.492007	1.7161	1.1899	0.58738	-1.56847	1.44558	0.677097
1479	THEO	VECTOR	S1S2(192)-Th200		1.92094	1.82774	0.462	0.4854	5.95888	5.80037	0.315349	0.446894	1.7849	0.75289	0.23504	-1.69256	0.968614	0.296494
1480	THEO	VECTOR	S1S34(192)-Th200		1.95045	1.90049	0.9001	0.4296	6.05041	6.03127	0.614385	0.395521	1.8128	1.0161	0.51384	-1.67788	1.28291	0.595939
1481	THEO	VECTOR	S1S83(192)-Th200		1.95519	1.90689	1.3657	0.4537	6.06512	6.05158	0.932191	0.417709	1.675	1.195	0.70978	-1.51834	1.44926	0.810224
1482	THEO	VECTOR	S1S2(192)-Th100		1.88614	1.81296	0.7673	0.5114	5.85093	5.75348	0.523739	0.470832	1.585	0.78783	0.35446	-1.47161	1.03267	0.438326
1483	THEO	VECTOR	S1S34(192)-Th100		1.93707	1.89331	1.2647	0.4426	6.00893	6.00847	0.863251	0.40749	1.651	1.099	0.66023	-1.504	1.37296	0.75307
1484	THEO	VECTOR	S1S4(192)-Th100		1.8149	1.5487	0.3803	0.8998	5.62994	4.91484	0.259583	0.828421	1.043	0.29801	-0.26221	-1.07609	0.391734	-0.287425
1485	THEO	VECTOR	S1S8(192)-Th100		1.81102	1.12847	0.2897	0.6722	5.61791	3.58123	0.197742	0.618876	0.55096	-0.672	-0.54155	-0.813285	-0.824462	-0.588143
1486	THEO	VECTOR	S1S83(192)-Th100		1.94761	1.90796	1.7034	0.4371	6.0416	6.05497	1.1627	0.402426	1.5459	1.2778	0.86508	-1.37958	1.51255	0.992101
1487	THEO	VECTOR	S1S16(192)-Th10		1.32816	1.00922	0.536	0.2522	4.12005	3.20277	0.36586	0.232194	-0.43522	-1.5138	-0.025511	0.349145	-1.60469	-0.00258584
1488	THEO	VECTOR	S1S2(192)-Th10		1.8388	1.82969	0.7297	0.6254	5.70408	5.80656	0.498074	0.575788	1.4893	0.8319	0.30489	-1.34717	1.04677	0.334141
1489	THEO	VECTOR	S1S34(192)-Th10		1.92108	1.91773	0.8056	0.5715	5.9593	6.08595	0.549882	0.526164	1.7637	1.0751	0.41933	-1.59376	1.32679	0.466363
1490	THEO	VECTOR	S1S4(192)-Th10		1.60885	1.5592	0.7219	1.0483	4.99074	4.94816	0.49275	0.965141	0.5121	0.30859	-0.096631	-0.43498	0.419548	-0.124656
1491	THEO	VECTOR	S1S8(192)-Th10		1.40559	1.25943	0.7485	1.9096	4.36022	3.99682	0.510907	1.75812	-0.63723	0.0031322	-0.80479	0.666552	-0.0900456	-0.926313
1492	THEO	VECTOR	S1S83(192)-Th10		1.93937	1.93707	0.8692	0.5689	6.01604	6.14736	0.593293	0.52377	1.8089	1.1509	0.45348	-1.63057	1.4071	0.514436
1493	THEO	VECTOR	S1S8(192)		1.28682	1.25384	2.6569	1.9248	3.99181	3.97911	1.81353	1.77211	-1.5401	0.4403	0.073859	1.7009	0.428718	0.0656615
1494	THEO	VECTOR	S1S4(192)		1.56787	1.56248	1.386	1.0504	4.86363	4.95856	0.946048	0.967074	0.20572	0.4689	0.21597	-0.0984259	0.557312	0.174764
1495	THEO	VECTOR	S1S2(192)		1.83177	1.8306	0.895	0.6377	5.68226	5.80944	0.610904	0.587113	1.408	0.87809	0.37774	-1.26315	1.10654	0.398831
1496	THEO	VECTOR	S1S34(192)		1.91906	1.91853	0.8148	0.5955	5.95306	6.0885	0.556161	0.54826	1.7521	1.0912	0.40018	-1.57914	1.33622	0.454726
1497	THEO	VECTOR	S1S83(192)		1.93802	1.93761	0.7935	0.5899	6.01185	6.14907	0.541622	0.543105	1.829	1.138	0.40587	-1.63691	1.40108	0.467796
1498	THEO	VECTOR	S1S34(384)-Th500		1.99407	1.91491	0.2185	0.2536	6.18572	6.07703	0.149142	0.233482	2.2068	0.77579	0.32098	-2.11562	1.0926	0.394103
1499	THEO	VECTOR	S1S83(384)-Th500		2.00713	1.97232	0.4151	0.2369	6.22624	6.2592	0.283336	0.218107	2.2656	0.96577	0.45934	-2.12212	1.27031	0.525959
1500	THEO	VECTOR	S1S2(384)-Th50		1.87239	1.81801	0.4996	0.5067	5.80827	5.76949	0.341014	0.466505	1.6563	0.70842	0.25649	-1.54912	0.933995	0.295278
1501	THEO	VECTOR	S1S34(384)-Th50		1.96143	1.9391	0.6392	0.3926	6.08448	6.15377	0.436301	0.361456	1.9952	1.0053	0.45779	-1.83852	1.2858	0.517199
1502	THEO	VECTOR	S1S8(384)-Th50		1.66933	1.09564	0.3822	0.577	5.17838	3.47703	0.26088	0.531228	0.25212	-0.88526	-0.39973	-0.469375	-1.04012	-0.374144
1503	THEO	VECTOR	S1S83(384)-Th50		2.00259	1.98749	0.7556	0.3673	6.21215	6.30734	0.515753	0.338163	2.1081	1.1657	0.54807	-1.94817	1.45484	0.613993
1504	THEO	VECTOR	S1S2(384)-Th5		1.8452	1.83151	0.6011	0.4816	5.72393	5.81233	0.410295	0.443396	1.6108	0.72245	0.3388	-1.47035	0.96724	0.373263
1505	THEO	VECTOR	S1S34(384)-Th5		1.9556	1.95261	0.5705	0.3798	6.06638	6.19667	0.389408	0.349671	2.038	0.99872	0.4429	-1.86959	1.2857	0.506466
1506	THEO	VECTOR	S1S8(384)-Th5		1.35111	1.10178	1.3776	0.5939	4.19123	3.49652	0.940314	0.546787	-0.68993	-0.888	0.19584	0.624456	-1.01448	0.202718
1507	THEO	VECTOR	S1S83(384)-Th5		2.00176	2.00066	0.5815	0.3685	6.20959	6.34915	0.396917	0.339268	2.1851	1.1319	0.47889	-2.00802	1.43854	0.545353
1508	THEO	VECTOR	S1S2(384)-Th25		1.85883	1.82722	0.4981	0.4901	5.7662	5.79872	0.33999	0.451221	1.6601	0.70771	0.28367	-1.52996	0.933874	0.311591
1509	THEO	VECTOR	S1S34(384)-Th25		1.95831	1.94842	0.5754	0.383	6.0748	6.18335	0.392753	0.352617	2.0345	1.0017	0.44725	-1.86754	1.28081	0.502705
1510	THEO	VECTOR	S1S8(384)-Th25		1.54626	1.10365	0.4706	0.5928	4.79659	3.50247	0.321219	0.545775	-0.0046693	-0.9673	-0.3045	-0.154393	-1.05995	-0.253283
1511	THEO	VECTOR	S1S83(384)-Th25		2.00217	1.99681	0.6463	0.3642	6.21087	6.33694	0.441148	0.335309	2.1647	1.1473	0.51576	-1.98691	1.44768	0.575313
1512	THEO	VECTOR	S1S2(384)-Th200		1.92537	1.8293	0.3599	0.441	5.97262	5.80532	0.245658	0.406016	1.8573	0.70597	0.2182	-1.75215	0.941489	0.280107
1513	THEO	VECTOR	S1S34(384)-Th200		1.97436	1.94666	0.6173	0.3128	6.1246	6.17777	0.421353	0.287986	2.0661	0.98547	0.50415	-1.91211	1.28134	0.552471
1514	THEO	VECTOR	S1S83(384)-Th200		2.00424	1.98256	0.8741	0.2945	6.21727	6.2917	0.596638	0.271138	2.0863	1.1358	0.63782	-1.95141	1.43438	0.699238
1515	THEO	VECTOR	S1S2(384)-Th100		1.89251	1.80728	0.4873	0.5363	5.87069	5.73545	0.332618	0.493757	1.6706	0.72104	0.21337	-1.59346	0.923702	0.250073
1516	THEO	VECTOR	S1S34(384)-Th100		1.96619	1.93048	0.7057	0.3944	6.09924	6.12642	0.481692	0.363113	1.9749	1.016	0.47386	-1.81815	1.29506	0.546822
1517	THEO	VECTOR	S1S8(384)-Th100		1.81115	0.996398	0.2881	0.2107	5.61831	3.16209	0.19665	0.193986	0.5392	-1.1726	-0.36773	-0.911773	-1.41974	-0.256559
1518	THEO	VECTOR	S1S83(384)-Th100		2.00314	1.97709	0.8898	0.3614	6.21385	6.27436	0.607354	0.332731	2.0523	1.1793	0.60186	-1.91552	1.46172	0.655288
1519	THEO	VECTOR	S1S2(384)-Th10		1.84847	1.82956	0.5526	0.4835	5.73407	5.80614	0.37719	0.445145	1.6282	0.70765	0.31703	-1.49286	0.944791	0.347213
1520	THEO	VECTOR	S1S34(384)-Th10		1.95627	1.95234	0.5602	0.3801	6.06848	6.19581	0.382378	0.349948	2.0414	0.99576	0.43854	-1.87405	1.2828	0.502508
1521	THEO	VECTOR	S1S8(384)-Th10		1.40635	1.10204	0.8392	0.5937	4.36258	3.49737	0.572816	0.546603	-0.3917	-0.99082	-0.070547	0.322253	-1.07013	-0.046152
1522	THEO	VECTOR	S1S83(384)-Th10		2.00176	2.00025	0.5896	0.3664	6.20959	6.34784	0.402446	0.337334	2.1817	1.1349	0.48325	-2.00628	1.43928	0.548737
1523	THEO	VECTOR	S1S8(384)		1.28835	1.10115	2.5047	0.5895	3.99654	3.49453	1.70964	0.542736	-1.1894	-0.61349	0.71481	1.18143	-0.802846	0.776184
1524	THEO	VECTOR	S1S2(384)		1.84167	1.83112	0.6641	0.4803	5.71299	5.8111	0.453297	0.442199	1.5715	0.7307	0.37013	-1.44555	0.980045	0.398321
1525	THEO	VECTOR	S1S34(384)		1.95519	1.95302	0.5925	0.3824	6.06512	6.19796	0.404425	0.352065	2.031	1.0046	0.45161	-1.86002	1.29429	0.510501
1526	THEO	VECTOR	S1S83(384)		2.00135	2.00039	0.585	0.3709	6.20831	6.34828	0.399306	0.341477	2.1817	1.1349	0.48325	-2.00485	1.43951	0.546205
1527	THEO	VECTOR	S1S34(768)-Th500		1.99462	1.90796	0.1853	0.3239	6.18742	6.05497	0.126481	0.298206	2.1901	0.80447	0.26324	-2.09405	1.09996	0.326785
1528	THEO	VECTOR	S1S83(768)-Th500		2.01154	1.97778	0.3024	0.2558	6.23993	6.27652	0.20641	0.235508	2.3141	0.96051	0.40353	-2.16958	1.27203	0.47101
1529	THEO	VECTOR	S1S2(768)-Th50		1.87292	1.80419	0.3127	0.548	5.8099	5.72563	0.213441	0.504528	1.6776	0.6346	0.12979	-1.59473	0.895401	0.179835
1530	THEO	VECTOR	S1S34(768)-Th50		1.96306	1.93896	0.3257	0.3114	6.08954	6.15335	0.222314	0.286697	2.1337	0.8706	0.37384	-1.99057	1.16259	0.430747
1531	THEO	VECTOR	S1S4(768)-Th50		1.73044	1.37521	0.3672	1.8941	5.36794	4.36426	0.250641	1.74385	0.26843	0.4183	-1.0134	-0.338381	0.373073	-1.23309
1532	THEO	VECTOR	S1S83(768)-Th50		2.00989	1.99571	0.3564	0.2403	6.2348	6.33345	0.243269	0.221238	2.3302	1.0066	0.46085	-2.16905	1.30893	0.512412
1533	THEO	VECTOR	S1S2(768)-Th5		1.84559	1.81645	0.4128	0.5065	5.72515	5.76456	0.281767	0.46632	1.6506	0.66278	0.2277	-1.51625	0.884962	0.260234
1534	THEO	VECTOR	S1S34(768)-Th5		1.95722	1.94801	0.3333	0.2847	6.07143	6.18207	0.227502	0.262115	2.1599	0.87403	0.4022	-1.99508	1.17116	0.449678
1535	THEO	VECTOR	S1S4(768)-Th5		1.58874	1.40364	0.8161	1.7677	4.92837	4.45447	0.557049	1.62747	-0.070859	0.39312	-0.64959	0.0637576	0.400045	-0.828183
1536	THEO	VECTOR	S1S83(768)-Th5		2.00934	2.00589	0.3195	0.22	6.23308	6.36575	0.218082	0.202548	2.3663	1.0035	0.4654	-2.20163	1.30895	0.507407
1537	THEO	VECTOR	S1S2(768)-Th25		1.85922	1.8149	0.3365	0.5221	5.76743	5.75964	0.229686	0.480683	1.6749	0.6374	0.17641	-1.57666	0.882838	0.233699
1538	THEO	VECTOR	S1S34(768)-Th25		1.95994	1.94301	0.3181	0.295	6.07985	6.1662	0.217127	0.271598	2.141	0.86228	0.37586	-1.99601	1.16434	0.438731
1539	THEO	VECTOR	S1S4(768)-Th25		1.66566	1.38496	0.4634	1.8218	5.16699	4.3952	0.316305	1.67728	0.15339	0.35036	-0.89832	-0.211543	0.334164	-1.06396
1540	THEO	VECTOR	S1S83(768)-Th25		2.00961	2.00217	0.331	0.227	6.23394	6.35395	0.225932	0.208993	2.3444	0.99234	0.45416	-2.19033	1.3092	0.507919
1541	THEO	VECTOR	S1S2(768)-Th200		1.9255	1.75716	0.2554	0.7277	5.97303	5.57641	0.174329	0.669973	1.678	0.6953	-0.074923	-1.63527	0.900431	-0.0603507
1542	THEO	VECTOR	S1S34(768)-Th200		1.97559	1.92927	0.348	0.3632	6.12841	6.12258	0.237536	0.334388	2.1298	0.90283	0.33102	-1.99403	1.16763	0.393238
1543	THEO	VECTOR	S1S83(768)-Th200		2.01058	1.98844	0.4459	0.2434	6.23693	6.31038	0.30436	0.224092	2.2844	1.0137	0.49083	-2.12948	1.32082	0.540546
1544	THEO	VECTOR	S1S2(768)-Th100		1.89278	1.7839	0.3002	0.612	5.87152	5.66125	0.204909	0.563451	1.6657	0.64379	0.058313	-1.59784	0.881235	0.101238
1545	THEO	VECTOR	S1S34(768)-Th100		1.96782	1.92631	0.3492	0.3366	6.10431	6.11319	0.238355	0.309898	2.1191	0.8826	0.34899	-1.98067	1.14556	0.408735
1546	THEO	VECTOR	S1S4(768)-Th100		1.81555	1.34018	0.2918	1.9072	5.63194	4.25308	0.199175	1.75591	0.39645	0.41279	-1.1447	-0.527318	0.35114	-1.42741
1547	THEO	VECTOR	S1S83(768)-Th100		2.01016	1.98625	0.4046	0.2525	6.23565	6.30343	0.276169	0.23247	2.2978	1.0043	0.46267	-2.13732	1.30342	0.521282
1548	THEO	VECTOR	S1S2(768)-Th10		1.84886	1.8171	0.384	0.5084	5.73529	5.76662	0.262108	0.46807	1.661	0.6539	0.21463	-1.53455	0.884055	0.251961
1549	THEO	VECTOR	S1S34(768)-Th10		1.9579	1.94855	0.3258	0.2866	6.07353	6.18378	0.222383	0.263865	2.156	0.8794	0.39581	-1.99848	1.17123	0.447228
1550	THEO	VECTOR	S1S4(768)-Th10		1.61076	1.40255	0.6714	1.773	4.99667	4.45103	0.45828	1.63235	0.018139	0.36773	-0.72532	-0.0411558	0.368378	-0.897312
1551	THEO	VECTOR	S1S83(768)-Th10		2.00947	2.00548	0.3206	0.2206	6.23351	6.36443	0.218833	0.2031	2.3663	1.0035	0.4654	-2.2006	1.30883	0.507716
1552	THEO	VECTOR	S1S4(768)		1.5701	1.38711	0.9964	1.8246	4.87055	4.40202	0.680117	1.67986	-0.20416	0.4347	-0.60192	0.21205	0.405655	-0.794611
1553	THEO	VECTOR	S1S2(768)		1.84194	1.81645	0.4435	0.5063	5.7138	5.76456	0.302722	0.466136	1.6217	0.66215	0.24596	-1.49692	0.889893	0.269047
1554	THEO	VECTOR	S1S34(768)		1.95682	1.94937	0.3423	0.2832	6.07017	6.18636	0.233645	0.260734	2.1564	0.87699	0.40655	-1.99387	1.17532	0.453651
1555	THEO	VECTOR	S1S83(768)		2.0092	2.00589	0.3209	0.2202	6.23266	6.36575	0.219038	0.202732	2.3663	1.0035	0.4654	-2.20099	1.30929	0.50755
1556	THEO	VECTOR	S1S34(1500)-Th500		1.99489	1.48572	0.1418	1.63	6.18827	4.71497	0.096789	1.5007	1.0893	0.67256	-0.98153	-1.25993	0.671005	-1.25489
1557	THEO	VECTOR	S1S83(1500)-Th500		2.0121	1.82125	0.1744	0.9464	6.24164	5.77977	0.119041	0.871324	1.8595	0.97986	-0.24086	-1.85403	1.19795	-0.224952
1558	THEO	VECTOR	S1S2(1500)-Th50		1.87371	1.36381	0.2426	1.9463	5.81236	4.32808	0.165592	1.7919	0.51987	0.50601	-1.1996	-0.691274	0.466698	-1.5178
1559	THEO	VECTOR	S1S34(1500)-Th50		1.96388	1.70896	0.1972	0.7924	6.09207	5.42342	0.134604	0.729541	1.6582	0.64063	-0.20101	-1.67165	0.826603	-0.194262
1560	THEO	VECTOR	S1S83(1500)-Th50		2.01044	1.88283	0.1966	0.4307	6.23651	5.97521	0.134194	0.396534	2.1374	0.82689	0.15935	-2.0662	1.08921	0.221603
1561	THEO	VECTOR	S1S2(1500)-Th25		1.86001	1.36179	0.2682	1.9466	5.76987	4.32168	0.183066	1.79218	0.49098	0.50539	-1.1813	-0.650482	0.456023	-1.50124
1562	THEO	VECTOR	S1S34(1500)-Th25		1.96103	1.73094	0.2043	0.7991	6.08322	5.49319	0.13945	0.735709	1.6835	0.68504	-0.18897	-1.68023	0.872836	-0.162188
1563	THEO	VECTOR	S1S83(1500)-Th25		2.01016	1.87992	0.1975	0.41	6.23565	5.96597	0.134808	0.377476	2.1451	0.81615	0.17212	-2.06749	1.07752	0.233529
1564	THEO	VECTOR	S1S2(1500)-Th200		1.92577	1.36551	0.1909	1.9501	5.97387	4.33348	0.130303	1.7954	0.66264	0.56776	-1.2433	-0.837934	0.490484	-1.60383
1565	THEO	VECTOR	S1S34(1500)-Th200		1.97655	1.66285	0.1794	0.9166	6.13137	5.2771	0.122454	0.843888	1.579	0.62585	-0.34916	-1.61083	0.775235	-0.359808
1566	THEO	VECTOR	S1S83(1500)-Th200		2.01113	1.83854	0.1946	0.5151	6.23865	5.83466	0.132829	0.474238	2.0478	0.79412	0.060708	-1.99061	1.03756	0.0968428
1567	THEO	VECTOR	S1S2(1500)-Th100		1.89331	1.36593	0.2213	1.9336	5.87316	4.33483	0.151054	1.78021	0.58605	0.52789	-1.1967	-0.75117	0.475761	-1.53519
1568	THEO	VECTOR	S1S34(1500)-Th100		1.96878	1.6968	0.1903	0.8306	6.10727	5.38482	0.129894	0.76471	1.6501	0.64911	-0.24531	-1.65859	0.825699	-0.246502
1569	THEO	VECTOR	S1S83(1500)-Th100		2.01058	1.87186	0.196	0.4432	6.23693	5.9404	0.133785	0.408042	2.119	0.81273	0.14376	-2.05141	1.07559	0.193181
1570	THEO	VECTOR	S1S2(1500)-Th10		1.84965	1.33976	0.302	2.1132	5.73773	4.25175	0.206137	1.94556	0.37114	0.55157	-1.2836	-0.534575	0.464837	-1.61342
1571	THEO	VECTOR	S1S34(1500)-Th10		1.95872	1.73182	0.2133	0.7139	6.07606	5.49598	0.145593	0.657268	1.7148	0.63971	-0.12718	-1.70538	0.834643	-0.105382
1572	THEO	VECTOR	S1S83(1500)-Th10		2.01003	1.88402	0.1986	0.4131	6.23522	5.979	0.135559	0.38033	2.1451	0.81615	0.17212	-2.07089	1.08609	0.235561
1573	THEO	VECTOR	S1S2(1500)		1.84324	1.3601	0.3374	1.9569	5.71785	4.3163	0.2303	1.80166	0.42588	0.51247	-1.1468	-0.588653	0.45141	-1.47835
1574	THEO	VECTOR	S1S34(1500)		1.95763	1.72343	0.221	0.7482	6.07269	5.46934	0.150849	0.688847	1.6813	0.64461	-0.15756	-1.68105	0.830775	-0.13113
1575	THEO	VECTOR	S1S83(1500)		2.00975	1.88376	0.2001	0.3973	6.23437	5.97815	0.136583	0.365783	2.149	0.81079	0.1785	-2.07498	1.08161	0.246727
1576	THEO	VECTOR	S2(0.25°)		1.11244	1.10151	0.2681	0.3339	3.45086	3.49567	0.182998	0.307412	-0.64774	-1.5841	0.0031834	0.629941	-1.48875	0.0644915
1577	THEO	VECTOR	S2(1°)		1.14526	1.14507	0.2883	0.2907	3.55266	3.63391	0.196786	0.267639	-0.49246	-1.4641	0.062681	0.481971	-1.39734	0.0650439
1578	THEO	VECTOR	S2(10°)		1.04515	1.04481	0.2542	0.2501	3.24213	3.31574	0.17351	0.23026	-0.80818	-1.8071	0.021462	0.776327	-1.7374	0.057756
1579	THEO	VECTOR	S2(90°)		0.991139	0.990413	0.2249	0.2232	3.07457	3.1431	0.153511	0.205494	-0.9699	-1.9868	0.012687	0.904222	-1.95525	0.0673834
1580	THEO	VECTOR	S2S34(4)-Th500		1.98625	1.02837	0.1345	0.413	6.16148	3.26356	0.0918062	0.380238	0.89373	-0.88303	-0.63104	-1.27418	-1.10442	-0.68961
1581	THEO	VECTOR	S2S83(4)-Th500		1.94315	1.02303	0.197	0.3866	6.02776	3.24661	0.134467	0.355932	0.77022	-0.94008	-0.57099	-1.19004	-1.16764	-0.581283
1582	THEO	VECTOR	S2S2(4)-Th50		1.40364	1.01672	1.2092	0.3619	4.35416	3.22658	0.825369	0.333191	-0.5663	-1.1704	0.16888	0.411946	-1.3529	0.320195
1583	THEO	VECTOR	S2S34(4)-Th50		1.37938	1.01697	1.3518	0.3629	4.27892	3.22737	0.922704	0.334112	-0.65183	-1.148	0.24026	0.507431	-1.3452	0.385934
1584	THEO	VECTOR	S2S4(4)-Th50		1.56658	1.01168	0.6567	0.3307	4.85962	3.2106	0.448246	0.304466	-0.064365	-1.2073	-0.14914	-0.19427	-1.39845	0.00100424
1585	THEO	VECTOR	S2S8(4)-Th50		1.6435	1.01424	0.441	0.312	5.09825	3.21871	0.301015	0.28725	0.14902	-1.2166	-0.26859	-0.42646	-1.37441	-0.157376
1586	THEO	VECTOR	S2S83(4)-Th50		1.33432	1.01399	1.6653	0.3465	4.13913	3.21793	1.13669	0.319013	-0.86595	-1.1256	0.40279	0.71315	-1.366	0.540966
1587	THEO	VECTOR	S2S16(4)-Th5		1.18945	1.0173	0.383	0.2908	3.68974	3.22842	0.261426	0.267731	-0.63924	-1.6532	-0.038692	0.56795	-1.69696	-0.0309138
1588	THEO	VECTOR	S2S2(4)-Th5		1.07242	1.02228	1.0518	0.3645	3.32673	3.24423	0.717931	0.335585	-1.1205	-1.5314	0.27084	1.10687	-1.63792	0.261635
1589	THEO	VECTOR	S2S32(4)-Th5		1.20401	1.00495	0.3547	0.2493	3.73491	3.18924	0.242109	0.229524	-0.62405	-1.7131	-0.049855	0.540409	-1.76266	-0.0304861
1590	THEO	VECTOR	S2S34(4)-Th5		1.06747	1.02253	1.134	0.3635	3.31137	3.24502	0.774039	0.334664	-1.1482	-1.5077	0.30568	1.14502	-1.6124	0.302355
1591	THEO	VECTOR	S2S4(4)-Th5		1.11019	1.0227	0.7106	0.3391	3.44389	3.24555	0.485037	0.3122	-0.92086	-1.6047	0.11472	0.873316	-1.67183	0.138822
1592	THEO	VECTOR	S2S8(4)-Th5		1.14886	1.02386	0.495	0.3273	3.56384	3.24925	0.337874	0.301336	-0.77023	-1.6342	0.0088451	0.700906	-1.66941	0.0251109
1593	THEO	VECTOR	S2S83(4)-Th5		1.0578	1.01912	1.2822	0.351	3.28137	3.23421	0.875196	0.323156	-1.2149	-1.4781	0.38259	1.21062	-1.5981	0.373105
1594	THEO	VECTOR	S2S16(4)-Th25		1.51601	1.013	0.4291	0.2813	4.70274	3.21479	0.292893	0.258985	-0.057619	-1.3497	-0.19139	-0.119258	-1.46826	-0.0922266
1595	THEO	VECTOR	S2S2(4)-Th25		1.25424	1.01896	1.3953	0.3616	3.89074	3.23368	0.952396	0.332915	-0.90935	-1.2567	0.32965	0.81687	-1.39269	0.387734
1596	THEO	VECTOR	S2S34(4)-Th25		1.23781	1.02145	1.5505	0.3615	3.83975	3.24159	1.05833	0.332823	-0.97987	-1.2218	0.40017	0.916838	-1.35621	0.444364
1597	THEO	VECTOR	S2S4(4)-Th25		1.38668	1.01846	0.8225	0.3316	4.30156	3.23211	0.561417	0.305295	-0.43786	-1.3114	0.02338	0.329114	-1.43193	0.0969597
1598	THEO	VECTOR	S2S8(4)-Th25		1.46883	1.01987	0.5512	0.3181	4.55641	3.23658	0.376235	0.292866	-0.19251	-1.3207	-0.12944	0.0381784	-1.43143	-0.0530763
1599	THEO	VECTOR	S2S83(4)-Th25		1.20671	1.01821	1.8885	0.3508	3.74328	3.23132	1.28904	0.322972	-1.1494	-1.155	0.57023	1.09834	-1.32019	0.59971
1600	THEO	VECTOR	S2S2(4)-Th200		1.79479	1.0121	0.4122	0.3575	5.56756	3.21191	0.281357	0.32914	0.41724	-1.0561	-0.39159	-0.824475	-1.3157	-0.271976
1601	THEO	VECTOR	S2S34(4)-Th200		1.76224	1.01037	0.4813	0.3629	5.46657	3.20642	0.328523	0.334112	0.33753	-1.0639	-0.3455	-0.71872	-1.32103	-0.22774
1602	THEO	VECTOR	S2S83(4)-Th200		1.70212	1.00979	0.6254	0.3487	5.28009	3.2046	0.426882	0.321038	0.17849	-1.0819	-0.24258	-0.534529	-1.34507	-0.105154
1603	THEO	VECTOR	S2S2(4)-Th100		1.59253	1.01144	0.8157	0.3589	4.94014	3.20982	0.556776	0.330429	-0.094522	-1.1248	-0.109	-0.21514	-1.36925	0.10998
1604	THEO	VECTOR	S2S34(4)-Th100		1.55897	1.00971	0.9314	0.3591	4.83601	3.20434	0.635749	0.330613	-0.18812	-1.1207	-0.045493	-0.0727339	-1.3641	0.176398
1605	THEO	VECTOR	S2S4(4)-Th100		1.75362	1.01037	0.4054	0.3149	5.43984	3.20642	0.276716	0.28992	0.36266	-1.1209	-0.33887	-0.72412	-1.35221	-0.207858
1606	THEO	VECTOR	S2S8(4)-Th100		1.80973	1.0144	0.2901	0.2816	5.6139	3.21924	0.198015	0.259261	0.52674	-1.1155	-0.40319	-0.904162	-1.33025	-0.283921
1607	THEO	VECTOR	S2S83(4)-Th100		1.50423	1.00823	1.1677	0.3447	4.66621	3.19964	0.797042	0.317356	-0.37452	-1.1175	0.103	0.144323	-1.34597	0.309472
1608	THEO	VECTOR	S2S16(4)-Th10		1.29283	1.01647	0.4525	0.2921	4.01043	3.2258	0.308865	0.268928	-0.47878	-1.5374	-0.060218	0.410702	-1.61977	-0.0405292
1609	THEO	VECTOR	S2S2(4)-Th10		1.12429	1.0217	1.317	0.3655	3.4876	3.24238	0.89895	0.336506	-1.1256	-1.3986	0.35604	1.08971	-1.52734	0.352679
1610	THEO	VECTOR	S2S32(4)-Th10		1.19853	1.00185	0.3817	0.2485	3.71792	3.17939	0.260539	0.228787	-0.63446	-1.7042	-0.03679	0.553295	-1.7698	-0.0174979
1611	THEO	VECTOR	S2S34(4)-Th10		1.1165	1.02261	1.4447	0.3651	3.46344	3.24529	0.986115	0.336137	-1.1673	-1.363	0.4083	1.14699	-1.49903	0.40974
1612	THEO	VECTOR	S2S4(4)-Th10		1.20285	1.02344	0.8339	0.3399	3.73133	3.24793	0.569198	0.312936	-0.79622	-1.4837	0.12018	0.705364	-1.56785	0.161561
1613	THEO	VECTOR	S2S8(4)-Th10		1.25086	1.02236	0.5651	0.3271	3.88025	3.24449	0.385723	0.301152	-0.60977	-1.5185	-0.012681	0.528819	-1.58665	-0.00372183
1614	THEO	VECTOR	S2S83(4)-Th10		1.10026	1.01945	1.708	0.3469	3.41308	3.23526	1.16584	0.319381	-1.2902	-1.3129	0.54905	1.26487	-1.47285	0.543703
1615	THEO	VECTOR	S2S32(4)		1.00315	1.00315	0.2526	0.2526	3.11184	3.18353	0.172418	0.232562	-0.95885	-1.9327	0.010617	0.895026	-1.89393	0.0628556
1616	THEO	VECTOR	S2S16(4)		1.01564	1.01564	0.2958	0.2958	3.15059	3.22317	0.201905	0.272335	-0.92942	-1.8331	0.008505	0.891263	-1.81753	0.0450317
1617	THEO	VECTOR	S2S8(4)		1.02344	1.02344	0.3302	0.3302	3.17479	3.24793	0.225386	0.304006	-0.95142	-1.8081	0.0024238	0.891959	-1.76941	0.0289505
1618	THEO	VECTOR	S2S4(4)		1.02311	1.02311	0.3395	0.3395	3.17376	3.24687	0.231734	0.312568	-0.95875	-1.7998	0.00039678	0.899578	-1.76464	0.0270076
1619	THEO	VECTOR	S2S2(4)		1.02062	1.02062	0.365	0.3659	3.16602	3.23895	0.24914	0.336874	-0.98075	-1.7748	-0.0056844	0.927413	-1.75461	0.0270589
1620	THEO	VECTOR	S2S34(4)		1.0227	1.0227	0.3641	0.3646	3.17246	3.24555	0.248525	0.335677	-0.97342	-1.7831	-0.0036573	0.920588	-1.74891	0.0263764
1621	THEO	VECTOR	S2S83(4)		1.01929	1.01896	0.3559	0.3566	3.16189	3.23368	0.242928	0.328312	-0.97342	-1.7831	-0.0036573	0.924596	-1.7665	0.0307833
1622	THEO	VECTOR	S2S34(8)-Th500		1.96048	1.01152	0.1745	0.2994	6.08154	3.21008	0.119109	0.275649	0.83777	-0.99776	-0.54624	-1.25767	-1.22999	-0.556069
1623	THEO	VECTOR	S2S83(8)-Th500		1.90369	1.01407	0.2617	0.2908	5.90537	3.21819	0.17863	0.267731	0.69956	-1.0335	-0.46945	-1.12577	-1.2734	-0.43249
1624	THEO	VECTOR	S2S2(8)-Th50		1.42985	1.07016	1.2958	0.3736	4.43549	3.39619	0.884479	0.343963	-0.4731	-1.0123	0.23215	0.342577	-1.17796	0.339102
1625	THEO	VECTOR	S2S34(8)-Th50		1.33714	1.06142	1.9573	0.3658	4.14789	3.36844	1.336	0.336782	-0.88296	-0.92195	0.55719	0.796507	-1.11148	0.703148
1626	THEO	VECTOR	S2S4(8)-Th50		1.5833	1.05523	0.6403	0.3617	4.91149	3.34879	0.437052	0.333007	0.022327	-1.09	-0.13613	-0.23715	-1.24994	-0.0343396
1627	THEO	VECTOR	S2S8(8)-Th50		1.64605	1.02128	0.4305	0.3214	5.10615	3.24106	0.293848	0.295904	0.18168	-1.1852	-0.27532	-0.439495	-1.35269	-0.168896
1628	THEO	VECTOR	S2S83(8)-Th50		1.28297	1.05317	2.4821	0.3385	3.97985	3.34227	1.69422	0.311648	-1.1772	-0.86067	0.8248	1.11336	-1.06137	0.941182
1629	THEO	VECTOR	S2S16(8)-Th5		1.20189	1.0388	0.3801	0.4398	3.72835	3.29665	0.259446	0.404912	-0.64956	-1.5242	-0.1212	0.571506	-1.55996	-0.0965011
1630	THEO	VECTOR	S2S2(8)-Th5		1.13203	1.08917	1.0652	0.5214	3.51163	3.45652	0.727078	0.480039	-0.97635	-1.2459	0.21072	0.983303	-1.31868	0.172377
1631	THEO	VECTOR	S2S32(8)-Th5		1.20536	1.00905	0.352	0.3084	3.7391	3.20225	0.240266	0.283935	-0.61418	-1.6519	-0.084137	0.539436	-1.70692	-0.0536122
1632	THEO	VECTOR	S2S34(8)-Th5		1.10365	1.07408	1.27	0.4882	3.4236	3.40862	0.866869	0.449472	-1.1187	-1.2704	0.31414	1.10992	-1.34995	0.292031
1633	THEO	VECTOR	S2S4(8)-Th5		1.16947	1.09324	0.7237	0.5152	3.62778	3.46943	0.493979	0.47433	-0.781	-1.3115	0.037482	0.762267	-1.33919	0.0245802
1634	THEO	VECTOR	S2S8(8)-Th5		1.18907	1.07583	0.4932	0.5347	3.68855	3.41416	0.336646	0.492283	-0.68268	-1.3747	-0.088682	0.662145	-1.41683	-0.10128
1635	THEO	VECTOR	S2S83(8)-Th5		1.08679	1.06246	1.3506	0.4469	3.37129	3.37173	0.921884	0.411448	-1.1641	-1.2972	0.3705	1.17617	-1.40321	0.346995
1636	THEO	VECTOR	S2S16(8)-Th25		1.51715	1.01259	0.4245	0.286	4.7063	3.21348	0.289753	0.263312	-0.058012	-1.3473	-0.20212	-0.122572	-1.4678	-0.0967135
1637	THEO	VECTOR	S2S2(8)-Th25		1.29161	1.08441	1.547	0.4293	4.00664	3.44141	1.05594	0.395245	-0.8271	-1.0196	0.38477	0.75422	-1.14294	0.411954
1638	THEO	VECTOR	S2S34(8)-Th25		1.2231	1.0706	2.217	0.4122	3.79414	3.39757	1.51327	0.379501	-1.1958	-0.91804	0.71652	1.14803	-1.09153	0.757158
1639	THEO	VECTOR	S2S4(8)-Th25		1.41768	1.08002	0.8383	0.4076	4.39774	3.42748	0.572202	0.375266	-0.33284	-1.1169	0.020705	0.256199	-1.21905	0.0628035
1640	THEO	VECTOR	S2S8(8)-Th25		1.48199	1.05806	0.5325	0.4103	4.59723	3.35779	0.363471	0.377752	-0.14357	-1.1907	-0.16394	0.00523092	-1.27161	-0.116002
1641	THEO	VECTOR	S2S83(8)-Th25		1.18526	1.06013	2.7201	0.3812	3.67674	3.36434	1.85667	0.35096	-1.4277	-0.83417	0.95981	1.44662	-1.03697	0.984898
1642	THEO	VECTOR	S2S2(8)-Th200		1.81348	1.01573	0.3653	0.3011	5.62552	3.22343	0.249344	0.277214	0.50582	-1.0616	-0.3719	-0.889223	-1.3147	-0.273111
1643	THEO	VECTOR	S2S34(8)-Th200		1.72493	1.0282	0.5896	0.3289	5.35084	3.26303	0.402446	0.302809	0.2662	-1.0464	-0.23921	-0.602872	-1.28198	-0.137614
1644	THEO	VECTOR	S2S83(8)-Th200		1.64132	1.02411	0.8449	0.3051	5.09148	3.25004	0.576707	0.280897	0.024803	-1.0787	-0.085175	-0.342007	-1.31321	0.106933
1645	THEO	VECTOR	S2S2(8)-Th100		1.6177	1.04388	0.7891	0.3481	5.01822	3.31278	0.538619	0.320486	0.018896	-1.052	-0.10365	-0.298457	-1.27051	0.080932
1646	THEO	VECTOR	S2S34(8)-Th100		1.50697	1.04201	1.2862	0.3339	4.6747	3.30686	0.877927	0.307412	-0.3501	-1.0192	0.18408	0.160016	-1.22816	0.36901
1647	THEO	VECTOR	S2S4(8)-Th100		1.75881	1.01838	0.3879	0.29	5.45594	3.23184	0.26477	0.266995	0.41037	-1.1086	-0.33081	-0.748891	-1.33708	-0.20434
1648	THEO	VECTOR	S2S8(8)-Th100		1.80986	1.01887	0.2899	0.2898	5.6143	3.23342	0.197878	0.266811	0.53745	-1.0906	-0.40036	-0.904245	-1.31369	-0.287817
1649	THEO	VECTOR	S2S83(8)-Th100		1.43547	1.03686	1.6985	0.3103	4.45291	3.29049	1.15935	0.285685	-0.61396	-0.97512	0.41181	0.438831	-1.22308	0.633543
1650	THEO	VECTOR	S2S16(8)-Th10		1.29937	1.03282	0.4423	0.4046	4.03071	3.27767	0.301902	0.372504	-0.48475	-1.4524	-0.13077	0.414888	-1.52289	-0.109827
1651	THEO	VECTOR	S2S2(8)-Th10		1.17673	1.08917	1.4167	0.4961	3.65029	3.45652	0.967003	0.456746	-0.99769	-1.1055	0.3499	0.997972	-1.22982	0.334576
1652	THEO	VECTOR	S2S32(8)-Th10		1.1993	0.999078	0.3776	0.2544	3.7203	3.1706	0.25774	0.234219	-0.63446	-1.7042	-0.03679	0.551508	-1.77093	-0.0209776
1653	THEO	VECTOR	S2S34(8)-Th10		1.13707	1.07356	1.8517	0.4671	3.52725	3.40696	1.26392	0.430046	-1.2383	-1.0714	0.5587	1.26917	-1.21619	0.512361
1654	THEO	VECTOR	S2S4(8)-Th10		1.25156	1.09209	0.8615	0.4828	3.88241	3.46577	0.588038	0.444501	-0.66633	-1.2155	0.082373	0.625487	-1.27264	0.0732029
1655	THEO	VECTOR	S2S8(8)-Th10		1.28226	1.07338	0.5537	0.4996	3.97765	3.40641	0.377941	0.459968	-0.54021	-1.3071	-0.099428	0.464563	-1.34737	-0.0976381
1656	THEO	VECTOR	S2S83(8)-Th10		1.11478	1.06228	2.1196	0.429	3.45812	3.37118	1.44678	0.394968	-1.3866	-1.061	0.70821	1.39457	-1.20701	0.665798
1657	THEO	VECTOR	S2S32(8)		1.01144	1.01127	0.372	0.3529	3.13754	3.2093	0.253918	0.324905	-1.0061	-1.8145	0.0030685	0.951549	-1.78821	0.039887
1658	THEO	VECTOR	S2S16(8)		1.03795	1.03762	0.5112	0.4915	3.2198	3.2929	0.348932	0.45251	-1.0096	-1.6109	-0.013276	0.977538	-1.60317	-0.0059888
1659	THEO	VECTOR	S2S8(8)		1.076	1.07591	0.5993	0.5839	3.33782	3.41444	0.409067	0.537581	-0.94339	-1.4199	-0.015474	0.93015	-1.41825	-0.0246655
1660	THEO	VECTOR	S2S4(8)		1.09218	1.09209	0.5666	0.5554	3.388	3.46577	0.386746	0.511341	-0.89221	-1.4105	-0.011763	0.856956	-1.39196	-0.0128391
1661	THEO	VECTOR	S2S2(8)		1.09006	1.08997	0.5555	0.5474	3.38142	3.45904	0.37917	0.503976	-0.88487	-1.4188	-0.0097362	0.856533	-1.40337	-0.0136395
1662	THEO	VECTOR	S2S34(8)		1.07399	1.07399	0.511	0.5042	3.33159	3.40834	0.348795	0.464203	-0.91431	-1.5185	-0.0076238	0.874178	-1.48392	-0.00969523
1663	THEO	VECTOR	S2S83(8)		1.06202	1.06211	0.4709	0.4647	3.29446	3.37063	0.321424	0.427836	-0.91802	-1.5808	-0.003527	0.88132	-1.54885	-0.00238728
1664	THEO	VECTOR	S2S34(16)-Th500		1.9575	1.04184	0.1815	0.3068	6.07227	3.30632	0.123887	0.282462	0.87416	-0.93087	-0.52063	-1.27801	-1.14977	-0.528494
1665	THEO	VECTOR	S2S83(16)-Th500		1.87688	1.04117	0.3189	0.3131	5.82219	3.30417	0.217673	0.288262	0.67778	-0.96546	-0.41804	-1.05811	-1.1944	-0.379164
1666	THEO	VECTOR	S2S2(16)-Th50		1.45709	1.1863	1.5963	0.5197	4.51999	3.76477	1.08959	0.478473	-0.40484	-0.58019	0.36202	0.328251	-0.737213	0.468685
1667	THEO	VECTOR	S2S34(16)-Th50		1.3566	1.16394	2.58	0.5007	4.20826	3.6938	1.76104	0.460981	-0.96562	-0.45444	0.82596	0.946962	-0.614157	0.936556
1668	THEO	VECTOR	S2S4(16)-Th50		1.60002	1.15081	0.7249	0.5313	4.96337	3.65211	0.494798	0.489153	0.097005	-0.78036	-0.13728	-0.271486	-0.918329	-0.063342
1669	THEO	VECTOR	S2S8(16)-Th50		1.6531	1.111	0.4413	0.5428	5.12801	3.52579	0.30122	0.499741	0.22438	-0.88845	-0.32846	-0.450211	-1.02352	-0.296167
1670	THEO	VECTOR	S2S83(16)-Th50		1.29293	1.13029	3.3957	0.4699	4.01075	3.58702	2.31782	0.432624	-1.4116	-0.35291	1.211	1.40082	-0.520775	1.31276
1671	THEO	VECTOR	S2S16(16)-Th5		1.2231	1.07042	0.4023	0.6981	3.79414	3.39702	0.2746	0.642721	-0.67627	-1.3012	-0.26119	0.639594	-1.37891	-0.286218
1672	THEO	VECTOR	S2S2(16)-Th5		1.25285	1.22418	1.2126	0.7407	3.88642	3.88495	0.827689	0.681942	-0.69876	-0.7186	0.18863	0.718578	-0.732378	0.16407
1673	THEO	VECTOR	S2S32(16)-Th5		1.21648	1.02236	0.3577	0.4048	3.77361	3.24449	0.244157	0.372688	-0.61937	-1.5716	-0.13321	0.538293	-1.61127	-0.102102
1674	THEO	VECTOR	S2S34(16)-Th5		1.20295	1.18421	1.4486	0.7112	3.73163	3.75813	0.988777	0.654782	-0.92111	-0.78926	0.30145	0.943775	-0.851274	0.263003
1675	THEO	VECTOR	S2S4(16)-Th5		1.27407	1.21969	0.8138	0.7675	3.95226	3.87073	0.555479	0.706616	-0.5346	-0.80189	-0.015123	0.539656	-0.798674	-0.0424415
1676	THEO	VECTOR	S2S8(16)-Th5		1.24779	1.15424	0.5409	0.8593	3.87071	3.66301	0.369204	0.791134	-0.61465	-0.98919	-0.24424	0.606644	-1.04231	-0.282256
1677	THEO	VECTOR	S2S83(16)-Th5		1.16375	1.14794	1.5349	0.6635	3.61004	3.643	1.04768	0.610866	-1.0472	-0.88899	0.36137	1.07444	-0.963036	0.323704
1678	THEO	VECTOR	S2S16(16)-Th25		1.52083	1.05695	0.4273	0.547	4.7177	3.35424	0.291664	0.503608	-0.089056	-1.1072	-0.31764	-0.0781442	-1.22338	-0.277329
1679	THEO	VECTOR	S2S2(16)-Th25		1.36094	1.21377	1.8921	0.5891	4.22173	3.85192	1.2915	0.542368	-0.68811	-0.51278	0.51408	0.679471	-0.593833	0.542609
1680	THEO	VECTOR	S2S34(16)-Th25		1.28094	1.1789	2.8309	0.5757	3.97356	3.74128	1.9323	0.530031	-1.2019	-0.3745	0.94382	1.2411	-0.553561	0.965868
1681	THEO	VECTOR	S2S4(16)-Th25		1.45876	1.19489	0.944	0.6059	4.52518	3.79202	0.64435	0.557835	-0.21059	-0.72727	0.017147	0.16822	-0.777794	0.0398064
1682	THEO	VECTOR	S2S8(16)-Th25		1.50206	1.12193	0.5577	0.6752	4.65949	3.56046	0.380672	0.621638	-0.13389	-0.90084	-0.27832	-0.00709217	-0.99275	-0.265714
1683	THEO	VECTOR	S2S83(16)-Th25		1.22789	1.14332	3.5444	0.54	3.80899	3.62835	2.41932	0.497163	-1.5835	-0.31141	1.2677	1.63201	-0.500098	1.30242
1684	THEO	VECTOR	S2S2(16)-Th200		1.80071	1.1049	0.4415	0.341	5.58591	3.50644	0.301356	0.313949	0.56419	-0.87273	-0.28804	-0.882806	-1.04625	-0.207183
1685	THEO	VECTOR	S2S34(16)-Th200		1.65724	1.09866	0.8673	0.3514	5.14085	3.48662	0.591996	0.323524	0.15248	-0.87313	-0.03434	-0.408971	-1.08124	0.122788
1686	THEO	VECTOR	S2S83(16)-Th200		1.56248	1.07425	1.2475	0.3432	4.8469	3.40917	0.851511	0.315975	-0.20398	-0.91961	0.16191	-0.0351472	-1.13025	0.363263
1687	THEO	VECTOR	S2S16(16)-Th2		1.09581	1.07347	0.5076	0.8161	3.39928	3.40668	0.346475	0.751361	-0.9825	-1.3183	-0.22746	0.96379	-1.36488	-0.222462
1688	THEO	VECTOR	S2S2(16)-Th100		1.60181	1.1389	1.0055	0.4357	4.96891	3.61433	0.686328	0.401137	0.016574	-0.76233	0.037249	-0.210034	-0.943198	0.157645
1689	THEO	VECTOR	S2S34(16)-Th100		1.47242	1.12756	1.7324	0.4445	4.56755	3.57834	1.18249	0.409239	-0.488	-0.69227	0.40922	0.347891	-0.89986	0.609668
1690	THEO	VECTOR	S2S4(16)-Th100		1.76389	1.12629	0.4191	0.3915	5.47169	3.57429	0.286067	0.360443	0.52164	-0.83126	-0.28022	-0.797921	-0.989724	-0.200808
1691	THEO	VECTOR	S2S8(16)-Th100		1.80973	1.02946	0.2901	0.3132	5.6139	3.26701	0.198015	0.288355	0.54429	-1.0604	-0.40391	-0.901493	-1.27086	-0.30219
1692	THEO	VECTOR	S2S83(16)-Th100		1.39735	1.10115	2.377	0.4121	4.33468	3.49453	1.62248	0.379409	-0.875	-0.64106	0.72022	0.787382	-0.85323	0.910404
1693	THEO	VECTOR	S2S16(16)-Th10		1.31262	1.06064	0.4488	0.602	4.07183	3.36598	0.306339	0.554245	-0.50329	-1.274	-0.23162	0.443319	-1.33862	-0.246258
1694	THEO	VECTOR	S2S2(16)-Th10		1.28337	1.22359	1.649	0.6828	3.9811	3.8831	1.12556	0.628635	-0.77283	-0.59204	0.40294	0.787179	-0.652038	0.375715
1695	THEO	VECTOR	S2S32(16)-Th10		1.20748	1.02103	0.3794	0.3919	3.74568	3.24027	0.258969	0.360811	-0.64092	-1.5805	-0.11292	0.557092	-1.62285	-0.0911819
1696	THEO	VECTOR	S2S34(16)-Th10		1.22447	1.18383	2.1753	0.662	3.79838	3.75693	1.4848	0.609485	-1.1181	-0.581	0.64088	1.15089	-0.690635	0.602928
1697	THEO	VECTOR	S2S4(16)-Th10		1.334	1.21678	0.962	0.6977	4.13816	3.86147	0.656636	0.642353	-0.44876	-0.73803	0.063671	0.450144	-0.776745	0.0294786
1698	THEO	VECTOR	S2S8(16)-Th10		1.32359	1.1496	0.5818	0.7716	4.10586	3.64829	0.397122	0.710391	-0.46443	-0.95912	-0.20579	0.421089	-1.00258	-0.236846
1699	THEO	VECTOR	S2S83(16)-Th10		1.18089	1.14747	2.4849	0.6189	3.6632	3.64154	1.69613	0.569804	-1.3244	-0.61024	0.79023	1.36536	-0.761649	0.753969
1700	THEO	VECTOR	S2S32(16)		1.02561	1.02561	0.6455	0.5126	3.18151	3.25481	0.440602	0.471937	-1.0989	-1.5878	0.03092	1.07541	-1.6037	0.0154866
1701	THEO	VECTOR	S2S16(16)		1.07382	1.07277	0.9673	0.8359	3.33105	3.40447	0.660254	0.76959	-1.2053	-1.1999	-0.024282	1.18494	-1.20385	-0.0319183
1702	THEO	VECTOR	S2S8(16)		1.15582	1.15536	1.0758	0.9793	3.58543	3.66655	0.734313	0.901614	-1.0001	-0.83098	-0.029623	1.02383	-0.853111	-0.0647958
1703	THEO	VECTOR	S2S4(16)		1.21901	1.21891	0.9245	0.8544	3.78145	3.86826	0.63104	0.786622	-0.69605	-0.77393	0.0077314	0.717847	-0.770803	-0.00604437
1704	THEO	VECTOR	S2S2(16)		1.22476	1.22466	0.8566	0.8054	3.79929	3.8865	0.584693	0.741509	-0.65978	-0.81315	0.0071294	0.66039	-0.79616	-0.00789835
1705	THEO	VECTOR	S2S34(16)		1.1845	1.1845	0.8056	0.7635	3.67439	3.75904	0.549882	0.702933	-0.75531	-0.97088	0.001219	0.745963	-0.951002	-0.0122914
1706	THEO	VECTOR	S2S83(16)		1.14858	1.14858	0.7503	0.712	3.56298	3.64506	0.512135	0.655519	-0.81432	-1.1025	-0.0050352	0.815444	-1.10311	-0.0213725
1707	THEO	VECTOR	S2S34(30)-Th500		1.95587	1.14914	0.1984	0.2903	6.06722	3.64682	0.135423	0.267271	1.0353	-0.72093	-0.39781	-1.35515	-0.873414	-0.358944
1708	THEO	VECTOR	S2S83(30)-Th500		1.85529	1.16816	0.41	0.3035	5.75521	3.70718	0.279855	0.279424	0.80292	-0.70939	-0.2423	-1.0913	-0.876731	-0.149498
1709	THEO	VECTOR	S2S2(30)-Th50		1.57681	1.38034	1.7256	0.6791	4.89136	4.38056	1.17785	0.625229	-0.01316	0.029111	0.42915	0.031159	-0.0246877	0.488398
1710	THEO	VECTOR	S2S34(30)-Th50		1.48267	1.35861	2.8904	0.6349	4.59933	4.31159	1.97291	0.584535	-0.61024	0.21157	0.99984	0.681871	0.143572	1.04754
1711	THEO	VECTOR	S2S4(30)-Th50		1.66041	1.34028	0.7398	0.7113	5.15069	4.25341	0.504968	0.654874	0.40827	-0.2499	-0.099611	-0.494844	-0.276428	-0.0781609
1712	THEO	VECTOR	S2S8(30)-Th50		1.66468	1.20912	0.442	0.8916	5.16395	3.83718	0.301698	0.820871	0.25338	-0.49593	-0.46491	-0.426379	-0.610455	-0.51727
1713	THEO	VECTOR	S2S83(30)-Th50		1.39973	1.29671	3.9379	0.6143	4.34206	4.11513	2.68791	0.565569	-1.2021	0.31848	1.4562	1.31429	0.186525	1.47036
1714	THEO	VECTOR	S2S16(30)-Th5		1.24303	1.09821	0.4391	1.1299	3.85597	3.48521	0.299718	1.04027	-0.77559	-0.98105	-0.50097	0.748962	-1.08844	-0.580539
1715	THEO	VECTOR	S2S2(30)-Th5		1.4493	1.43238	1.1553	0.8711	4.49583	4.5457	0.788578	0.801998	-0.056088	-0.063597	0.17333	0.125629	-0.00540227	0.141464
1716	THEO	VECTOR	S2S32(30)-Th5		1.21571	1.02753	0.3716	0.5829	3.7712	3.26091	0.253645	0.53666	-0.6778	-1.4525	-0.23452	0.602725	-1.53001	-0.237693
1717	THEO	VECTOR	S2S34(30)-Th5		1.40006	1.38937	1.3769	0.8481	4.34307	4.40919	0.939836	0.780822	-0.27537	-0.13482	0.27106	0.341793	-0.124985	0.234038
1718	THEO	VECTOR	S2S4(30)-Th5		1.41965	1.38399	0.8224	0.9741	4.40385	4.39213	0.561349	0.896827	-0.10504	-0.23671	-0.069027	0.152684	-0.182535	-0.0995205
1719	THEO	VECTOR	S2S8(30)-Th5		1.31303	1.23603	0.5913	1.2867	4.07311	3.92258	0.403606	1.18463	-0.5561	-0.51096	-0.44519	0.543824	-0.585676	-0.51935
1720	THEO	VECTOR	S2S83(30)-Th5		1.33202	1.32338	1.4966	0.8445	4.13201	4.19979	1.02154	0.777508	-0.54448	-0.30784	0.30162	0.592134	-0.30558	0.266976
1721	THEO	VECTOR	S2S16(30)-Th25		1.52566	1.08988	0.4258	0.9611	4.73269	3.45876	0.29064	0.884858	-0.18525	-0.81915	-0.55687	0.0222454	-0.945439	-0.628308
1722	THEO	VECTOR	S2S2(30)-Th25		1.51177	1.41823	1.9362	0.7313	4.6896	4.50079	1.3216	0.673288	-0.17637	0.12967	0.56196	0.24863	0.116137	0.57638
1723	THEO	VECTOR	S2S34(30)-Th25		1.4421	1.38206	2.9394	0.6929	4.47347	4.386	2.00636	0.637934	-0.69552	0.25959	1.0226	0.779341	0.214459	1.03522
1724	THEO	VECTOR	S2S4(30)-Th25		1.55196	1.35058	0.9513	0.8798	4.81428	4.28611	0.649333	0.810007	0.081081	-0.18154	-0.050225	-0.0905009	-0.183898	-0.0611586
1725	THEO	VECTOR	S2S8(30)-Th25		1.53189	1.2232	0.5509	1.1161	4.75201	3.88186	0.37603	1.02756	-0.099242	-0.44398	-0.48696	-0.0178478	-0.515249	-0.56404
1726	THEO	VECTOR	S2S83(30)-Th25		1.36636	1.31634	3.7436	0.6695	4.23853	4.17743	2.55528	0.61639	-1.1822	0.302	1.3649	1.30108	0.178749	1.34759
1727	THEO	VECTOR	S2S2(30)-Th200		1.82839	1.30963	0.4863	0.353	5.67177	4.15615	0.331936	0.324997	0.90445	-0.41407	-0.09479	-1.08943	-0.474988	-0.00420132
1728	THEO	VECTOR	S2S34(30)-Th200		1.70237	1.2964	1.0322	0.3891	5.28086	4.11416	0.704553	0.358234	0.44687	-0.37583	0.17326	-0.57753	-0.463474	0.316278
1729	THEO	VECTOR	S2S83(30)-Th200		1.58862	1.24027	1.6268	0.3895	4.92801	3.93603	1.11041	0.358602	-0.051983	-0.4199	0.4365	-0.078317	-0.562644	0.625988
1730	THEO	VECTOR	S2S16(30)-Th2		1.12229	1.10151	0.8252	1.2677	3.48141	3.49567	0.56326	1.16714	-1.1867	-0.90453	-0.35805	1.19035	-1.02071	-0.430226
1731	THEO	VECTOR	S2S2(30)-Th100		1.68346	1.35861	1.1036	0.509	5.22219	4.31159	0.753289	0.468622	0.42672	-0.1926	0.19284	-0.526929	-0.255947	0.320354
1732	THEO	VECTOR	S2S34(30)-Th100		1.5701	1.32692	2.0621	0.5249	4.87055	4.211	1.40754	0.483261	-0.1572	-0.066172	0.63412	0.11656	-0.17802	0.7949
1733	THEO	VECTOR	S2S4(30)-Th100		1.78569	1.30275	0.4313	0.5091	5.53932	4.1343	0.294394	0.468714	0.77498	-0.40352	-0.21144	-0.928594	-0.451195	-0.149642
1734	THEO	VECTOR	S2S8(30)-Th100		1.80999	1.06635	0.29	0.431	5.6147	3.38408	0.197946	0.39681	0.55623	-0.91791	-0.44365	-0.884415	-1.11036	-0.373345
1735	THEO	VECTOR	S2S83(30)-Th100		1.4676	1.26333	2.979	0.5207	4.55258	4.0092	2.03339	0.479394	-0.76319	-0.025543	1.0223	0.776878	-0.159833	1.17088
1736	THEO	VECTOR	S2S16(30)-Th10		1.32712	1.09839	0.4461	1.0182	4.11682	3.48577	0.304496	0.937428	-0.57029	-0.95158	-0.47322	0.527467	-1.04703	-0.540381
1737	THEO	VECTOR	S2S2(30)-Th10		1.46659	1.43205	1.5521	0.7862	4.54945	4.54466	1.05942	0.723833	-0.12356	0.027928	0.38383	0.213267	0.0301684	0.363166
1738	THEO	VECTOR	S2S32(30)-Th10		1.20709	1.02253	0.3786	0.4916	3.74448	3.24502	0.258423	0.452602	-0.67955	-1.5269	-0.17674	0.586337	-1.58663	-0.155502
1739	THEO	VECTOR	S2S34(30)-Th10		1.41201	1.38915	2.0287	0.7774	4.38014	4.40851	1.38474	0.715731	-0.45539	0.029532	0.59361	0.522013	0.0137779	0.584076
1740	THEO	VECTOR	S2S4(30)-Th10		1.45888	1.38045	0.9283	0.8942	4.52552	4.3809	0.633633	0.823265	-0.038399	-0.20906	0.0091311	0.0830521	-0.177026	-0.0434684
1741	THEO	VECTOR	S2S8(30)-Th10		1.37617	1.22418	0.5715	1.2151	4.26896	3.88495	0.390091	1.11871	-0.42194	-0.52696	-0.46406	0.414148	-0.5912	-0.552408
1742	THEO	VECTOR	S2S83(30)-Th10		1.34164	1.32276	2.3408	0.7642	4.16186	4.19781	1.59777	0.703578	-0.78657	-0.092622	0.71331	0.849201	-0.127166	0.706232
1743	THEO	VECTOR	S2S32(30)		1.02879	1.02695	1.1661	0.6846	3.19137	3.25905	0.79595	0.630292	-1.345	-1.3426	0.14889	1.33754	-1.4025	0.129263
1744	THEO	VECTOR	S2S16(30)		1.10329	1.10267	1.7521	1.318	3.42249	3.49935	1.19594	1.21345	-1.5622	-0.62439	0.021107	1.5919	-0.681309	-0.0278729
1745	THEO	VECTOR	S2S8(30)		1.23771	1.23721	1.6942	1.6179	3.83944	3.92633	1.15642	1.48956	-1.1946	-0.074822	-0.14033	1.27682	-0.121318	-0.200264
1746	THEO	VECTOR	S2S4(30)		1.38335	1.38281	1.2515	1.197	4.29123	4.38839	0.854241	1.10204	-0.41699	-0.024039	-0.0077428	0.483072	0.0157119	-0.0578958
1747	THEO	VECTOR	S2S2(30)		1.43216	1.43205	1.0579	0.9406	4.44266	4.54466	0.722095	0.865984	-0.085381	-0.074646	0.095503	0.150838	-0.0121318	0.0576207
1748	THEO	VECTOR	S2S34(30)		1.38872	1.38872	1.015	0.961	4.3079	4.40714	0.692813	0.884766	-0.21142	-0.19186	0.049273	0.276152	-0.149211	0.0140366
1749	THEO	VECTOR	S2S83(30)		1.32266	1.32266	0.9814	0.9281	4.10296	4.19748	0.669878	0.854476	-0.41729	-0.42298	0.022919	0.448096	-0.383727	-0.00488727
1750	THEO	VECTOR	S2S34(60)-Th500		1.96592	1.37574	0.2157	0.2803	6.0984	4.36595	0.147231	0.258064	1.3858	-0.26184	-0.17603	-1.58547	-0.290478	-0.108429
1751	THEO	VECTOR	S2S83(60)-Th500		1.89238	1.44853	0.4804	0.264	5.87028	4.59693	0.327909	0.243057	1.2576	-0.13497	0.056064	-1.39867	-0.113196	0.148414
1752	THEO	VECTOR	S2S2(60)-Th50		1.73446	1.63588	1.5659	0.7194	5.3804	5.19151	1.06884	0.662332	0.68294	0.65336	0.49545	-0.609862	0.758335	0.554251
1753	THEO	VECTOR	S2S34(60)-Th50		1.70225	1.62985	2.5685	0.7029	5.28048	5.17236	1.75319	0.647141	0.27368	0.8906	0.95012	-0.166682	0.948007	1.01965
1754	THEO	VECTOR	S2S4(60)-Th50		1.7178	1.51108	0.6969	0.9039	5.32873	4.79545	0.475686	0.832196	0.70735	0.22911	-0.11289	-0.725304	0.288149	-0.149199
1755	THEO	VECTOR	S2S8(60)-Th50		1.67313	1.27176	0.4327	1.4286	5.19016	4.03596	0.29535	1.31527	0.15416	-0.082517	-0.76382	-0.2989	-0.151817	-0.974168
1756	THEO	VECTOR	S2S83(60)-Th50		1.63878	1.57492	3.4673	0.6814	5.0836	4.99806	2.36669	0.627346	-0.22917	0.97211	1.3308	0.339904	0.968272	1.45419
1757	THEO	VECTOR	S2S16(60)-Th5		1.24808	1.10294	0.5893	1.7404	3.87163	3.5002	0.402241	1.60234	-1.0448	-0.59986	-0.83015	1.02798	-0.702819	-0.944356
1758	THEO	VECTOR	S2S2(60)-Th5		1.66615	1.65821	1.0211	0.8631	5.1685	5.26238	0.696976	0.794632	0.73799	0.5477	0.2162	-0.610481	0.688845	0.205386
1759	THEO	VECTOR	S2S32(60)-Th5		1.21668	1.01788	0.4241	0.487	3.77421	3.23026	0.28948	0.448367	-0.67495	-1.5055	-0.16452	0.57256	-1.58094	-0.144627
1760	THEO	VECTOR	S2S34(60)-Th5		1.6598	1.65529	1.166	0.8447	5.1488	5.2531	0.795881	0.777692	0.67519	0.57187	0.29949	-0.551135	0.70412	0.286481
1761	THEO	VECTOR	S2S4(60)-Th5		1.55208	1.52773	0.8348	1.1035	4.81464	4.8483	0.569813	1.01596	0.30005	0.25239	-0.077067	-0.22266	0.342864	-0.124565
1762	THEO	VECTOR	S2S8(60)-Th5		1.35375	1.2849	0.7536	1.7583	4.19941	4.07765	0.514388	1.61882	-0.66099	-0.095321	-0.65942	0.684867	-0.151555	-0.784799
1763	THEO	VECTOR	S2S83(60)-Th5		1.60908	1.60586	1.2549	0.8387	4.99148	5.09624	0.856562	0.772168	0.48219	0.45041	0.31428	-0.369673	0.563914	0.284743
1764	THEO	VECTOR	S2S16(60)-Th25		1.52716	1.09759	0.4194	1.2667	4.73734	3.48323	0.286272	1.16622	-0.28696	-0.63626	-0.74986	0.132169	-0.771933	-0.893823
1765	THEO	VECTOR	S2S2(60)-Th25		1.69853	1.64241	1.5835	0.7413	5.26894	5.21224	1.08086	0.682494	0.61632	0.63854	0.50264	-0.520954	0.765068	0.562363
1766	THEO	VECTOR	S2S34(60)-Th25		1.67632	1.6435	2.3107	0.6914	5.20006	5.2157	1.57722	0.636553	0.34538	0.80879	0.86288	-0.239058	0.891894	0.903783
1767	THEO	VECTOR	S2S4(60)-Th25		1.64253	1.51876	0.8315	0.9193	5.09524	4.81982	0.56756	0.846374	0.52129	0.22182	-0.018211	-0.476833	0.310753	-0.0575805
1768	THEO	VECTOR	S2S8(60)-Th25		1.55091	1.27872	0.5175	1.4504	4.81103	4.05804	0.353232	1.33534	-0.091925	-0.13966	-0.66577	0.0237594	-0.20516	-0.806605
1769	THEO	VECTOR	S2S83(60)-Th25		1.62106	1.59527	2.8855	0.6794	5.02864	5.06261	1.96957	0.625505	-0.021149	0.83999	1.1162	0.107372	0.818494	1.1331
1770	THEO	VECTOR	S2S2(60)-Th200		1.87794	1.58283	0.507	0.3921	5.82547	5.02314	0.346065	0.360996	1.3679	0.18795	0.11113	-1.40126	0.317371	0.175729
1771	THEO	VECTOR	S2S34(60)-Th200		1.81361	1.58212	1.0968	0.4051	5.62592	5.02089	0.748647	0.372964	1.0261	0.3068	0.39172	-1.0443	0.406797	0.536935
1772	THEO	VECTOR	S2S83(60)-Th200		1.73471	1.52993	1.773	0.423	5.38117	4.85526	1.2102	0.389444	0.56913	0.33685	0.67268	-0.583931	0.374807	0.83435
1773	THEO	VECTOR	S2S2(60)-Th100		1.79082	1.61219	1.0908	0.5898	5.55522	5.11634	0.744552	0.543012	0.96684	0.43998	0.31053	-0.951032	0.548493	0.433191
1774	THEO	VECTOR	S2S34(60)-Th100		1.74188	1.60312	2.0307	0.5882	5.40342	5.08754	1.3861	0.541539	0.53373	0.65118	0.7367	-0.5292	0.703917	0.917743
1775	THEO	VECTOR	S2S4(60)-Th100		1.81077	1.48651	0.4275	0.7211	5.6171	4.71748	0.2918	0.663897	1.0077	0.099097	-0.18083	-1.07245	0.143062	-0.198198
1776	THEO	VECTOR	S2S8(60)-Th100		1.81012	1.12984	0.2906	0.8511	5.6151	3.58557	0.198356	0.783584	0.48142	-0.57542	-0.65642	-0.732613	-0.732636	-0.730659
1777	THEO	VECTOR	S2S83(60)-Th100		1.67375	1.55546	2.9646	0.5771	5.19207	4.9363	2.02356	0.53132	0.027276	0.77649	1.1477	0.0329246	0.735854	1.27152
1778	THEO	VECTOR	S2S16(60)-Th10		1.32993	1.10571	0.4586	1.6742	4.12554	3.509	0.313028	1.54139	-0.81029	-0.58035	-0.87449	0.797076	-0.702786	-0.989341
1779	THEO	VECTOR	S2S2(60)-Th10		1.6735	1.65675	1.198	0.8248	5.19131	5.25774	0.817724	0.75937	0.69099	0.57952	0.32012	-0.575524	0.723869	0.316749
1780	THEO	VECTOR	S2S32(60)-Th10		1.20883	1.01755	0.3817	0.4549	3.74987	3.22921	0.260539	0.418814	-0.6641	-1.5483	-0.15121	0.574726	-1.61065	-0.132622
1781	THEO	VECTOR	S2S34(60)-Th10		1.66444	1.65456	1.5067	0.7797	5.16319	5.25078	1.02843	0.717848	0.56582	0.62079	0.47665	-0.472005	0.759734	0.50077
1782	THEO	VECTOR	S2S4(60)-Th10		1.57811	1.52301	0.7901	1.0728	4.89538	4.83332	0.539302	0.987697	0.36637	0.23344	-0.10016	-0.308032	0.332033	-0.148829
1783	THEO	VECTOR	S2S8(60)-Th10		1.41037	1.28479	0.5637	1.6715	4.37507	4.07732	0.384767	1.5389	-0.44944	-0.14283	-0.71594	0.456032	-0.184534	-0.837122
1784	THEO	VECTOR	S2S83(60)-Th10		1.61267	1.60491	1.7155	0.7844	5.00261	5.09321	1.17096	0.722175	0.32772	0.53782	0.54805	-0.247993	0.651339	0.545871
1785	THEO	VECTOR	S2S32(60)		1.03231	1.01962	2.0293	0.5356	3.20229	3.23579	1.38515	0.493112	-1.6039	-1.1827	0.60356	1.61081	-1.34511	0.569793
1786	THEO	VECTOR	S2S16(60)		1.10965	1.10616	2.834	1.8699	3.44221	3.51042	1.93441	1.72157	-2.1164	0.019413	0.14445	2.24444	-0.0906394	0.0977035
1787	THEO	VECTOR	S2S8(60)		1.28814	1.2854	2.31	1.7989	3.9959	4.07926	1.57675	1.6562	-1.314	0.35041	0.034866	1.46635	0.3027	-0.0170935
1788	THEO	VECTOR	S2S4(60)		1.52796	1.52727	1.4539	1.152	4.73984	4.84684	0.992394	1.06061	0.028654	0.44373	0.17144	0.101702	0.524102	0.149684
1789	THEO	VECTOR	S2S2(60)		1.65785	1.6576	1.137	0.9126	5.14275	5.26045	0.776087	0.840205	0.65856	0.60054	0.24175	-0.532127	0.727613	0.231897
1790	THEO	VECTOR	S2S34(60)		1.65505	1.6548	1.0679	0.884	5.13405	5.25155	0.728921	0.813874	0.67987	0.5442	0.2212	-0.561947	0.686972	0.215849
1791	THEO	VECTOR	S2S83(60)		1.60562	1.6055	1.0495	0.8881	4.98074	5.0951	0.716361	0.817649	0.53227	0.41804	0.19526	-0.41604	0.524176	0.151714
1792	THEO	VECTOR	S2S34(96)-Th500		1.97627	1.52727	0.2201	0.3127	6.13053	4.84684	0.150235	0.287894	1.6113	0.056605	-0.062189	-1.71699	0.129977	-0.00872195
1793	THEO	VECTOR	S2S83(96)-Th500		1.93155	1.65115	0.4961	0.2475	5.9918	5.23997	0.338625	0.227866	1.6198	0.29405	0.2346	-1.63819	0.449517	0.338566
1794	THEO	VECTOR	S2S2(96)-Th50		1.81128	1.74617	1.3066	0.6178	5.61871	5.5415	0.891851	0.568791	1.1199	0.81352	0.50577	-1.01852	0.996315	0.557508
1795	THEO	VECTOR	S2S34(96)-Th50		1.82202	1.77942	2.0506	0.5903	5.65203	5.64705	1.39969	0.543473	0.93691	1.0845	0.86963	-0.810026	1.26592	0.937847
1796	THEO	VECTOR	S2S4(96)-Th50		1.73735	1.56084	0.6271	0.8722	5.38936	4.95336	0.428042	0.80301	0.85304	0.30892	-0.088564	-0.843312	0.411862	-0.146337
1797	THEO	VECTOR	S2S8(96)-Th50		1.67485	1.26633	0.4185	1.379	5.19549	4.01874	0.285657	1.26961	0.17694	-0.1123	-0.73627	-0.323278	-0.196312	-0.946774
1798	THEO	VECTOR	S2S83(96)-Th50		1.79351	1.75324	2.6812	0.5897	5.56358	5.56395	1.83012	0.54292	0.61916	1.1839	1.132	-0.495114	1.32245	1.23304
1799	THEO	VECTOR	S2S16(96)-Th5		1.23397	1.09404	0.7748	1.7734	3.82785	3.47196	0.528858	1.63272	-1.1704	-0.56901	-0.76972	1.13279	-0.658599	-0.882239
1800	THEO	VECTOR	S2S2(96)-Th5		1.76643	1.7616	0.9196	0.8106	5.47957	5.59049	0.627695	0.746297	1.1225	0.78154	0.24468	-0.987916	0.960707	0.274861
1801	THEO	VECTOR	S2S34(96)-Th5		1.79865	1.79672	0.9975	0.7484	5.57952	5.70194	0.680868	0.689031	1.2316	0.87963	0.33906	-1.08089	1.07196	0.354565
1802	THEO	VECTOR	S2S4(96)-Th5		1.59503	1.57328	0.8711	1.1025	4.94787	4.99283	0.59459	1.01504	0.43684	0.38984	-0.048802	-0.339108	0.492036	-0.0883304
1803	THEO	VECTOR	S2S8(96)-Th5		1.35618	1.28682	0.9508	1.8806	4.20695	4.08377	0.648991	1.73142	-0.74369	0.05729	-0.64489	0.790857	-0.0114112	-0.764518
1804	THEO	VECTOR	S2S83(96)-Th5		1.77687	1.77521	1.0566	0.7212	5.51197	5.63368	0.721208	0.663989	1.1563	0.82324	0.37631	-1.00181	1.01436	0.390462
1805	THEO	VECTOR	S2S16(96)-Th25		1.5136	1.07635	0.4194	1.2379	4.69528	3.41582	0.286272	1.1397	-0.34147	-0.71041	-0.73874	0.171504	-0.846098	-0.892123
1806	THEO	VECTOR	S2S2(96)-Th25		1.78864	1.75704	1.2218	0.6972	5.54846	5.576	0.833969	0.641893	1.0978	0.83032	0.43513	-0.973689	1.03735	0.468868
1807	THEO	VECTOR	S2S34(96)-Th25		1.80922	1.78825	1.7007	0.6592	5.6123	5.67506	1.16085	0.606907	1.0274	1.0285	0.68694	-0.895735	1.20517	0.74378
1808	THEO	VECTOR	S2S4(96)-Th25		1.67264	1.5681	0.7035	0.9772	5.18864	4.97642	0.480191	0.899681	0.67151	0.34165	-0.082661	-0.629237	0.451238	-0.129342
1809	THEO	VECTOR	S2S8(96)-Th25		1.55185	1.27943	0.4884	1.6639	4.81392	4.06029	0.333369	1.53191	-0.16264	-0.03587	-0.81286	0.0948754	-0.0907689	-0.987905
1810	THEO	VECTOR	S2S83(96)-Th25		1.78288	1.76313	2.0612	0.6497	5.53059	5.59532	1.40692	0.598161	0.80721	1.0426	0.83807	-0.686781	1.21109	0.886944
1811	THEO	VECTOR	S2S2(96)-Th200		1.90663	1.72981	0.4943	0.4152	5.91448	5.48961	0.337396	0.382263	1.6373	0.51948	0.20586	-1.58511	0.711606	0.279606
1812	THEO	VECTOR	S2S34(96)-Th200		1.88455	1.74806	1.0576	0.4243	5.846	5.54751	0.72189	0.390641	1.4132	0.69874	0.48813	-1.34783	0.894856	0.591722
1813	THEO	VECTOR	S2S83(96)-Th200		1.84167	1.71718	1.6953	0.4395	5.71299	5.44952	1.15717	0.404635	1.0658	0.80233	0.74725	-0.99051	0.944769	0.868005
1814	THEO	VECTOR	S2S2(96)-Th100		1.84795	1.72969	0.9965	0.6573	5.73245	5.48921	0.680185	0.605158	1.2568	0.74219	0.306	-1.20422	0.924838	0.387556
1815	THEO	VECTOR	S2S34(96)-Th100		1.84481	1.76084	1.8025	0.6153	5.72271	5.58807	1.23034	0.56649	1.0199	1.0066	0.71278	-0.928919	1.17711	0.8223
1816	THEO	VECTOR	S2S4(96)-Th100		1.82073	1.56658	0.4107	0.8478	5.64801	4.97158	0.280333	0.780546	1.0995	0.32861	-0.20401	-1.10896	0.419699	-0.222054
1817	THEO	VECTOR	S2S8(96)-Th100		1.81089	1.15387	0.2906	1.3744	5.61751	3.66183	0.198356	1.26537	0.30969	-0.25738	-0.96987	-0.555204	-0.397051	-1.20097
1818	THEO	VECTOR	S2S83(96)-Th100		1.81077	1.73257	2.5737	0.6157	5.6171	5.49837	1.75674	0.566858	0.65354	1.1474	1.0361	-0.523279	1.29031	1.16534
1819	THEO	VECTOR	S2S16(96)-Th10		1.35248	1.09351	0.4854	1.7311	4.19548	3.47027	0.331321	1.59378	-0.83608	-0.55932	-0.92855	0.788312	-0.674665	-1.05861
1820	THEO	VECTOR	S2S2(96)-Th10		1.77114	1.75945	0.9636	0.7942	5.49417	5.58365	0.657728	0.731198	1.1163	0.78264	0.27486	-0.982947	0.967896	0.295932
1821	THEO	VECTOR	S2S34(96)-Th10		1.80058	1.79544	1.1644	0.7244	5.58551	5.69786	0.794789	0.666935	1.1877	0.91089	0.42788	-1.02921	1.11787	0.449686
1822	THEO	VECTOR	S2S4(96)-Th10		1.61794	1.57422	0.7209	1.0817	5.01896	4.99582	0.492068	0.995891	0.53356	0.35371	-0.11177	-0.456692	0.476302	-0.13544
1823	THEO	VECTOR	S2S8(96)-Th10		1.41375	1.28723	0.6036	1.8607	4.38555	4.08506	0.412002	1.71309	-0.52215	-0.0095258	-0.81056	0.550288	-0.0831395	-0.935219
1824	THEO	VECTOR	S2S83(96)-Th10		1.77802	1.77381	1.3011	0.6971	5.51553	5.62923	0.888097	0.641801	1.0662	0.86402	0.48438	-0.944104	1.07232	0.515977
1825	THEO	VECTOR	S2S16(96)		1.10974	1.09439	3.4415	1.8255	3.44249	3.47309	2.34908	1.68069	-2.3417	0.13947	0.41722	2.49246	0.0331061	0.365875
1826	THEO	VECTOR	S2S8(96)		1.29211	1.28754	2.5374	1.9316	4.00822	4.08603	1.73196	1.77837	-1.444	0.48824	0.052066	1.59811	0.457348	0.0222811
1827	THEO	VECTOR	S2S4(96)		1.57386	1.57245	1.4407	1.1186	4.88222	4.99022	0.983384	1.02986	0.17591	0.54078	0.20228	-0.069475	0.639177	0.170574
1828	THEO	VECTOR	S2S2(96)		1.76109	1.76071	1.0489	0.8283	5.46302	5.58767	0.715952	0.762593	1.0512	0.82124	0.29373	-0.917048	1.00392	0.310803
1829	THEO	VECTOR	S2S34(96)		1.79711	1.79698	0.9685	0.7763	5.57474	5.70276	0.661073	0.714718	1.2304	0.88684	0.30684	-1.08073	1.07163	0.330015
1830	THEO	VECTOR	S2S83(96)		1.7756	1.77547	0.9572	0.7548	5.50801	5.63449	0.65336	0.694923	1.1794	0.80973	0.31361	-1.02504	0.991085	0.32973
1831	THEO	VECTOR	S2S34(128)-Th500		1.98201	1.60694	0.2203	0.336	6.14832	5.09965	0.150371	0.309346	1.7163	0.22889	-0.0076346	-1.77977	0.343922	0.0559682
1832	THEO	VECTOR	S2S83(128)-Th500		1.95411	1.75767	0.4953	0.2402	6.06176	5.57801	0.338079	0.221145	1.821	0.52245	0.33192	-1.78937	0.740539	0.415655
1833	THEO	VECTOR	S2S2(128)-Th50		1.84194	1.79159	1.118	0.598	5.7138	5.68564	0.763118	0.550562	1.3073	0.85316	0.45703	-1.19405	1.06308	0.523371
1834	THEO	VECTOR	S2S34(128)-Th50		1.87873	1.84599	1.6877	0.5502	5.82793	5.85828	1.15198	0.506554	1.2901	1.1502	0.77165	-1.14765	1.35347	0.865329
1835	THEO	VECTOR	S2S4(128)-Th50		1.74238	1.57905	0.5733	0.8819	5.40498	5.01115	0.39132	0.811941	0.89915	0.33557	-0.10265	-0.878374	0.455468	-0.154457
1836	THEO	VECTOR	S2S8(128)-Th50		1.67461	1.27035	0.409	1.4621	5.19473	4.03149	0.279173	1.34611	0.14951	-0.072341	-0.79168	-0.288266	-0.137743	-1.00937
1837	THEO	VECTOR	S2S83(128)-Th50		1.86883	1.83815	2.1599	0.5535	5.79722	5.83342	1.47429	0.509592	1.094	1.2603	0.97233	-0.940837	1.43561	1.06183
1838	THEO	VECTOR	S2S2(128)-Th5		1.80754	1.80212	0.8892	0.7196	5.60709	5.71909	0.606945	0.662516	1.2999	0.84047	0.3051	-1.15905	1.04303	0.332008
1839	THEO	VECTOR	S2S34(128)-Th5		1.86356	1.86133	0.9531	0.6747	5.78088	5.90696	0.650561	0.621178	1.4782	0.99606	0.39241	-1.31724	1.24361	0.432999
1840	THEO	VECTOR	S2S4(128)-Th5		1.60526	1.5807	0.8996	1.0406	4.97963	5.01639	0.614044	0.958052	0.48266	0.39555	0.0065679	-0.379174	0.498963	-0.0368617
1841	THEO	VECTOR	S2S8(128)-Th5		1.35882	1.27862	1.0859	1.8675	4.21516	4.05772	0.741207	1.71936	-0.80298	0.073842	-0.58675	0.836412	0.0135204	-0.698668
1842	THEO	VECTOR	S2S83(128)-Th5		1.85935	1.85778	1.0154	0.6827	5.76783	5.89571	0.693086	0.628543	1.45	1.0221	0.41651	-1.28134	1.25074	0.451023
1843	THEO	VECTOR	S2S2(128)-Th25		1.8241	1.80045	1.0137	0.6537	5.65847	5.71378	0.691925	0.601843	1.3037	0.84794	0.39683	-1.16486	1.08303	0.428183
1844	THEO	VECTOR	S2S34(128)-Th25		1.87094	1.85594	1.3654	0.6091	5.80376	5.88988	0.931987	0.560781	1.3741	1.0977	0.60841	-1.22508	1.30723	0.665105
1845	THEO	VECTOR	S2S4(128)-Th25		1.67964	1.5774	0.6275	0.9748	5.21036	5.00591	0.428315	0.897471	0.73271	0.3446	-0.10275	-0.680142	0.461122	-0.149656
1846	THEO	VECTOR	S2S8(128)-Th25		1.55348	1.27357	0.4745	1.7234	4.81898	4.04171	0.323881	1.58669	-0.19345	-0.029121	-0.86907	0.121684	-0.0744473	-1.03798
1847	THEO	VECTOR	S2S83(128)-Th25		1.86343	1.84873	1.6304	0.6173	5.78047	5.867	1.11287	0.568331	1.247	1.151	0.71125	-1.11879	1.35421	0.787554
1848	THEO	VECTOR	S2S2(128)-Th200		1.91974	1.79351	0.4774	0.4318	5.95514	5.69175	0.325861	0.397546	1.7428	0.64853	0.24519	-1.67415	0.866171	0.311854
1849	THEO	VECTOR	S2S34(128)-Th200		1.92	1.82683	1.0002	0.4352	5.95597	5.79748	0.682711	0.400677	1.6168	0.88591	0.50213	-1.51802	1.0941	0.617309
1850	THEO	VECTOR	S2S83(128)-Th200		1.89717	1.80973	1.5862	0.4497	5.88513	5.74323	1.0827	0.414026	1.3421	1.0079	0.74467	-1.21345	1.21351	0.884197
1851	THEO	VECTOR	S2S2(128)-Th100		1.87173	1.78518	0.9111	0.576	5.80622	5.66531	0.621893	0.530307	1.4433	0.80877	0.36274	-1.34769	1.02895	0.433967
1852	THEO	VECTOR	S2S34(128)-Th100		1.89371	1.83125	1.5951	0.5418	5.8744	5.81151	1.08877	0.49882	1.3146	1.0887	0.71521	-1.20399	1.30693	0.839396
1853	THEO	VECTOR	S2S4(128)-Th100		1.82345	1.59443	0.395	0.7862	5.65646	5.05998	0.269617	0.723833	1.1553	0.33251	-0.15165	-1.16651	0.464473	-0.154714
1854	THEO	VECTOR	S2S8(128)-Th100		1.81025	1.15257	0.2903	1.0717	5.6155	3.65771	0.198151	0.986684	0.42558	-0.41834	-0.77841	-0.663849	-0.560898	-0.882814
1855	THEO	VECTOR	S2S83(128)-Th100		1.8786	1.81982	2.2344	0.5469	5.82752	5.77525	1.52514	0.503516	1.059	1.2515	0.97919	-0.91463	1.43097	1.09703
1856	THEO	VECTOR	S2S2(128)-Th10		1.81077	1.80187	0.8705	0.7122	5.6171	5.71827	0.594181	0.655703	1.3107	0.82919	0.30277	-1.17505	1.03725	0.326374
1857	THEO	VECTOR	S2S34(128)-Th10		1.86488	1.86014	1.0251	0.6652	5.78496	5.90321	0.699707	0.612431	1.4504	1.0197	0.42725	-1.29804	1.2604	0.468733
1858	THEO	VECTOR	S2S4(128)-Th10		1.6272	1.58377	0.7037	1.0215	5.04766	5.02614	0.480327	0.940467	0.59673	0.34463	-0.078172	-0.516963	0.478148	-0.104097
1859	THEO	VECTOR	S2S8(128)-Th10		1.41452	1.28287	0.6581	1.8429	4.38792	4.07121	0.449202	1.69671	-0.54981	-0.022019	-0.78088	0.565119	-0.0832733	-0.909152
1860	THEO	VECTOR	S2S83(128)-Th10		1.86001	1.8566	1.1434	0.6682	5.76987	5.89196	0.780455	0.615193	1.4122	1.0523	0.47515	-1.24955	1.27426	0.520761
1861	THEO	VECTOR	S2S8(128)		1.29364	1.27821	2.5961	1.8941	4.01296	4.05644	1.77203	1.74385	-1.464	0.46501	0.094512	1.61441	0.442714	0.0678585
1862	THEO	VECTOR	S2S4(128)		1.58495	1.57976	1.4162	1.0496	4.91662	5.0134	0.966661	0.966338	0.24294	0.52633	0.24225	-0.13808	0.616559	0.198061
1863	THEO	VECTOR	S2S2(128)		1.80264	1.80122	1.0424	0.7381	5.5919	5.71623	0.711515	0.679548	1.2216	0.8861	0.36286	-1.0785	1.09818	0.383126
1864	THEO	VECTOR	S2S34(128)		1.86211	1.86133	0.9816	0.6968	5.77639	5.90696	0.670015	0.641524	1.4562	1.021	0.38633	-1.29582	1.2559	0.430178
1865	THEO	VECTOR	S2S83(128)		1.85844	1.85804	0.9866	0.7061	5.76498	5.89654	0.673428	0.650087	1.4488	1.0294	0.3843	-1.27916	1.25018	0.425251
1866	THEO	VECTOR	S2S34(192)-Th500		1.98872	1.69828	0.2163	0.3642	6.16913	5.38954	0.147641	0.335309	1.8582	0.42483	0.057313	-1.86701	0.595938	0.128731
1867	THEO	VECTOR	S2S83(192)-Th500		1.98065	1.87173	0.4782	0.2416	6.14408	5.93998	0.326407	0.222434	2.0436	0.75979	0.40895	-1.95341	1.02802	0.478971
1868	THEO	VECTOR	S2S2(192)-Th50		1.86488	1.82475	0.8538	0.5598	5.78496	5.79089	0.582782	0.515392	1.4971	0.82935	0.38221	-1.37946	1.09783	0.450431
1869	THEO	VECTOR	S2S34(192)-Th50		1.92954	1.90556	1.2194	0.498	5.98554	6.04734	0.832331	0.458495	1.6523	1.1489	0.62815	-1.49619	1.39703	0.695679
1870	THEO	VECTOR	S2S4(192)-Th50		1.74314	1.57917	0.4928	0.9085	5.40733	5.01152	0.336372	0.836431	0.91532	0.32798	-0.15664	-0.893409	0.455552	-0.207207
1871	THEO	VECTOR	S2S8(192)-Th50		1.67473	1.2274	0.3946	1.6179	5.19511	3.89519	0.269344	1.48956	0.036345	-0.070508	-0.93936	-0.184993	-0.164085	-1.19281
1872	THEO	VECTOR	S2S83(192)-Th50		1.94355	1.92054	1.5094	0.4901	6.02902	6.09488	1.03028	0.451221	1.5886	1.2584	0.76484	-1.43821	1.50661	0.864472
1873	THEO	VECTOR	S2S2(192)-Th5		1.8362	1.83112	0.7839	0.6341	5.69599	5.8111	0.53507	0.583798	1.4719	0.8467	0.32666	-1.31811	1.0733	0.352582
1874	THEO	VECTOR	S2S34(192)-Th5		1.92014	1.91839	0.7874	0.5763	5.95638	6.08807	0.537459	0.530583	1.7667	1.0746	0.40423	-1.59695	1.3249	0.458583
1875	THEO	VECTOR	S2S4(192)-Th5		1.60694	1.57905	0.8966	0.9666	4.98481	5.01115	0.611996	0.889922	0.5097	0.35799	0.051243	-0.410098	0.459379	0.00916849
1876	THEO	VECTOR	S2S8(192)-Th5		1.35914	1.26183	1.236	1.8343	4.21614	4.00444	0.843662	1.68879	-0.86872	0.057735	-0.51432	0.913703	0.00207398	-0.621702
1877	THEO	VECTOR	S2S83(192)-Th5		1.9391	1.93815	0.8093	0.5696	6.0152	6.15078	0.552407	0.524415	1.8298	1.1332	0.42735	-1.64417	1.39638	0.488581
1878	THEO	VECTOR	S2S2(192)-Th25		1.84991	1.83112	0.7704	0.5959	5.73854	5.8111	0.525855	0.548629	1.5055	0.83715	0.33625	-1.36597	1.06804	0.36974
1879	THEO	VECTOR	S2S34(192)-Th25		1.92483	1.91505	0.9859	0.5329	5.97095	6.07745	0.67295	0.490626	1.7167	1.1069	0.52325	-1.56275	1.35209	0.580961
1880	THEO	VECTOR	S2S4(192)-Th25		1.681	1.58094	0.5406	0.9398	5.21455	5.01714	0.369	0.865248	0.77553	0.30186	-0.1228	-0.72816	0.445854	-0.15769
1881	THEO	VECTOR	S2S8(192)-Th25		1.55348	1.26173	0.4678	1.7377	4.81898	4.00412	0.319308	1.59985	-0.21575	-0.037914	-0.89105	0.136691	-0.0940912	-1.0716
1882	THEO	VECTOR	S2S83(192)-Th25		1.94166	1.93303	1.145	0.5252	6.02315	6.13453	0.781547	0.483537	1.7127	1.1928	0.59174	-1.57443	1.44519	0.682998
1883	THEO	VECTOR	S2S2(192)-Th200		1.93061	1.84599	0.4389	0.4279	5.98888	5.85828	0.299582	0.393956	1.8626	0.76333	0.27785	-1.75387	0.998608	0.324672
1884	THEO	VECTOR	S2S34(192)-Th200		1.95451	1.90129	0.8834	0.4344	6.06302	6.0338	0.602986	0.39994	1.8197	1.0102	0.50513	-1.69126	1.28169	0.590883
1885	THEO	VECTOR	S2S83(192)-Th200		1.9556	1.90569	1.3646	0.4426	6.06638	6.04777	0.931441	0.40749	1.6824	1.1867	0.71181	-1.52213	1.44198	0.816528
1886	THEO	VECTOR	S2S2(192)-Th100		1.88972	1.83008	0.7606	0.4897	5.86204	5.80779	0.519166	0.450853	1.6253	0.81318	0.3813	-1.50505	1.05303	0.439849
1887	THEO	VECTOR	S2S34(192)-Th100		1.93856	1.89437	1.2617	0.4425	6.01353	6.01184	0.861204	0.407397	1.651	1.099	0.66023	-1.50947	1.37469	0.753272
1888	THEO	VECTOR	S2S4(192)-Th100		1.82371	1.5904	0.3658	0.7669	5.65726	5.04718	0.249686	0.706064	1.1734	0.3129	-0.15195	-1.17625	0.441835	-0.150356
1889	THEO	VECTOR	S2S8(192)-Th100		1.81025	1.11758	0.2898	0.7486	5.6155	3.54667	0.19781	0.689215	0.50548	-0.6486	-0.60181	-0.761507	-0.819546	-0.665245
1890	THEO	VECTOR	S2S83(192)-Th100		1.94801	1.90729	1.7039	0.4418	6.04285	6.05285	1.16304	0.406753	1.5459	1.2778	0.86508	-1.37742	1.5135	0.989634
1891	THEO	VECTOR	S2S2(192)-Th10		1.83919	1.83216	0.7354	0.6195	5.70529	5.8144	0.501965	0.570356	1.4897	0.8295	0.31562	-1.35116	1.05199	0.340065
1892	THEO	VECTOR	S2S34(192)-Th10		1.92148	1.91799	0.8107	0.5681	5.96054	6.0868	0.553363	0.523034	1.7637	1.0751	0.41933	-1.59486	1.32759	0.46999
1893	THEO	VECTOR	S2S4(192)-Th10		1.62864	1.5807	0.687	0.962	5.05214	5.01639	0.468928	0.885687	0.62338	0.30947	-0.044234	-0.542717	0.449202	-0.0770033
1894	THEO	VECTOR	S2S8(192)-Th10		1.41484	1.26263	0.7441	1.8143	4.38893	4.00698	0.507903	1.67038	-0.59513	-0.053481	-0.74532	0.605254	-0.127988	-0.887029
1895	THEO	VECTOR	S2S83(192)-Th10		1.93964	1.9364	0.8716	0.5674	6.01687	6.14522	0.594932	0.522389	1.8089	1.1509	0.45348	-1.63017	1.40673	0.516862
1896	THEO	VECTOR	S2S8(192)		1.29415	1.25843	2.5575	1.8486	4.01454	3.99366	1.74568	1.70195	-1.4638	0.39267	0.084195	1.60806	0.379404	0.0761299
1897	THEO	VECTOR	S2S4(192)		1.58637	1.57539	1.3007	0.9765	4.92103	4.99956	0.887824	0.899036	0.33009	0.46275	0.22947	-0.210761	0.551682	0.198211
1898	THEO	VECTOR	S2S2(192)		1.83177	1.83073	0.8938	0.6329	5.68226	5.80986	0.610085	0.582693	1.4153	0.86976	0.37977	-1.26606	1.10428	0.401144
1899	THEO	VECTOR	S2S34(192)		1.91893	1.91853	0.8096	0.5821	5.95264	6.0885	0.552612	0.535923	1.7598	1.0805	0.41294	-1.58603	1.32994	0.461127
1900	THEO	VECTOR	S2S83(192)		1.9391	1.93883	0.7939	0.5767	6.0152	6.15292	0.541896	0.530952	1.8328	1.1326	0.41226	-1.64563	1.39928	0.479254
1901	THEO	VECTOR	S2S4(256)-Th50		1.74364	1.56072	0.442	0.9443	5.40889	4.95299	0.301698	0.869391	0.89193	0.29023	-0.21599	-0.879271	0.413612	-0.270192
1902	THEO	VECTOR	S2S8(256)-Th50		1.6751	1.16713	0.3866	1.6053	5.19625	3.70391	0.263883	1.47796	-0.028756	-0.18351	-0.99345	-0.136621	-0.318982	-1.22425
1903	THEO	VECTOR	S2S4(256)-Th5		1.60801	1.56107	0.8836	0.9537	4.98815	4.9541	0.603122	0.878045	0.49522	0.3023	0.036872	-0.403538	0.410151	-0.00777689
1904	THEO	VECTOR	S2S8(256)-Th5		1.3601	1.21183	1.2982	1.6861	4.2191	3.84577	0.886118	1.55235	-0.90833	-0.097235	-0.4449	0.948584	-0.203457	-0.563789
1905	THEO	VECTOR	S2S4(256)-Th25		1.68137	1.56599	0.5018	0.9406	5.2157	4.96972	0.342516	0.865984	0.77483	0.2705	-0.14944	-0.722871	0.399466	-0.182833
1906	THEO	VECTOR	S2S8(256)-Th25		1.55394	1.20526	0.47	1.6745	4.82043	3.82493	0.32081	1.54167	-0.26158	-0.17309	-0.89244	0.16807	-0.269733	-1.09684
1907	THEO	VECTOR	S2S4(256)-Th100		1.82397	1.55838	0.342	0.8773	5.65807	4.94556	0.23344	0.807706	1.0976	0.30447	-0.26285	-1.11843	0.406219	-0.273427
1908	THEO	VECTOR	S2S8(256)-Th100		1.81025	1.10392	0.2894	0.6874	5.6155	3.50332	0.197537	0.63287	0.49951	-0.71984	-0.58195	-0.78333	-0.864437	-0.63985
1909	THEO	VECTOR	S2S4(256)-Th10		1.6296	1.5633	0.6859	0.9512	5.05513	4.96116	0.468178	0.875743	0.59809	0.26506	-0.056277	-0.527551	0.394884	-0.0904016
1910	THEO	VECTOR	S2S8(256)-Th10		1.4155	1.20864	0.7953	1.6823	4.39096	3.83565	0.542851	1.54885	-0.62012	-0.19358	-0.68748	0.611684	-0.296936	-0.836652
1911	THEO	VECTOR	S2S8(256)		1.29538	1.20545	2.4681	1.7024	4.01834	3.82554	1.68466	1.56735	-1.429	0.19743	0.089467	1.60054	0.143389	0.0773313
1912	THEO	VECTOR	S2S4(256)		1.58779	1.55943	1.2069	0.9594	4.92543	4.9489	0.823799	0.883293	0.3399	0.38634	0.18461	-0.239346	0.481664	0.161821
1913	THEO	VECTOR	S2S4(320)-Th50		1.74377	1.53039	0.4104	0.9615	5.40928	4.85672	0.280128	0.885226	0.85089	0.23351	-0.26945	-0.856743	0.329769	-0.30965
1914	THEO	VECTOR	S2S8(320)-Th50		1.6751	1.14332	0.382	1.1576	5.19625	3.62835	0.260743	1.06577	0.10483	-0.48648	-0.73825	-0.261843	-0.628859	-0.86231
1915	THEO	VECTOR	S2S4(320)-Th5		1.60837	1.53408	0.8602	0.9762	4.98926	4.86845	0.58715	0.89876	0.44685	0.2539	-0.018623	-0.3805	0.348976	-0.0499458
1916	THEO	VECTOR	S2S8(320)-Th5		1.36052	1.17579	1.3133	1.2189	4.22042	3.73139	0.896424	1.12221	-0.77395	-0.40502	-0.16823	0.812039	-0.516381	-0.278924
1917	THEO	VECTOR	S2S4(320)-Th25		1.68186	1.53999	0.4826	0.9656	5.21723	4.88719	0.32941	0.889001	0.72646	0.2221	-0.20493	-0.70091	0.343094	-0.226033
1918	THEO	VECTOR	S2S8(320)-Th25		1.55429	1.16375	0.472	1.2019	4.82152	3.6932	0.322175	1.10656	-0.15288	-0.52287	-0.63854	0.00604101	-0.610674	-0.750061
1919	THEO	VECTOR	S2S4(320)-Th100		1.82423	1.4794	0.3233	1.1348	5.65887	4.69491	0.220676	1.04478	0.89138	0.2765	-0.50482	-0.978531	0.312055	-0.618165
1920	THEO	VECTOR	S2S8(320)-Th100		1.81038	1.03643	0.289	0.3121	5.6159	3.28915	0.197264	0.287342	0.55887	-1.0409	-0.3947	-0.904223	-1.24786	-0.302748
1921	THEO	VECTOR	S2S4(320)-Th10		1.63009	1.53663	0.6798	0.9728	5.05663	4.87653	0.464014	0.89563	0.56469	0.23379	-0.091822	-0.508547	0.338569	-0.123801
1922	THEO	VECTOR	S2S8(320)-Th10		1.41583	1.17758	0.8165	1.217	4.39198	3.73708	0.557322	1.12046	-0.49308	-0.49304	-0.41283	0.446875	-0.598284	-0.493225
1923	THEO	VECTOR	S2S8(320)		1.29579	1.17183	2.4027	1.2193	4.01961	3.71882	1.64002	1.12258	-1.2776	-0.15891	0.32847	1.37429	-0.232732	0.304793
1924	THEO	VECTOR	S2S4(320)		1.58815	1.52601	1.1293	0.9874	4.92654	4.84282	0.770831	0.909072	0.31235	0.32018	0.10299	-0.223764	0.389156	0.091449
1925	THEO	VECTOR	S2S34(384)-Th500		1.99434	1.75932	0.201	0.4086	6.18657	5.58324	0.137197	0.376187	1.9333	0.56287	0.071968	-1.91845	0.774412	0.132902
1926	THEO	VECTOR	S2S83(384)-Th500		2.00686	1.96919	0.4125	0.2431	6.22539	6.24926	0.281562	0.223815	2.2691	0.96281	0.45498	-2.11592	1.26435	0.519706
1927	THEO	VECTOR	S2S2(384)-Th50		1.87292	1.83008	0.5007	0.4882	5.8099	5.80779	0.341765	0.449472	1.6786	0.71722	0.27847	-1.56348	0.952079	0.321219
1928	THEO	VECTOR	S2S34(384)-Th50		1.96198	1.9449	0.64	0.3824	6.08617	6.1722	0.436847	0.352065	1.9991	0.99992	0.46417	-1.84662	1.29616	0.524727
1929	THEO	VECTOR	S2S4(384)-Th50		1.74402	1.52681	0.3896	1.0303	5.41006	4.84538	0.265931	0.948569	0.83079	0.26515	-0.32284	-0.838052	0.357449	-0.379062
1930	THEO	VECTOR	S2S8(384)-Th50		1.67522	1.07696	0.3812	0.7042	5.19663	3.41776	0.260197	0.648337	0.19509	-0.85042	-0.49994	-0.408511	-1.01479	-0.540859
1931	THEO	VECTOR	S2S83(384)-Th50		2.00286	1.98707	0.7543	0.3674	6.213	6.30603	0.514866	0.338255	2.1116	1.1627	0.54372	-1.94853	1.454	0.613645
1932	THEO	VECTOR	S2S2(384)-Th5		1.84625	1.83281	0.5991	0.4783	5.72717	5.81646	0.40893	0.440358	1.6108	0.72245	0.3388	-1.47587	0.968532	0.375053
1933	THEO	VECTOR	S2S34(384)-Th5		1.95587	1.95329	0.5715	0.377	6.06722	6.19882	0.390091	0.347093	2.038	0.99872	0.4429	-1.8714	1.28717	0.508249
1934	THEO	VECTOR	S2S4(384)-Th5		1.60849	1.53663	0.8246	1.0179	4.98963	4.87653	0.562851	0.937152	0.45985	0.28305	-0.052359	-0.385234	0.365971	-0.085984
1935	THEO	VECTOR	S2S8(384)-Th5		1.36041	1.07399	1.3155	0.6985	4.22009	3.40834	0.897926	0.64309	-0.73685	-0.89581	0.066662	0.648696	-1.0671	0.111905
1936	THEO	VECTOR	S2S83(384)-Th5		2.00231	2.00107	0.5801	0.3674	6.21129	6.35046	0.395961	0.338255	2.1851	1.1319	0.47889	-2.01056	1.43903	0.545284
1937	THEO	VECTOR	S2S2(384)-Th25		1.85883	1.83437	0.5003	0.4781	5.7662	5.82142	0.341492	0.440173	1.664	0.70235	0.29005	-1.54051	0.948315	0.327637
1938	THEO	VECTOR	S2S34(384)-Th25		1.95899	1.9514	0.5772	0.3768	6.0769	6.1928	0.393982	0.346909	2.0345	1.0017	0.44725	-1.87285	1.28737	0.50782
1939	THEO	VECTOR	S2S4(384)-Th25		1.68186	1.53686	0.4661	1.0131	5.21723	4.87727	0.318148	0.932733	0.71448	0.2406	-0.23481	-0.686867	0.347563	-0.267742
1940	THEO	VECTOR	S2S8(384)-Th25		1.55418	1.07626	0.4725	0.6975	4.82115	3.41554	0.322516	0.642169	-0.07631	-0.94732	-0.39313	-0.121744	-1.08864	-0.382964
1941	THEO	VECTOR	S2S83(384)-Th25		2.00272	1.99709	0.645	0.3634	6.21257	6.33781	0.44026	0.334572	2.1647	1.1473	0.51576	-1.98896	1.44825	0.575046
1942	THEO	VECTOR	S2S2(384)-Th200		1.93451	1.85542	0.3413	0.3903	6.00098	5.88821	0.232963	0.359338	1.9273	0.73179	0.26904	-1.8255	0.994337	0.316891
1943	THEO	VECTOR	S2S34(384)-Th200		1.97791	1.94964	0.605	0.3161	6.13561	6.18722	0.412957	0.291024	2.0842	0.99738	0.48821	-1.9255	1.28715	0.548715
1944	THEO	VECTOR	S2S83(384)-Th200		2.00424	1.98174	0.8725	0.2972	6.21727	6.2891	0.595546	0.273624	2.0824	1.1412	0.63144	-1.94933	1.4342	0.696323
1945	THEO	VECTOR	S2S2(384)-Th100		1.89637	1.82086	0.4815	0.5161	5.88265	5.77854	0.328659	0.475159	1.7148	0.73638	0.22579	-1.6175	0.949004	0.271163
1946	THEO	VECTOR	S2S34(384)-Th100		1.96769	1.93465	0.7024	0.3861	6.10389	6.13966	0.47944	0.355472	1.9783	1.013	0.4695	-1.82792	1.30037	0.551166
1947	THEO	VECTOR	S2S4(384)-Th100		1.82423	1.45431	0.3099	1.255	5.65887	4.61528	0.21153	1.15544	0.80091	0.28472	-0.61978	-0.920989	0.311976	-0.758939
1948	THEO	VECTOR	S2S8(384)-Th100		1.81038	0.99001	0.2888	0.1996	5.6159	3.14182	0.197127	0.183766	0.52849	-1.1975	-0.37056	-0.909208	-1.44349	-0.250278
1949	THEO	VECTOR	S2S83(384)-Th100		2.00355	1.976	0.8886	0.3636	6.21514	6.27089	0.606535	0.334756	2.0523	1.1793	0.60186	-1.91444	1.46121	0.652911
1950	THEO	VECTOR	S2S2(384)-Th10		1.8486	1.8319	0.5531	0.4785	5.73448	5.81357	0.377532	0.440542	1.6282	0.70765	0.31703	-1.49683	0.948744	0.351885
1951	THEO	VECTOR	S2S34(384)-Th10		1.95668	1.95329	0.5614	0.3766	6.06975	6.19882	0.383197	0.346725	2.0414	0.99576	0.43854	-1.87654	1.28473	0.504992
1952	THEO	VECTOR	S2S4(384)-Th10		1.63033	1.53906	0.6604	1.0146	5.05738	4.88425	0.450772	0.934114	0.55618	0.24933	-0.12606	-0.505351	0.357173	-0.153296
1953	THEO	VECTOR	S2S8(384)-Th10		1.41572	1.07478	0.8199	0.6959	4.39164	3.41083	0.559642	0.640696	-0.4525	-0.98679	-0.1823	0.328433	-1.10776	-0.148728
1954	THEO	VECTOR	S2S83(384)-Th10		2.00231	2.00066	0.5883	0.3654	6.21129	6.34915	0.401558	0.336414	2.1817	1.1349	0.48325	-2.00863	1.43988	0.548576
1955	THEO	VECTOR	S2S8(384)		1.29579	1.07391	2.3863	0.6878	4.01961	3.40807	1.62883	0.633238	-1.2151	-0.64147	0.57025	1.22878	-0.859195	0.656847
1956	THEO	VECTOR	S2S4(384)		1.58815	1.53096	1.0615	1.024	4.92654	4.85855	0.724552	0.942768	0.32505	0.31556	0.053353	-0.236873	0.405812	0.0269066
1957	THEO	VECTOR	S2S2(384)		1.84194	1.83138	0.6635	0.4798	5.7138	5.81192	0.452888	0.441739	1.5715	0.7307	0.37013	-1.4466	0.980437	0.398435
1958	THEO	VECTOR	S2S34(384)		1.95533	1.95289	0.5922	0.379	6.06554	6.19753	0.40422	0.348935	2.031	1.0046	0.45161	-1.86151	1.2935	0.512026
1959	THEO	VECTOR	S2S83(384)		2.00204	2.00107	0.5832	0.3693	6.21044	6.35046	0.398077	0.340004	2.1851	1.1319	0.47889	-2.00844	1.44018	0.546134
1960	THEO	VECTOR	S2S34(768)-Th500		1.99489	1.75957	0.1729	0.4391	6.18827	5.58405	0.118017	0.404267	1.9321	0.57009	0.039756	-1.91991	0.781351	0.0975919
1961	THEO	VECTOR	S2S83(768)-Th500		2.01113	1.97873	0.3011	0.2449	6.23865	6.27956	0.205523	0.225473	2.3218	0.94977	0.41629	-2.17488	1.26609	0.478309
1962	THEO	VECTOR	S2S2(768)-Th50		1.87331	1.81749	0.3135	0.5251	5.81113	5.76785	0.213987	0.483445	1.7145	0.66291	0.16098	-1.61754	0.899072	0.22053
1963	THEO	VECTOR	S2S34(768)-Th50		1.96361	1.94531	0.3261	0.3027	6.09123	6.17348	0.222587	0.278687	2.1521	0.88476	0.38943	-1.9998	1.1749	0.440172
1964	THEO	VECTOR	S2S4(768)-Th50		1.74415	1.41299	0.3542	1.7714	5.41045	4.48416	0.241768	1.63088	0.38392	0.41607	-0.92309	-0.465809	0.406656	-1.0748
1965	THEO	VECTOR	S2S83(768)-Th50		2.0103	1.99571	0.3557	0.2406	6.23608	6.33345	0.242792	0.221514	2.3302	1.0066	0.46085	-2.16957	1.3093	0.512148
1966	THEO	VECTOR	S2S2(768)-Th5		1.84677	1.81775	0.4098	0.5031	5.7288	5.76867	0.279719	0.46319	1.6544	0.65741	0.23408	-1.52238	0.886214	0.262506
1967	THEO	VECTOR	S2S34(768)-Th5		1.9575	1.95031	0.3328	0.2817	6.07227	6.18937	0.227161	0.259353	2.1599	0.87403	0.4022	-1.99962	1.1749	0.452452
1968	THEO	VECTOR	S2S4(768)-Th5		1.60897	1.42678	0.7478	1.7122	4.99111	4.52791	0.510429	1.57638	0.057278	0.41778	-0.62455	-0.0513227	0.41121	-0.786157
1969	THEO	VECTOR	S2S83(768)-Th5		2.01003	2.00644	0.3185	0.2191	6.23522	6.36749	0.2174	0.201719	2.3663	1.0035	0.4654	-2.20394	1.31022	0.50797
1970	THEO	VECTOR	S2S2(768)-Th25		1.85922	1.82164	0.3374	0.5103	5.76743	5.78101	0.2303	0.469819	1.6933	0.65156	0.19201	-1.58286	0.895987	0.246246
1971	THEO	VECTOR	S2S34(768)-Th25		1.96048	1.95004	0.3184	0.2885	6.08154	6.18851	0.217332	0.265614	2.1595	0.87644	0.39146	-2.00657	1.1754	0.446272
1972	THEO	VECTOR	S2S4(768)-Th25		1.68223	1.42689	0.4403	1.7181	5.21837	4.52826	0.300537	1.58181	0.29031	0.39791	-0.80235	-0.322329	0.389199	-0.947255
1973	THEO	VECTOR	S2S83(768)-Th25		2.0103	2.00259	0.3302	0.2264	6.23608	6.35526	0.225386	0.20844	2.3444	0.99234	0.45416	-2.19245	1.31003	0.508577
1974	THEO	VECTOR	S2S2(768)-Th200		1.93478	1.76541	0.2415	0.7048	6.00182	5.60258	0.164842	0.64889	1.7111	0.69281	-0.055274	-1.66745	0.916711	-0.0415508
1975	THEO	VECTOR	S2S34(768)-Th200		1.97914	1.93223	0.341	0.3431	6.13942	6.13197	0.232758	0.315883	2.141	0.88914	0.33943	-2.01105	1.17002	0.407008
1976	THEO	VECTOR	S2S83(768)-Th200		2.01072	1.9879	0.445	0.2459	6.23736	6.30864	0.303745	0.226393	2.2805	1.0191	0.48445	-2.12847	1.32046	0.539152
1977	THEO	VECTOR	S2S2(768)-Th100		1.89663	1.79814	0.2954	0.5901	5.88348	5.70643	0.201632	0.543289	1.7211	0.68161	0.084302	-1.62828	0.913469	0.127007
1978	THEO	VECTOR	S2S34(768)-Th100		1.96919	1.93371	0.3476	0.3296	6.10853	6.13667	0.237263	0.303454	2.1229	0.87723	0.35537	-1.98957	1.16416	0.418136
1979	THEO	VECTOR	S2S4(768)-Th100		1.82436	1.32214	0.2822	1.9618	5.65928	4.19584	0.192622	1.80617	0.35145	0.39761	-1.1994	-0.516768	0.33376	-1.5093
1980	THEO	VECTOR	S2S83(768)-Th100		2.01058	1.98584	0.4038	0.2534	6.23693	6.30212	0.275623	0.233298	2.2978	1.0043	0.46267	-2.13756	1.3032	0.520428
1981	THEO	VECTOR	S2S2(768)-Th10		1.84913	1.81904	0.3831	0.5039	5.7361	5.77278	0.261494	0.463927	1.6649	0.64853	0.22101	-1.5388	0.88598	0.256552
1982	THEO	VECTOR	S2S34(768)-Th10		1.95831	1.95153	0.3255	0.2823	6.0748	6.19323	0.222178	0.259906	2.1599	0.87403	0.4022	-2.00466	1.17595	0.451373
1983	THEO	VECTOR	S2S4(768)-Th10		1.63069	1.42897	0.6202	1.7097	5.0585	4.53488	0.423332	1.57407	0.13934	0.39831	-0.69157	-0.14888	0.400382	-0.836561
1984	THEO	VECTOR	S2S83(768)-Th10		2.01003	2.00589	0.3197	0.2198	6.23522	6.36575	0.218219	0.202364	2.3663	1.0035	0.4654	-2.20244	1.30978	0.5081
1985	THEO	VECTOR	S2S4(768)		1.58886	1.41037	0.9162	1.7662	4.92874	4.47586	0.625374	1.62609	-0.090984	0.44224	-0.59683	0.0935683	0.43024	-0.78409
1986	THEO	VECTOR	S2S2(768)		1.84233	1.81632	0.4415	0.5049	5.71501	5.76415	0.301356	0.464847	1.6256	0.65679	0.25234	-1.4988	0.888885	0.268987
1987	THEO	VECTOR	S2S34(768)		1.95709	1.95058	0.341	0.281	6.07101	6.19023	0.232758	0.258709	2.1564	0.87699	0.40655	-1.99713	1.17703	0.45518
1988	THEO	VECTOR	S2S83(768)		2.00989	2.00644	0.3195	0.2192	6.2348	6.36749	0.218082	0.201811	2.3663	1.0035	0.4654	-2.20347	1.31043	0.507976
1989	THEO	VECTOR	S2S34(1500)-Th500		1.99503	1.47748	0.1374	1.5368	6.1887	4.68883	0.0937857	1.41489	1.128	0.61425	-0.9385	-1.29417	0.594685	-1.17394
1990	THEO	VECTOR	S2S83(1500)-Th500		2.01182	1.8118	0.1741	0.9603	6.24079	5.74979	0.118836	0.884122	1.841	0.96571	-0.25645	-1.83642	1.18333	-0.248824
1991	THEO	VECTOR	S2S2(1500)-Th50		1.87384	1.37168	0.2433	1.9852	5.81277	4.35308	0.16607	1.82772	0.51899	0.547	-1.2159	-0.683031	0.501137	-1.53203
1992	THEO	VECTOR	S2S34(1500)-Th50		1.96429	1.73823	0.1979	0.7471	6.09334	5.51631	0.135081	0.687834	1.7174	0.67774	-0.14785	-1.71939	0.864893	-0.125242
1993	THEO	VECTOR	S2S83(1500)-Th50		2.01085	1.88005	0.1961	0.4308	6.23779	5.96639	0.133853	0.396626	2.1374	0.82689	0.15935	-2.06391	1.08453	0.217127
1994	THEO	VECTOR	S2S2(1500)-Th25		1.86001	1.36615	0.2688	1.9859	5.76987	4.3355	0.183476	1.82836	0.4901	0.54637	-1.1976	-0.638188	0.481482	-1.51952
1995	THEO	VECTOR	S2S34(1500)-Th25		1.96116	1.72518	0.2052	0.7214	6.08364	5.4749	0.140064	0.664173	1.7109	0.64508	-0.13356	-1.70253	0.820183	-0.11935
1996	THEO	VECTOR	S2S83(1500)-Th25		2.01072	1.8778	0.1969	0.4093	6.23736	5.95926	0.134399	0.376831	2.1451	0.81615	0.17212	-2.06753	1.07373	0.229275
1997	THEO	VECTOR	S2S2(1500)-Th200		1.93492	1.39185	0.1819	1.9532	6.00224	4.41706	0.12416	1.79826	0.69525	0.60384	-1.2293	-0.895665	0.563737	-1.59216
[truncated: 14,343 more rows]
[truncated: 1 more columns]

## Sheet:  LIFE scores & caterogies
													Parameters								Ordination scores
					VERNACULAR GROUP	ORGANIZATION LEVEL	SIZE	ECOLOGY					Fractal parameters (corrected)				Standardized data				PCA (correlation matrix of raw data)			ISOMAP (standardized data)
	GROUP	SUBGROUP	Shape code	Species (+ specific parts)			Magnitude log10		AQ	TE	HY	EB	DSI	DSK	LSI	LSK	s-DSI	s-DSK	s-LSI	s-LSK	PC1	PC2	PC3	C0	C1	C2
1	LIFE	LIFE	A3	Korarchaeum cryptofilum	Archaea	P-s	-6	AQ + HY	1	0	1	0	1.66053	0.991381	0.3855	0.2048	8.77092	4.09264	0.985098	1.09138	0.21667	-1.3104	-0.24899	-0.486591	-1.48963	-0.129177
2	LIFE	LIFE	A7-1	Nitrosphaera viennensis	Archaea	P-s	-7	HY	0	0	1	0	1.99379	1.00577	0.1267	0.2718	10.5312	4.15204	0.323766	1.44842	0.91867	-0.99719	-0.56011	-1.3456	-1.23719	-0.606179
3	LIFE	LIFE	A7-2	Cenarchaeum symbiosum	Archaea	P-s	-6	EB	0	0	0	1	1.91518	1.03635	0.2003	0.3206	10.116	4.27828	0.511842	1.70847	0.78946	-0.9576	-0.49749	-1.16988	-1.19039	-0.467337
4	LIFE	LIFE	A9-1	Thermofilum pendens	Archaea	P-s	-6	AQ + HY	1	0	1	0	1.60861	0.990977	0.4164	0.2053	8.49666	4.09097	1.06406	1.09404	0.11002	-1.3437	-0.2163	-0.34975	-1.51453	-0.103993
5	LIFE	LIFE	A9-2	Caldivirga maquilingensis	Archaea	P-s	-6	AQ + HY	1	0	1	0	1.74553	0.991704	0.3365	0.2042	9.21991	4.09397	0.859885	1.08818	0.40029	-1.2397	-0.31758	-0.727225	-1.4636	-0.180153
6	LIFE	LIFE	A9-3	Pyrobaculum calidifontis	Archaea	P-s	-6	AQ + HY	1	0	1	0	1.82423	0.995425	0.2784	0.2205	9.63558	4.10933	0.711417	1.17504	0.55729	-1.1607	-0.38367	-0.94959	-1.40924	-0.27168
7	LIFE	LIFE	A9-4	Thermoproteus tenax	Archaea	P-s	-6	AQ + HY	1	0	1	0	1.67718	0.996317	0.3838	0.2258	8.85888	4.11301	0.980754	1.20329	0.26007	-1.2588	-0.27368	-0.532647	-1.46099	-0.143264
8	LIFE	LIFE	A9-5	Thermoproteus sp. (antler-shaped)	Archaea	P-a/c	-4	AQ + HY	1	0	1	0	1.17013	1.00905	0.3977	0.2647	6.18064	4.16558	1.01627	1.41058	-0.68611	-1.7019	-0.0096458	0.606636	-1.7395	0.00659627
9	LIFE	LIFE	A10-1	Sulfolobus solfataricus	Archaea	P-s	-6	AQ + HY	1	0	1	0	1.93802	1.0043	0.179	0.2508	10.2366	4.14596	0.457413	1.33651	0.8021	-1.0602	-0.50878	-1.23027	-1.30449	-0.485736
10	LIFE	LIFE	A10-2	Sulfolobus tengchongensis	Archaea	P-s	-6	AQ + HY	1	0	1	0	2.01085	1.01407	0.1118	0.3053	10.6213	4.18632	0.285691	1.62694	0.94711	-0.96264	-0.60475	-1.3711	-1.17881	-0.659654
11	LIFE	LIFE	A10-3	Acidianus convivator	Archaea	P-s	-6	AQ + HY	1	0	1	0	2.00699	1.00168	0.1143	0.2515	10.6009	4.13517	0.29208	1.34024	0.95571	-1.0144	-0.57567	-1.38351	-1.25195	-0.623406
12	LIFE	LIFE	A11-1	Acidilobus saccharovorans	Archaea	P-s	-6	AQ + HY	1	0	1	0	1.50777	1.07652	1.1851	0.374	7.96401	4.44412	3.02838	1.99304	-0.27256	-0.94927	0.15185	0.125093	-1.12847	0.291685
13	LIFE	LIFE	A11-2	Desulfurococcus mobilis	Archaea	P-s	-6	AQ + HY	1	0	1	0	1.57634	1.3118	1.179	0.4429	8.32621	5.41538	3.01279	2.36021	0.16838	-0.39912	0.2783	-0.200526	-0.409071	0.368025
14	LIFE	LIFE	A11-3	Pyrolobus fumarii	Archaea	P-s	-6	AQ + HY	1	0	1	0	1.99009	0.998265	0.1306	0.2344	10.5116	4.12106	0.333732	1.24911	0.91955	-1.0382	-0.5438	-1.34568	-1.28328	-0.581103
15	LIFE	LIFE	A11-4	Pyrodictium abyssi (lattice)	Archaea	P-a/c	-5	AQ	1	0	0	0	1.83359	1.6296	0.2884	0.2729	9.68501	6.72736	0.736971	1.45428	1.4711	0.10855	0.16397	-1.43977	0.316426	0.216289
16	LIFE	LIFE	A11-5	Desulfurococcus mucosus (lattice)	Archaea	P-a/c	-5	AQ + HY	1	0	1	0	1.67854	1.41506	0.505	0.5402	8.86602	5.84168	1.29047	2.87872	0.70729	-0.234	-0.027984	-0.730992	-0.177218	-0.0105442
17	LIFE	LIFE	A11-6	Desulfurococcus mucosus (one cell)	Archaea	P-s	-6	AQ + HY	1	0	1	0	1.93775	1.18554	0.2036	0.3562	10.2352	4.89418	0.520275	1.89819	1.0296	-0.62428	-0.39523	-1.31986	-0.769874	-0.347315
18	LIFE	LIFE	A11-7	Pyrodictium occultum	Archaea	P-s	-7	AQ	1	0	0	0	2.00617	1.06427	0.116	0.3134	10.5966	4.39354	0.296424	1.6701	1.0165	-0.86207	-0.55434	-1.40882	-1.05469	-0.587372
19	LIFE	LIFE	A13	Nanoarchaeum equitans	Archaea	P-s	-7	AQ + EB	1	0	0	1	2.00231	0.981024	0.1187	0.2153	10.5762	4.04988	0.303323	1.14733	0.91621	-1.076	-0.5654	-1.37895	-1.33678	-0.599968
20	LIFE	LIFE	A14-1	Thermococcus chitonophagus	Archaea	P-s	-6	AQ	1	0	0	0	1.61411	1.37286	1.6835	0.4082	8.52572	5.66746	4.30198	2.17529	0.14934	-0.12157	0.55488	-0.177997	-0.140618	0.67062
21	LIFE	LIFE	A14-2	Pyrococcus furiosius	Archaea	P-s	-6	AQ + HY	1	0	1	0	1.59372	1.18678	1.1629	0.3454	8.41803	4.89929	2.97165	1.84063	0.053686	-0.6781	0.21128	-0.207178	-0.805971	0.345894
22	LIFE	LIFE	A15	Methanopyrus kandleri	Archaea	P-s	-5	AQ + HY	1	0	1	0	1.80367	0.991462	0.2943	0.2015	9.52698	4.09297	0.752048	1.07379	0.51002	-1.207	-0.36536	-0.891437	-1.44163	-0.242608
23	LIFE	LIFE	A16-1	Methanobrevibacter ruminantium	Archaea	P-s	-5	EB	0	0	0	1	1.94193	0.989768	0.1718	0.2062	10.2573	4.08598	0.439014	1.09884	0.80645	-1.1041	-0.49682	-1.24935	-1.3716	-0.472696
24	LIFE	LIFE	A16-2	Methanosphaera stadtmanae	Archaea	P-s	-6	EB	0	0	0	1	2.01251	1.00103	0.1093	0.2558	10.6301	4.13248	0.279303	1.36315	0.95185	-1.009	-0.58206	-1.39243	-1.2464	-0.637172
25	LIFE	LIFE	A16-3	Methanobacterium thermoautotrophicum	Archaea	P-a/c	-6	AQ + HY	1	0	1	0	1.96524	0.983743	0.1527	0.2036	10.3804	4.06111	0.390206	1.08498	0.8581	-1.1064	-0.52396	-1.29908	-1.36802	-0.519935
26	LIFE	LIFE	A16-4	Methanobrevibacter smithi	Archaea	P-s	-6	AQ + HY	1	0	1	0	1.96551	0.99001	0.1525	0.2026	10.3818	4.08698	0.389695	1.07965	0.87267	-1.0869	-0.51475	-1.30128	-1.35016	-0.519044
27	LIFE	LIFE	A17-1	Methanococcus maripaludis	Archaea	P-s	-6	AQ + HY	1	0	1	0	1.77828	1.61028	0.881	0.3912	9.39284	6.64759	2.25129	2.0847	1.0985	0.26101	0.35192	-1.06834	0.402269	0.408752
28	LIFE	LIFE	A17-2	Methanococcus vannielli	Archaea	P-s	-6	AQ + HY	1	0	1	0	1.65188	1.26273	1.0388	0.4964	8.72523	5.21281	2.65453	2.64531	0.25024	-0.43946	0.096567	-0.414798	-0.563378	0.247146
29	LIFE	LIFE	A17-3	Methanocaldococcus villosus (one cell)	Archaea	P-s	-6	AQ + HY	1	0	1	0	1.76109	1.66591	1.1031	0.7953	9.30209	6.87723	2.81884	4.23814	0.91426	0.64424	0.25174	-0.844562	0.802743	0.328671
30	LIFE	LIFE	A17-4	Methanocaldococcus villosus (aggregate)	Archaea	P-a/c	-5	AQ + HY	1	0	1	0	1.7183	1.43845	0.631	0.4358	9.07607	5.93823	1.61244	2.32237	0.80733	-0.17508	0.08572	-0.845065	-0.126585	0.143944
31	LIFE	LIFE	A18-1	Picrophilus torridus	Archaea	P-s	-6	AQ + HY	1	0	1	0	2.00975	1.00397	0.1124	0.2403	10.6155	4.14461	0.287225	1.28056	0.95957	-1.0197	-0.56929	-1.39515	-1.24967	-0.620942
32	LIFE	LIFE	A18-2	Thermoplasma acidophilum	Archaea	P-s	-6	HY	0	0	1	0	1.83164	1.04873	0.2961	0.3289	9.6747	4.32938	0.756648	1.7527	0.59919	-0.98864	-0.4043	-0.953215	-1.19094	-0.333611
33	LIFE	LIFE	A18-3	Ferroplasma acidophilum (shape 1)	Archaea	P-s	-6	AQ + HY	1	0	1	0	1.86054	1.00103	0.2516	0.2262	9.82735	4.13248	0.642933	1.20542	0.63773	-1.1262	-0.42392	-1.03824	-1.36946	-0.341736
34	LIFE	LIFE	A18-4	Ferroplasma acidophilum (shape 2)	Archaea	P-s	-6	AQ + HY	1	0	1	0	1.76516	1.1292	0.4142	0.306	9.32355	4.66158	1.05844	1.63067	0.57449	-0.86764	-0.23872	-0.833513	-1.01617	-0.13825
35	LIFE	LIFE	A19-1	Archaeoglobus profundus	Archaea	P-s	-6	AQ + HY	1	0	1	0	1.9617	1.00389	0.1564	0.2543	10.3617	4.14427	0.399661	1.35516	0.84599	-1.0471	-0.52789	-1.2775	-1.28052	-0.536309
36	LIFE	LIFE	A19-2	Archaeoglobus veneficus	Archaea	P-s	-6	AQ + HY	1	0	1	0	1.27983	1.02595	2.1574	0.2627	6.76006	4.23533	5.51297	1.39992	-1.0644	-1.0374	0.71806	1.01003	-1.26055	0.818523
37	LIFE	LIFE	A19-3	Ferroglobus placidus	Archaea	P-s	-6	AQ + HY	1	0	1	0	1.59289	0.997696	0.8215	0.231	8.41364	4.11871	2.09924	1.231	-0.058875	-1.2141	-0.035248	-0.205058	-1.42971	0.138995
38	LIFE	LIFE	A19-4	Archaeoglobus fulgidus	Archaea	P-s	-6	AQ + HY	1	0	1	0	1.79325	1.47209	0.6018	0.3255	9.47196	6.07709	1.53783	1.73459	1.0333	-0.11788	0.13409	-1.10635	-0.0491078	0.227225
39	LIFE	LIFE	A20	Aciduliprofundum boonei	Archaea	P-s	-6	AQ + HY	1	0	1	0	1.9868	0.996235	0.1344	0.2307	10.4943	4.11268	0.343443	1.2294	0.91955	-1.0382	-0.5438	-1.33885	-1.29549	-0.572937
40	LIFE	LIFE	A21-1	Methanolobus tindarius	Archaea	P-s	-6	AQ + HY	1	0	1	0	1.57811	0.99421	0.712	0.2236	8.33554	4.10431	1.81943	1.19156	-0.049892	-1.281	-0.080783	-0.196723	-1.46348	0.0744089
41	LIFE	LIFE	A21-2	Methanosarcina barkeri	Archaea	P-a/c	-6	AQ + HY + EB	1	0	1	1	1.9964	0.994858	0.1244	0.2474	10.545	4.10699	0.317889	1.31839	0.91919	-1.0404	-0.57533	-1.35534	-1.27959	-0.603406
42	LIFE	LIFE	A21-3	Methanosarcina barkeri	Archaea	P-s	-6	AQ + HY + EB	1	0	1	1	2.01003	0.995425	0.1119	0.2445	10.6169	4.10933	0.285947	1.30294	0.95957	-1.0197	-0.56929	-1.39021	-1.27191	-0.62602
43	LIFE	LIFE	A21-4	Methanolobus vulcani	Archaea	P-a/c	-6	AQ + HY	1	0	1	0	1.93182	1.10222	0.1901	0.282	10.2039	4.55022	0.485777	1.50277	0.9143	-0.85538	-0.42624	-1.26992	-1.02238	-0.386652
44	LIFE	LIFE	A21-5	Methanolobus vulcani	Archaea	P-s	-6	AQ + HY	1	0	1	0	2.00451	0.985266	0.1164	0.2262	10.5878	4.06739	0.297446	1.20542	0.92692	-1.0512	-0.56257	-1.38162	-1.31531	-0.60958
45	LIFE	LIFE	A21-6	Methanosaeta concilii	Archaea	P-s	-6	AQ + HY	1	0	1	0	1.84782	0.989526	0.2584	0.2053	9.76016	4.08498	0.66031	1.09404	0.60894	-1.163	-0.41081	-1.01138	-1.42417	-0.30406
46	LIFE	LIFE	A21-7	Methanosaeta concilii	Archaea	P-a/c	-5	AQ + HY	1	0	1	0	1.40516	0.993967	0.4264	0.2107	7.42202	4.10331	1.08961	1.12282	-0.26295	-1.5308	-0.10792	0.128048	-1.624	-0.0398042
47	LIFE	LIFE	A22-1	Methanocella conradii	Archaea	P-s	-6	AQ + HY	1	0	1	0	1.62515	0.988077	0.6169	0.2056	8.58404	4.079	1.57641	1.09564	0.077575	-1.2655	-0.1396	-0.337629	-1.49872	0.00749543
48	LIFE	LIFE	A22-2	Methanocella paludicola	Archaea	P-s	-6	AQ + HY	1	0	1	0	1.85017	0.988641	0.2536	0.1999	9.77261	4.08132	0.648044	1.06526	0.61627	-1.1713	-0.40879	-1.01872	-1.42829	-0.306528
49	LIFE	LIFE	A23-1	Methanofollis formosanus	Archaea	P-s	-7	AQ + EB	1	0	0	1	1.99544	0.979827	0.1253	0.2036	10.5399	4.04494	0.320189	1.08498	0.92047	-1.0838	-0.54828	-1.36972	-1.3543	-0.577735
50	LIFE	LIFE	A23-2	Methanoplanus petrolearius	Archaea	P-s	-6	AQ + HY	1	0	1	0	1.93559	0.994129	0.1793	0.204	10.2238	4.10398	0.458179	1.08711	0.80684	-1.1065	-0.48608	-1.23578	-1.36659	-0.459562
51	LIFE	LIFE	A24-1	Halococcus morrhuae	Archaea	P-s	-6	AQ + HY	1	0	1	0	1.99173	1.00381	0.1289	0.2321	10.5203	4.14393	0.329388	1.23686	0.91955	-1.0382	-0.5438	-1.35548	-1.26593	-0.580958
52	LIFE	LIFE	A24-2	Haloferax sufurifontis	Archaea	P-s	-6	AQ + HY	1	0	1	0	1.93128	1.00438	0.1822	0.24	10.201	4.1463	0.46559	1.27896	0.78748	-1.075	-0.4972	-1.21663	-1.31742	-0.469917
53	LIFE	LIFE	A24-3	Natronobacterium gregoryi	Archaea	P-s	-5	AQ + HY	1	0	1	0	1.95926	0.993967	0.1578	0.2117	10.3488	4.10331	0.403239	1.12815	0.84687	-1.0881	-0.51158	-1.28284	-1.33926	-0.513108
54	LIFE	LIFE	B0-1	Pelagibacter ubique (shape 1)	Bacteria	P-s	-7	AQ	1	0	0	0	1.94855	0.992431	0.1689	0.2167	10.2923	4.09697	0.431603	1.15479	0.82106	-1.0892	-0.5084	-1.25859	-1.35136	-0.492889
55	LIFE	LIFE	B0-2	Pelagibacter ubique (shape 2)	Bacteria	P-s	-7	AQ	1	0	0	0	1.98229	0.982063	0.138	0.2027	10.4704	4.05417	0.352642	1.08019	0.88005	-1.0999	-0.53352	-1.33799	-1.35833	-0.550468
56	LIFE	LIFE	B0-3	Mycoplasma genitalium	Bacteria	P-s	-7	EB	0	0	0	1	1.93276	0.992996	0.1819	0.2123	10.2089	4.09931	0.464823	1.13134	0.7845	-1.1106	-0.48726	-1.2252	-1.36576	-0.458359
57	LIFE	LIFE	B0-4	Ultra small bacteria 1	Bacteria	P-s	-7	AQ	1	0	0	0	2.00039	1.02353	0.1224	0.2716	10.566	4.22535	0.312778	1.44735	0.95519	-0.97112	-0.56046	-1.37487	-1.18035	-0.608957
58	LIFE	LIFE	B0-5	Ultra small bacteria 2	Bacteria	P-s	-7	AQ	1	0	0	0	1.97068	0.994777	0.1495	0.2129	10.4091	4.10665	0.382029	1.13454	0.86881	-1.0815	-0.52113	-1.30976	-1.32353	-0.53107
59	LIFE	LIFE	B0-6	Ultra small bacteria 3	Bacteria	P-s	-7	AQ	1	0	0	0	1.84167	1.29538	0.4616	0.3101	9.72771	5.3476	1.17956	1.65252	0.93421	-0.45443	-0.09674	-1.13036	-0.52179	-0.00466673
60	LIFE	LIFE	B3-1	Bdellovibrio bacteriovorus	Bacteria	P-s	-6	HY	0	0	1	0	1.39854	1.01152	0.9183	0.2606	7.3871	4.17577	2.3466	1.38873	-0.44162	-1.3294	0.097192	0.314577	-1.4622	0.180011
61	LIFE	LIFE	B3-2	Desulfuromonas acetoxidans	Bacteria	P-s	-6	AQ + HY	1	0	1	0	1.4293	1.00226	1.3239	0.2322	7.54957	4.13753	3.38307	1.23739	-0.52797	-1.2181	0.26573	0.358311	-1.42624	0.440554
62	LIFE	LIFE	B3-3	Stigmatella aurantiaca (rosette)	Bacteria	P-a/c	-4	EB	0	0	0	1	1.8712	1.11605	0.2456	0.3186	9.88368	4.60728	0.627601	1.69782	0.79632	-0.83413	-0.37601	-1.09963	-0.990015	-0.323229
63	LIFE	LIFE	B3-4	Stigmatella aurantiaca (cell)	Bacteria	P-s	-5	EB	0	0	0	1	1.92564	0.999322	0.1902	0.2295	10.1712	4.12542	0.486033	1.223	0.78788	-1.0774	-0.48646	-1.20553	-1.34078	-0.451453
64	LIFE	LIFE	B4	Helicobacter rodentium	Bacteria	P-s	-6	EB	0	0	0	1	1.31572	0.994939	1.3776	0.2169	6.94962	4.10732	3.52029	1.15586	-0.76272	-1.3298	0.34624	0.640089	-1.50049	0.458304
65	LIFE	LIFE	B5	Mariprofundus ferrooxydans	Bacteria	P-s	-6	AQ	1	0	0	0	1.88866	0.991381	0.2229	0.2234	9.97591	4.09264	0.569594	1.1905	0.69286	-1.1315	-0.45542	-1.11036	-1.38329	-0.387877
66	LIFE	LIFE	B6-1	Caulobacter bacteroides	Bacteria	P-s	-6	AQ	1	0	0	0	1.52946	0.993805	0.5521	0.2189	8.07862	4.10264	1.41082	1.16652	-0.08675	-1.3759	-0.12446	-0.128266	-1.52508	0.00286359
67	LIFE	LIFE	B6-2	Caulobacter bacteroides (rosette)	Bacteria	P-a/c	-6	AQ	1	0	0	0	1.65042	1.13688	0.4264	0.3662	8.71752	4.6933	1.08961	1.95147	0.33724	-0.92405	-0.19668	-0.514139	-1.01844	-0.106601
68	LIFE	LIFE	B6-3	Hyphomicrobium facile	Bacteria	P-s	-6	HY	0	0	1	0	1.66909	1.02228	0.5137	0.2452	8.81612	4.22019	1.3127	1.30667	0.21791	-1.18	-0.2062	-0.49814	-1.3652	-0.0865788
69	LIFE	LIFE	B6-4	Caulobacter crescentus	Bacteria	P-s	-6	AQ	1	0	0	0	1.39508	0.994858	0.7394	0.2148	7.36883	4.10699	1.88945	1.14467	-0.38899	-1.4486	0.032286	0.283508	-1.56211	0.0982123
70	LIFE	LIFE	B6-5	Rhizobium leguminosarum	Bacteria	P-s	-6	EB	0	0	0	1	1.47096	1.06151	1.1391	0.2713	7.76962	4.38213	2.91083	1.44575	-0.31962	-1.0948	0.19628	0.185932	-1.21387	0.28989
71	LIFE	LIFE	B7-1	Nitrosomonas europaea	Bacteria	P-s	-6	AQ + HY	1	0	1	0	1.92698	0.990413	0.1853	0.204	10.1783	4.08864	0.473512	1.08711	0.78489	-1.1131	-0.47653	-1.21431	-1.38068	-0.44449
72	LIFE	LIFE	B7-2	Spirilium volutans	Bacteria	P-s	-4	AQ + HY	1	0	1	0	1.51933	1.27498	0.6437	0.73	8.02512	5.2634	1.6449	3.89016	0.07458	-0.53848	-0.1476	-0.119691	-0.531121	-0.15478
73	LIFE	LIFE	B8-1	Photobacterium phosphoreum	Bacteria	P-s	-6	EB	0	0	0	1	1.49319	1.17758	1.4384	0.4116	7.88705	4.86131	3.67566	2.19341	-0.26597	-0.67758	0.33773	0.15725	-0.81458	0.457276
74	LIFE	LIFE	B8-2	Thiothrix nivea (branch)	Bacteria	P-a/c	-4	AQ	1	0	0	0	1.42151	1.13011	0.566	0.4508	7.50842	4.66535	1.44634	2.40231	-0.18174	-1.0778	-0.076348	0.102086	-1.11179	-0.0693349
75	LIFE	LIFE	B8-3	Thiothrix nivea (cell)	Bacteria	P-s	-6	AQ	1	0	0	0	2.00465	0.995749	0.1168	0.243	10.5886	4.11067	0.298468	1.29494	0.93763	-1.0263	-0.55974	-1.37941	-1.27678	-0.613977
76	LIFE	LIFE	B8-4	Chromatium okenii	Bacteria	P-s	-6	AQ	1	0	0	0	1.71008	0.989849	0.4732	0.2177	9.03262	4.08631	1.20921	1.16012	0.27356	-1.2285	-0.25292	-0.597786	-1.47015	-0.112478
77	LIFE	LIFE	B8-5	Thiomicrospira pelophila	Bacteria	P-s	-6	AQ + HY	1	0	1	0	1.48549	0.994372	0.834	0.2202	7.84637	4.10498	2.13119	1.17344	-0.25781	-1.331	0.018289	0.0699384	-1.49017	0.169653
78	LIFE	LIFE	B10	Planctomyces maris	Bacteria	P-s	-6	AQ	1	0	0	0	1.65456	1.55115	1.5104	0.5675	8.73937	6.40347	3.85964	3.0242	0.48274	0.30339	0.52375	-0.44406	0.393614	0.583595
79	LIFE	LIFE	B11	Verrucomicrobium spinosum	Bacteria	P-s	-6	AQ + HY	1	0	1	0	1.82241	1.03332	0.2919	0.3178	9.62598	4.26577	0.745915	1.69355	0.55891	-1.0455	-0.4155	-0.931071	-1.24993	-0.319444
80	LIFE	LIFE	B12	Chlamydia psittaci	Bacteria	P-s	-7	EB	0	0	0	1	2.00892	1.00692	0.1129	0.2845	10.6111	4.15677	0.288502	1.5161	0.9587	-0.97874	-0.58561	-1.37512	-1.21472	-0.643791
81	LIFE	LIFE	B13	Lentisphaera araneosa	Bacteria	P-s	-7	AQ	1	0	0	0	2.01403	0.994615	0.1081	0.2406	10.6381	4.10599	0.276236	1.28215	0.945	-1.0392	-0.5785	-1.39988	-1.27373	-0.633416
82	LIFE	LIFE	B14-1	Poribacteria type 1	Bacteria	P-s	-6	EB	0	0	0	1	1.93021	1.00618	0.1844	0.2388	10.1954	4.15373	0.471212	1.27256	0.80206	-1.0555	-0.48798	-1.21475	-1.31474	-0.467174
83	LIFE	LIFE	B14-2	Poribacteria type 2	Bacteria	P-s	-6	EB	0	0	0	1	1.98858	1.0093	0.1336	0.2852	10.5037	4.1666	0.341399	1.51983	0.91094	-0.98646	-0.57288	-1.32856	-1.2222	-0.60364
84	LIFE	LIFE	B16-1	Actinoplanes rectilineatus (isolated spore)	Bacteria	P-s	-6	AQ + HY	1	0	1	0	2.00245	1.013	0.1193	0.2968	10.5769	4.18189	0.304857	1.58164	0.92902	-0.97455	-0.58882	-1.35804	-1.19522	-0.635332
85	LIFE	LIFE	B16-2	Nocardia asteroides sp. (mycellium)	Bacteria	P-a/c	-3	HY + EB	0	0	1	1	1.76528	1.57858	0.4159	0.3225	9.32422	6.51671	1.06278	1.7186	1.223	0.019218	0.17382	-1.17274	0.186776	0.201651
86	LIFE	LIFE	B16-3	Streptomyces griseus (isolated cell)	Bacteria	P-s	-6	HY	0	0	1	0	2.00617	0.981664	0.1155	0.188	10.5966	4.05252	0.295146	1.00185	0.94627	-1.0826	-0.55145	-1.39483	-1.34735	-0.59604
87	LIFE	LIFE	B16-4	Streptomyces sp (Aggregate)	Bacteria	P-a/c	-3	HY	0	0	1	0	1.85502	1.77572	0.5486	0.3705	9.79822	7.33057	1.40188	1.97439	1.6163	0.56051	0.33597	-1.5108	0.771413	0.376855
88	LIFE	LIFE	B16-5	Streptomyces griseus (Aggregate)	Bacteria	P-a/c	-3	HY	0	0	1	0	1.85647	1.78851	0.4254	0.37	9.80585	7.38335	1.08706	1.97173	1.6725	0.54452	0.29292	-1.5722	0.764123	0.328168
89	LIFE	LIFE	B17-1	Truepera radiovictrix	Bacteria	P-a/c	-6	AQ + HY	1	0	1	0	2.00754	0.996317	0.1141	0.2385	10.6038	4.11301	0.291569	1.27096	0.95957	-1.0197	-0.56929	-1.38746	-1.27523	-0.616709
90	LIFE	LIFE	B17-2	Deinobacter grandis	Bacteria	P-a/c	-6	EB	0	0	0	1	1.93991	0.98663	0.1747	0.2021	10.2466	4.07303	0.446425	1.07699	0.81031	-1.1095	-0.49044	-1.24505	-1.38367	-0.467854
91	LIFE	LIFE	B17-3	Meiothermus ruber	Bacteria	P-a/c	-5	AQ + HY	1	0	1	0	1.46973	0.99001	0.4142	0.2064	7.7631	4.08698	1.05844	1.0999	-0.14516	-1.4797	-0.14784	-0.0203093	-1.59565	-0.0468869
92	LIFE	LIFE	B18-1	Arthrospira (spirulina) platensis (Aggregate)	Bacteria	P-a/c	-5	AQ	1	0	0	0	1.56505	1.035	0.4285	0.2402	8.26661	4.27271	1.09498	1.28002	0.093929	-1.2651	-0.16423	-0.256264	-1.39809	-0.0866144
93	LIFE	LIFE	B18-2	Arthrospira (spirulina) platensis	Bacteria	P-s	-6	AQ	1	0	0	0	1.97041	0.984144	0.1483	0.2036	10.4077	4.06276	0.378963	1.08498	0.8581	-1.1064	-0.52396	-1.31292	-1.36304	-0.526768
94	LIFE	LIFE	B18-3	Arthrospira (spirulina) maxima (Aggregate)	Bacteria	P-a/c	-4	AQ	1	0	0	0	1.62022	1.0905	0.3912	0.2144	8.55801	4.50181	0.999664	1.14253	0.28464	-1.1479	-0.14244	-0.463005	-1.21574	-0.084536
95	LIFE	LIFE	B18-4	Spirulina labyrinthiformis (Aggregate)	Bacteria	P-a/c	-5	AQ	1	0	0	0	1.65846	1.03821	0.4094	0.3074	8.75996	4.28594	1.04617	1.63813	0.2401	-1.1479	-0.26442	-0.490824	-1.30744	-0.157245
96	LIFE	LIFE	B18-5	Anabaena variabilis (short filament)	Bacteria	P-a/c	-5	AQ	1	0	0	0	1.46323	0.994939	0.4294	0.2119	7.72879	4.10732	1.09728	1.12921	-0.17057	-1.4833	-0.13393	-0.00164386	-1.58191	-0.0446704
97	LIFE	LIFE	B18-6	Anabaena variabilis (Cell)	Bacteria	P-s	-6	AQ	1	0	0	0	2.00493	0.984304	0.1161	0.2358	10.59	4.06342	0.296679	1.25658	0.90848	-1.0653	-0.57816	-1.38187	-1.3143	-0.614662
98	LIFE	LIFE	B18-7	Anabaena affinis (long filament)	Bacteria	P-a/c	-3	AQ	1	0	0	0	0.989204	0.989204	0.2024	0.2024	5.22497	4.08365	0.517209	1.07859	-0.95523	-2.0034	0.016741	0.893371	-1.97448	0.0672206
99	LIFE	LIFE	B19-1	Thermomicrobium roseum	Bacteria	P-s	-6	AQ + HY	1	0	1	0	1.92	0.993239	0.1915	0.2078	10.1414	4.10031	0.489355	1.10736	0.76256	-1.1172	-0.47771	-1.19632	-1.37394	-0.433545
100	LIFE	LIFE	B19-2	Thermosporothrix narukonensis (rosette)	Bacteria	P-a/c	-5	HY + EB	0	0	1	1	1.56318	1.14914	0.4444	0.4102	8.25671	4.7439	1.13561	2.18595	0.16662	-0.96563	-0.16183	-0.283586	-1.01295	-0.101271
101	LIFE	LIFE	B19-3	Heliothrix oregonensis (isolated cell)	Bacteria	P-s	-5	AQ	1	0	0	0	1.96429	0.986309	0.1541	0.2198	10.3754	4.0717	0.393784	1.17131	0.84647	-1.0857	-0.52231	-1.29257	-1.35244	-0.524111
102	LIFE	LIFE	B19-4	Heliothrix oregonensis (Aggregate)	Bacteria	P-a/c	-4	AQ	1	0	0	0	1.29477	0.992188	0.3967	0.2193	6.83895	4.09597	1.01372	1.16865	-0.4781	-1.6484	-0.064957	0.387359	-1.73962	-0.0305349
103	LIFE	LIFE	B20-1	Pectinatus cerevissiphilus	Bacteria	P-s	-6	AQ	1	0	0	0	1.50035	1.40939	2.1148	0.4883	7.92486	5.81829	5.40411	2.60214	-0.1757	0.022193	0.78515	0.230862	0.00928828	0.819261
104	LIFE	LIFE	B20-2	Staphylococcus aureus (Isolated cell)	Bacteria	P-s	-6	AQ + EB	1	0	0	1	2.01513	1.00201	0.107	0.2594	10.6439	4.13652	0.273426	1.38234	0.97032	-0.99949	-0.58726	-1.39625	-1.23762	-0.644162
105	LIFE	LIFE	B20-3	Clostridium perfringens (Aggregate)	Bacteria	P-a/c	-5	AQ + EB	1	0	0	1	1.76109	1.19126	0.3349	0.4285	9.30209	4.91778	0.855796	2.28347	0.62485	-0.71931	-0.28967	-0.844694	-0.810964	-0.197742
106	LIFE	LIFE	B20-4	Clostridium perfringens (Isolated cell)	Bacteria	P-s	-6	AQ + EB	1	0	0	1	1.99036	0.992835	0.1302	0.2017	10.5131	4.09864	0.33271	1.07486	0.91656	-1.0738	-0.53386	-1.35715	-1.3203	-0.56501
107	LIFE	LIFE	B20-5	Bacillus subtilis	Bacteria	P-s	-6	AQ + HY + EB	1	0	1	1	1.92671	0.991219	0.1863	0.2023	10.1769	4.09197	0.476067	1.07805	0.78489	-1.1131	-0.47653	-1.21409	-1.37931	-0.443682
108	LIFE	LIFE	B22-1	Fibrobacteres intestinalis (Aggregate)	Bacteria	P-a/c	-4	EB	0	0	0	1	1.78774	1.46211	0.3465	0.3351	9.44283	6.03593	0.885439	1.78574	1.1016	-0.20604	0.0096152	-1.14707	-0.0980413	0.0788152
109	LIFE	LIFE	B22-2	Fibrobacteres intestinalis (Isolated cell)	Bacteria	P-s	-5	EB	0	0	0	1	1.55289	0.999729	0.4321	0.2233	8.20238	4.1271	1.10418	1.18996	0.0064115	-1.3729	-0.17791	-0.216316	-1.51211	-0.0719417
110	LIFE	LIFE	B23-1	Chlorobium tepidum (Isolated cell)	Bacteria	P-s	-6	AQ + HY	1	0	1	0	1.94869	0.991623	0.1668	0.2056	10.293	4.09364	0.426237	1.09564	0.82492	-1.0946	-0.50202	-1.26109	-1.36208	-0.489119
111	LIFE	LIFE	B23-2	Pelodictyon clathratiforme (Aggregate)	Bacteria	P-a/c	-5	AQ	1	0	0	0	1.58342	1.15313	0.3707	0.2915	8.3636	4.76036	0.947279	1.5534	0.27421	-1.0317	-0.12613	-0.393591	-1.05095	-0.0673265
112	LIFE	LIFE	B23-3	Pelodictyon clathratiforme (Isolated cell)	Bacteria	P-s	-4	AQ	1	0	0	0	1.95316	0.993401	0.1635	0.2064	10.3166	4.10097	0.417804	1.0999	0.82839	-1.0976	-0.50638	-1.26958	-1.35191	-0.501424
113	LIFE	LIFE	B24-1	Flavobacterium johnsoniae (Isolated cell)	Bacteria	P-s	-6	HY + EB	0	0	1	1	1.78198	0.99235	0.3113	0.2128	9.41241	4.09664	0.795489	1.13401	0.46227	-1.2147	-0.35263	-0.830044	-1.44031	-0.221184
114	LIFE	LIFE	B24-2	Flavobacterium johnsoniae (Aggregate)	Bacteria	P-a/c	-3	HY + EB	0	0	1	1	1.39444	1.00987	0.4653	0.2478	7.3654	4.16898	1.18902	1.32052	-0.30009	-1.4775	-0.087204	0.165282	-1.56772	-0.0423569
115	LIFE	LIFE	B24-3	Flexibacter flexilis (Isolated cell)	Bacteria	P-s	-5	AQ + HY	1	0	1	0	1.5183	0.992188	0.4186	0.209	8.01966	4.09597	1.06968	1.11376	-0.056254	-1.4292	-0.16949	-0.126311	-1.55483	-0.0573008
116	LIFE	LIFE	B24-4	Flexibacter flexilis (Aggregate)	Bacteria	P-a/c	-3	AQ + HY	1	0	1	0	1.59313	1.29038	0.4551	0.3623	8.4149	5.32698	1.16295	1.93069	0.43844	-0.68471	-0.0078336	-0.49511	-0.641355	0.0235069
117	LIFE	LIFE	B25	Gemmatimonas aurantica	Bacteria	P-s	-6	HY	0	0	1	0	1.8587	0.99916	0.2465	0.2259	9.81764	4.12475	0.629901	1.20382	0.63773	-1.1262	-0.42392	-1.03496	-1.37677	-0.336897
118	LIFE	LIFE	B26	Telmatobacter bradus	Bacteria	P-s	-6	HY	0	0	1	0	1.48855	1.03686	0.7915	0.3125	7.8625	4.28037	2.02258	1.66531	-0.20583	-1.197	-0.010508	0.0314709	-1.34224	0.100269
119	LIFE	LIFE	B27-1	Aquifex pyrophilus	Bacteria	P-s	-6	AQ + HY	1	0	1	0	1.66738	1.23426	0.6701	0.4479	8.80707	5.09531	1.71236	2.38685	0.39117	-0.61537	-0.070701	-0.552744	-0.698038	0.022071
120	LIFE	LIFE	B27-2	Thermocrinis ruber	Bacteria	P-s	-6	AQ + HY	1	0	1	0	1.51509	1.11469	0.9201	0.3617	8.00269	4.60169	2.3512	1.92749	-0.11281	-0.96648	0.063082	-0.0187242	-1.05947	0.157509
121	LIFE	LIFE	B27-3	Hydrogenobacter thermophilus	Bacteria	P-s	-6	AQ + HY	1	0	1	0	1.788	0.990574	0.3065	0.2051	9.44418	4.08931	0.783224	1.09298	0.48074	-1.2052	-0.35783	-0.846975	-1.44734	-0.224968
122	LIFE	LIFE	B28-1	Desulfurispira natronophila	Bacteria	P-s	-6	AQ	1	0	0	0	1.34658	0.992188	1.1536	0.2174	7.11263	4.09597	2.94788	1.15852	-0.62749	-1.3694	0.23047	0.507349	-1.53398	0.332762
123	LIFE	LIFE	B28-2	Chrysiogenes arsenatis	Bacteria	P-s	-6	AQ + HY	1	0	1	0	1.39573	1.01597	1.5183	0.2515	7.37225	4.19417	3.87983	1.34024	-0.63137	-1.1376	0.37409	0.500002	-1.36036	0.52802
124	LIFE	LIFE	B29-1	Mucispirillum schaedleri	Bacteria	P-s	-6	EB	0	0	0	1	1.60395	0.992269	0.5533	0.2098	8.47207	4.0963	1.41389	1.11802	0.046439	-1.3147	-0.15448	-0.301218	-1.50761	-0.0296187
125	LIFE	LIFE	B29-2	Denitrovibrio acetiphilus	Bacteria	P-s	-6	AQ + HY	1	0	1	0	1.56095	0.993158	0.7158	0.2141	8.24496	4.09997	1.82914	1.14094	-0.086449	-1.3024	-0.059643	-0.150629	-1.47945	0.0743941
126	LIFE	LIFE	B30-1	Dictyoglomus thermophilum	Bacteria	P-s	-5	AQ + HY	1	0	1	0	1.42129	0.994615	0.4308	0.213	7.50726	4.10599	1.10086	1.13507	-0.24447	-1.5213	-0.11312	0.0929786	-1.60793	-0.0388204
127	LIFE	LIFE	B30-2	Dictyoglomus thermophilum (aggregate)	Bacteria	P-a/c	-5	AQ + HY	1	0	1	0	1.8587	1.65164	0.3019	0.3297	9.81764	6.81832	0.771469	1.75697	1.529	0.21125	0.13285	-1.5081	0.40584	0.200513
128	LIFE	LIFE	B31	Fusobacterium nucleatum	Bacteria	P-s	-6	HY + EB	0	0	1	1	1.79248	0.992592	0.3019	0.2157	9.46789	4.09764	0.771469	1.14946	0.48035	-1.2028	-0.36857	-0.860381	-1.43442	-0.233732
129	LIFE	LIFE	B32-1	Nitrospira marina	Bacteria	P-s	-6	AQ	1	0	0	0	1.89065	1.01267	0.2273	0.256	9.98643	4.18053	0.580838	1.36422	0.70308	-1.068	-0.45817	-1.10874	-1.302	-0.404451
130	LIFE	LIFE	B32-2	Thermodesulfovibrio yellowstonii	Bacteria	P-s	-6	AQ	1	0	0	0	1.9333	0.990171	0.1806	0.2067	10.2117	4.08764	0.461501	1.1015	0.7845	-1.1106	-0.48726	-1.22725	-1.3762	-0.457606
131	LIFE	LIFE	B33-1	Leptospira interrogans	Bacteria	P-s	-6	EB	0	0	0	1	1.54486	1.03458	0.4429	0.2421	8.15996	4.27098	1.13178	1.29015	0.02046	-1.3101	-0.15348	-0.197194	-1.40928	-0.0822212
132	LIFE	LIFE	B33-2	Cristispira pectinis	Bacteria	P-s	-4	EB	0	0	0	1	1.48143	0.99421	0.4484	0.2186	7.8249	4.10431	1.14583	1.16492	-0.14443	-1.453	-0.142	-0.0319758	-1.56144	-0.0496091
133	LIFE	LIFE	B33-3	Treponema denticola	Bacteria	P-s	-6	EB	0	0	0	1	1.35586	0.99332	0.4121	0.214	7.16165	4.10064	1.05307	1.1404	-0.34839	-1.5843	-0.090628	0.24411	-1.6714	-0.0397307
134	LIFE	LIFE	B33-4	Spirochaeta plicatilis	Bacteria	P-s	-5	EB	0	0	0	1	1.14461	0.998916	0.3441	0.2332	6.04583	4.12374	0.879306	1.24272	-0.7237	-1.7838	-0.010239	0.647741	-1.81091	0.00899804
135	LIFE	LIFE	B33-5	Treponema pallidum	Bacteria	P-s	-5	EB	0	0	0	1	1.36413	1.00324	0.4161	0.2328	7.20532	4.14157	1.06329	1.24059	-0.34501	-1.551	-0.089824	0.225422	-1.62987	-0.0470079
136	LIFE	LIFE	B34-1	Caldimicrobium rimae	Bacteria	P-s	-6	AQ + HY	1	0	1	0	1.45375	1.05309	0.9957	0.2584	7.6787	4.34737	2.54439	1.37701	-0.31871	-1.1801	0.14288	0.172848	-1.29082	0.230577
137	LIFE	LIFE	B34-2	Thermodesulfobacterium hydrogeniphilum	Bacteria	P-s	-6	AQ + HY	1	0	1	0	1.30613	0.992673	1.7238	0.2083	6.89899	4.09797	4.40496	1.11003	-0.89531	-1.244	0.5059	0.799333	-1.47583	0.622825
138	LIFE	LIFE	B35-1	Thermotoga maritima	Bacteria	P-s	-6	AQ + HY	1	0	1	0	1.50719	1.0025	0.9645	0.2326	7.961	4.13854	2.46466	1.23952	-0.25525	-1.2486	0.067333	0.0651363	-1.43017	0.224175
139	LIFE	LIFE	B35-2	Marinitoga hydrogenitolerans	Bacteria	P-s	-6	AQ + HY	1	0	1	0	1.48583	0.996398	1.0333	0.2142	7.84816	4.11335	2.64047	1.14147	-0.30877	-1.2577	0.12099	0.132161	-1.45157	0.279762
140	LIFE	LIFE	B36-1	Armatimonas rosea	Bacteria	P-s	-6	AQ + EB	1	0	0	1	1.92443	0.987434	0.1872	0.2052	10.1648	4.07634	0.478367	1.09351	0.76256	-1.1172	-0.47771	-1.20826	-1.39036	-0.439542
141	LIFE	LIFE	B36-2	Fimbriimonas ginsengisoli	Bacteria	P-s	-6	HY	0	0	1	0	1.9077	1.84873	0.6705	0.2656	10.0764	7.63197	1.71338	1.41538	1.8077	0.72656	0.49053	-1.69279	0.980036	0.537927
142	LIFE	LIFE	B36-3	Chthonomonas calidirosea (Isolated cell)	Bacteria	P-s	-6	HY	0	0	1	0	1.90476	0.993724	0.2052	0.2065	10.0609	4.10231	0.524364	1.10044	0.71867	-1.1303	-0.45859	-1.15631	-1.37798	-0.405203
143	LIFE	LIFE	B37	Caldisericum exile	Bacteria	P-s	-6	AQ + HY	1	0	1	0	1.74995	0.991139	0.3339	0.2091	9.24325	4.09164	0.853241	1.11429	0.3999	-1.2373	-0.32832	-0.739731	-1.4625	-0.184756
144	LIFE	LIFE	B38	Elusimicrobium minutum	Bacteria	P-s	-6	EB	0	0	0	1	1.90489	0.991219	0.2048	0.2072	10.0616	4.09197	0.523342	1.10417	0.72214	-1.1332	-0.46295	-1.15615	-1.38474	-0.405601
145	LIFE	LIFE	B39	Jonquetella anthropi (Isolated cell)	Bacteria	P-s	-6	EB	0	0	0	1	1.95627	1.05446	0.1683	0.3185	10.333	4.35303	0.43007	1.69728	0.88834	-0.90894	-0.52215	-1.28222	-1.11285	-0.518666
146	LIFE	LIFE	B40	Mycoplasma pneumoniae (Isolated cell)	Bacteria	P-s	-6	EB	0	0	0	1	1.85306	0.994939	0.2541	0.2106	9.78783	4.10732	0.649322	1.12228	0.61241	-1.166	-0.41517	-1.02407	-1.40178	-0.318332
147	LIFE	LIFE	BC1-1	Bacillus subtilis	Bacteria	P-a/c	-2	AQ	1	0	0	0	2.00094	1.14988	0.1241	0.3614	10.5689	4.74696	0.317122	1.9259	1.1099	-0.66904	-0.49813	-1.45746	-0.82608	-0.488611
148	LIFE	LIFE	BC1-2	Bacillus subtilis	Bacteria	P-a/c	-2	AQ	1	0	0	0	1.87331	1.7449	0.3386	0.298	9.89483	7.20334	0.865251	1.58804	1.6764	0.39221	0.24713	-1.62342	0.64667	0.283461
149	LIFE	LIFE	BC1-3	Bacillus subtilis	Bacteria	P-a/c	-2	AQ	1	0	0	0	1.81077	1.51303	0.2889	0.4927	9.56445	6.2461	0.738249	2.62559	1.1743	-0.0267	-0.076587	-1.21126	0.0948051	-0.0305432
150	LIFE	LIFE	BC1-4	Bacillus subtilis	Bacteria	P-a/c	-2	AQ	1	0	0	0	2.01182	0.996154	0.11	0.2225	10.6264	4.11234	0.281092	1.1857	0.9673	-1.0305	-0.55653	-1.40275	-1.28242	-0.616817
151	LIFE	LIFE	BC1-5	Bacillus subtilis	Bacteria	P-a/c	-2	AQ	1	0	0	0	2.00149	1.69395	0.1316	0.2274	10.5718	6.99299	0.336288	1.21181	1.9436	0.31842	0.086672	-1.96582	0.517675	0.186804
152	LIFE	LIFE	BC1-6	Bacillus subtilis	Bacteria	P-a/c	-2	AQ	1	0	0	0	1.90063	1.8096	0.2475	0.2794	10.0391	7.47043	0.632456	1.48892	1.8728	0.52001	0.26959	-1.7899	0.783536	0.326467
153	LIFE	LIFE	BC1-7	Bacillus subtilis	Bacteria	P-a/c	-2	AQ	1	0	0	0	1.98447	1.72981	0.1566	0.3112	10.482	7.14105	0.400172	1.65838	1.9236	0.42931	0.095933	-1.91731	0.651474	0.171079
154	LIFE	LIFE	BC1-8	Bacillus subtilis	Bacteria	P-a/c	-2	AQ	1	0	0	0	1.79479	1.52716	0.3636	0.4067	9.4801	6.30444	0.929136	2.1673	1.1731	-0.028863	0.033783	-1.19049	0.098913	0.0674262
155	LIFE	LIFE	BC1-9	Bacillus subtilis	Bacteria	P-a/c	-2	AQ	1	0	0	0	1.99599	1.85424	0.1526	0.1853	10.5428	7.65469	0.389951	0.987461	2.1853	0.61524	0.26831	-2.10749	0.91632	0.358055
156	LIFE	LIFE	BC1-10	Bacillus subtilis	Bacteria	P-a/c	-2	AQ	1	0	0	0	1.81219	1.52393	0.3522	0.363	9.57196	6.29113	0.900004	1.93442	1.2182	-0.059166	0.041724	-1.2507	0.0800987	0.0853821
157	LIFE	LIFE	BC1-11	Bacillus subtilis	Bacteria	P-a/c	-2	AQ	1	0	0	0	1.89783	1.81257	0.3496	0.2611	10.0243	7.4827	0.89336	1.3914	1.8458	0.53888	0.3259	-1.75192	0.80498	0.373695
158	LIFE	LIFE	BC1-12	Bacillus subtilis	Bacteria	P-a/c	-2	AQ	1	0	0	0	1.96987	1.94153	0.2553	0.1809	10.4048	8.01504	0.652388	0.964014	2.2267	0.78964	0.42112	-2.09499	1.09993	0.46831
159	LIFE	LIFE	BC1-13	Bacillus subtilis	Bacteria	P-a/c	-2	AQ	1	0	0	0	1.82034	1.76122	0.3673	0.2956	9.61503	7.27071	0.938591	1.57525	1.6027	0.39262	0.30463	-1.51561	0.641219	0.311758
160	LIFE	LIFE	BC1-14	Bacillus subtilis	Bacteria	P-a/c	-2	AQ	1	0	0	0	1.86567	1.80277	0.3364	0.3082	9.85445	7.44222	0.859629	1.64239	1.7599	0.51471	0.29603	-1.66004	0.761568	0.341966
161	LIFE	LIFE	BC1-15	Bacillus subtilis	Bacteria	P-a/c	-2	AQ	1	0	0	0	1.88455	1.7097	0.3479	0.3886	9.9542	7.05803	0.889016	2.07084	1.6129	0.39439	0.16121	-1.57638	0.606103	0.206088
162	LIFE	LIFE	BC1-16	Bacillus subtilis	Bacteria	P-a/c	-2	AQ	1	0	0	0	1.80663	1.59836	0.3696	0.5708	9.54264	6.59836	0.944468	3.04179	1.2468	0.21561	-0.00989	-1.21761	0.3593	0.021281
163	LIFE	LIFE	BC1-17	Bacillus subtilis	Bacteria	P-a/c	-2	AQ	1	0	0	0	1.96007	1.84076	0.2293	0.3006	10.3531	7.59906	0.585948	1.60189	2.0265	0.64041	0.24454	-1.94427	0.913776	0.310174
164	LIFE	LIFE	BC1-18	Bacillus subtilis	Bacteria	P-a/c	-2	AQ	1	0	0	0	1.99393	1.92591	0.1828	0.1556	10.5319	7.95056	0.467123	0.82919	2.2846	0.75471	0.37943	-2.16907	1.05013	0.45128
165	LIFE	LIFE	BC1-19	Bacillus subtilis	Bacteria	P-a/c	-2	AQ	1	0	0	0	1.76872	1.41463	0.4055	0.3594	9.34236	5.83988	1.03621	1.91524	0.96322	-0.29417	-0.012679	-1.0388	-0.2191	0.0474567
166	LIFE	LIFE	BC1-20	Bacillus subtilis	Bacteria	P-a/c	-2	AQ	1	0	0	0	1.71344	1.32837	0.4594	0.3891	9.05038	5.48381	1.17394	2.07351	0.70685	-0.47648	-0.052544	-0.810207	-0.453932	0.0107422
167	LIFE	LIFE	BC1-21	Bacillus subtilis	Bacteria	P-a/c	-2	AQ	1	0	0	0	2.00658	1.07591	0.1173	0.2984	10.5987	4.4416	0.299746	1.59017	1.0495	-0.82839	-0.52953	-1.42865	-1.03557	-0.5613
168	LIFE	LIFE	BC1-22	Bacillus subtilis	Bacteria	P-a/c	-2	AQ	1	0	0	0	1.98707	1.0262	0.1355	0.2909	10.4957	4.23637	0.346254	1.5502	0.93662	-0.94445	-0.5501	-1.33267	-1.17206	-0.595236
169	LIFE	LIFE	BC1-23	Bacillus subtilis	Bacteria	P-a/c	-3	AQ	1	0	0	0	2.01141	1.01755	0.1109	0.2914	10.6242	4.20066	0.283391	1.55287	0.96941	-0.95385	-0.58278	-1.38209	-1.1752	-0.649307
170	LIFE	LIFE	BC1-24	Bacillus subtilis	Bacteria	P-a/c	-2	AQ	1	0	0	0	1.99791	1.03635	0.1252	0.2919	10.553	4.27828	0.319933	1.55553	0.97314	-0.91839	-0.55044	-1.37141	-1.13889	-0.600313
171	LIFE	LIFE	BC1-25	Bacillus subtilis	Bacteria	P-a/c	-3	AQ	1	0	0	0	2.00741	1.01515	0.1146	0.2874	10.6031	4.19075	0.292846	1.53155	0.96941	-0.95385	-0.58278	-1.37453	-1.18819	-0.639292
172	LIFE	LIFE	BC1-26	Bacillus subtilis	Bacteria	P-a/c	-3	AQ	1	0	0	0	1.99119	1.07364	0.1325	0.3114	10.5174	4.43224	0.338588	1.65945	0.99066	-0.85859	-0.53037	-1.38257	-1.04125	-0.546538
173	LIFE	LIFE	BC2-1	Mycobacterium smegmatis	Bacteria	P-a/c	-3	AQ	1	0	0	0	2.00107	1.04413	0.1234	0.2997	10.5697	4.31041	0.315334	1.5971	0.97274	-0.91598	-0.56118	-1.37928	-1.11122	-0.603682
174	LIFE	LIFE	BC2-2	Mycobacterium smegmatis	Bacteria	P-a/c	-3	AQ	1	0	0	0	1.99613	1.04975	0.1279	0.2896	10.5435	4.33361	0.326833	1.54327	0.98771	-0.89886	-0.54123	-1.38126	-1.10801	-0.576698
175	LIFE	LIFE	BC2-3	Mycobacterium smegmatis	Bacteria	P-a/c	-3	AQ	1	0	0	0	1.98872	1.07025	0.1368	0.298	10.5044	4.41823	0.349576	1.58804	0.99105	-0.861	-0.51963	-1.37947	-1.05884	-0.537617
176	LIFE	LIFE	BC2-4	Mycobacterium smegmatis	Bacteria	P-a/c	-3	AQ	1	0	0	0	2.01348	0.999729	0.1085	0.2491	10.6352	4.1271	0.277259	1.32745	0.95571	-1.0144	-0.57567	-1.39654	-1.25398	-0.635986
177	LIFE	LIFE	BC3-1	Pseudomonas aeruginosa	Bacteria	P-a/c	-2	AQ	1	0	0	0	1.75134	1.09875	0.3357	0.2992	9.25059	4.53587	0.857841	1.59443	0.52197	-0.97131	-0.28006	-0.786252	-1.10883	-0.194678
178	LIFE	LIFE	BC3-2	Pseudomonas aeruginosa	Bacteria	P-a/c	-2	AQ	1	0	0	0	1.96578	1.26163	0.1718	0.276	10.3833	5.20827	0.439014	1.4708	1.2283	-0.51092	-0.30836	-1.49726	-0.594143	-0.259035
179	LIFE	LIFE	BC3-3	Pseudomonas aeruginosa	Bacteria	P-a/c	-2	AQ	1	0	0	0	1.96075	1.23093	0.1663	0.3303	10.3567	5.08153	0.424959	1.76016	1.1468	-0.55216	-0.3627	-1.43685	-0.654396	-0.322535
180	LIFE	LIFE	BC3-4	Pseudomonas aeruginosa	Bacteria	P-a/c	-2	AQ	1	0	0	0	1.98831	1.2769	0.1585	0.2683	10.5022	5.27132	0.405028	1.42977	1.3017	-0.46119	-0.29831	-1.58051	-0.552016	-0.258609
181	LIFE	LIFE	BC3-5	Pseudomonas aeruginosa	Bacteria	P-a/c	-2	AQ	1	0	0	0	1.97477	1.18213	0.1624	0.3144	10.4307	4.88007	0.414993	1.67543	1.1036	-0.65396	-0.40556	-1.4342	-0.777416	-0.373978
182	LIFE	LIFE	BC3-6	Pseudomonas aeruginosa	Bacteria	P-a/c	-2	AQ	1	0	0	0	1.93411	1.10196	0.1993	0.2982	10.216	4.54911	0.509287	1.5891	0.9031	-0.84169	-0.43465	-1.26805	-1.01556	-0.396887
183	LIFE	LIFE	BC3-7	Pseudomonas aeruginosa	Bacteria	P-a/c	-2	AQ	1	0	0	0	1.81853	1.02921	0.2988	0.2724	9.60545	4.24879	0.763547	1.45162	0.57475	-1.0694	-0.37923	-0.926473	-1.28229	-0.28956
184	LIFE	LIFE	BC3-8	Pseudomonas aeruginosa	Bacteria	P-a/c	-2	AQ	1	0	0	0	1.94301	1.01234	0.176	0.2583	10.263	4.17917	0.449747	1.37648	0.81281	-1.0353	-0.50595	-1.24347	-1.27013	-0.497461
185	LIFE	LIFE	BC3-9	Pseudomonas aeruginosa	Bacteria	P-a/c	-2	AQ	1	0	0	0	1.75147	1.11388	0.3989	0.3084	9.25126	4.59834	1.01934	1.64346	0.51186	-0.92866	-0.2511	-0.781704	-1.06379	-0.15333
186	LIFE	LIFE	BC3-10	Pseudomonas aeruginosa	Bacteria	P-a/c	-2	AQ	1	0	0	0	1.65809	1.04643	0.4233	0.2973	8.75803	4.31989	1.08169	1.58431	0.25507	-1.1308	-0.24447	-0.496665	-1.28752	-0.142845
187	LIFE	LIFE	BC3-11	Pseudomonas aeruginosa	Bacteria	P-a/c	-2	AQ	1	0	0	0	1.76783	1.08864	0.3481	0.3124	9.33765	4.49415	0.889527	1.66478	0.53701	-0.9635	-0.3017	-0.808639	-1.11647	-0.218662
188	LIFE	LIFE	BC3-12	Pseudomonas aeruginosa	Bacteria	P-a/c	-2	AQ	1	0	0	0	1.79171	1.22232	0.3539	0.3703	9.46382	5.04601	0.904348	1.97332	0.74024	-0.6585	-0.23063	-0.959874	-0.733056	-0.131989
189	LIFE	LIFE	BC3-13	Pseudomonas aeruginosa	Bacteria	P-a/c	-2	AQ	1	0	0	0	1.73082	1.06557	0.3626	0.316	9.14217	4.39889	0.92658	1.68396	0.42663	-1.0322	-0.30135	-0.699944	-1.20713	-0.195408
190	LIFE	LIFE	BC3-14	Pseudomonas aeruginosa	Bacteria	P-a/c	-2	AQ	1	0	0	0	1.81232	1.1884	0.3055	0.4342	9.57264	4.90597	0.780668	2.31385	0.72417	-0.67771	-0.32439	-0.973745	-0.794319	-0.269847
191	LIFE	LIFE	BC3-15	Pseudomonas aeruginosa	Bacteria	P-a/c	-2	AQ	1	0	0	0	1.90489	1.28206	0.2304	0.3117	10.0616	5.29261	0.588759	1.66105	1.0957	-0.50454	-0.24654	-1.33019	-0.54391	-0.174585
192	LIFE	LIFE	BC3-16	Pseudomonas aeruginosa	Bacteria	P-a/c	-2	AQ	1	0	0	0	1.9905	1.34826	0.1569	0.3138	10.5138	5.56593	0.400939	1.67224	1.3883	-0.30307	-0.25935	-1.62358	-0.346136	-0.222093
193	LIFE	LIFE	BC3-17	Pseudomonas aeruginosa	Bacteria	P-a/c	-2	AQ	1	0	0	0	1.8375	1.09777	0.2887	0.2971	9.70566	4.53183	0.737738	1.58324	0.70559	-0.90058	-0.34865	-1.00596	-1.06492	-0.282449
194	LIFE	LIFE	BC3-18	Pseudomonas aeruginosa	Bacteria	P-a/c	-2	AQ	1	0	0	0	1.96578	1.35576	0.1762	0.272	10.3833	5.59685	0.450258	1.44948	1.3744	-0.31809	-0.20549	-1.57978	-0.348836	-0.140399
195	LIFE	LIFE	BC4-1	Bacillus subtilis	Bacteria	P-a/c	-2	AQ	1	0	0	0	1.98584	1.32993	0.1426	0.3248	10.4892	5.49026	0.364397	1.73085	1.3622	-0.34267	-0.29287	-1.5966	-0.392887	-0.253955
196	LIFE	LIFE	BC4-2	Bacillus subtilis	Bacteria	P-a/c	-2	AQ	1	0	0	0	1.7871	1.46861	0.3623	0.3445	9.43945	6.06273	0.925814	1.83584	1.1127	-0.18356	0.023183	-1.14282	-0.0765362	0.0818145
197	LIFE	LIFE	BC4-3	Bacillus subtilis	Bacteria	P-a/c	-2	AQ	1	0	0	0	1.71145	1.38883	0.4292	0.4171	9.03985	5.73339	1.09677	2.22272	0.79311	-0.35213	-0.02948	-0.850264	-0.291336	0.0181376
198	LIFE	LIFE	BC4-4	Bacillus subtilis	Bacteria	P-a/c	-2	AQ	1	0	0	0	1.81219	1.3407	0.3473	0.3137	9.57196	5.5347	0.887483	1.6717	0.97525	-0.43741	-0.092192	-1.125	-0.414599	-0.0222453
199	LIFE	LIFE	BC4-5	not specified	Bacteria	P-a/c	-2	AQ	1	0	0	0	1.97464	1.19155	0.1601	0.2755	10.43	4.91896	0.409116	1.46814	1.1298	-0.65054	-0.3772	-1.4604	-0.769717	-0.339185
200	LIFE	LIFE	BC4-6	Bacillus subtilis	Bacteria	P-a/c	-2	AQ	1	0	0	0	1.81128	1.13212	0.3314	0.3853	9.56718	4.67364	0.846852	2.05326	0.64524	-0.81039	-0.34542	-0.934611	-0.953287	-0.27816
201	LIFE	LIFE	BC4-7	Bacillus subtilis	Bacteria	P-a/c	-2	AQ	1	0	0	0	1.78787	1.29916	0.3797	0.3674	9.44351	5.36322	0.970277	1.95787	0.84641	-0.49343	-0.14387	-0.995203	-0.513421	-0.0558789
202	LIFE	LIFE	BC4-8	Bacillus subtilis	Bacteria	P-a/c	-2	AQ	1	0	0	0	1.79582	1.43757	0.3775	0.3395	9.48552	5.93458	0.964655	1.80919	1.0805	-0.2267	-0.00094595	-1.14032	-0.162573	0.0593776
203	LIFE	LIFE	BC4-9	Bacillus subtilis	Bacteria	P-a/c	-2	AQ	1	0	0	0	1.85712	1.362	0.2983	0.3125	9.80931	5.62265	0.762269	1.66531	1.1141	-0.36565	-0.12155	-1.26821	-0.347008	-0.0319308
204	LIFE	LIFE	BC4-10	Bacillus subtilis	Bacteria	P-a/c	-2	AQ	1	0	0	0	1.78339	1.42129	0.3937	0.3432	9.41984	5.86741	1.00605	1.82891	1.0109	-0.2818	-0.0046137	-1.08896	-0.203216	0.0503506
205	LIFE	LIFE	BC4-11	Bacillus subtilis	Bacteria	P-a/c	-2	AQ	1	0	0	0	1.77394	1.24383	0.377	0.3915	9.36994	5.13478	0.963378	2.0863	0.7143	-0.61885	-0.20151	-0.918494	-0.6663	-0.115537
206	LIFE	LIFE	BC4-12	Bacillus subtilis	Bacteria	P-a/c	-2	AQ	1	0	0	0	1.65298	1.44753	0.4805	0.4049	8.73101	5.97571	1.22786	2.15771	0.76007	-0.28794	0.091543	-0.761638	-0.183625	0.103221
207	LIFE	LIFE	BC4-14	Paenibacillus dendritiformis	Bacteria	P-a/c	-2	AQ	1	0	0	0	1.98653	1.44864	0.156	0.2201	10.4928	5.98029	0.398639	1.17291	1.5688	-0.15612	-0.10978	-1.72439	-0.10427	-0.0483304
208	LIFE	LIFE	BC4-15	Paenibacillus dendritiformis	Bacteria	P-a/c	-2	AQ	1	0	0	0	1.98174	1.60395	0.1654	0.2145	10.4675	6.62147	0.42266	1.14307	1.7693	0.12481	0.044345	-1.82544	0.302063	0.132372
209	LIFE	LIFE	BC4-17	Paenibacillus dendritiformis	Bacteria	P-a/c	-2	AQ	1	0	0	0	1.97914	1.74238	0.1643	0.217	10.4538	7.19294	0.419849	1.15639	1.9729	0.40054	0.16258	-1.94669	0.650824	0.263236
210	LIFE	LIFE	BC4-13	Bacillus subtilis	Bacteria	P-a/c	-3	AQ	1	0	0	0	1.97655	1.36402	0.1624	0.2628	10.4401	5.63098	0.414993	1.40046	1.4037	-0.31987	-0.21302	-1.6206	-0.324102	-0.140243
211	LIFE	LIFE	EU5-1	Amoeba proteus	Protist	UE-s	-4	AQ + HY	1	0	1	0	1.85083	1.08961	0.2746	0.3618	9.77607	4.49816	0.701707	1.92803	0.69326	-0.88432	-0.41006	-1.00261	-1.05022	-0.369821
212	LIFE	LIFE	EU5-2	Polychaos dubium	Protist	UE-s	-4	AQ + HY	1	0	1	0	1.77917	1.0603	0.3383	0.3184	9.39757	4.37715	0.864485	1.69675	0.51138	-1.0102	-0.34528	-0.8176	-1.18978	-0.244436
213	LIFE	LIFE	EU5-3	Difflugia oblonga	Protist	UE-s	-4	AQ + HY	1	0	1	0	1.80625	1.06401	0.3406	0.3179	9.54059	4.39247	0.870362	1.69408	0.5668	-0.98165	-0.36088	-0.893827	-1.16805	-0.273786
214	LIFE	LIFE	EU5-4	Thecamoeba terricola	Protist	UE-s	-4	AQ	1	0	0	0	1.98571	1.05746	0.136	0.3168	10.4885	4.36543	0.347531	1.68822	0.96875	-0.86979	-0.54161	-1.34738	-1.08184	-0.570182
215	LIFE	LIFE	EU6-1	Echinostelium minutum (sporocarpe)	Protist	UE-a/c	-3	TE	0	1	0	0	1.75564	1.01838	0.3735	0.2744	9.27331	4.20408	0.954434	1.46227	0.42504	-1.1252	-0.32675	-0.746589	-1.34378	-0.200458
216	LIFE	LIFE	EU6-2	Stemonitis fusca (aggregate)	Protist	UE-a/c	-3	TE	0	1	0	0	1.91906	1.34616	0.2367	0.5731	10.1365	5.55724	0.604858	3.05404	1.1308	-0.20641	-0.35403	-1.33925	-0.258905	-0.381952
217	LIFE	LIFE	EU6-3	Pelomyxa palustris	Protist	UE-s	-3	AQ + HY	1	0	1	0	1.86001	1.20122	0.2566	0.5382	9.82457	4.9589	0.65571	2.86806	0.80597	-0.56645	-0.43316	-1.06907	-0.684858	-0.435743
218	LIFE	LIFE	EU6-5a	Physarum polycephalum (Plasmodium)	Protist	UE-s	-2	TE	0	1	0	0	1.97914	1.83177	0.1604	0.297	10.4538	7.56194	0.409883	1.58271	2.0732	0.61917	0.19444	-2.01532	0.902804	0.277144
219	LIFE	LIFE	EU6-5b	Physarum polycephalum (Plasmodium)	Protist	UE-s	-2	TE	0	1	0	0	1.92618	1.8029	0.2494	0.3947	10.1741	7.44275	0.637311	2.10335	1.8711	0.58801	0.17457	-1.78702	0.856334	0.231432
220	LIFE	LIFE	EU8-1	Amastigomonas debruynei	Protist	UE-s	-6	AQ	1	0	0	0	1.92846	1.00071	0.1941	0.2134	10.1861	4.13113	0.495999	1.13721	0.7956	-1.0882	-0.4737	-1.21567	-1.34508	-0.450068
221	LIFE	LIFE	EU8-2	Ancyromonas sigmoides	Protist	UE-s	-6	AQ + HY	1	0	1	0	1.82112	1.0016	0.3437	0.2343	9.61913	4.13484	0.878284	1.24858	0.5326	-1.1376	-0.36392	-0.923737	-1.38565	-0.259318
222	LIFE	LIFE	EU8-3	Thecamonas trahens	Protist	UE-s	-6	AQ	1	0	0	0	1.83151	1.00062	0.296	0.2372	9.67401	4.1308	0.756392	1.26404	0.5611	-1.1345	-0.39292	-0.961039	-1.38015	-0.284219
223	LIFE	LIFE	EU11-1	Amoebidium parasiticum (spore)	Protist	UE-s	-5	AQ + EB	1	0	0	1	1.74882	0.992996	0.3376	0.2176	9.23724	4.09931	0.862696	1.15959	0.39257	-1.229	-0.33034	-0.736575	-1.45373	-0.184477
224	LIFE	LIFE	EU11-3	Psorospermium haeckeli (spore)	Protist	UE-s	-5	EB	0	0	0	1	1.98707	0.982703	0.1336	0.1968	10.4957	4.05681	0.341399	1.04874	0.90199	-1.0933	-0.54308	-1.35078	-1.35561	-0.557312
225	LIFE	LIFE	EU11-4	Sphaeroforma arctica (spore)	Protist	UE-s	-6	EB	0	0	0	1	2.00231	0.987675	0.119	0.2055	10.5762	4.07734	0.30409	1.09511	0.93465	-1.0619	-0.5498	-1.38015	-1.32296	-0.595385
226	LIFE	LIFE	EU13-1	Ministeria vibrans	Protist	UE-s	-6	AQ	1	0	0	0	1.55511	1.27872	0.8401	0.3954	8.21409	5.27883	2.14677	2.10708	0.22114	-0.5988	0.13852	-0.261738	-0.598218	0.187152
227	LIFE	LIFE	EU13-2	Capsaspora owczarzaki	Protist	UE-s	-6	EB	0	0	0	1	1.52186	1.13487	0.7974	0.3932	8.03847	4.68497	2.03766	2.09536	-0.053618	-0.94686	0.0101	-0.0713462	-1.00228	0.0746301
228	LIFE	LIFE	EU15-1a	Astrosiga radiata	Protist	UE-s	-6	AQ	1	0	0	0	1.45509	1.01556	1.2957	0.2568	7.68576	4.19246	3.311	1.36848	-0.44805	-1.1404	0.24069	0.290437	-1.36465	0.407313
229	LIFE	LIFE	EU15-2	Salpingoeca amphoridium	Protist	UE-s	-6	AQ	1	0	0	0	1.66468	1.35259	1.0764	0.5987	8.79286	5.58377	2.75061	3.19046	0.34737	-0.18876	0.12788	-0.46687	-0.260158	0.248338
230	LIFE	LIFE	EU15-3a	Sphaeroeca volvox	Protist	UE-s	-5	AQ	1	0	0	0	1.4629	0.996154	1.1373	0.2249	7.72702	4.11234	2.90623	1.19849	-0.40622	-1.2483	0.17811	0.225097	-1.44306	0.338381
231	LIFE	LIFE	EU15-4a	Polyoeca dichotoma	Protist	UE-s	-6	AQ	1	0	0	0	1.60622	1.00487	0.6622	0.2337	8.48404	4.14832	1.69217	1.24538	0.033593	-1.2424	-0.11533	-0.292439	-1.43955	0.040766
232	LIFE	LIFE	EU15-1b	Astrosiga radiata (rosette)	Protist	UE-a/c	-5	AQ	1	0	0	0	1.39217	1.17013	1.4344	0.4825	7.35343	4.83056	3.66543	2.57124	-0.48887	-0.75754	0.3315	0.449311	-0.847157	0.362795
233	LIFE	LIFE	EU15-3b	Sphaeroeca volvox (rosette)	Protist	UE-a/c	-5	AQ	1	0	0	0	1.68938	1.47074	1.1731	0.3445	8.92328	6.07153	2.99771	1.83584	0.64688	-0.038829	0.42796	-0.671556	0.0208613	0.518009
234	LIFE	LIFE	EU15-4b	Polyoeca dichotoma (rosette)	Protist	UE-a/c	-5	AQ	1	0	0	0	1.44376	1.06669	0.7694	0.3192	7.62592	4.40354	1.96611	1.70101	-0.25141	-1.1865	0.028044	0.147614	-1.27224	0.0700963
235	LIFE	LIFE	EU18-1	Nuclearia moebiusi	Protist	UE-s	-5	AQ	1	0	0	0	1.53177	1.19566	1.1982	0.3369	8.09082	4.93593	3.06185	1.79534	-0.052608	-0.70912	0.2755	-0.0494149	-0.802497	0.370624
236	LIFE	LIFE	EU18-2	Micronuclearia podoventralis	Protist	UE-s	-6	AQ	1	0	0	0	1.652	1.09555	0.8615	0.3	8.72587	4.52266	2.20146	1.5987	0.15679	-0.91242	-0.0015834	-0.405605	-1.09806	0.144883
237	LIFE	LIFE	EUBI21-1	Monospora polyancantha	Protist	UE-s	-4	EB	0	0	0	1	1.69717	1.04566	0.4024	0.3637	8.96443	4.31673	1.02828	1.93815	0.31273	-1.0665	-0.31228	-0.569107	-1.2475	-0.21062
238	LIFE	LIFE	EUBI21-2	Plasmodium vivax	Protist	UE-s	-5	EB	0	0	0	1	1.67068	0.992916	0.4061	0.208	8.82453	4.09897	1.03774	1.10843	0.22434	-1.2897	-0.25186	-0.510423	-1.47713	-0.126228
239	LIFE	LIFE	EUBI21-3	Selenidioides hollandel	Protist	UE-s	-5	EB	0	0	0	1	1.95573	0.979907	0.1613	0.2035	10.3302	4.04527	0.412183	1.08445	0.83616	-1.1129	-0.51441	-1.27636	-1.38832	-0.502902
240	LIFE	LIFE	EUBI21-4	Eimeria necatrix	Protist	UE-s	-5	EB	0	0	0	1	1.89039	0.996966	0.2171	0.2068	9.98502	4.11569	0.554773	1.10203	0.71129	-1.1173	-0.43983	-1.12194	-1.37336	-0.387757
241	LIFE	LIFE	EUBI14-1	Acanthocystis perpusilla	Protist	UE-s	-5	AQ	1	0	0	0	1.81219	1.64229	0.8658	0.2681	9.57196	6.77974	2.21245	1.4287	1.2475	0.28074	0.43618	-1.23884	0.43523	0.512915
242	LIFE	LIFE	EUBI14-1b	Acanthocystis myriospina	Protist	UE-s	-5	AQ	1	0	0	0	1.37136	1.30336	3.3183	0.6498	7.24354	5.38056	8.47951	3.46278	-1.0578	0.12791	1.1763	1.13119	0.0481488	1.20106
243	LIFE	LIFE	EUBI14-1c	Acanthocystis pectinata	Protist	UE-s	-5	AQ	1	0	0	0	1.39584	1.32401	2.5267	0.8816	7.37282	5.46578	6.45667	4.69803	-0.788	0.085023	0.68826	0.877942	0.0338131	0.704135
244	LIFE	LIFE	EUBI14-1d	Acanthocystis penardi	Protist	UE-s	-4	AQ + HY	1	0	1	0	1.46178	1.4082	2.5404	0.9933	7.72111	5.81335	6.49168	5.29328	-0.59195	0.37973	0.67412	0.704715	0.360802	0.675879
245	LIFE	LIFE	EUBI14-1e	Acanthocystis turfacea	Protist	UE-s	-4	AQ	1	0	0	0	1.61124	1.56834	1.649	0.8402	8.51055	6.47445	4.21382	4.47741	0.28511	0.49072	0.45163	-0.194828	0.576932	0.451959
246	LIFE	LIFE	EUBI14-1f	Raphidocystis tubifera	Protist	UE-s	-4	AQ	1	0	0	0	1.31334	1.26293	3.398	1.1787	6.93707	5.21363	8.68318	6.28128	-1.4595	0.30084	0.86723	1.58609	0.242938	0.858976
247	LIFE	LIFE	EUBI14-2	Choanocystis lepidula	Protist	UE-s	-5	AQ	1	0	0	0	1.34826	1.22145	2.9265	0.5602	7.12153	5.04239	7.47832	2.9853	-1.0413	-0.21101	1.0006	1.08562	-0.332036	1.05642
248	LIFE	LIFE	EUBI14-3	Rhaphidiophrys pallida	Protist	UE-s	-5	AQ	1	0	0	0	1.46569	1.34795	3.3935	0.3834	7.74179	5.56463	8.67168	2.04313	-0.72021	0.19641	1.3731	0.789679	0.10554	1.44342
249	LIFE	LIFE	EUBI14-4	Wagnerella borealis	Protist	UE-s	-3	AQ	1	0	0	0	1.55464	1.36179	0.7545	1.1223	8.21163	5.62177	1.92803	5.98072	0.072337	-0.092453	-0.28129	-0.119351	-0.0924925	-0.344943
250	LIFE	LIFE	EUBI14-5	Heterophrys minutus (syn. Febvrechevalierae)	Protist	UE-s	-4	AQ	1	0	0	0	1.62864	1.56529	1.1282	0.7549	8.60247	6.46185	2.88298	4.02285	0.53726	0.30752	0.2722	-0.449064	0.422134	0.265657
251	LIFE	LIFE	EUBI14-6	Hedriocystis zhadani	Protist	UE-s	-4	AQ	1	0	0	0	1.64157	1.4949	1.2073	0.5536	8.67074	6.17126	3.08511	2.95013	0.48865	0.077213	0.35578	-0.486936	0.151532	0.419644
252	LIFE	LIFE	EUBI14-7	Cienkowskya mereschkovckii	Protist	UE-s	-4	AQ	1	0	0	0	1.61243	1.02988	0.8547	0.3256	8.51686	4.25156	2.18408	1.73512	-0.027245	-1.074	-0.068768	-0.26359	-1.29613	0.125317
253	LIFE	LIFE	EUBI14-8	Servetia borealis	Protist	UE-s	-4	AQ	1	0	0	0	1.35248	1.17399	2.3948	0.4308	7.1438	4.8465	6.11962	2.29573	-0.87656	-0.53822	0.8023	0.861311	-0.671004	0.880309
254	LIFE	LIFE	EUBI14-9	Actinosphaeridium pedatus	Protist	UE-s	-4	AQ	1	0	0	0	1.30871	1.2069	2.3295	0.4989	6.91257	4.98235	5.95275	2.65863	-0.89839	-0.47834	0.78915	0.920905	-0.596379	0.809771
255	LIFE	LIFE	EUBI24-1	Euglypha tuberculata	Protist	UE-s	-5	AQ + HY	1	0	1	0	1.86277	1.23201	0.3417	0.3812	9.83916	5.08599	0.873173	2.03141	0.88374	-0.57005	-0.26857	-1.15864	-0.682663	-0.176836
256	LIFE	LIFE	EUBI24-2	Gromia oviformis	Protist	UE-s	-3	AQ + HY	1	0	1	0	1.71057	1.47445	0.5631	0.3402	9.03525	6.08683	1.43893	1.81292	0.89549	-0.20038	0.15189	-0.913719	-0.0782138	0.176069
257	LIFE	LIFE	EUBI24-3	Paulinella chromatophora	Protist	UE-s	-5	AQ	1	0	0	0	1.72706	1.00593	0.4911	0.2603	9.12231	4.15272	1.25495	1.38714	0.31727	-1.1431	-0.26172	-0.644555	-1.39333	-0.126343
258	LIFE	LIFE	EUBI24-4	Pinaciophora fluviatilis	Protist	UE-s	-5	AQ	1	0	0	0	1.97518	1.1345	0.1613	0.2958	10.4329	4.68346	0.412183	1.57631	1.0531	-0.74744	-0.45044	-1.39152	-0.898611	-0.418013
259	LIFE	LIFE	EUBI24-5	Cyphoderia ampulla	Protist	UE-s	-4	AQ	1	0	0	0	1.79659	1.00561	0.351	0.2368	9.4896	4.15136	0.896938	1.2619	0.50289	-1.1287	-0.34633	-0.863057	-1.37882	-0.233016
260	LIFE	LIFE	EUBI24-6a	Pompholyxophrys punicea	Protist	UE-s	-5	AQ	1	0	0	0	1.41005	1.09901	2.1016	0.3217	7.44787	4.53697	5.37038	1.71434	-0.7246	-0.76272	0.65051	0.629111	-0.930354	0.817908
261	LIFE	LIFE	EUBI24-6b	Pompholyxophrys stammeri	Protist	UE-s	-5	AQ	1	0	0	0	1.6195	1.04677	0.9323	0.3223	8.55421	4.32129	2.38238	1.71753	-0.0035192	-1.0071	-0.014321	-0.270986	-1.24468	0.165694
262	LIFE	LIFE	EUBI24-7	Haeckeliana darwiniana	Protist	UE-s	-4	AQ	1	0	0	0	1.73861	1.58779	0.7822	0.505	9.18331	6.55476	1.99882	2.69114	0.98379	0.21873	0.23416	-0.953411	0.343687	0.270619
263	LIFE	LIFE	EUBI24-8	Aulosphaera dendrophora	Protist	UE-s	-3	AQ	1	0	0	0	1.95872	1.64508	0.2953	0.3202	10.3459	6.79125	0.754603	1.70634	1.7176	0.30092	0.087223	-1.73275	0.440917	0.161023
264	LIFE	LIFE	EUBI24-9	Circospathis furcata	Protist	UE-s	-4	AQ	1	0	0	0	1.65785	1.38732	0.7828	0.7278	8.75674	5.72717	2.00035	3.87844	0.45953	-0.12972	-0.048892	-0.529389	-0.152242	-0.0112843
265	LIFE	LIFE	EUBI24-10	Gazelletta melusina	Protist	UE-s	-4	AQ	1	0	0	0	1.89278	1.76757	0.3574	0.2821	9.99765	7.29692	0.913292	1.50331	1.7578	0.46497	0.28584	-1.68725	0.711704	0.324643
266	LIFE	LIFE	EUBI24-11	Gazelletta kashiwaensis	Protist	UE-s	-3	AQ	1	0	0	0	1.33913	1.19069	1.2289	0.6298	7.07327	4.91541	3.1403	3.3562	-0.54065	-0.74473	0.19309	0.538257	-0.811948	0.184023
267	LIFE	LIFE	EUBI22-1	Codonella cratera	Protist	UE-s	-5	AQ	1	0	0	0	1.83047	1.57669	0.4884	0.9176	9.66852	6.50892	1.24805	4.88988	1.0777	0.41888	-0.20983	-1.11084	0.501218	-0.271194
268	LIFE	LIFE	EUBI22-2	Paramecium tetraurelia	Protist	UE-s	-4	AQ	1	0	0	0	1.92067	1.78326	0.3092	0.2595	10.145	7.36168	0.790123	1.38287	1.8529	0.48747	0.27044	-1.79238	0.743572	0.328452
269	LIFE	LIFE	EUBI22-3	Stylonychia mytilus	Protist	UE-s	-4	AQ + HY	1	0	1	0	1.78172	1.28876	0.4402	0.6432	9.41106	5.32026	1.12488	3.4276	0.68824	-0.35984	-0.29407	-0.868676	-0.433036	-0.279953
270	LIFE	LIFE	EUBI22-4	Stentor polymorphus	Protist	UE-s	-3	AQ + EB	1	0	0	1	1.81775	1.49865	0.3714	0.6926	9.60134	6.18674	0.949068	3.69086	1.0732	0.094267	-0.1838	-1.11713	0.161579	-0.184694
271	LIFE	LIFE	EUBI22-5	Chattonidium setense	Protist	UE-s	-5	AQ	1	0	0	0	1.94058	1.59931	0.2655	0.2855	10.2501	6.60229	0.678453	1.52143	1.6298	0.15932	0.057644	-1.67103	0.300907	0.133608
272	LIFE	LIFE	EUBI15-1	Cyathomonas truncata	Protist	UE-s	-5	AQ	1	0	0	0	1.7939	1.04464	0.4296	0.2446	9.47535	4.31252	1.09779	1.30347	0.50038	-1.056	-0.27865	-0.859581	-1.25218	-0.189577
273	LIFE	LIFE	EUBI15-2	Chilomonas paramecium	Protist	UE-s	-5	AQ	1	0	0	0	1.64957	1.0489	0.7274	0.293	8.71303	4.33009	1.85878	1.56139	0.13289	-1.0539	-0.097881	-0.415986	-1.26557	0.0582394
274	LIFE	LIFE	EUBI15-3	Cryptomonas erosa	Protist	UE-s	-5	AQ	1	0	0	0	1.8507	1.1016	0.3401	0.2888	9.77538	4.54764	0.869084	1.53901	0.71058	-0.88164	-0.32569	-1.03324	-1.04832	-0.262838
275	LIFE	LIFE	EUBI20-1	Ceratium hirundinella	Protist	UE-s	-4	AQ	1	0	0	0	1.54672	1.02645	0.7199	0.2485	8.16978	4.2374	1.83962	1.32425	-0.062083	-1.2124	-0.04312	-0.134998	-1.3738	0.0767307
276	LIFE	LIFE	EUBI20-2	Peridinium cinctum	Protist	UE-s	-5	AQ	1	0	0	0	1.94477	1.05086	0.1811	0.2697	10.2723	4.33819	0.462779	1.43723	0.86724	-0.95181	-0.47548	-1.26997	-1.15008	-0.478569
277	LIFE	LIFE	EUBI20-3	Polykrikos schwartzii	Protist	UE-s	-4	AQ	1	0	0	0	1.95953	1.18726	0.1667	0.3427	10.3502	4.90125	0.425982	1.82624	1.0846	-0.62489	-0.40594	-1.39004	-0.760848	-0.369054
278	LIFE	LIFE	EUBI20-4	Noctiluca scintillans	Protist	UE-s	-4	AQ	1	0	0	0	1.90356	0.991785	0.2319	0.2215	10.0546	4.0943	0.592592	1.18037	0.70786	-1.119	-0.45627	-1.14471	-1.37474	-0.403072
279	LIFE	LIFE	EUBI10-1	Euglena spirogyra	Protist	UE-s	-4	AQ	1	0	0	0	1.72956	0.998753	0.4235	0.216	9.13555	4.12307	1.0822	1.15106	0.34243	-1.2048	-0.27589	-0.667763	-1.43623	-0.14571
280	LIFE	LIFE	EUBI10-2	Stephanopogon apogon	Protist	UE-s	-5	AQ	1	0	0	0	1.92242	1.54998	0.3143	0.2588	10.1542	6.39866	0.803155	1.37914	1.5177	0.038445	0.05855	-1.59047	0.167398	0.146293
281	LIFE	LIFE	EUBI10-3	Andalucia godoyi	Protist	UE-s	-6	AQ	1	0	0	0	1.4704	1.00675	0.9916	0.2346	7.76666	4.1561	2.53391	1.25018	-0.32499	-1.2583	0.11042	0.149575	-1.42581	0.251264
282	LIFE	LIFE	EUBI10-4	Trypanosoma brucei	Protist	UE-s	-5	EB	0	0	0	1	1.59645	0.998428	0.5535	0.2298	8.43246	4.12173	1.4144	1.2246	0.053286	-1.2845	-0.15804	-0.28935	-1.48188	-0.0330487
283	LIFE	LIFE	EUBI10-5	Bodo caudatus	Protist	UE-s	-5	AQ	1	0	0	0	1.53223	1.03147	1.0595	0.268	8.09326	4.25814	2.70742	1.42817	-0.22473	-1.12	0.10259	0.0136846	-1.30093	0.27413
284	LIFE	LIFE	EUBI10-6A	Tetramitus rostratus A	Protist	UE-s	-5	AQ	1	0	0	0	1.78838	1.14979	0.5212	0.2765	9.44622	4.74657	1.33186	1.47346	0.61401	-0.79313	-0.16365	-0.894877	-0.949893	-0.0403264
285	LIFE	LIFE	EUBI10-6B	Tetramitus rostratus B	Protist	UE-s	-5	AQ	1	0	0	0	1.93451	1.1128	0.1844	0.3081	10.2181	4.59388	0.471212	1.64186	0.92075	-0.82272	-0.44053	-1.27605	-0.98363	-0.393975
286	LIFE	LIFE	EUBI25-1	Astrorhiza limicola	Protist	UE-s	-2	AQ + HY	1	0	1	0	1.68765	1.08855	0.4368	0.3181	8.91416	4.49379	1.11619	1.69515	0.35412	-1.0075	-0.22728	-0.591208	-1.14917	-0.13073
287	LIFE	LIFE	EUBI25-1(bis)	Astrorhiza limicola (attached form)	Protist	UE-s	-2	AQ + HY	1	0	1	0	1.63178	1.48053	1.0212	0.4917	8.61903	6.11193	2.60955	2.62026	0.54471	-0.040246	0.30732	-0.540697	0.0369818	0.353148
288	LIFE	LIFE	EUBI25-2	Globigerina bulloides	Protist	UE-s	-3	AQ	1	0	0	0	1.69717	1.69444	1.7321	0.8086	8.96443	6.99503	4.42617	4.30902	0.61009	0.81811	0.56936	-0.493428	0.954498	0.592176
289	LIFE	LIFE	EUBI25-3	Textularia sp.	Protist	UE-s	-4	AQ + HY	1	0	1	0	1.53327	1.17126	1.1475	0.4736	8.09875	4.83522	2.9323	2.52381	-0.1292	-0.71274	0.14312	0.00987869	-0.839234	0.235601
290	LIFE	LIFE	EUBI25-4	Orbulina universa	Protist	UE-s	-3	AQ	1	0	0	0	1.95655	1.95072	0.583	0.3698	10.3345	8.05299	1.48979	1.97066	2.0384	0.99632	0.45363	-1.86727	1.28541	0.512819
291	LIFE	LIFE	EUBI25-5	Shepheardella taeniformis	Protist	UE-s	-2	AQ + HY	1	0	1	0	1.5275	1.45086	0.7469	0.4296	8.06827	5.98946	1.90861	2.28933	0.4331	-0.30596	0.2524	-0.380828	-0.190945	0.227564
292	LIFE	LIFE	EUBI25-6	Diplophrys archeri	Protist	UE-s	-5	AQ	1	0	0	0	1.53316	1.19757	1.479	0.6182	8.09814	4.94384	3.7794	3.29438	-0.25793	-0.47601	0.21874	0.106284	-0.690927	0.38221
293	LIFE	LIFE	EUBI25-7	Astrammina rara	Protist	UE-s	-2	AQ + HY	1	0	1	0	1.54057	1.4572	1.6852	0.5346	8.13728	6.01565	4.30632	2.84888	0.10135	0.054962	0.60197	-0.0418354	0.0971912	0.616673
294	LIFE	LIFE	EUBI25-8	Notodendrodes antarctikos	Protist	UE-s	-2	AQ + HY	1	0	1	0	1.58626	1.40798	0.6344	0.4928	8.37859	5.81245	1.62113	2.62612	0.50412	-0.33036	0.093787	-0.481596	-0.255109	0.116582
295	LIFE	LIFE	EUBI25-9	Pelosina cf. arborescens (B)	Protist	UE-s	-2	AQ + HY	1	0	1	0	1.5144	1.21115	0.7248	0.4782	7.99906	4.9999	1.85214	2.54832	0.037484	-0.77557	-0.0032781	-0.118764	-0.799038	0.0393067
296	LIFE	LIFE	EUBI25-10	Pelosina cf. variabilis (D)	Protist	UE-s	-3	AQ + HY	1	0	1	0	1.54022	1.12356	0.7079	0.7179	8.13544	4.63829	1.80895	3.82568	-0.12749	-0.79696	-0.25932	-0.0734684	-0.953305	-0.259876
297	LIFE	LIFE	EUBI25-11	Pelosina cf. variabilis (F)	Protist	UE-s	-3	AQ + HY	1	0	1	0	1.79441	1.14609	0.4148	0.7498	9.47806	4.7313	1.05997	3.99567	0.47061	-0.57352	-0.51151	-0.735168	-0.762073	-0.580057
298	LIFE	LIFE	EUBI25-12	Jacullela cf. acuta	Protist	UE-s	-4	AQ + HY	1	0	1	0	1.44664	1.16666	1.1182	0.4591	7.64114	4.81622	2.85742	2.44654	-0.26273	-0.80301	0.17805	0.220449	-0.87885	0.205183
299	LIFE	LIFE	EUBI25-13	Halyphysema cf. tumanowiczii	Protist	UE-s	-3	AQ + HY	1	0	1	0	1.6319	1.35269	0.6371	0.781	8.61967	5.58421	1.62803	4.16194	0.37508	-0.25093	-0.16302	-0.440497	-0.24309	-0.195089
300	LIFE	LIFE	EUBI25-14	Saccodendron heronalleni	Protist	UE-s	-3	AQ + HY	1	0	1	0	1.4776	1.32515	0.7516	0.5329	7.80466	5.4705	1.92062	2.83982	0.12721	-0.5341	0.10403	-0.119121	-0.505946	0.0851287
301	LIFE	LIFE	EUBI25-15	Marsipella cf. elongata	Protist	UE-s	-3	AQ + HY	1	0	1	0	1.40722	1.25933	1.1395	0.9661	7.43293	5.19878	2.91185	5.14833	-0.40942	-0.38577	-0.035014	0.439187	-0.443061	-0.0799709
302	LIFE	LIFE	EUBI3-1	Glaucocystis nostochinearum	Protist	UE-s	-5	AQ	1	0	0	0	1.97983	0.996398	0.1404	0.2206	10.4574	4.11335	0.358775	1.17557	0.90147	-1.0501	-0.52786	-1.32736	-1.30662	-0.552296
303	LIFE	LIFE	EUBI3-2	Cyanophora paradoxa	Protist	UE-s	-5	AQ	1	0	0	0	1.88614	0.991704	0.2541	0.2126	9.9626	4.09397	0.649322	1.13294	0.68631	-1.1279	-0.43597	-1.09933	-1.38703	-0.374122
304	LIFE	LIFE	EUBI13-1	Discosphaera tubifera	Protist	UE-s	-5	AQ	1	0	0	0	1.9575	1.22525	0.1685	0.2608	10.3395	5.0581	0.430581	1.3898	1.1738	-0.58972	-0.31803	-1.44336	-0.691103	-0.275324
305	LIFE	LIFE	EUBI13-2	Emiliana huxleyi	Protist	UE-s	-6	AQ	1	0	0	0	2.00768	0.986711	0.1141	0.2037	10.6046	4.07336	0.291569	1.08551	0.96045	-1.0607	-0.55298	-1.39501	-1.32171	-0.603909
306	LIFE	LIFE	EUBI13-3	Syracosphaera subsalsa	Protist	UE-s	-5	AQ	1	0	0	0	1.68728	1.1231	0.6648	0.3523	8.9122	4.63642	1.69882	1.8774	0.30992	-0.86773	-0.12298	-0.551366	-1.02614	0.00470061
307	LIFE	LIFE	EUBI8	Malawimonas jakobiformis	Protist	UE-s	-6	AQ + HY	1	0	1	0	1.68654	1.00364	0.5714	0.2465	8.90829	4.14326	1.46014	1.3136	0.2049	-1.1823	-0.2089	-0.519205	-1.41278	-0.0682272
308	LIFE	LIFE	EUBI9-1	Giardia lamblia	Protist	UE-s	-5	EB	0	0	0	1	1.78902	1.11641	0.518	0.3437	9.4496	4.60877	1.32369	1.83157	0.54711	-0.8195	-0.22958	-0.851257	-1.01882	-0.145366
309	LIFE	LIFE	EUBI9-2	Trichonympha grandis	Protist	UE-s	-4	EB	0	0	0	1	1.85962	1.60837	0.7494	0.3811	9.82249	6.63969	1.915	2.03088	1.2953	0.29319	0.26007	-1.30176	0.425006	0.386369
310	LIFE	LIFE	EUBI9-3	Tritrichomonas fœtus	Protist	UE-s	-5	EB	0	0	0	1	1.66725	1.15155	0.738	0.3773	8.80642	4.75384	1.88587	2.01063	0.27734	-0.78839	-0.069241	-0.480975	-0.936285	0.0546794
311	LIFE	LIFE	EUBI9-4	Calonympha grassli	Protist	UE-s	-5	EB	0	0	0	1	1.78543	1.52428	1.0236	0.3418	9.43066	6.29255	2.61569	1.82145	0.95655	0.10942	0.35668	-0.997857	0.178783	0.486671
312	LIFE	LIFE	EUBI9-5	Pyrsonympha vertens	Protist	UE-s	-4	EB	0	0	0	1	1.77547	1.14673	0.4783	0.2874	9.37802	4.73397	1.22224	1.53155	0.60555	-0.80911	-0.18225	-0.86754	-0.964266	-0.0730618
313	LIFE	LIFE	EUBI9-6	Octomitus neglectus	Protist	UE-s	-5	EB	0	0	0	1	1.71581	1.14646	0.7338	0.3441	9.06289	4.73282	1.87514	1.8337	0.38863	-0.7653	-0.074074	-0.629135	-0.946353	0.0584969
314	LIFE	LIFE	EUBI9-7	Retortamonas intestinalis	Protist	UE-s	-5	EB	0	0	0	1	1.6826	1.00348	0.6259	0.2382	8.88747	4.14259	1.59941	1.26936	0.16946	-1.1794	-0.17119	-0.496933	-1.40718	-0.0354831
315	LIFE	LIFE	EUBI19-1	Chromera velia	Protist	UE-s	-6	EB	0	0	0	1	2.00272	1.04779	0.1212	0.2939	10.5784	4.32551	0.309712	1.56619	0.99118	-0.90182	-0.54558	-1.38986	-1.10315	-0.597311
316	LIFE	LIFE	EUBI19-2	Colponema vietnamica	Protist	UE-s	-5	AQ + HY	1	0	1	0	1.74793	1.0781	0.3866	0.2972	9.23257	4.45062	0.987909	1.58377	0.47547	-0.99555	-0.27671	-0.750169	-1.16243	-0.181167
317	LIFE	LIFE	EUBI26-1	Amphilonche elongata	Protist	UE-s	-4	AQ	1	0	0	0	1.67019	1.23594	0.6111	0.4656	8.82194	5.10221	1.56159	2.48118	0.41884	-0.60288	-0.10038	-0.568468	-0.690138	-0.0265343
318	LIFE	LIFE	EUBI26-2	Hexaconthium asteracanthion	Protist	UE-s	-4	AQ	1	0	0	0	1.89105	1.62022	0.3459	0.3156	9.98853	6.68863	0.883905	1.68183	1.5272	0.19063	0.11777	-1.52891	0.347553	0.193345
319	LIFE	LIFE	EUBI26-3	Thalassicolla nucleata	Protist	UE-s	-5	AQ	1	0	0	0	1.63395	1.33025	1.4203	0.2915	8.6305	5.49155	3.6294	1.5534	0.26457	-0.322	0.47098	-0.333563	-0.325669	0.590496
320	LIFE	LIFE	EUBI26-4	Lithoptera mulleri	Protist	UE-s	-4	AQ	1	0	0	0	1.88535	1.63009	0.2869	0.2574	9.9584	6.72935	0.733138	1.37168	1.5858	0.1602	0.13914	-1.57299	0.338398	0.214553
321	LIFE	LIFE	EUBI26-5	Acanthochiasma krohni	Protist	UE-s	-4	AQ	1	0	0	0	1.55453	1.15007	1.2786	0.3281	8.21101	4.74772	3.26731	1.74844	-0.11242	-0.76942	0.26026	-0.0524344	-0.920884	0.41062
322	LIFE	LIFE	EUBI26-6	Acanthochiasma fusiforme	Protist	UE-s	-4	AQ	1	0	0	0	1.57728	1.18707	1.3449	0.3485	8.33119	4.90046	3.43673	1.85715	-0.027247	-0.63432	0.29487	-0.115281	-0.784191	0.465116
323	LIFE	LIFE	EUBI17-1	Entogonia sp. (diatom)	Protist	UE-s	-4	AQ	1	0	0	0	1.94139	1.00128	0.1741	0.2417	10.2544	4.13349	0.444891	1.28802	0.80943	-1.0685	-0.50675	-1.23963	-1.31466	-0.488998
324	LIFE	LIFE	EUBI17-2	Thalassiosira nordenskioeldii (diatom - bottom)	Protist	UE-s	-6	AQ	1	0	0	0	1.9089	1.11975	0.2433	0.3265	10.0828	4.62258	0.621724	1.73991	0.86983	-0.79371	-0.40755	-1.19349	-0.960693	-0.363221
325	LIFE	LIFE	EU20-30	Leidyomyces attenuatus (Enterobryus) (sporangiospore)	Fungus	ME-s	-4	TE + EB	0	1	0	1	1.44897	0.992916	0.4315	0.2085	7.65345	4.09897	1.10265	1.11109	-0.18905	-1.4928	-0.12873	0.034088	-1.60287	-0.0406255
326	LIFE	LIFE	EU20-31	Passalomyces compressus (one filament)	Fungus	ME-s	-3	TE + EB	0	1	0	1	1.53686	0.992108	0.4363	0.2062	8.11769	4.09564	1.11491	1.09884	-0.026244	-1.4043	-0.17118	-0.176591	-1.54624	-0.0488669
327	LIFE	LIFE	EU20-31b	Passalomyces compressus (filamentous aggregates)	Fungus	ME-a/c	-3	TE + EB	0	1	0	1	1.79005	1.26453	0.2805	0.2696	9.45502	5.22025	0.716784	1.43669	0.86145	-0.65478	-0.16045	-1.03407	-0.652605	-0.0534263
328	LIFE	LIFE	EU20-1	Sclerotinia sclerotiorum (apothecia)	Fungus	ME-s	-3	TE + EB	0	1	0	1	1.85647	1.29446	0.2535	0.3173	9.80585	5.34381	0.647788	1.69089	1.0256	-0.51174	-0.21419	-1.21388	-0.526037	-0.116079
329	LIFE	LIFE	EU20-2	Arachniotus trisporus (ascocarp)	Fungus	ME-s	-3	AQ	1	0	0	0	1.8219	1.40907	0.4043	0.3571	9.62324	5.81694	1.03314	1.90298	1.0591	-0.24962	-0.04304	-1.17507	-0.211444	0.0226404
330	LIFE	LIFE	EU20-5	Gonatorrhodiella parasitica	Fungus	ME-s	-4	EB	0	0	0	1	1.56142	1.11496	0.5104	0.3642	8.24743	4.60281	1.30427	1.94082	0.10335	-1.0498	-0.13628	-0.247374	-1.10455	-0.0685719
331	LIFE	LIFE	EU20-6	Graphium rigidum	Fungus	ME-s	-4	EB	0	0	0	1	1.65687	1.30716	0.4765	0.6964	8.75159	5.39625	1.21764	3.71111	0.45863	-0.3908	-0.2341	-0.551516	-0.419937	-0.229329
332	LIFE	LIFE	EU20-7	Helicoma perelegans (helicospores)	Fungus	ME-s	-4	EB	0	0	0	1	1.69531	1.1602	0.395	0.37	8.95462	4.78957	1.00937	1.97173	0.46917	-0.84637	-0.21732	-0.659781	-0.940448	-0.117126
333	LIFE	LIFE	EU20-8	Zodiomyces vorticellarius (mature thallus)	Fungus	ME-s	-4	EB	0	0	0	1	1.81167	1.30994	0.3559	0.4023	9.56923	5.40772	0.909459	2.14385	0.89329	-0.44473	-0.17291	-1.06277	-0.468816	-0.111636
334	LIFE	LIFE	EU20-9	Microsphaera berberidis (perithecum)	Fungus	ME-s	-4	TE + EB	0	1	0	1	1.76757	1.36519	0.3517	0.3345	9.33631	5.6358	0.898727	1.78255	0.93734	-0.40612	-0.056514	-1.01882	-0.359566	0.0114643
335	LIFE	LIFE	EU20-10	Phyllactinia eleagni	Fungus	ME-s	-4	TE + EB	0	1	0	1	1.57057	1.1075	0.7969	0.3429	8.29575	4.572	2.03638	1.82731	0.028927	-0.96522	-0.0024204	-0.195176	-1.08268	0.0880151
336	LIFE	LIFE	EU20-11	Sphaerotheca humuli	Fungus	ME-s	-4	TE + EB	0	1	0	1	1.78236	1.30552	0.3661	0.3025	9.41444	5.38946	0.935524	1.61202	0.87302	-0.52393	-0.089134	-1.01168	-0.518843	-0.011987
337	LIFE	LIFE	EU20-14	Scorias spongiosa (Perithecia & pycnidia)	Fungus	ME-s	-3	TE	0	1	0	0	1.7439	1.10294	0.3855	0.2779	9.21125	4.55317	0.985098	1.48093	0.49387	-0.97674	-0.24032	-0.764402	-1.10474	-0.146453
338	LIFE	LIFE	EU20-16	Chaetomium aterrimum (perithecium)	Fungus	ME-s	-3	TE	0	1	0	0	1.82878	1.61842	0.6459	0.3661	9.65959	6.6812	1.65052	1.95094	1.293	0.24924	0.24772	-1.29104	0.37236	0.32232
339	LIFE	LIFE	EU20-17	Verticillium albo-altrum (conidiophore)	Fungus	ME-s	-4	TE + EB	0	1	0	1	1.55955	1.15526	0.4933	0.406	8.23754	4.76918	1.26057	2.16357	0.16384	-0.93131	-0.13084	-0.265665	-0.988732	-0.0742627
340	LIFE	LIFE	EU20-12	Clavariella subbotrytis	Fungus	ME-s	0	TE + HY	0	1	1	0	1.93317	1.46245	0.2036	0.2323	10.211	6.03731	0.520275	1.23792	1.4548	-0.17642	-0.058324	-1.5837	-0.078564	0.0146797
341	LIFE	LIFE	EU20-19	Armillaria mellea (with rhizomorphs)	Fungus	ME-s	-1	TE + HY	0	1	1	0	1.73195	1.30963	0.5374	0.3721	9.14814	5.40644	1.37326	1.98292	0.69462	-0.48357	-0.033766	-0.828398	-0.502653	0.0551263
342	LIFE	LIFE	EU20-34	Megacollybia platyphylla (only cord system)	Fungus	ME-s	0	HY	0	0	1	0	1.29681	1.24957	0.4118	0.3846	6.84974	5.1585	1.0523	2.04953	-0.146	-1.0425	0.071611	0.153134	-0.974689	0.0772017
343	LIFE	LIFE	EU20-21	Amanita muscaria	Fungus	ME-s	-1	TE + HY	0	1	1	0	1.77955	1.43161	0.5047	0.6759	9.39959	5.91001	1.2897	3.60186	0.856	-0.047292	-0.16449	-0.95183	-0.0437335	-0.138871
344	LIFE	LIFE	EU20-22	Phanerochaete velutina (mycelium)	Fungus	ME-s	-1	HY	0	0	1	0	1.8469	1.67583	0.3369	0.3118	9.75533	6.91821	0.860907	1.66158	1.5481	0.26143	0.19588	-1.50023	0.466005	0.233869
345	LIFE	LIFE	EU20-23	Hypholoma fasciculare (mycelium)	Fungus	ME-s	-1	HY	0	0	1	0	1.90236	1.63806	0.306	0.3285	10.0483	6.76225	0.781946	1.75057	1.5849	0.2327	0.10719	-1.58116	0.395766	0.167578
346	LIFE	LIFE	EU20-24	Phalus impudicus (mycelium)	Fungus	ME-s	-1	HY	0	0	1	0	1.92228	1.7564	0.2733	0.2753	10.1535	7.25082	0.698385	1.46707	1.8299	0.44732	0.22183	-1.77305	0.69421	0.269239
347	LIFE	LIFE	EU20a	Steccherinum fimbriatum (cord system)	Fungus	ME-s	0	HY	0	0	1	0	1.47805	1.46525	0.4966	0.414	7.80704	6.04886	1.269	2.2062	0.46434	-0.39916	0.20072	-0.404043	-0.27392	0.183768
348	LIFE	LIFE	EU20b	Stropharia aeruginosa (cord system)	Fungus	ME-s	-1	HY	0	0	1	0	1.27528	1.22164	0.5601	0.4031	6.73605	5.0432	1.43127	2.14811	-0.28645	-1.0649	0.10694	0.287975	-1.02595	0.0841683
349	LIFE	LIFE	EU20c	Phanerochaete velutina (cord system)	Fungus	ME-s	0	HY	0	0	1	0	1.33871	1.33651	0.4278	0.4149	7.07106	5.51741	1.09319	2.211	0.040527	-0.80673	0.12328	-0.0115082	-0.706934	0.0912189
350	LIFE	LIFE	EU20d	Tricholomopsis platyphylla (cord system)	Fungus	ME-s	0	HY	0	0	1	0	1.19451	1.19155	0.6507	0.3751	6.30939	4.91896	1.66278	1.9989	-0.51995	-1.1931	0.17807	0.510626	-1.16528	0.139449
351	LIFE	LIFE	EU20-3	Blastocladia pringsheimii	Fungus	ME-s	-3	AQ	1	0	0	0	1.8362	1.26924	0.2901	0.3729	9.69878	5.23972	0.741315	1.98718	0.9263	-0.53113	-0.23671	-1.11764	-0.587451	-0.145312
352	LIFE	LIFE	EU20-4	Urophlyctis alfalfae (Rhizomycelium)	Fungus	ME-s	-4	HY + EB	0	0	1	1	1.55908	1.27327	0.9515	0.5506	8.23507	5.25633	2.43144	2.93414	0.11045	-0.50528	0.081484	-0.169866	-0.538651	0.128233
353	LIFE	LIFE	EU20-15	Siphonaria petersenii	Fungus	ME-s	-3	EB	0	0	0	1	1.4758	1.25853	1.3345	0.3646	7.79515	5.19548	3.41015	1.94295	-0.11038	-0.59029	0.40064	0.0928834	-0.630036	0.431455
354	LIFE	LIFE	EU20-25	Cladochytrium tenue	Fungus	ME-s	-4	EB	0	0	0	1	1.8193	1.50081	0.3619	0.3099	9.60955	6.19567	0.924791	1.65145	1.2234	-0.11258	0.054364	-1.26482	0.000683962	0.119923
355	LIFE	LIFE	EU21-1	Nosema lepocreadii (spore)	Fungus	UE-s	-2	EB	0	0	0	1	1.94828	0.990413	0.1669	0.2019	10.2908	4.08864	0.426493	1.07592	0.82878	-1.1	-0.49564	-1.2616	-1.36804	-0.486106
356	LIFE	LIFE	EU20-18	Mucor mucedo A	Fungus	ME-s	-3	TE	0	1	0	0	1.69494	1.51291	0.4293	0.5049	8.95266	6.24563	1.09702	2.69061	0.90013	-0.093934	0.040417	-0.887469	0.0485316	0.065568
357	LIFE	LIFE	EU20-27	Coemansia helicoidea (sporangiospore)	Fungus	ME-s	-4	TE + HY	0	1	1	0	1.58791	1.26965	0.5362	0.5048	8.38735	5.24138	1.37019	2.69007	0.32746	-0.62496	-0.080768	-0.391166	-0.61297	-0.047453
358	LIFE	LIFE	EU20-28	Coesmania biformis (sporangiospore)	Fungus	ME-s	-3	TE + HY	0	1	1	0	1.43183	1.21251	0.5746	0.5037	7.56293	5.0055	1.46832	2.68421	-0.065995	-0.88527	-0.039759	0.0255158	-0.867124	-0.0450368
359	LIFE	LIFE	EU20-29	Coesmania umbellata (sporangiospore)	Fungus	ME-s	-3	TE + HY	0	1	1	0	1.43867	1.25763	0.4972	0.4308	7.59905	5.19177	1.27053	2.29573	0.076677	-0.83643	0.015292	-0.0855932	-0.790857	0.0104962
360	LIFE	LIFE	PLACO2-1	Trichoplax adhaerens	Animal	ME-s	-3	AQ	1	0	0	0	1.97273	1.06349	0.1504	0.3065	10.4199	4.39033	0.384329	1.63333	0.93219	-0.8912	-0.52047	-1.32948	-1.08541	-0.527689
361	LIFE	LIFE	PORI5-1	Homaxinella balfourensis	Animal	ME-s	-1	AQ	1	0	0	0	1.77152	1.42809	0.3919	0.4797	9.35715	5.89548	1.00145	2.55631	0.95295	-0.19666	-0.07955	-1.01655	-0.144287	-0.0415855
362	LIFE	LIFE	PORI5-2	Clathria macropora	Animal	ME-s	-1	AQ	1	0	0	0	1.91947	1.19326	0.2235	0.3538	10.1386	4.92606	0.571127	1.8854	0.98953	-0.64274	-0.36974	-1.27829	-0.756872	-0.313813
363	LIFE	LIFE	PORI5-3	Isodictya grandis	Animal	ME-s	-1	AQ	1	0	0	0	1.89517	1.2231	0.2535	0.3156	10.0103	5.04923	0.647788	1.68183	0.99748	-0.61039	-0.29949	-1.25759	-0.710399	-0.20535
364	LIFE	LIFE	PORI5-4	Spongia officinalis	Animal	ME-s	-1	AQ	1	0	0	0	1.92927	1.24541	0.2108	0.3505	10.1904	5.14132	0.538674	1.86781	1.0989	-0.51905	-0.32402	-1.35134	-0.619206	-0.280779
365	LIFE	LIFE	PORI5-5	Esperiopsis challengeri	Animal	ME-s	-1	AQ	1	0	0	0	1.78364	1.08336	0.3241	0.3039	9.42119	4.47234	0.828198	1.61948	0.55519	-0.98776	-0.3228	-0.852202	-1.12997	-0.235572
366	LIFE	LIFE	PORI5-6	Cladorhiza abyssicola	Animal	ME-s	-2	AQ	1	0	0	0	1.51463	1.33181	0.5788	0.5813	8.00027	5.49801	1.47905	3.09774	0.22231	-0.52908	-0.01752	-0.244931	-0.478153	-0.0248842
367	LIFE	LIFE	PORI6-1	Euplectella aspergillum	Animal	ME-s	-1	AQ	1	0	0	0	1.81736	1.31489	0.3518	1.0602	9.59929	5.42816	0.898982	5.64979	0.66027	-0.084073	-0.60369	-0.854775	-0.161537	-0.740547
368	LIFE	LIFE	PORI6-2	Hyalonema schmidti	Animal	ME-s	-1	AQ	1	0	0	0	1.80045	1.02678	0.3312	0.3088	9.50997	4.23878	0.846341	1.64559	0.51194	-1.058	-0.38129	-0.869899	-1.28493	-0.280718
369	LIFE	LIFE	PORI6-3	Staurocalyptus solidus	Animal	ME-s	-1	AQ	1	0	0	0	1.94058	1.66187	0.2861	0.2864	10.2501	6.86058	0.731094	1.52622	1.7103	0.28238	0.12163	-1.71288	0.45787	0.204696
370	LIFE	LIFE	PORI6-4	Asconema setubalense	Animal	ME-s	-1	AQ	1	0	0	0	1.94423	1.53941	0.2828	0.5375	10.2694	6.35502	0.722661	2.86433	1.4423	0.17928	-0.15283	-1.56712	0.247229	-0.160259
371	LIFE	LIFE	PORI8-1	Sycon elegans	Animal	ME-s	-2	AQ	1	0	0	0	1.93115	1.01664	0.1871	0.2786	10.2003	4.1969	0.478111	1.48466	0.79771	-1.0116	-0.49995	-1.21098	-1.25619	-0.481553
372	LIFE	LIFE	PORI8-2	Leucosolenia complicata	Animal	ME-s	-2	AQ	1	0	0	0	1.94247	1.42985	0.2144	0.2963	10.2601	5.90274	0.547873	1.57898	1.399	-0.18496	-0.13148	-1.55161	-0.143652	-0.0484793
373	LIFE	LIFE	PORI8-3	Leucandra aspera	Animal	ME-s	-2	AQ	1	0	0	0	1.96537	1.64848	0.2097	0.4395	10.3811	6.80528	0.535863	2.34209	1.721	0.34817	-0.03376	-1.74722	0.478679	0.026798
374	LIFE	LIFE	PORI9-1	Oscarella tuberculata	Animal	ME-s	-1	AQ	1	0	0	0	1.94977	1.0308	0.1722	0.3102	10.2987	4.25537	0.440036	1.65305	0.84458	-0.96286	-0.52899	-1.24862	-1.18047	-0.532346
375	LIFE	LIFE	PORI9-2	Oscarella nathaliae	Animal	ME-s	-2	AQ	1	0	0	0	1.83502	1.01879	0.2809	0.2826	9.69258	4.20579	0.717806	1.50597	0.6002	-1.0705	-0.41394	-0.968596	-1.30577	-0.316599
376	LIFE	LIFE	PORI9-3	Corticium diamantense	Animal	ME-s	-1	AQ	1	0	0	0	1.92376	1.05944	0.1961	0.301	10.1613	4.37359	0.50111	1.60403	0.82633	-0.92928	-0.4663	-1.20512	-1.12097	-0.456978
377	LIFE	LIFE	PORI9-4	Plakortis dariae	Animal	ME-s	-2	AQ	1	0	0	0	1.97505	1.00659	0.1439	0.2674	10.4322	4.15542	0.367719	1.42497	0.89672	-1.0037	-0.55056	-1.30095	-1.25379	-0.570721
378	LIFE	LIFE	PORI9-5	Plakina jani	Animal	ME-s	-1	AQ	1	0	0	0	1.94815	1.04244	0.1733	0.3206	10.2901	4.30341	0.442847	1.70847	0.85529	-0.93797	-0.52616	-1.25558	-1.15066	-0.519272
379	LIFE	LIFE	CTENO11-1	Beroe cucumis	Animal	ME-s	-1	AQ	1	0	0	0	1.95668	1.00201	0.1616	0.2315	10.3352	4.13652	0.412949	1.23366	0.85371	-1.0578	-0.51513	-1.27087	-1.3069	-0.517606
380	LIFE	LIFE	CTENO11-2	Velamen parallelum	Animal	ME-s	0	AQ	1	0	0	0	1.81762	1.70337	0.3777	0.3232	9.60066	7.03186	0.965166	1.72233	1.5041	0.28917	0.24094	-1.43333	0.531796	0.282352
381	LIFE	LIFE	CTENO11-3	Pleurobrachia pileus	Animal	ME-s	-2	AQ	1	0	0	0	1.49059	1.30111	1.014	0.4951	7.87327	5.37125	2.59115	2.63838	0.023342	-0.5223	0.20357	-0.0271053	-0.507504	0.206947
382	LIFE	LIFE	CNI3-1	Alicia mirabilis	Animal	ME-s	-1	AQ	1	0	0	0	1.71469	1.42634	0.6583	0.4277	9.05696	5.88823	1.68221	2.27921	0.76773	-0.20059	0.10116	-0.828383	-0.162272	0.157773
383	LIFE	LIFE	CNI3-2	Liponema brevicornis	Animal	ME-s	-1	AQ	1	0	0	0	1.96157	1.51979	0.2433	0.3255	10.361	6.27404	0.621724	1.73459	1.5451	0.034726	-0.065053	-1.66701	0.10781	-0.00435509
384	LIFE	LIFE	CNI3-3	Pocillopora sp.	Animal	ME-a/c	0	AQ	1	0	0	0	1.95397	1.11433	0.1732	0.3302	10.3209	4.6002	0.442592	1.75963	0.95344	-0.79594	-0.46806	-1.31184	-0.952268	-0.441873
385	LIFE	LIFE	CNI3-4	Corynactis viridis	Animal	ME-s	-2	AQ	1	0	0	0	1.94072	1.16976	0.2077	0.2937	10.2509	4.82901	0.530752	1.56512	1.024	-0.69793	-0.36463	-1.33676	-0.831606	-0.309285
386	LIFE	LIFE	CNI3-5	Favia stelligera	Animal	ME-a/c	0	AQ	1	0	0	0	1.9472	1.02145	0.1746	0.3027	10.2851	4.21676	0.446169	1.61308	0.83387	-0.98774	-0.53182	-1.23794	-1.21272	-0.527116
387	LIFE	LIFE	CNI3-6	Cirrhipathes anguina	Animal	ME-s	0	AQ	1	0	0	0	1.42414	1.22525	0.5971	0.6401	7.52231	5.0581	1.52582	3.41108	-0.11982	-0.77173	-0.092418	0.0883463	-0.77131	-0.108891
388	LIFE	LIFE	CNI3-7	Ctenactis albitentaculata	Animal	ME-s	-1	AQ	1	0	0	0	1.95831	1.42129	0.2073	0.2649	10.3438	5.86741	0.52973	1.41165	1.4369	-0.20694	-0.12557	-1.59966	-0.170415	-0.050186
389	LIFE	LIFE	CNI3-8	Actinia equina	Animal	ME-s	-2	AQ	1	0	0	0	1.89584	1.2159	0.267	0.3209	10.0138	5.01951	0.682286	1.71007	0.99054	-0.60447	-0.29078	-1.24654	-0.725536	-0.213405
390	LIFE	LIFE	CNI3-9	Acropora caroliniana	Animal	ME-a/c	-1	AQ	1	0	0	0	1.92698	1.53189	0.2449	0.2852	10.1783	6.32397	0.625812	1.51983	1.5197	0.0042782	-0.014709	-1.59557	0.115148	0.0617819
391	LIFE	LIFE	CNI3-10	Acropora florida	Animal	ME-a/c	-1	AQ	1	0	0	0	1.80058	1.25833	0.3378	0.3818	9.51065	5.19466	0.863207	2.03461	0.81661	-0.5685	-0.20972	-1.0059	-0.623677	-0.116422
392	LIFE	LIFE	CNI3-12	Acropora clathrata	Animal	ME-a/c	-1	AQ	1	0	0	0	1.92927	1.5872	0.219	0.2765	10.1904	6.55232	0.559628	1.47346	1.618	0.11013	0.038239	-1.65289	0.256252	0.113123
393	LIFE	LIFE	CNI3-13	Acropora cytherea	Animal	ME-a/c	-1	AQ	1	0	0	0	1.94909	1.57139	0.1811	0.2366	10.2951	6.48706	0.462779	1.26084	1.6551	0.05679	0.01752	-1.7106	0.216573	0.112237
394	LIFE	LIFE	CNI3-14	Acropora donei	Animal	ME-a/c	-1	AQ	1	0	0	0	1.8745	1.56904	0.2917	0.2789	9.90111	6.47736	0.745404	1.48625	1.4537	0.034786	0.081507	-1.48899	0.180299	0.164159
395	LIFE	LIFE	CNI3-15	Acropora hyacinthus	Animal	ME-a/c	-1	AQ	1	0	0	0	1.94369	1.49751	0.1976	0.2249	10.2665	6.18205	0.504943	1.19849	1.5354	-0.094185	-0.020293	-1.64421	0.00859691	0.0523395
396	LIFE	LIFE	CNI3-16	Acropora muricata	Animal	ME-a/c	-1	AQ	1	0	0	0	1.71681	1.21106	0.4015	0.3697	9.06816	4.9995	1.02598	1.97013	0.57899	-0.72974	-0.18166	-0.751347	-0.78933	-0.0928712
397	LIFE	LIFE	CNI3-17	Acropora echinata	Animal	ME-a/c	-1	AQ	1	0	0	0	1.7473	1.56072	0.4151	0.3786	9.22924	6.443	1.06074	2.01755	1.1337	-0.006643	0.1275	-1.09731	0.15029	0.158462
398	LIFE	LIFE	CNI3-18	Acropora elegans	Animal	ME-a/c	-1	AQ	1	0	0	0	1.92161	1.62515	0.238	0.2494	10.1499	6.70897	0.60818	1.32905	1.6624	0.16854	0.10815	-1.66768	0.34448	0.175421
399	LIFE	LIFE	CNI3-19	Acropora fenneri	Animal	ME-a/c	-1	AQ	1	0	0	0	1.71993	1.33965	0.3892	0.3436	9.08465	5.53037	0.994553	1.83104	0.7835	-0.495	-0.047107	-0.870486	-0.439314	0.0126684
400	LIFE	LIFE	CNI3-20	Cycloseris colini	Animal	ME-s	-1	AQ	1	0	0	0	2.00796	1.24224	0.1165	0.3378	10.606	5.12825	0.297702	1.80013	1.2672	-0.49456	-0.40766	-1.5788	-0.603766	-0.395895
401	LIFE	LIFE	CNI4-1	Dendronephthya sp.	Animal	ME-a/c	-1	AQ	1	0	0	0	1.87556	1.45631	0.3316	0.3258	9.90669	6.01197	0.847364	1.73618	1.2787	-0.1318	-0.039524	-1.36804	-0.0830805	0.0364395
402	LIFE	LIFE	CNI4-2	Ellisella nuctenea	Animal	ME-a/c	-1	AQ	1	0	0	0	1.70088	1.36945	0.4447	0.3842	8.98406	5.65337	1.13638	2.0474	0.75747	-0.41918	-0.01282	-0.818458	-0.358988	0.0437547
403	LIFE	LIFE	CNI4-3	Astrogorgia mengalia	Animal	ME-a/c	-1	AQ	1	0	0	0	1.92309	1.64108	0.2442	0.2535	10.1577	6.77474	0.624023	1.3509	1.677	0.18807	0.11736	-1.68045	0.383609	0.191076
404	LIFE	LIFE	CNI4-4	Corallium rubrum	Animal	ME-a/c	-1	AQ	1	0	0	0	1.75514	1.19796	0.3949	0.3421	9.27063	4.94542	1.00912	1.82305	0.65338	-0.73031	-0.19689	-0.850238	-0.823499	-0.0950757
405	LIFE	LIFE	CNI4-5	Pteroeides spinosum	Animal	ME-a/c	-1	AQ	1	0	0	0	1.88694	1.46917	0.2544	0.2792	9.9668	6.06505	0.650088	1.48785	1.3588	-0.15328	-0.038442	-1.44606	-0.0651555	0.0445589
406	LIFE	LIFE	CNI4-6	Taiaroa tauhou	Animal	ME-s	-2	AQ	1	0	0	0	1.75729	1.26693	0.5023	0.4331	9.28201	5.23018	1.28357	2.30798	0.68245	-0.5128	-0.14193	-0.840509	-0.583089	-0.0720121
407	LIFE	LIFE	CNI4-7	Pennatula spinosa	Animal	ME-a/c	-1	AQ	1	0	0	0	1.87397	1.49501	0.2599	0.274	9.89832	6.17173	0.664143	1.46014	1.3659	-0.11612	0.010335	-1.43502	-0.00535621	0.0727619
408	LIFE	LIFE	CNI4-8	Gorgonia sp.	Animal	ME-a/c	0	AQ	1	0	0	0	1.98119	1.96959	0.1617	0.1733	10.4646	8.13091	0.413205	0.923513	2.3274	0.82274	0.40639	-2.17855	1.13787	0.460194
409	LIFE	LIFE	CNI4-8c	Gorgonia sp.	Animal	ME-a/c	-1	AQ	1	0	0	0	1.96973	1.95316	0.2751	0.1912	10.4041	8.06306	0.702985	1.0189	2.2305	0.82045	0.43266	-2.09463	1.13525	0.471767
410	LIFE	LIFE	CNI4-8d	Gorgonia sp.	Animal	ME-a/c	-1	AQ	1	0	0	0	1.93667	1.91157	0.2944	0.1998	10.2295	7.89138	0.752303	1.06473	2.1094	0.72217	0.40938	-1.97714	1.01719	0.44565
411	LIFE	LIFE	CNI4-8e	Gorgonia sp.	Animal	ME-a/c	-1	AQ	1	0	0	0	1.9445	1.92148	0.1813	0.1991	10.2708	7.93228	0.46329	1.061	2.1622	0.70913	0.37069	-2.03522	1.01718	0.4283
412	LIFE	LIFE	CNI4-8h	Gorgonia sp.	Animal	ME-a/c	-1	AQ	1	0	0	0	1.95234	1.9391	0.3695	0.224	10.3123	8.00502	0.944212	1.19369	2.1361	0.82465	0.4539	-1.99577	1.1402	0.480092
413	LIFE	LIFE	CNI4-8i	Gorgonia sp.	Animal	ME-a/c	-1	AQ	1	0	0	0	1.89437	1.8741	0.2882	0.2905	10.0061	7.73671	0.73646	1.54807	1.924	0.64485	0.3411	-1.81108	0.933764	0.36134
414	LIFE	LIFE	CNI4-9	Xenia sp.	Animal	ME-a/c	-2	AQ	1	0	0	0	1.90343	1.75122	0.318	0.3461	10.0539	7.22941	0.81261	1.84436	1.734	0.46115	0.20012	-1.67759	0.700592	0.250013
415	LIFE	LIFE	CNI4-10	Bellonella rubistella	Animal	ME-a/c	-2	AQ	1	0	0	0	1.79569	1.08406	0.3121	0.3814	9.48484	4.47524	0.797534	2.03248	0.5647	-0.92879	-0.38861	-0.866537	-1.09342	-0.306007
416	LIFE	LIFE	CNI4-11	Acanthogorgia aspera	Animal	ME-a/c	-2	AQ	1	0	0	0	1.42502	1.1471	0.5057	0.3918	7.52695	4.73549	1.29225	2.0879	-0.090122	-1.0792	-0.050962	0.0522601	-1.10752	-0.0483788
417	LIFE	LIFE	CNI4-12	Leptogorgia medusa	Animal	ME-a/c	-1	AQ	1	0	0	0	1.24788	1.00479	0.606	0.2594	6.59132	4.14799	1.54856	1.38234	-0.62575	-1.5832	0.030989	0.554762	-1.66435	0.0438674
418	LIFE	LIFE	CNI4-13	Riisea paniculata	Animal	ME-a/c	-2	AQ	1	0	0	0	1.19403	1.06956	0.4086	0.3874	6.30686	4.41536	1.04413	2.06445	-0.61541	-1.493	-0.043385	0.562203	-1.49939	-0.0320238
419	LIFE	LIFE	CNI4-15	Ctenocella sp.	Animal	ME-a/c	-1	AQ	1	0	0	0	1.65505	1.47231	0.2713	0.2251	8.74194	6.07802	0.693274	1.19955	0.94624	-0.39276	0.12181	-0.930925	-0.232973	0.154502
420	LIFE	LIFE	CNI5-1	Cerianthus membranaceus	Animal	ME-s	-1	AQ	1	0	0	0	1.7578	1.45342	0.6448	0.3043	9.28468	6.00002	1.64771	1.62161	0.94641	-0.1897	0.16783	-0.994639	-0.114198	0.246365
421	LIFE	LIFE	CNI10-1	Halammohydra schulzei	Animal	ME-s	-3	AQ	1	0	0	0	1.53397	1.33212	0.5441	0.4346	8.10241	5.4993	1.39038	2.31598	0.33109	-0.6024	0.05039	-0.351762	-0.527271	0.0604357
422	LIFE	LIFE	CNI10-2	Geryonia proboscidalis	Animal	ME-s	-1	AQ	1	0	0	0	1.70684	1.27518	0.6578	0.2701	9.01554	5.26424	1.68093	1.43936	0.61094	-0.57928	0.065081	-0.720551	-0.618268	0.155308
423	LIFE	LIFE	CNI11-1	Physalia physalis	Animal	ME-s	1	AQ	1	0	0	0	1.81283	1.49331	0.3745	0.3298	9.57537	6.1647	0.956989	1.7575	1.1792	-0.12791	0.041943	-1.23011	-0.0130307	0.108396
424	LIFE	LIFE	CNI11-2	Hydra viridissima	Animal	ME-s	-3	AQ	1	0	0	0	1.49047	1.22203	0.7265	0.4307	7.87267	5.04481	1.85648	2.29519	0.030953	-0.79892	0.052603	-0.0876827	-0.799319	0.0711864
425	LIFE	LIFE	CNI14-1	Atolla wyvillei	Animal	ME-s	-1	AQ	1	0	0	0	1.80651	1.36423	0.4646	0.2965	9.54196	5.63185	1.18723	1.58004	0.97009	-0.37117	-0.019479	-1.1042	-0.356489	0.0847278
426	LIFE	LIFE	CNI7-1	Myxobolus pfeifferi	Animal	ME-s	-5	EB	0	0	0	1	1.99791	0.990816	0.1236	0.1948	10.553	4.0903	0.315845	1.03809	0.94237	-1.0726	-0.53704	-1.37357	-1.32566	-0.580802
427	LIFE	LIFE	CNI7-2	Buddenbrockia plumatellae	Animal	ME-s	-3	EB	0	0	0	1	1.7871	0.992511	0.3068	0.2066	9.43945	4.0973	0.78399	1.10097	0.48074	-1.2052	-0.35783	-0.845446	-1.44171	-0.225333
428	LIFE	LIFE	CNI15-1	Chrysaora quinquecirrha	Animal	ME-s	-1	AQ	1	0	0	0	1.83593	1.46962	0.4054	0.2963	9.6974	6.0669	1.03595	1.57898	1.2032	-0.1427	0.044481	-1.26933	-0.0667193	0.125231
429	LIFE	LIFE	CNI15-2	Cyanea capillata	Animal	ME-s	0	AQ	1	0	0	0	1.92108	1.44331	0.2953	0.3819	10.1471	5.95832	0.754603	2.03514	1.3145	-0.11488	-0.12373	-1.4631	-0.0810711	-0.0712217
430	LIFE	LIFE	CNI16-1	Haliclystus salpinx	Animal	ME-s	-2	AQ	1	0	0	0	1.86962	1.26734	0.2808	0.3813	9.87532	5.23184	0.71755	2.03194	0.98133	-0.50021	-0.26305	-1.20016	-0.575858	-0.193093
431	LIFE	LIFE	CNI16-2	Lucernaria quadricornis	Animal	ME-s	-1	AQ	1	0	0	0	1.77623	1.3406	0.3551	0.6824	9.38206	5.53427	0.907415	3.6365	0.77342	-0.26444	-0.30837	-0.910765	-0.291896	-0.26795
432	LIFE	LIFE	CNI17-1	Carybdea marsupialis	Animal	ME-s	-1	AQ	1	0	0	0	1.53316	1.09892	0.9363	0.2682	8.09814	4.5366	2.3926	1.42923	-0.081083	-1.0189	0.11482	-0.0703433	-1.12953	0.205118
433	LIFE	LIFE	CNI17-2	Chironex fleckeri	Animal	ME-s	0	AQ	1	0	0	0	1.83333	1.52808	0.4296	0.3336	9.68364	6.30825	1.09779	1.77775	1.2536	-0.013053	0.094522	-1.29739	0.0942794	0.145972
434	LIFE	LIFE	CHAETO2-1	Parasagitta elegans	Animal	ME-s	-2	AQ	1	0	0	0	1.69383	1.0227	0.3798	0.2775	8.94678	4.22191	0.970533	1.47879	0.28838	-1.1834	-0.29237	-0.581549	-1.357	-0.168059
435	LIFE	LIFE	CHAETO2-2	Krohnitta subtilis	Animal	ME-s	-3	AQ	1	0	0	0	1.7056	0.991139	0.3857	0.2049	9.00898	4.09164	0.98561	1.09191	0.30905	-1.2629	-0.275	-0.607968	-1.47771	-0.145138
436	LIFE	LIFE	MEZO4-1	Pseudicyema truncatum	Animal	ME-s	-4	EB	0	0	0	1	1.79788	1.72693	0.3736	0.3117	9.49639	7.12915	0.954689	1.66105	1.5182	0.32041	0.28101	-1.42677	0.557525	0.30944
437	LIFE	LIFE	MEZO4-2a	Rhopalura ophiocomae (femelle)	Animal	ME-s	-4	EB	0	0	0	1	1.93519	1.83489	0.2822	0.207	10.2217	7.57483	0.721128	1.1031	1.9924	0.56839	0.32495	-1.90343	0.852506	0.376961
438	LIFE	LIFE	MEZO4-2b	Rhopalura ophiocomae (mâle)	Animal	ME-s	-4	EB	0	0	0	1	1.85489	1.68087	0.5067	0.3154	9.79753	6.93901	1.29481	1.68076	1.4853	0.31711	0.26353	-1.45885	0.521398	0.308942
439	LIFE	LIFE	GASTRO6-1	Thaumastoderma heideri	Animal	ME-s	-4	AQ + HY	1	0	1	0	1.74163	1.53524	0.5281	0.4005	9.19927	6.33781	1.3495	2.13426	1.0402	-0.011901	0.14942	-1.02142	0.10814	0.16466
440	LIFE	LIFE	GASTRO6-2	Lepidodermella squamata	Animal	ME-s	-4	AQ + HY	1	0	1	0	1.76617	1.17853	0.4331	0.6432	9.32892	4.86521	1.10673	3.4276	0.51293	-0.58705	-0.39456	-0.750429	-0.7524	-0.377995
441	LIFE	LIFE	GASTRO6-3	Polymerurus rhomboides	Animal	ME-s	-4	AQ + HY	1	0	1	0	1.69432	1.1675	0.518	0.8835	8.94939	4.8197	1.32369	4.70816	0.22662	-0.52719	-0.47614	-0.462596	-0.688446	-0.53923
442	LIFE	LIFE	GASTRO6-4	Urodasys sp.	Animal	ME-s	-4	AQ + HY	1	0	1	0	1.37745	1.07321	0.7152	0.4145	7.2757	4.43044	1.82761	2.20887	-0.37968	-1.21	-0.019964	0.280889	-1.27418	0.0222862
443	LIFE	LIFE	PLATY7-1	Dugesia sagitta	Animal	ME-s	-2	AQ	1	0	0	0	1.80264	1.00725	0.2972	0.2575	9.52153	4.15813	0.759459	1.37221	0.51252	-1.1328	-0.38087	-0.886996	-1.36706	-0.263766
444	LIFE	LIFE	PLATY7-2	Polycelis nigra	Animal	ME-s	-3	AQ	1	0	0	0	1.88323	0.994534	0.2255	0.2263	9.94721	4.10565	0.576238	1.20595	0.66705	-1.1326	-0.45225	-1.09645	-1.37252	-0.381056
445	LIFE	LIFE	PLATY7-3	Schistosoma haematobium	Animal	ME-s	-2	EB	0	0	0	1	1.66285	1.0622	0.4771	0.2828	8.78317	4.38498	1.21917	1.50704	0.25655	-1.1042	-0.19636	-0.515229	-1.24347	-0.0977533
446	LIFE	LIFE	PLATY7-4	Fasciola hepatica	Animal	ME-s	-2	EB	0	0	0	1	1.94153	0.992592	0.1721	0.2068	10.2551	4.09764	0.439781	1.10203	0.80645	-1.1041	-0.49682	-1.24844	-1.36317	-0.473224
447	LIFE	LIFE	PLATY7-5	Encotyllabe pagrosomi	Animal	ME-s	-3	EB	0	0	0	1	1.88349	1.00798	0.2289	0.2521	9.9486	4.16118	0.584926	1.34344	0.68847	-1.0829	-0.44658	-1.09055	-1.31911	-0.390837
448	LIFE	LIFE	PLATY7-6	Prostheceraeus vittatus	Animal	ME-s	-2	AQ	1	0	0	0	1.95329	1.1016	0.1692	0.3318	10.3173	4.54764	0.43237	1.76816	0.93887	-0.81546	-0.47727	-1.2974	-0.98178	-0.458677
449	LIFE	LIFE	PLATY7-7	Taenia saginata	Animal	ME-s	0	EB	0	0	0	1	1.11596	0.994777	0.3241	0.2127	5.89447	4.10665	0.828198	1.13348	-0.76056	-1.839	-0.0049952	0.694975	-1.8563	0.0236819
450	LIFE	LIFE	ENTO9-1	Loxomella claviformis	Animal	ME-s	-3	AQ	1	0	0	0	1.74819	1.26553	0.4627	0.4088	9.23391	5.22439	1.18237	2.17849	0.68558	-0.54487	-0.14139	-0.838939	-0.604781	-0.0707353
451	LIFE	LIFE	ENTO9-2	Urnatella gracilis	Animal	ME-a/c	-3	AQ	1	0	0	0	1.68568	1.12665	0.4193	0.4549	8.90374	4.65105	1.07147	2.42416	0.36913	-0.8656	-0.28211	-0.578332	-1.00173	-0.209296
452	LIFE	LIFE	ENTO9-3	Pedicellina ichikawai	Animal	ME-a/c	-3	AQ	1	0	0	0	1.64096	1.13789	0.4272	0.3552	8.66754	4.69747	1.09166	1.89286	0.32263	-0.93892	-0.18509	-0.494895	-1.02067	-0.0963199
453	LIFE	LIFE	CYCLIO10-1	Symbion pandora	Animal	ME-s	-4	EB	0	0	0	1	1.89251	1.03282	0.2279	0.3494	9.99625	4.26369	0.582371	1.86195	0.69746	-0.98065	-0.49718	-1.10016	-1.20333	-0.446074
454	LIFE	LIFE	CYCLIO10-2	Symbion americanus	Animal	ME-s	-4	EB	0	0	0	1	1.88667	1.12265	0.2466	0.3317	9.9654	4.63455	0.630156	1.76762	0.82941	-0.80976	-0.39279	-1.13879	-0.960688	-0.335524
455	LIFE	LIFE	BRYOZ11-1	Cristatella mucedo	Animal	ME-a/c	-1	AQ	1	0	0	0	1.91505	1.39303	0.2257	0.2901	10.1153	5.75074	0.576749	1.54594	1.3007	-0.28151	-0.14284	-1.46348	-0.256449	-0.0517068
456	LIFE	LIFE	BRYOZ11-2	Lophopus cristalinus	Animal	ME-a/c	-2	AQ	1	0	0	0	1.90129	1.1603	0.2263	0.4897	10.0426	4.78995	0.578282	2.6096	0.85131	-0.64224	-0.47197	-1.15162	-0.79022	-0.482325
457	LIFE	LIFE	BRYOZ11-3	Celleporaria emancipata (only skeleton)	Animal	ME-a/c	-2	AQ	1	0	0	0	2.00396	0.999729	0.118	0.2395	10.5849	4.1271	0.301535	1.27629	0.93763	-1.0263	-0.55974	-1.37986	-1.26753	-0.608916
458	LIFE	LIFE	BRYOZ11-4	Smittina cervicornis (only skeleton)	Animal	ME-a/c	-2	AQ	1	0	0	0	1.7473	1.3048	0.3954	0.332	9.22924	5.38649	1.0104	1.76922	0.78103	-0.54699	-0.088824	-0.911247	-0.523146	-0.00629183
459	LIFE	LIFE	BRYOZ11-5	Iodictyum phoeniceum (only skeleton)	Animal	ME-a/c	-2	AQ	1	0	0	0	1.95234	1.58779	0.1748	0.2108	10.3123	6.55476	0.44668	1.12335	1.6993	0.07678	0.050736	-1.74136	0.246854	0.13946
460	LIFE	LIFE	BRYOZ11-6	Cellepporina grandis (only skeleton)	Animal	ME-a/c	-2	AQ	1	0	0	0	1.94842	1.09112	0.1738	0.375	10.2915	4.50437	0.444125	1.99837	0.90498	-0.80816	-0.51839	-1.26096	-0.992772	-0.508024
461	LIFE	LIFE	BRYOZ11-7	Diaperoecia purpurascens (only skeleton)	Animal	ME-a/c	-2	AQ	1	0	0	0	1.95845	1.29855	0.1784	0.3435	10.3445	5.36068	0.45588	1.83051	1.2415	-0.40718	-0.30024	-1.48982	-0.480899	-0.256495
462	LIFE	LIFE	NEMER14-1	Nectonemertes mirabilis	Animal	ME-s	-1	AQ	1	0	0	0	1.85515	1.02037	0.2669	0.2629	9.79892	4.2123	0.682031	1.40099	0.64835	-1.0651	-0.41593	-1.02053	-1.29002	-0.345608
463	LIFE	LIFE	NEMER14-2	Tubulanus nothus	Animal	ME-s	-1	AQ	1	0	0	0	1.42129	0.996317	0.4187	0.2144	7.50726	4.11301	1.06994	1.14253	-0.22643	-1.5048	-0.10827	0.0889993	-1.60529	-0.0435529
464	LIFE	LIFE	NEMER14-4	Paranemertes peregrina	Animal	ME-s	-1	AQ	1	0	0	0	1.42919	0.998103	0.4285	0.2226	7.54899	4.12039	1.09498	1.18623	-0.21529	-1.4869	-0.1155	0.0757475	-1.589	-0.0452934
465	LIFE	LIFE	NEMER14-5	Micrura alaskensis	Animal	ME-s	-1	AQ	1	0	0	0	1.5282	0.992431	0.452	0.2124	8.07192	4.09697	1.15503	1.13188	-0.048189	-1.4109	-0.16163	-0.150245	-1.5443	-0.0426939
466	LIFE	LIFE	NEMER14-6	Cerebratulus longiceps	Animal	ME-s	-1	AQ	1	0	0	0	1.45642	0.992835	0.4295	0.2122	7.69282	4.09864	1.09754	1.13081	-0.17057	-1.4833	-0.13393	0.0157425	-1.59489	-0.0423876
467	LIFE	LIFE	NEMER14-7	Lineus longissimus (longest specimen)	Animal	ME-s	1	AQ	1	0	0	0	0.989607	0.989607	0.2027	0.2027	5.2271	4.08531	0.517975	1.08019	-0.95523	-2.0034	0.016741	0.89262	-1.97298	0.0670728
468	LIFE	LIFE	ANNEL16-1	Hydroides norvegica	Animal	ME-s	-2	AQ	1	0	0	0	1.63117	1.35512	0.5273	0.7099	8.61584	5.59424	1.34745	3.78305	0.45486	-0.30153	-0.15704	-0.50438	-0.290676	-0.160296
469	LIFE	LIFE	ANNEL16-2	Nephtys sp.	Animal	ME-s	-2	AQ + HY	1	0	1	0	1.71631	1.55651	0.6247	0.3404	9.06553	6.42562	1.59634	1.81399	1.0243	0.0025864	0.25574	-0.976997	0.148717	0.279683
470	LIFE	LIFE	ANNEL16-3	Hirudo medicinalis	Animal	ME-s	-2	AQ + EB	1	0	0	1	1.87846	0.998103	0.2282	0.2034	9.92204	4.12039	0.583137	1.08392	0.69321	-1.1292	-0.42389	-1.09214	-1.37765	-0.365266
471	LIFE	LIFE	ANNEL16-4	Bonellia viridis	Animal	ME-s	0	AQ + EB	1	0	0	1	1.57634	1.00332	0.5419	0.2358	8.32621	4.14191	1.38476	1.25658	0.015942	-1.3011	-0.15837	-0.247537	-1.47139	-0.0413895
[truncated: 480 more rows]
