# Supplementary material for: Mapping life’s disparity and evolutionary constraints in a geometric complexity space
Source: Sci Adv. 2026 Jan 7;12(2):eaea6945. doi: 10.1126/sciadv.aea6945 (PMC12778060; doi:10.1126/sciadv.aea6945)
Supplement: Supplementary file 3 — Data S1 and S2 [file sciadv.aea6945_data_s1_and_s2.zip]

Archive with 2 entries (2 files):
- aea6945_data_s1.xlsx
- aea6945_data_s2.xlsx
