# Supplementary material for: Mapping life’s disparity and evolutionary constraints in a geometric complexity space
Source: Sci Adv. 2026 Jan 7;12(2):eaea6945. doi: 10.1126/sciadv.aea6945 (PMC12778060; doi:10.1126/sciadv.aea6945)
Supplement: Supplementary file 3 — Data S1 and S2 [file sciadv.aea6945_data_s1_and_s2.zip › aea6945_data_s1.xlsx]

## Sheet: LIFE dataset
			CLASSIFICATION					CLASSIFICATION								BODY SIZE & DIMENSIONS
			GENERAL DOMAIN		HIGHER RANKS	LOWER RANKS		COMPLEXITY LEVEL	ECOLOGY							SILHOUETTE VIEW	MAXIMAL BODY LENGHT
	Shape code	Species (+ specific parts)	Cell type	Vernacular groups	Regnum / Division / Phylum / subphylum	Class / Subclass / Order		P-s = Prokaryotes (solitary) P-a/c = Prokaryotes (aggregate/colony) UE-s = Unicellular Eukaryotes (solitary) UE-a/c = Unicellular UEkaryotes (aggr./ col.) ME-s = Multicellular Eukaryotes (solitary) ME-a/c = Multicellular Eukaryotes (aggr./col.)	AQ = Aquatic (water) TE = Terrestrial (air) EB = Endo / epibiontic HY = Hypogeous or infaunal	AQ	TE	HY	EB	Additional information		Apical, Lateral or dorso-ventral	Longest body axis (in m)	Magnitude Order (log10, in m)	Information / transformation relative to original image		Source of images
1	A3	Korarchaeum cryptofilum	Procaryote	Archaea	Korarchaeota			P-s	AQ + HY	1	0	1	0	Hydrothermal sed		Lateral	4e-06	-6			Lecointre and Le Guyader (2016)
2	A7-1	Nitrososphaera viennensis	Procaryote	Archaea	Thaumarchaeota			P-s	HY	0	0	1	0	soil		Lateral	5e-07	-7			Lecointre and Le Guyader (2016)
3	A7-2	Cenarchaeum symbiosum	Procaryote	Archaea	Thaumarchaeota			P-s	EB	0	0	0	1			Lateral	2e-06	-6			Lecointre and Le Guyader (2016)
4	A9-1	Thermofilum pendens	Procaryote	Archaea	Crenarchaeota	Thermoproteales		P-s	AQ + HY	1	0	1	0	Hydrothermal + water hotspring		Lateral	5.5e-06	-6			Lecointre and Le Guyader (2016)
5	A9-2	Caldivirga maquilingensis	Procaryote	Archaea	Crenarchaeota	Thermoproteales		P-s	AQ + HY	1	0	1	0	Hydrothermal + water hotspring		Lateral	8e-06	-6			Lecointre and Le Guyader (2016)
6	A9-3	Pyrobaculum calidifontis	Procaryote	Archaea	Crenarchaeota	Thermoproteales		P-s	AQ + HY	1	0	1	0	Hydrothermal + water hotspring		Lateral	5e-06	-6			Lecointre and Le Guyader (2016)
7	A9-4	Thermoproteus tenax	Procaryote	Archaea	Crenarchaeota	Thermoproteales		P-s	AQ + HY	1	0	1	0	Hydrothermal + water hotspring		Lateral	2e-06	-6			Ahn et al. (2006)
8	A9-5	Thermoproteus sp. (antler-shaped)	Procaryote	Archaea	Crenarchaeota	Thermoproteales		P-a/c	AQ + HY	1	0	1	0	Hydrothermal + water hotspring		Lateral	0.0001	-4			Stetter (2006)
9	A10-1	Sulfolobus solfataricus	Procaryote	Archaea	Crenarchaeota	Sulfolobales		P-s	AQ + HY	1	0	1	0	water hotsprings		Lateral	2e-06	-6			Lecointre and Le Guyader (2016)
10	A10-2	Sulfolobus tengchongensis	Procaryote	Archaea	Crenarchaeota	Sulfolobales		P-s	AQ + HY	1	0	1	0	water hotsprings		Lateral	2e-06	-6			Lecointre and Le Guyader (2016)
11	A10-3	Acidianus convivator	Procaryote	Archaea	Crenarchaeota	Sulfolobales		P-s	AQ + HY	1	0	1	0	water hotsprings		Lateral	3e-06	-6			Lecointre and Le Guyader (2016)
12	A11-1	Acidilobus saccharovorans	Procaryote	Archaea	Crenarchaeota	Desulfurococcales		P-s	AQ + HY	1	0	1	0	water hotsprings		Lateral	3e-06	-6			Lecointre and Le Guyader (2016)
13	A11-2	Desulfurococcus mobilis	Procaryote	Archaea	Crenarchaeota	Desulfurococcales		P-s	AQ + HY	1	0	1	0	Hot solfataric spring		Lateral	3e-06	-6	Reappraised size		Lecointre and Le Guyader (2016)
14	A11-3	Pyrolobus fumarii	Procaryote	Archaea	Crenarchaeota	Desulfurococcales		P-s	AQ + HY	1	0	1	0	Hydrothermal Sediments		Lateral	2e-06	-6			Lecointre and Le Guyader (2016)
15	A11-4	Pyrodictium abyssi (lattice)	Procaryote	Archaea	Crenarchaeota	Desulfurococcales		P-a/c	AQ	1	0	0	0	Hydrothermal		Lateral	1e-05	-5			Chaban et al. (2006)
16	A11-5	Desulfurococcus mucosus (lattice)	Procaryote	Archaea	Crenarchaeota	Desulfurococcales		P-a/c	AQ + HY	1	0	1	0	Hot solfataric spring		Lateral	1e-05	-5			Wirth et al. (2011)
17	A11-6	Desulfurococcus mucosus (one cell)	Procaryote	Archaea	Crenarchaeota	Desulfurococcales		P-s	AQ + HY	1	0	1	0	Hot solfataric spring		Lateral	2e-06	-6			Wirth et al. (2011)
18	A11-7	Pyrodictium occultum	Procaryote	Archaea	Crenarchaeota	Desulfurococcales		P-s	AQ	1	0	0	0	Hydrothermal		Lateral	9e-07	-7	Reappraised size		Lecointre and Le Guyader (2016)
19	A13	Nanoarchaeum equitans	Procaryote	Archaea	Nanoarchaeota			P-s	AQ + EB	1	0	0	1	parasite of Ignicoccus		Lateral	4e-07	-7			Lecointre and Le Guyader (2016)
20	A14-1	Thermococcus chitonophagus	Procaryote	Archaea	Euryarchaeota	Thermococcales		P-s	AQ	1	0	0	0	Hydrothermal		Lateral	4e-06	-6	Reappraised size		Lecointre and Le Guyader (2016)
21	A14-2	Pyrococcus furiosius	Procaryote	Archaea	Euryarchaeota	Thermococcales		P-s	AQ + HY	1	0	1	0	Hydrothermal sed		Lateral	3e-06	-6	Reappraised size		Lecointre and Le Guyader (2016)
22	A15	Methanopyrus kandleri	Procaryote	Archaea	Euryarchaeota	Methanopyrales		P-s	AQ + HY	1	0	1	0	Hydrothermal sed		Lateral	1e-05	-5			Lecointre and Le Guyader (2016)
23	A16-1	Methanobrevibacter ruminantium	Procaryote	Archaea	Euryarchaeota	Methanobacteriales		P-s	EB	0	0	0	1	host = ruminants		Lateral	1e-05	-5			Lecointre and Le Guyader (2016)
24	A16-2	Methanosphaera stadtmanae	Procaryote	Archaea	Euryarchaeota	Methanobacteriales		P-s	EB	0	0	0	1			Lateral	1e-06	-6			Lecointre and Le Guyader (2016)
25	A16-3	Methanobacterium thermoautotrophicum	Procaryote	Archaea	Euryarchaeota	Methanobacteriales		P-a/c	AQ + HY	1	0	1	0	sewage sludge		Lateral	2e-06	-6			Lecointre and Le Guyader (2016)
26	A16-4	Methanobrevibacter smithii	Procaryote	Archaea	Euryarchaeota	Methanobacteriales		P-s	AQ + HY	1	0	1	0	wastewater		Lateral	1e-06	-6			Lecointre and Le Guyader (2016)
27	A17-1	Methanococcus maripaludis	Procaryote	Archaea	Euryarchaeota	Methanococcales		P-s	AQ + HY	1	0	1	0	Marine sed + soil		Lateral	4e-06	-6	Reappraised size		Lecointre and Le Guyader (2016)
28	A17-2	Methanococcus vannielii	Procaryote	Archaea	Euryarchaeota	Methanococcales		P-s	AQ + HY	1	0	1	0	Marine sed + soil		Lateral	3e-06	-6			Lecointre and Le Guyader (2016)
29	A17-3	Methanocaldococcus villosus (one cell)	Procaryote	Archaea	Euryarchaeota	Methanococcales		P-s	AQ + HY	1	0	1	0	Marine sed hydroth		Lateral	4.5e-06	-6			Bellack et al. (2011)
30	A17-4	Methanocaldococcus villosus (aggregate)	Procaryote	Archaea	Euryarchaeota	Methanococcales		P-a/c	AQ + HY	1	0	1	0	Marine sed hydroth		Lateral	3e-05	-5	Reappraised size	Website	Phymet2 - Universitat Wroclawski
31	A18-1	Picrophilus torridus	Procaryote	Archaea	Euryarchaeota	Thermoplasmatales		P-s	AQ + HY	1	0	1	0	Solfataric soil		Lateral	2.5e-06	-6			Lecointre and Le Guyader (2016)
32	A18-2	Thermoplasma acidophilum	Procaryote	Archaea	Euryarchaeota	Thermoplasmatales		P-s	HY	0	0	1	0	deep rock		Lateral	2.5e-06	-6			Lecointre and Le Guyader (2016)
33	A18-3	Ferroplasma acidophilum (shape 1)	Procaryote	Archaea	Euryarchaeota	Thermoplasmatales		P-s	AQ + HY	1	0	1	0	pyrite-leaching pilot plant		Lateral	6e-06	-6			Pivovarova et al. (2002)
34	A18-4	Ferroplasma acidophilum (shape 2)	Procaryote	Archaea	Euryarchaeota	Thermoplasmatales		P-s	AQ + HY	1	0	1	0	pyrite-leaching pilot plant		Lateral	3.5e-06	-6			Pivovarova et al. (2002)
35	A19-1	Archaeoglobus profundus	Procaryote	Archaea	Euryarchaeota	Archaeoglobales		P-s	AQ + HY	1	0	1	0	Hydrothermal marine sed		Lateral	1.5e-06	-6			Lecointre and Le Guyader (2016)
36	A19-2	Archaeoglobus veneficus	Procaryote	Archaea	Euryarchaeota	Archaeoglobales		P-s	AQ + HY	1	0	1	0	Hydrothermal marine sed		Lateral	3e-06	-6			Lecointre and Le Guyader (2016)
37	A19-3	Ferroglobus placidus	Procaryote	Archaea	Euryarchaeota	Archaeoglobales		P-s	AQ + HY	1	0	1	0	Hydrothermal marine sed		Lateral	3e-06	-6	Reappraised size		Lecointre and Le Guyader (2016)
38	A19-4	Archaeoglobus fulgidus	Procaryote	Archaea	Euryarchaeota	Archaeoglobales		P-s	AQ + HY	1	0	1	0	Petrolum		Lateral	3e-06	-6	Reappraised size		Lecointre and Le Guyader (2016)
39	A20	Aciduliprofundum boonei	Procaryote	Archaea	Euryarchaeota	Group DHVE2		P-s	AQ + HY	1	0	1	0	Hydrothermal marine sed		Lateral	8e-06	-6			Lecointre and Le Guyader (2016)
40	A21-1	Methanolobus tindarius	Procaryote	Archaea	Euryarchaeota	Methanosarcinales		P-s	AQ + HY	1	0	1	0	Lacustrine sediment		Lateral	4e-06	-6	Reappraised size		Lecointre and Le Guyader (2016)
41	A21-2	Methanosarcina barkeri	Procaryote	Archaea	Euryarchaeota	Methanosarcinales		P-a/c	AQ + HY + EB	1	0	1	1	wastewater + host		Lateral	2.5e-06	-6			Lecointre and Le Guyader (2016)
42	A21-3	Methanosarcina barkeri	Procaryote	Archaea	Euryarchaeota	Methanosarcinales		P-s	AQ + HY + EB	1	0	1	1	wastewater + host		Lateral	1e-06	-6			Lecointre and Le Guyader (2016)
43	A21-4	Methanolobus vulcani	Procaryote	Archaea	Euryarchaeota	Methanosarcinales		P-a/c	AQ + HY	1	0	1	0	Hydrothermal marine sed		Lateral	8e-06	-6			Lecointre and Le Guyader (2016)
44	A21-5	Methanolobus vulcani	Procaryote	Archaea	Euryarchaeota	Methanosarcinales		P-s	AQ + HY	1	0	1	0	Hydrothermal marine sed		Lateral	1e-06	-6			Lecointre and Le Guyader (2016)
45	A21-6	Methanosaeta concilii	Procaryote	Archaea	Euryarchaeota	Methanosarcinales		P-s	AQ + HY	1	0	1	0	wastewater		Lateral	2.5e-06	-6			GroBkopf et al. (1998)
46	A21-7	Methanosaeta concilii	Procaryote	Archaea	Euryarchaeota	Methanosarcinales		P-a/c	AQ + HY	1	0	1	0	wastewater		Lateral	6e-05	-5			GroBkopf et al. (1998)
47	A22-1	Methanocella conradii	Procaryote	Archaea	Euryarchaeota	Methanocellales		P-s	AQ + HY	1	0	1	0	Rice field soil		Lateral	2.5e-06	-6			Lecointre and Le Guyader (2016)
48	A22-2	Methanocella paludicola	Procaryote	Archaea	Euryarchaeota	Methanocellales		P-s	AQ + HY	1	0	1	0	Rice field soil		Lateral	3e-06	-6			Lecointre and Le Guyader (2016)
49	A23-1	Methanofollis formosanus	Procaryote	Archaea	Euryarchaeota	Methanomicrobiales		P-s	AQ + EB	1	0	0	1	fish pond		Lateral	5e-07	-7			Lecointre and Le Guyader (2016)
50	A23-2	Methanoplanus petrolearius	Procaryote	Archaea	Euryarchaeota	Methanomicrobiales		P-s	AQ + HY	1	0	1	0	Oil field		Lateral	4e-06	-6			Lecointre and Le Guyader (2016)
51	A24-1	Halococcus morrhuae	Procaryote	Archaea	Euryarchaeota	Halobacteriales		P-s	AQ + HY	1	0	1	0	Salty lakes		Lateral	1.5e-06	-6			Lecointre and Le Guyader (2016)
52	A24-2	Haloferax sufurifontis	Procaryote	Archaea	Euryarchaeota	Halobacteriales		P-s	AQ + HY	1	0	1	0	sulfur spring		Lateral	2e-06	-6			Lecointre and Le Guyader (2016)
53	A24-3	Natronobacterium gregoryi	Procaryote	Archaea	Euryarchaeota	Halobacteriales		P-s	AQ + HY	1	0	1	0	Salty lakes		Lateral	1e-05	-5			Lecointre and Le Guyader (2016)
54	B0-1	Pelagibacter ubique (shape 1)	Procaryote	Bacteria	Proteobacteria α			P-s	AQ	1	0	0	0	seawater		Lateral	9e-07	-7			Zhao et al. (2016)
55	B0-2	Pelagibacter ubique (shape 2)	Procaryote	Bacteria	Proteobacteria α			P-s	AQ	1	0	0	0	seawater		Lateral	6.5e-07	-7			Zhao et al. (2016)
56	B0-3	Mycoplasma genitalium	Procaryote	Bacteria	Tenericutes			P-s	EB	0	0	0	1	host = endotherm animals		Lateral	6e-07	-7			Tully et al. (1983)
57	B0-4	Ultra-small bacteria 1	Procaryote	Bacteria	Patescibacteria			P-s	AQ	1	0	0	0	grounwater		Lateral	2.3e-07	-7			Luef et al. (2015)
58	B0-5	Ultra-small bacteria 2	Procaryote	Bacteria	Patescibacteria			P-s	AQ	1	0	0	0	grounwater		Lateral	4.5e-07	-7			Luef et al. (2015)
59	B0-6	Ultra-small bacteria 3	Procaryote	Bacteria	Patescibacteria			P-s	AQ	1	0	0	0	grounwater		Lateral	4.1e-07	-7			Luef et al. (2015)
60	B3-1	Bdellovibrio bacteriovorus	Procaryote	Bacteria	Proteobacteria δ			P-s	HY	0	0	1	0	soil		Lateral	3e-06	-6			Lecointre and Le Guyader (2016)
61	B3-2	Desulfuromonas acetoxidans	Procaryote	Bacteria	Proteobacteria δ			P-s	AQ + HY	1	0	1	0	marine sediments		Lateral	4e-06	-6	Reappraised size		Lecointre and Le Guyader (2016)
62	B3-3	Stigmatella aurantiaca (rosette)	Procaryote	Bacteria	Proteobacteria δ			P-a/c	EB	0	0	0	1	roots or fungi		Lateral	0.00013	-4			Lecointre and Le Guyader (2016)
63	B3-4	Stigmatella aurantiaca (cell)	Procaryote	Bacteria	Proteobacteria δ			P-s	EB	0	0	0	1	roots or fungi		Lateral	2.5e-05	-5			Lecointre and Le Guyader (2016)
64	B4	Helicobacter rodentium	Procaryote	Bacteria	Proteobacteria ε			P-s	EB	0	0	0	1	host =mammals		Lateral	8e-06	-6	Reappraised size		Lecointre and Le Guyader (2016)
65	B5	Mariprofundus ferrooxydans	Procaryote	Bacteria	Proteobacteria ζ			P-s	AQ	1	0	0	0	seawater		Lateral	3e-06	-6			Lecointre and Le Guyader (2016)
66	B6-1	Brevundimonas bacteroides = Caulobacter	Procaryote	Bacteria	Proteobacteria α			P-s	AQ	1	0	0	0	freshwater lake		Lateral	2e-06	-6			Lecointre and Le Guyader (2016)
67	B6-2	Brevundimonas bacteroides = Caulobacter (rosette)	Procaryote	Bacteria	Proteobacteria α			P-a/c	AQ	1	0	0	0	freshwater lake		Lateral	2e-06	-6			Lecointre and Le Guyader (2016)
68	B6-3	Hyphomicrobium facile	Procaryote	Bacteria	Proteobacteria α			P-s	HY	0	0	1	0	soil		Lateral	4e-06	-6	Reappraised size		Lecointre and Le Guyader (2016)
69	B6-4	Caulobacter crescentus = vibrioides	Procaryote	Bacteria	Proteobacteria α			P-s	AQ	1	0	0	0	freshwater		Lateral	4e-06	-6			Lecointre and Le Guyader (2016)
70	B6-5	Rhizobium leguminosarum	Procaryote	Bacteria	Proteobacteria α			P-s	EB	0	0	0	1	rhizosphere of plants		Lateral	5e-06	-6	Reappraised size		Lecointre and Le Guyader (2016)
71	B7-1	Nitrosomonas europaea	Procaryote	Bacteria	Proteobacteria β			P-s	AQ + HY	1	0	1	0	Wastewater		Lateral	2e-06	-6			Lecointre and Le Guyader (2016)
72	B7-2	Spirillum volutans	Procaryote	Bacteria	Proteobacteria β			P-s	AQ + HY	1	0	1	0	Wastewater		Lateral	0.00015	-4			Lecointre and Le Guyader (2016)
73	B8-1	Photobacterium phosphoreum	Procaryote	Bacteria	Proteobacteria ϒ			P-s	EB	0	0	0	1	host = Fish		Lateral	3.5e-06	-6			Lecointre and Le Guyader (2016)
74	B8-2	Thiothrix nivea (branch)	Procaryote	Bacteria	Proteobacteria ϒ			P-a/c	AQ	1	0	0	0	Wastewater		Lateral	0.0001	-4			Lecointre and Le Guyader (2016)
75	B8-3	Thiothrix nivea (cell)	Procaryote	Bacteria	Proteobacteria ϒ			P-s	AQ	1	0	0	0	Wastewater		Lateral	1e-06	-6			Lecointre and Le Guyader (2016)
76	B8-4	Chromatium okenii	Procaryote	Bacteria	Proteobacteria ϒ			P-s	AQ	1	0	0	0	freshwater lake		Lateral	2.5e-06	-6			Lecointre and Le Guyader (2016)
77	B8-5	Thiomicrospira pelophila	Procaryote	Bacteria	Proteobacteria ϒ			P-s	AQ + HY	1	0	1	0	Marine mud flats		Lateral	3.5e-06	-6	Reappraised size		Lecointre and Le Guyader (2016)
78	B10	Gimesia maris = Planctomyces	Procaryote	Bacteria	Planctomycetes			P-s	AQ	1	0	0	0	seawater		Lateral	5e-06	-6	Reappraised size		Lecointre and Le Guyader (2016)
79	B11	Verrucomicrobium spinosum	Procaryote	Bacteria	Verrucomicrobia			P-s	AQ + HY	1	0	1	0	groundwater		Lateral	2.5e-06	-6			Lecointre and Le Guyader (2016)
80	B12	Chlamydia psittaci	Procaryote	Bacteria	Chlamydiota			P-s	EB	0	0	0	1	Animal parasite		Lateral	7e-07	-7			Lecointre and Le Guyader (2016)
81	B13	Lentisphaera araneosa	Procaryote	Bacteria	Lentisphaerae			P-s	AQ	1	0	0	0	seawater		Lateral	8e-07	-7			Lecointre and Le Guyader (2016)
82	B14-1	Poribacteria type 1	Procaryote	Bacteria	Poribacteria			P-s	EB	0	0	0	1	Sponge parasite		Lateral	2e-06	-6			Lecointre and Le Guyader (2016)
83	B14-2	Poribacteria type 2	Procaryote	Bacteria	Poribacteria			P-s	EB	0	0	0	1	Sponge parasite		Lateral	3e-06	-6			Lecointre and Le Guyader (2016)
84	B16-1	Actinoplanes rectilineatus (isolated spore)	Procaryote	Bacteria	Actinobacteria			P-s	AQ + HY	1	0	1	0	freshwater + soil		Lateral	1e-06	-6			Lecointre and Le Guyader (2016)
85	B16-2	Nocardia asteroides sp. (microcolony)	Procaryote	Bacteria	Actinobacteria			P-a/c	HY + EB	0	0	1	1	soil saprophyte		Apical	0.001	-3			Li et al. (2016)
86	B16-3	Streptomyces griseus (isolated cell)	Procaryote	Bacteria	Actinobacteria			P-s	HY	0	0	1	0	soil		Lateral	2e-06	-6			Lecointre and Le Guyader (2016)
87	B16-4	Streptomyces sp (Aggregate)	Procaryote	Bacteria	Actinobacteria			P-a/c	HY	0	0	1	0	soil		Lateral	0.001	-3			Chater (2006)
88	B16-5	Streptomyces griseus (Aggregate)	Procaryote	Bacteria	Actinobacteria			P-a/c	HY	0	0	1	0	soil		Lateral	0.001	-3			Horinouchi et al. (2002)
89	B17-1	Truepera radiovictrix	Procaryote	Bacteria	Thermi			P-a/c	AQ + HY	1	0	1	0	water Hot spring		Lateral	1.5e-06	-6			Lecointre and Le Guyader (2016)
90	B17-2	Deinococcus grandis = Deinobacter	Procaryote	Bacteria	Thermi			P-a/c	EB	0	0	0	1	Host = fishes		Lateral	2.5e-06	-6			Lecointre and Le Guyader (2016)
91	B17-3	Meiothermus ruber	Procaryote	Bacteria	Thermi			P-a/c	AQ + HY	1	0	1	0	Water hot springs		Lateral	4e-05	-5			Lecointre and Le Guyader (2016)
92	B18-1	Arthrospira (spirulina) platensis (Aggregate)	Procaryote	Bacteria	Cyanobacteria			P-a/c	AQ	1	0	0	0	seawater or freshwater		Lateral	6e-05	-5			Lecointre and Le Guyader (2016)
93	B18-2	Arthrospira (spirulina) platensis	Procaryote	Bacteria	Cyanobacteria			P-s	AQ	1	0	0	0	seawater or freshwater		Lateral	1e-06	-6			Lecointre and Le Guyader (2016)
94	B18-3	Limnospira (spirulina) maxima (Aggregate)	Procaryote	Bacteria	Cyanobacteria			P-a/c	AQ	1	0	0	0	freshwater groundwater		Lateral	0.0002	-4			Tomaselli (1997)
95	B18-4	Spirulina labyrinthiformis (Aggregate)	Procaryote	Bacteria	Cyanobacteria			P-a/c	AQ	1	0	0	0			Lateral	2.5e-05	-5			Pentecost (2003)
96	B18-5	Trichormus variabilis = Anabaena (short filament)	Procaryote	Bacteria	Cyanobacteria			P-a/c	AQ	1	0	0	0	freshwater		Lateral	2.5e-05	-5			Singh et al. (2014)
97	B18-6	Trichormus variabilis = Anabaena (Cell)	Procaryote	Bacteria	Cyanobacteria			P-s	AQ	1	0	0	0	freshwater		Lateral	4e-06	-6			Singh et al. (2014)
98	B18-7	Dolichospermum affine = Anabaena affinis (long filament)	Procaryote	Bacteria	Cyanobacteria			P-a/c	AQ	1	0	0	0	freshwater		Lateral	0.002	-3			Smith and Gilbert (1995)
99	B19-1	Thermomicrobium roseum	Procaryote	Bacteria	Chloroflexi			P-s	AQ + HY	1	0	1	0	water hot springs		Lateral	4.5e-06	-6			Lecointre and Le Guyader (2016)
100	B19-2	Thermosporothrix narukonensis (rosette)	Procaryote	Bacteria	Chloroflexi			P-a/c	HY + EB	0	0	1	1	soil + Host = plant		Lateral	4e-05	-5			Yabe et al. (2016)
101	B19-3	Heliothrix oregonensis (isolated cell)	Procaryote	Bacteria	Chloroflexi			P-s	AQ	1	0	0	0	hot springs		Lateral	1e-05	-5			Pierson et al. (1985)
102	B19-4	Heliothrix oregonensis (Aggregate)	Procaryote	Bacteria	Chloroflexi			P-a/c	AQ	1	0	0	0	hot springs		Apical	0.0001	-4			Pierson et al. (1985)
103	B20-1	Pectinatus cerevisiiphilus	Procaryote	Bacteria	Bacillota / Firmicutes			P-s	AQ	1	0	0	0	beer		Lateral	3.5e-06	-6			Lecointre and Le Guyader (2016)
104	B20-2	Staphylococcus aureus (Isolated cell)	Procaryote	Bacteria	Bacillota / Firmicutes			P-s	AQ + EB	1	0	0	1	milk + host		Lateral	1e-06	-6			Lecointre and Le Guyader (2016)
105	B20-3	Clostridium perfringens (Aggregate)	Procaryote	Bacteria	Bacillota / Firmicutes			P-a/c	AQ + EB	1	0	0	1	Wastewater + host		Apical	1e-05	-5			Lecointre and Le Guyader (2016)
106	B20-4	Clostridium perfringens (Isolated cell)	Procaryote	Bacteria	Bacillota / Firmicutes			P-s	AQ + EB	1	0	0	1	Wastewater + host		Lateral	8e-06	-6			Lecointre and Le Guyader (2016)
107	B20-5	Bacillus subtilis	Procaryote	Bacteria	Bacillota / Firmicutes			P-s	AQ + HY + EB	1	0	1	1	Freshwater + soil + host plant		Lateral	2e-06	-6			Branda et al. (2001)
108	B22-1	Fibrobacter intestinalis (Aggregate)	Procaryote	Bacteria	Fibrobacterota			P-a/c	EB	0	0	0	1	host = pig		Apical	0.0001	-4			Lecointre and Le Guyader (2016)
109	B22-2	Fibrobacter intestinalis (Isolated cell)	Procaryote	Bacteria	Fibrobacterota			P-s	EB	0	0	0	1	host = pig		Lateral	2e-05	-5			Lecointre and Le Guyader (2016)
110	B23-1	Chlorobaculum (=Chlorobium) tepidum (Isolated cell)	Procaryote	Bacteria	Chlorobi			P-s	AQ + HY	1	0	1	0	water hotspring		Lateral	2e-06	-6			Wahlund et al. (1991)
111	B23-2	Pelodictyon clathratiforme (Aggregate)	Procaryote	Bacteria	Chlorobi			P-a/c	AQ	1	0	0	0	freshwater		Apical	2e-05	-5			Lecointre and Le Guyader (2016)
112	B23-3	Pelodictyon clathratiforme (Isolated cell)	Procaryote	Bacteria	Chlorobi			P-s	AQ	1	0	0	0	freshwater		Lateral	0.0001	-4			Lecointre and Le Guyader (2016)
113	B24-1	Flavobacterium johnsoniae (Isolated cell)	Procaryote	Bacteria	Bacteroidetes			P-s	HY + EB	0	0	1	1	soil + host roots		Lateral	3e-06	-6			Lecointre and Le Guyader (2016)
114	B24-2	Flavobacterium johnsoniae (Aggregate)	Procaryote	Bacteria	Bacteroidetes			P-a/c	HY + EB	0	0	1	1	soil + host roots		Apical	0.001	-3			Lecointre and Le Guyader (2016)
115	B24-3	Flexibacter flexilis (Isolated cell)	Procaryote	Bacteria	Bacteroidetes			P-s	AQ + HY	1	0	1	0	soil + freshwater		Lateral	3e-05	-5			Lecointre and Le Guyader (2016)
116	B24-4	Flexibacter flexilis (Aggregate)	Procaryote	Bacteria	Bacteroidetes			P-a/c	AQ + HY	1	0	1	0	soil + freshwater		Apical	0.001	-3			Lecointre and Le Guyader (2016)
117	B25	Gemmatimonas aurantiaca	Procaryote	Bacteria	Gemmatimonadetes			P-s	HY	0	0	1	0	mud		Lateral	1.5e-06	-6			Lecointre and Le Guyader (2016)
118	B26	Telmatobacter bradus	Procaryote	Bacteria	Acidobacteria			P-s	HY	0	0	1	0	soil		Lateral	3e-06	-6			Lecointre and Le Guyader (2016)
119	B27-1	Aquifex pyrophilus	Procaryote	Bacteria	Aquificae			P-s	AQ + HY	1	0	1	0	Hydrothermal + hot springs		Lateral	5e-06	-6			Lecointre and Le Guyader (2016)
120	B27-2	Thermocrinis ruber	Procaryote	Bacteria	Aquificae			P-s	AQ + HY	1	0	1	0	Hydrothermal + hot springs		Lateral	6e-06	-6	Reappraised size		Lecointre and Le Guyader (2016)
121	B27-3	Hydrogenobacter thermophilus	Procaryote	Bacteria	Aquificae			P-s	AQ + HY	1	0	1	0	Hydrothermal + hot springs		Lateral	5e-06	-6			Lecointre and Le Guyader (2016)
122	B28-1	Desulfurispira natronophila	Procaryote	Bacteria	Chrysiogenota			P-s	AQ	1	0	0	0	wastewater		Lateral	6e-06	-6	Reappraised size		Lecointre and Le Guyader (2016)
123	B28-2	Chrysiogenes arsenatis	Procaryote	Bacteria	Chrysiogenota			P-s	AQ + HY	1	0	1	0	lake sediment		Lateral	7e-06	-6	Reappraised size		Lecointre and Le Guyader (2016)
124	B29-1	Mucispirillum schaedleri	Procaryote	Bacteria	Deferribacteres			P-s	EB	0	0	0	1			Lateral	4e-06	-6			Lecointre and Le Guyader (2016)
125	B29-2	Denitrovibrio acetiphilus	Procaryote	Bacteria	Deferribacteres			P-s	AQ + HY	1	0	1	0	oil reservoir		Lateral	6e-06	-6	Reappraised size		Lecointre and Le Guyader (2016)
126	B30-1	Dictyoglomus thermophilum	Procaryote	Bacteria	Dictyoglomi			P-s	AQ + HY	1	0	1	0	hot springs		Lateral	2e-05	-5			Lecointre and Le Guyader (2016)
127	B30-2	Dictyoglomus thermophilum (aggregate)	Procaryote	Bacteria	Dictyoglomi			P-a/c	AQ + HY	1	0	1	0	hot springs		Apical	2.5e-05	-5			Lecointre and Le Guyader (2016)
128	B31	Fusobacterium nucleatum	Procaryote	Bacteria	Fusobacteria			P-s	HY + EB	0	0	1	1	pathogen		Lateral	3.5e-06	-6			Lecointre and Le Guyader (2016)
129	B32-1	Nitrospira marina	Procaryote	Bacteria	Nitrospirae			P-s	AQ	1	0	0	0	marine		Lateral	4.5e-06	-6			Lecointre and Le Guyader (2016)
130	B32-2	Thermodesulfovibrio yellowstonii	Procaryote	Bacteria	Nitrospirae			P-s	AQ	1	0	0	0	Thermal vent water		Lateral	1.2e-06	-6			Lecointre and Le Guyader (2016)
131	B33-1	Leptospira interrogans	Procaryote	Bacteria	Spirochaetes			P-s	EB	0	0	0	1	host = animal		Lateral	7e-06	-6			Lecointre and Le Guyader (2016)
132	B33-2	Cristispira pectinis	Procaryote	Bacteria	Spirochaetes			P-s	EB	0	0	0	1	host = mollusc		Lateral	0.0001	-4			Lecointre and Le Guyader (2016)
133	B33-3	Treponema denticola	Procaryote	Bacteria	Spirochaetes			P-s	EB	0	0	0	1	parasite		lateral	2.75e-06	-6			Cockayne et al. (1989)
134	B33-4	Spirochaeta plicatilis	Procaryote	Bacteria	Spirochaetes			P-s	EB	0	0	0	1	parasite		lateral	5e-05	-5			Blakemore and Canale-Parola (1973)
135	B33-5	Treponema pallidum	Procaryote	Bacteria	Spirochaetes			P-s	EB	0	0	0	1	parasite		lateral	1e-05	-5			Church et al. (2019)
136	B34-1	Caldimicrobium rimae	Procaryote	Bacteria	Thermodesulfobacteria			P-s	AQ + HY	1	0	1	0	water hot springs		Lateral	4e-06	-6	Reappraised size		Lecointre and Le Guyader (2016)
137	B34-2	Thermodesulfobacterium hydrogeniphilum	Procaryote	Bacteria	Thermodesulfobacteria			P-s	AQ + HY	1	0	1	0	Hydrothermal Marine sediments		Lateral	5e-06	-6	Reappraised size		Lecointre and Le Guyader (2016)
138	B35-1	Thermotoga maritima	Procaryote	Bacteria	Thermotogae			P-s	AQ + HY	1	0	1	0	marine sediement		Lateral	6e-06	-6	Reappraised size		Lecointre and Le Guyader (2016)
139	B35-2	Marinitoga hydrogenitolerans	Procaryote	Bacteria	Thermotogae			P-s	AQ + HY	1	0	1	0	hydrothermal water & sediments		Lateral	6e-06	-6	Reappraised size		Lecointre and Le Guyader (2016)
140	B36-1	Armatimonas rosea	Procaryote	Bacteria	Armatimonadetes			P-s	AQ + EB	1	0	0	1	freshwater + host = plant		Lateral	3.8e-06	-6			Lecointre and Le Guyader (2016)
141	B36-2	Fimbriimonas ginsengisoli	Procaryote	Bacteria	Armatimonadetes			P-s	HY	0	0	1	0	Soil		Lateral	3.5e-06	-6	Reappraised size		Lecointre and Le Guyader (2016)
142	B36-3	Chthonomonas calidirosea (Isolated cell)	Procaryote	Bacteria	Armatimonadetes			P-s	HY	0	0	1	0	Soil		Lateral	2e-06	-6			Lecointre and Le Guyader (2016)
143	B37	Caldisericum exile	Procaryote	Bacteria	Caldisericota			P-s	AQ + HY	1	0	1	0	Water hot springs		Lateral	7e-06	-6			Lecointre and Le Guyader (2016)
144	B38	Elusimicrobium minutum	Procaryote	Bacteria	Elusimicrobia			P-s	EB	0	0	0	1	Host		Lateral	1.5e-06	-6			Lecointre and Le Guyader (2016)
145	B39	Jonquetella anthropi (Isolated cell)	Procaryote	Bacteria	Synergistetes			P-s	EB	0	0	0	1	Host animal		Lateral	1.6e-06	-6			Lecointre and Le Guyader (2016)
146	B40	Mycoplasma pneumoniae (Isolated cell)	Procaryote	Bacteria	Tenericutes			P-s	EB	0	0	0	1	Host animal		Lateral	1.5e-06	-6			Waites and Talkington (2004)
147	BC1-1	Bacillus subtilis	Procaryote	Bacteria	Bacillota / Firmicutes			P-a/c	AQ	1	0	0	0	Agar plate culture		Apical	0.06	-2			Ben-Jacob (1997) (fig1a)
148	BC1-2	Bacillus subtilis	Procaryote	Bacteria	Bacillota / Firmicutes			P-a/c	AQ	1	0	0	0	Agar plate culture		Apical	0.02	-2			Ben-Jacob (1997) (fig1e)
149	BC1-3	Bacillus subtilis	Procaryote	Bacteria	Bacillota / Firmicutes			P-a/c	AQ	1	0	0	0	Agar plate culture		Apical	0.07	-2			Ben-Jacob (1997) (fig1f)
150	BC1-4	Bacillus subtilis	Procaryote	Bacteria	Bacillota / Firmicutes			P-a/c	AQ	1	0	0	0	Agar plate culture		Apical	0.06	-2			Ben-Jacob (1997) (fig2a)
151	BC1-5	Bacillus subtilis	Procaryote	Bacteria	Bacillota / Firmicutes			P-a/c	AQ	1	0	0	0	Agar plate culture		Apical	0.06	-2			Ben-Jacob (1997) (fig2b)
152	BC1-6	Bacillus subtilis	Procaryote	Bacteria	Bacillota / Firmicutes			P-a/c	AQ	1	0	0	0	Agar plate culture		Apical	0.07	-2			Ben-Jacob (1997) (fig2c)
153	BC1-7	Bacillus subtilis	Procaryote	Bacteria	Bacillota / Firmicutes			P-a/c	AQ	1	0	0	0	Agar plate culture		Apical	0.02	-2			Ben-Jacob (1997) (fig2d)
154	BC1-8	Bacillus subtilis	Procaryote	Bacteria	Bacillota / Firmicutes			P-a/c	AQ	1	0	0	0	Agar plate culture		Apical	0.06	-2			Ben-Jacob (1997) (fig3a)
155	BC1-9	Bacillus subtilis	Procaryote	Bacteria	Bacillota / Firmicutes			P-a/c	AQ	1	0	0	0	Agar plate culture		Apical	0.085	-2			Ben-Jacob (1997) (fig3b)
156	BC1-10	Bacillus subtilis	Procaryote	Bacteria	Bacillota / Firmicutes			P-a/c	AQ	1	0	0	0	Agar plate culture		Apical	0.03	-2			Ben-Jacob (1997) (fig13b)
157	BC1-11	Bacillus subtilis	Procaryote	Bacteria	Bacillota / Firmicutes			P-a/c	AQ	1	0	0	0	Agar plate culture		Apical	0.04	-2			Ben-Jacob (1997) (fig15a-i)
158	BC1-12	Bacillus subtilis	Procaryote	Bacteria	Bacillota / Firmicutes			P-a/c	AQ	1	0	0	0	Agar plate culture		Apical	0.08	-2			Ben-Jacob (1997) (fig15a-ii)
159	BC1-13	Bacillus subtilis	Procaryote	Bacteria	Bacillota / Firmicutes			P-a/c	AQ	1	0	0	0	Agar plate culture		Apical	0.06	-2			Ben-Jacob (1997) (fig15a-iv)
160	BC1-14	Bacillus subtilis	Procaryote	Bacteria	Bacillota / Firmicutes			P-a/c	AQ	1	0	0	0	Agar plate culture		Apical	0.07	-2			Ben-Jacob (1997) (fig15b-iv)
161	BC1-15	Bacillus subtilis	Procaryote	Bacteria	Bacillota / Firmicutes			P-a/c	AQ	1	0	0	0	Agar plate culture		Apical	0.03	-2			Ben-Jacob (1997) (fig19a-ii)
162	BC1-16	Bacillus subtilis	Procaryote	Bacteria	Bacillota / Firmicutes			P-a/c	AQ	1	0	0	0	Agar plate culture		Apical	0.05	-2			Ben-Jacob (1997) (fig19a-iii)
163	BC1-17	Bacillus subtilis	Procaryote	Bacteria	Bacillota / Firmicutes			P-a/c	AQ	1	0	0	0	Agar plate culture		Apical	0.06	-2			Ben-Jacob (1997) (fig19a-vi)
164	BC1-18	Bacillus subtilis	Procaryote	Bacteria	Bacillota / Firmicutes			P-a/c	AQ	1	0	0	0	Agar plate culture		Apical	0.04	-2			Ben-Jacob (1997) (fig22b)
165	BC1-19	Bacillus subtilis	Procaryote	Bacteria	Bacillota / Firmicutes			P-a/c	AQ	1	0	0	0	Agar plate culture		Apical	0.055	-2			Fujikawa and Matsushita (1989) (fig1)
166	BC1-20	Bacillus subtilis	Procaryote	Bacteria	Bacillota / Firmicutes			P-a/c	AQ	1	0	0	0	Agar plate culture		Apical	0.05	-2			Fujikawa and Matsushita (1989) (fig2c)
167	BC1-21	Bacillus subtilis	Procaryote	Bacteria	Bacillota / Firmicutes			P-a/c	AQ	1	0	0	0	Agar plate culture		Apical	0.03	-2			Fujikawa and Matsushita (1989) (fig4)
168	BC1-22	Bacillus subtilis	Procaryote	Bacteria	Bacillota / Firmicutes			P-a/c	AQ	1	0	0	0	Agar plate culture		Apical	0.01	-2			Oppenheimer-Shaanan et al. (2016) (fig1a3-Ca2+)
169	BC1-23	Bacillus subtilis	Procaryote	Bacteria	Bacillota / Firmicutes			P-a/c	AQ	1	0	0	0	Agar plate culture		Apical	0.008	-3			Oppenheimer-Shaanan et al. (2016) (fig1a3+Ca2+)
170	BC1-24	Bacillus subtilis	Procaryote	Bacteria	Bacillota / Firmicutes			P-a/c	AQ	1	0	0	0	Agar plate culture		Apical	0.014	-2			Oppenheimer-Shaanan et al. (2016) (fig1a7-Ca2+)
171	BC1-25	Bacillus subtilis	Procaryote	Bacteria	Bacillota / Firmicutes			P-a/c	AQ	1	0	0	0	Agar plate culture		Apical	0.001	-3			Oppenheimer-Shaanan et al. (2016) (fig2a-2)
172	BC1-26	Bacillus subtilis	Procaryote	Bacteria	Bacillota / Firmicutes			P-a/c	AQ	1	0	0	0	Agar plate culture		Apical	0.004	-3			Oppenheimer-Shaanan et al. (2016) (fig2b-MSgg)
173	BC2-1	Mycobacterium smegmatis	Procaryote	Bacteria	Actinobacteria			P-a/c	AQ	1	0	0	0	Agar plate culture		Apical	0.002	-3			Oppenheimer-Shaanan et al. (2016) (fig6a+Ca2+)
174	BC2-2	Mycobacterium smegmatis	Procaryote	Bacteria	Actinobacteria			P-a/c	AQ	1	0	0	0	Agar plate culture		Apical	0.002	-3			Oppenheimer-Shaanan et al. (2016) (fig6ab5)
175	BC2-3	Mycobacterium smegmatis	Procaryote	Bacteria	Actinobacteria			P-a/c	AQ	1	0	0	0	Agar plate culture		Apical	0.003	-3			Oppenheimer-Shaanan et al. (2016) (fig6b21)
176	BC2-4	Mycobacterium smegmatis	Procaryote	Bacteria	Actinobacteria			P-a/c	AQ	1	0	0	0	Agar plate culture		Apical	0.0015	-3			Oppenheimer-Shaanan et al. (2016) (fig6a-Ca2+)
177	BC3-1	Pseudomonas aeruginosa	Procaryote	Bacteria	Proteobacteria ϒ			P-a/c	AQ	1	0	0	0	Agar plate culture		Apical	0.07	-2			Yang et al. (2017) (fig1a-24h-0%)
178	BC3-2	Pseudomonas aeruginosa	Procaryote	Bacteria	Proteobacteria ϒ			P-a/c	AQ	1	0	0	0	Agar plate culture		Apical	0.07	-2			Yang et al. (2017) (fig1a-24h-0,002%)
179	BC3-3	Pseudomonas aeruginosa	Procaryote	Bacteria	Proteobacteria ϒ			P-a/c	AQ	1	0	0	0	Agar plate culture		Apical	0.08	-2			Yang et al. (2017) (fig1a-24h-0,02%)
180	BC3-4	Pseudomonas aeruginosa	Procaryote	Bacteria	Proteobacteria ϒ			P-a/c	AQ	1	0	0	0	Agar plate culture		Apical	0.085	-2			Yang et al. (2017) (fig1b-24h-0%)
181	BC3-5	Pseudomonas aeruginosa	Procaryote	Bacteria	Proteobacteria ϒ			P-a/c	AQ	1	0	0	0	Agar plate culture		Apical	0.06	-2			Yang et al. (2017) (fig1b-24h-0,002%)
182	BC3-6	Pseudomonas aeruginosa	Procaryote	Bacteria	Proteobacteria ϒ			P-a/c	AQ	1	0	0	0	Agar plate culture		Apical	0.065	-2			Yang et al. (2017) (fig1b-24h-0,02%)
183	BC3-7	Pseudomonas aeruginosa	Procaryote	Bacteria	Proteobacteria ϒ			P-a/c	AQ	1	0	0	0	Agar plate culture		Apical	0.015	-2			Yang et al. (2017) (fig1a-15h-0%)
184	BC3-8	Pseudomonas aeruginosa	Procaryote	Bacteria	Proteobacteria ϒ			P-a/c	AQ	1	0	0	0	Agar plate culture		Apical	0.01	-2			Yang et al. (2017) (fig1a-15h-0,02%)
185	BC3-9	Pseudomonas aeruginosa	Procaryote	Bacteria	Proteobacteria ϒ			P-a/c	AQ	1	0	0	0	Agar plate culture		Apical	0.025	-2			Yang et al. (2017) (fig1a-15h-0,002%)
186	BC3-10	Pseudomonas aeruginosa	Procaryote	Bacteria	Proteobacteria ϒ			P-a/c	AQ	1	0	0	0	Agar plate culture		Apical	0.03	-2			Yang et al. (2017) (fig1a-18h-0%)
187	BC3-11	Pseudomonas aeruginosa	Procaryote	Bacteria	Proteobacteria ϒ			P-a/c	AQ	1	0	0	0	Agar plate culture		Apical	0.03	-2			Yang et al. (2017) (fig1a-18h-0,02%)
188	BC3-12	Pseudomonas aeruginosa	Procaryote	Bacteria	Proteobacteria ϒ			P-a/c	AQ	1	0	0	0	Agar plate culture		Apical	0.03	-2			Yang et al. (2017) (fig1a-18h-0,002%)
189	BC3-13	Pseudomonas aeruginosa	Procaryote	Bacteria	Proteobacteria ϒ			P-a/c	AQ	1	0	0	0	Agar plate culture		Apical	0.055	-2			Yang et al. (2017) (fig1a-21h-0%)
190	BC3-14	Pseudomonas aeruginosa	Procaryote	Bacteria	Proteobacteria ϒ			P-a/c	AQ	1	0	0	0	Agar plate culture		Apical	0.055	-2			Yang et al. (2017) (fig1a-21h-0,02%)
191	BC3-15	Pseudomonas aeruginosa	Procaryote	Bacteria	Proteobacteria ϒ			P-a/c	AQ	1	0	0	0	Agar plate culture		Apical	0.055	-2			Yang et al. (2017) (fig1a-21h-0,002%)
192	BC3-16	Pseudomonas aeruginosa	Procaryote	Bacteria	Proteobacteria ϒ			P-a/c	AQ	1	0	0	0	Agar plate culture		Apical	0.06	-2			Yang et al. (2017) (fig1b-21h-0%)
193	BC3-17	Pseudomonas aeruginosa	Procaryote	Bacteria	Proteobacteria ϒ			P-a/c	AQ	1	0	0	0	Agar plate culture		Apical	0.045	-2			Yang et al. (2017) (fig1b-21h-0,02%)
194	BC3-18	Pseudomonas aeruginosa	Procaryote	Bacteria	Proteobacteria ϒ			P-a/c	AQ	1	0	0	0	Agar plate culture		Apical	0.045	-2			Yang et al. (2017) (fig1b-21h-0,002%)
195	BC4-1	Bacillus subtilis	Procaryote	Bacteria	Bacillota / Firmicutes			P-a/c	AQ	1	0	0	0	Agar plate culture		Apical	0.075	-2			Ben-Jacob (1997) (fig13a)
196	BC4-2	Bacillus subtilis	Procaryote	Bacteria	Bacillota / Firmicutes			P-a/c	AQ	1	0	0	0	Agar plate culture		Apical	0.033	-2			Ben-Jacob (1997) (fig13c)
197	BC4-3	Bacillus subtilis	Procaryote	Bacteria	Bacillota / Firmicutes			P-a/c	AQ	1	0	0	0	Agar plate culture		Apical	0.025	-2			Ben-Jacob (1997) (fig13d)
198	BC4-4	Bacillus subtilis	Procaryote	Bacteria	Bacillota / Firmicutes			P-a/c	AQ	1	0	0	0	Agar plate culture		Apical	0.04	-2			Ben-Jacob et al. (1994) (fig1c)
199	BC4-5	not specified	Procaryote	Bacteria	not specified			P-a/c	AQ	1	0	0	0	Agar plate culture		Apical	0.02	-2			Giverso et al. (2018) (fig1f)
200	BC4-6	Bacillus subtilis	Procaryote	Bacteria	Bacillota / Firmicutes			P-a/c	AQ	1	0	0	0	Agar plate culture		Apical	0.015	-2			Matsushita & Fujikawa (1990) (fig1b)
201	BC4-7	Bacillus subtilis	Procaryote	Bacteria	Bacillota / Firmicutes			P-a/c	AQ	1	0	0	0	Agar plate culture		Apical	0.025	-2			Matsushita & Fujikawa (1990) (fig1c)
202	BC4-8	Bacillus subtilis	Procaryote	Bacteria	Bacillota / Firmicutes			P-a/c	AQ	1	0	0	0	Agar plate culture		Apical	0.025	-2			Matsushita & Fujikawa (1990) (fig2c)
203	BC4-9	Bacillus subtilis	Procaryote	Bacteria	Bacillota / Firmicutes			P-a/c	AQ	1	0	0	0	Agar plate culture		Apical	0.02	-2			Matsushita & Fujikawa (1990) (fig3a)
204	BC4-10	Bacillus subtilis	Procaryote	Bacteria	Bacillota / Firmicutes			P-a/c	AQ	1	0	0	0	Agar plate culture		Apical	0.025	-2			Matsushita & Fujikawa (1990) (fig3c)
205	BC4-11	Bacillus subtilis	Procaryote	Bacteria	Bacillota / Firmicutes			P-a/c	AQ	1	0	0	0	Agar plate culture		Apical	0.015	-2			Matsushita & Fujikawa (1990) (fig5)
206	BC4-12	Bacillus subtilis	Procaryote	Bacteria	Bacillota / Firmicutes			P-a/c	AQ	1	0	0	0	Agar plate culture		Apical	0.07	-2			Matsuyama & Matsushita (1993) (fig9)
207	BC4-14	Paenibacillus dendritiformis	Procaryote	Bacteria	Bacillota / Firmicutes			P-a/c	AQ	1	0	0	0	Agar plate culture		Apical	0.015	-2			Be'er et al. (2009) (fig1a-72h)
208	BC4-15	Paenibacillus dendritiformis	Procaryote	Bacteria	Bacillota / Firmicutes			P-a/c	AQ	1	0	0	0	Agar plate culture		Apical	0.025	-2			Be'er et al. (2009) (fig1a-96h)
209	BC4-17	Paenibacillus dendritiformis	Procaryote	Bacteria	Bacillota / Firmicutes			P-a/c	AQ	1	0	0	0	Agar plate culture		Apical	0.025	-2			Be'er et al. (2009) (fig4a)
210	BC4-13	Bacillus subtilis	Procaryote	Bacteria	Bacillota / Firmicutes			P-a/c	AQ	1	0	0	0	Agar plate culture		Apical	0.008	-3			Oppenheimer-Shaanan et al. (2016) (fig4-5)
211	EU5-1	Amoeba proteus	Eukaryota	Protist	Lobosa			UE-s	AQ + HY	1	0	1	0	freshwater + damp soil		Lateral	0.0008	-4			Lecointre and Le Guyader (2016)
212	EU5-2	Polychaos dubium	Eukaryota	Protist	Lobosa			UE-s	AQ + HY	1	0	1	0	freshwater + sediments		Lateral	0.0001	-4			Lecointre and Le Guyader (2016)
213	EU5-3	Difflugia oblonga	Eukaryota	Protist	Lobosa			UE-s	AQ + HY	1	0	1	0	sediments of freshwater ponds		Lateral	0.0003	-4			Lecointre and Le Guyader (2016)
214	EU5-4	Thecamoeba terricola	Eukaryota	Protist	Lobosa			UE-s	AQ	1	0	0	0	freshwater		Lateral	0.0006	-4			Lecointre and Le Guyader (2016)
215	EU6-1	Echinostelium minutum (sporocarpe)	Eukaryota	Protist	Conosa			UE-a/c	TE	0	1	0	0	wood and leaves		Lateral	0.002	-3			Lecointre and Le Guyader (2016)
216	EU6-2	Stemonitis fusca (aggregate)	Eukaryota	Protist	Conosa			UE-a/c	TE	0	1	0	0	dead wood		Lateral	0.005	-3			Lecointre and Le Guyader (2016)
217	EU6-3	Pelomyxa palustris	Eukaryota	Protist	Conosa			UE-s	AQ + HY	1	0	1	0	Swamp sediments		Lateral	0.001	-3			Lecointre and Le Guyader (2016)
218	EU6-5a	Physarum polycephalum (Plasmodium)	Eukaryota	Protist	Conosa			UE-s	TE	0	1	0	0	wood, soil		Apical	0.04	-2		Website	Images CNRS - © Audrey Dussutour / CRCA / CNRS Photothèque
219	EU6-5b	Physarum polycephalum (Plasmodium)	Eukaryota	Protist	Conosa			UE-s	TE	0	1	0	0	wood, soil		Apical	0.04	-2		Website	Images CNRS - © Audrey Dussutour / CRCA / CNRS Photothèque
220	EU8-1	Amastigomonas debruynei	Eukaryota	Protist	Obazoa (Apusomonadida)			UE-s	AQ	1	0	0	0	marine epibenthic		Lateral	5e-06	-6			Lecointre and Le Guyader (2016)
221	EU8-2	Ancyromonas sigmoides	Eukaryota	Protist	Obazoa (Apusomonadida)			UE-s	AQ + HY	1	0	1	0	marine, freshwater, soil		Lateral	3e-06	-6			Lecointre and Le Guyader (2016)
222	EU8-3	Thecamonas trahens	Eukaryota	Protist	Obazoa (Apusomonadida)			UE-s	AQ	1	0	0	0	marine epibenthic		Lateral	6e-06	-6			Lecointre and Le Guyader (2016)
223	EU11-1	Amoebidium parasiticum (spore)	Eukaryota	Protist	Mesomycetozoa			UE-s	AQ + EB	1	0	0	1	freshwater arthropod epibiont		Lateral	3e-05	-5			Lecointre and Le Guyader (2016)
224	EU11-3	Psorospermium haeckeli (spore)	Eukaryota	Protist	Mesomycetozoa			UE-s	EB	0	0	0	1	host = crayfish		Lateral	9e-05	-5			Lecointre and Le Guyader (2016)	Vogt et al. 1999
225	EU11-4	Sphaeroforma arctica (spore)	Eukaryota	Protist	Mesomycetozoa			UE-s	EB	0	0	0	1	amphipod epibiont		Lateral	3e-06	-6			Lecointre and Le Guyader (2016)	video
226	EU13-1	Ministeria vibrans	Eukaryota	Protist	Filasterea			UE-s	AQ	1	0	0	0	seawater		Lateral	3e-06	-6			Lecointre and Le Guyader (2016)
227	EU13-2	Capsaspora owczarzaki	Eukaryota	Protist	Filasterea			UE-s	EB	0	0	0	1	host = gastropod		Lateral	5e-06	-6			Lecointre and Le Guyader (2016)
228	EU15-1a	Astrosiga radiata	Eukaryota	Protist	Choanozoa			UE-s	AQ	1	0	0	0	freshwater		Lateral	5e-06	-6			Lecointre and Le Guyader (2016)
229	EU15-2	Salpingoeca amphoridium	Eukaryota	Protist	Choanozoa			UE-s	AQ	1	0	0	0	freshwater		Lateral	7e-06	-6			Lecointre and Le Guyader (2016)
230	EU15-3a	Sphaeroeca volvox	Eukaryota	Protist	Choanozoa			UE-s	AQ	1	0	0	0	freshwater		Lateral	1.5e-05	-5			Lecointre and Le Guyader (2016)
231	EU15-4a	Polyoeca dichotoma	Eukaryota	Protist	Choanozoa			UE-s	AQ	1	0	0	0	seawater		Lateral	8e-06	-6			Lecointre and Le Guyader (2016)
232	EU15-1b	Astrosiga radiata (rosette)	Eukaryota	Protist	Choanozoa			UE-a/c	AQ	1	0	0	0	freshwater		Lateral	2.5e-05	-5			Lecointre and Le Guyader (2016)
233	EU15-3b	Sphaeroeca volvox (rosette)	Eukaryota	Protist	Choanozoa			UE-a/c	AQ	1	0	0	0	freshwater		Lateral	6e-05	-5			Lecointre and Le Guyader (2016)
234	EU15-4b	Polyoeca dichotoma (rosette)	Eukaryota	Protist	Choanozoa			UE-a/c	AQ	1	0	0	0	seawater		Lateral	2.5e-05	-5			Lecointre and Le Guyader (2016)
235	EU18-1	Nuclearia moebiusi	Eukaryota	Protist	Nucleariida			UE-s	AQ	1	0	0	0	seawater		Lateral	1.5e-05	-5			Lecointre and Le Guyader (2016)
236	EU18-2	Micronuclearia podoventralis	Eukaryota	Protist	Nucleariida			UE-s	AQ	1	0	0	0	hypersaline prawn farm		Lateral	5e-06	-6			Lecointre and Le Guyader (2016)
237	EUBI21-1	Monospora polyancantha	Eukaryota	Protist	Apicomplexa			UE-s	EB	0	0	0	1	host = animals		Lateral	0.00015	-4			Lecointre and Le Guyader (2016)
238	EUBI21-2	Plasmodium vivax	Eukaryota	Protist	Apicomplexa			UE-s	EB	0	0	0	1	host = animals		Lateral	1e-05	-5			Lecointre and Le Guyader (2016)
239	EUBI21-3	Selenidioides hollandei	Eukaryota	Protist	Apicomplexa			UE-s	EB	0	0	0	1	host = marine invertebrate		Lateral	1e-05	-5			Lecointre and Le Guyader (2016)
240	EUBI21-4	Eimeria necatrix	Eukaryota	Protist	Apicomplexa			UE-s	EB	0	0	0	1	host = bird		Lateral	1e-05	-5			Lecointre and Le Guyader (2016)
241	EUBI14-1	Acanthocystis perpusilla	Eukaryota	Protist	Centroheliozoa			UE-s	AQ	1	0	0	0	seawater		Lateral	3e-05	-5			Lecointre and Le Guyader (2016)
242	EUBI14-1b	Acanthocystis myriospina	Eukaryota	Protist	Centroheliozoa			UE-s	AQ	1	0	0	0	freshwater pond		Lateral	6e-05	-5		Website	Penard Labs - the fascinating world of amoebae
243	EUBI14-1c	Acanthocystis pectinata	Eukaryota	Protist	Centroheliozoa			UE-s	AQ	1	0	0	0	freshwater pond		Lateral	8e-05	-5		Website	Penard Labs - the fascinating world of amoebae
244	EUBI14-1d	Acanthocystis penardi	Eukaryota	Protist	Centroheliozoa			UE-s	AQ + HY	1	0	1	0	freshwater + sediments		Lateral	0.00014	-4		Website	Penard Labs - the fascinating world of amoebae
245	EUBI14-1e	Acanthocystis turfacea	Eukaryota	Protist	Centroheliozoa			UE-s	AQ	1	0	0	0	freshwater		Lateral	0.0001	-4		Website	Penard Labs - the fascinating world of amoebae
246	EUBI14-1f	Raphidocystis tubifera	Eukaryota	Protist	Centroheliozoa			UE-s	AQ	1	0	0	0	freshwater		Lateral	0.000165	-4		Website	Penard Labs - the fascinating world of amoebae
247	EUBI14-2	Choanocystis lepidula	Eukaryota	Protist	Centroheliozoa			UE-s	AQ	1	0	0	0	freshwater		Lateral	1.4e-05	-5			Lecointre and Le Guyader (2016)
248	EUBI14-3	Raphidiophrys pallida	Eukaryota	Protist	Centroheliozoa			UE-s	AQ	1	0	0	0	freshwater		Lateral	6e-05	-5			Lecointre and Le Guyader (2016)
249	EUBI14-4	Wagnerella borealis	Eukaryota	Protist	Centroheliozoa			UE-s	AQ	1	0	0	0	Seawater		Lateral	0.002	-3			Zuelzer (1909)	Mikrujkov and Milyutina (2001)
250	EUBI14-5	Heterophrys minutus (syn. Febvrechevalierae)	Eukaryota	Protist	Centroheliozoa			UE-s	AQ	1	0	0	0	Seawater		Lateral	0.00015	-4			Mikrujkov and Milyutina (2001)	Mikrujkov and Milyutina (2001)
251	EUBI14-6	Hedriocystis zhadani	Eukaryota	Protist	Centroheliozoa			UE-s	AQ	1	0	0	0	Seawater		Lateral	0.00045	-4			Mikrujkov and Milyutina (2001)	Mikrujkov and Milyutina (2001)
252	EUBI14-7	Cienkowskya mereschkovckii	Eukaryota	Protist	Centroheliozoa			UE-s	AQ	1	0	0	0	Seawater		Lateral	0.000125	-4			Mikrujkov and Milyutina (2001)	Mikrujkov and Milyutina (2001)
253	EUBI14-8	Servetia borealis	Eukaryota	Protist	Centroheliozoa			UE-s	AQ	1	0	0	0	Seawater		Lateral	0.00015	-4			Mikrujkov and Milyutina (2001)	Mikrujkov and Milyutina (2001)
254	EUBI14-9	Actinosphaeridium pedatus	Eukaryota	Protist	Centroheliozoa			UE-s	AQ	1	0	0	0	Seawater		Lateral	0.00015	-4			Mikrujkov (2000)	Mikrujkov and Milyutina (2001)
255	EUBI24-1	Euglypha tuberculata	Eukaryota	Protist	Cercozoa			UE-s	AQ + HY	1	0	1	0	mosses, sediment, freshwater		Lateral	5e-05	-5			Lecointre and Le Guyader (2016)
256	EUBI24-2	Gromia oviformis	Eukaryota	Protist	Cercozoa			UE-s	AQ + HY	1	0	1	0	seawater + sediments		Lateral	0.003	-3			Lecointre and Le Guyader (2016)
257	EUBI24-3	Paulinella chromatophora	Eukaryota	Protist	Cercozoa			UE-s	AQ	1	0	0	0	Freshwater		Lateral	3e-05	-5			Lecointre and Le Guyader (2016)
258	EUBI24-4	Pinaciophora fluviatilis	Eukaryota	Protist	Cercozoa			UE-s	AQ	1	0	0	0	freshwater + sediments		Lateral	4.5e-05	-5			Lecointre and Le Guyader (2016)
259	EUBI24-5	Cyphoderia ampulla	Eukaryota	Protist	Cercozoa			UE-s	AQ	1	0	0	0	Freshwater		Lateral	0.0001	-4			Lecointre and Le Guyader (2016)
260	EUBI24-6a	Pompholyxophrys punicea	Eukaryota	Protist	Cercozoa			UE-s	AQ	1	0	0	0	freshwater		Lateral	4e-05	-5		Website	Microworld - Arcella	video + Patterson
261	EUBI24-6b	Pompholyxophrys stammeri	Eukaryota	Protist	Cercozoa			UE-s	AQ	1	0	0	0	freshwater		Lateral	4e-05	-5		Website	Microworld - Arcella	video
262	EUBI24-7	Haeckeliana darwiniana	Eukaryota	Protist	Cercozoa			UE-s	AQ	1	0	0	0	Seawater		Lateral	0.0004	-4			Haeckel (1887)
263	EUBI24-8	Aulosphaera dendrophora	Eukaryota	Protist	Cercozoa			UE-s	AQ	1	0	0	0	Seawater		Lateral	0.001	-3			Haeckel (1887)
264	EUBI24-9	Circospathis furcata	Eukaryota	Protist	Cercozoa			UE-s	AQ	1	0	0	0	Seawater		Lateral	0.00075	-4			Haeckel (1887)
265	EUBI24-10	Gazelletta melusina	Eukaryota	Protist	Cercozoa			UE-s	AQ	1	0	0	0	Seawater		Lateral	0.00066	-4			Haeckel (1887)
266	EUBI24-11	Gazelletta kashiwaensis	Eukaryota	Protist	Cercozoa			UE-s	AQ	1	0	0	0	Seawater		Lateral	0.001	-3			Nakamura et al. (2018)
267	EUBI22-1	Codonella cratera	Eukaryota	Protist	Ciliophora			UE-s	AQ	1	0	0	0	freshwater		Lateral	6e-05	-5			Lecointre and Le Guyader (2016)	video
268	EUBI22-2	Paramecium tetraurelia	Eukaryota	Protist	Ciliophora			UE-s	AQ	1	0	0	0	freshwater		Lateral	0.0001	-4			Lecointre and Le Guyader (2016)
269	EUBI22-3	Stylonychia mytilus	Eukaryota	Protist	Ciliophora			UE-s	AQ + HY	1	0	1	0	freshwater + soil		Lateral	0.0001	-4			Lecointre and Le Guyader (2016)
270	EUBI22-4	Stentor polymorphus	Eukaryota	Protist	Ciliophora			UE-s	AQ + EB	1	0	0	1	freshwater + aquatic roots		Lateral	0.002	-3			Lecointre and Le Guyader (2016)
271	EUBI22-5	Chattonidium setense	Eukaryota	Protist	Ciliophora			UE-s	AQ	1	0	0	0	Brackish		Lateral	5e-05	-5			Lecointre and Le Guyader (2016)
272	EUBI15-1	Cyathomonas truncata	Eukaryota	Protist	Cryptophyta			UE-s	AQ	1	0	0	0	Freshwater		Lateral	3e-05	-5			Lecointre and Le Guyader (2016)	Navarino
273	EUBI15-2	Chilomonas paramecium	Eukaryota	Protist	Cryptophyta			UE-s	AQ	1	0	0	0	Freshwater		Lateral	5e-05	-5			Lecointre and Le Guyader (2016)
274	EUBI15-3	Cryptomonas erosa	Eukaryota	Protist	Cryptophyta			UE-s	AQ	1	0	0	0	Freshwater		Lateral	3e-05	-5			Lecointre and Le Guyader (2016)
275	EUBI20-1	Ceratium hirundinella	Eukaryota	Protist	Dinophyta			UE-s	AQ	1	0	0	0	Freshwater / seawater		Lateral	0.00018	-4			Lecointre and Le Guyader (2016)	video
276	EUBI20-2	Peridinium cinctum	Eukaryota	Protist	Dinophyta			UE-s	AQ	1	0	0	0	Freshwater		Lateral	3e-05	-5			Lecointre and Le Guyader (2016)	video
277	EUBI20-3	Polykrikos schwartzii	Eukaryota	Protist	Dinophyta			UE-s	AQ	1	0	0	0	Brackish water		Lateral	0.00012	-4			Lecointre and Le Guyader (2016)	video
278	EUBI20-4	Noctiluca scintillans	Eukaryota	Protist	Dinophyta			UE-s	AQ	1	0	0	0	Seawater		Lateral	0.0005	-4			Lecointre and Le Guyader (2016)	Fukuda & Endo
279	EUBI10-1	Euglena spirogyra	Eukaryota	Protist	Discoba			UE-s	AQ	1	0	0	0	Seawater		Lateral	0.00012	-4			Lecointre and Le Guyader (2016)	video
280	EUBI10-2	Stephanopogon apogon	Eukaryota	Protist	Discoba			UE-s	AQ	1	0	0	0	Seawater		Lateral	4e-05	-5			Lecointre and Le Guyader (2016)	Patterson and Brugerolle
281	EUBI10-3	Andalucia godoyi	Eukaryota	Protist	Discoba			UE-s	AQ	1	0	0	0	Seawater		Lateral	5e-06	-6			Lecointre and Le Guyader (2016)	Tolweb
282	EUBI10-4	Trypanosoma brucei	Eukaryota	Protist	Discoba			UE-s	EB	0	0	0	1	Human parasite		Lateral	3e-05	-5		Website	Phototheque Pasteur - © Thierry Blisnick	Tolweb
283	EUBI10-5	Bodo caudatus	Eukaryota	Protist	Discoba			UE-s	AQ	1	0	0	0	Freshwater		Lateral	2e-05	-5			Lecointre and Le Guyader (2016)	Algaebase + video
284	EUBI10-6A	Tetramitus rostratus A	Eukaryota	Protist	Discoba			UE-s	AQ	1	0	0	0	Freshwater + seawater		Lateral	5e-05	-5			Lecointre and Le Guyader (2016)	WORMS + Outka and Kluss
285	EUBI10-6B	Tetramitus rostratus B	Eukaryota	Protist	Discoba			UE-s	AQ	1	0	0	0	Freshwater + seawater		Lateral	5e-05	-5			Lecointre and Le Guyader (2016)	WORMS + Outka and Kluss
286	EUBI25-1	Astrorhiza limicola	Eukaryota	Protist	Foraminifera			UE-s	AQ + HY	1	0	1	0	Marine sediments		Lateral	0.02	-2			Lecointre and Le Guyader (2016)	Cedhagen (1988)
287	EUBI25-1(bis)	Astrorhiza limicola (attached form)	Eukaryota	Protist	Foraminifera			UE-s	AQ + HY	1	0	1	0	Marine sediments		Lateral	0.02	-2			Cedhagen (1988)	Cedhagen (1988)
288	EUBI25-2	Globigerina bulloides	Eukaryota	Protist	Foraminifera			UE-s	AQ	1	0	0	0	Seawater		Lateral	0.0024	-3			Zeebe et al. (2008)	Lecointre
289	EUBI25-3	Textularia sp.	Eukaryota	Protist	Foraminifera			UE-s	AQ + HY	1	0	1	0	Marine sediments		Lateral	0.00015	-4			Lecointre and Le Guyader (2016)	Wiki
290	EUBI25-4	Orbulina universa	Eukaryota	Protist	Foraminifera			UE-s	AQ	1	0	0	0	Seawater		Lateral	0.0028	-3			Zeebe et al. (2008)
291	EUBI25-5	Shepheardella taeniformis	Eukaryota	Protist	Foraminifera			UE-s	AQ + HY	1	0	1	0	Marine sediments		Lateral	0.02	-2			Loeblich and Tappan (1987)	Habura
292	EUBI25-6	Diplophrys archeri	Eukaryota	Protist	Foraminifera			UE-s	AQ	1	0	0	0	different waters		Lateral	7.5e-05	-5		Website	Microworld - Arcella	Arcella
293	EUBI25-7	Astrammina rara	Eukaryota	Protist	Foraminifera			UE-s	AQ + HY	1	0	1	0	Marine sediments		Lateral	0.012	-2		Website	bioinformaticaupf.crg	Bowser et al. 2002
294	EUBI25-8	Notodendrodes antarctikos	Eukaryota	Protist	Foraminifera			UE-s	AQ + HY	1	0	1	0	Marine sediments		Lateral	0.02	-2			Delaca et al. (1980)	Delaca et al. (1980)
295	EUBI25-9	Pelosina cf. arborescens (B)	Eukaryota	Protist	Foraminifera			UE-s	AQ + HY	1	0	1	0	Marine sediments		Lateral	0.016	-2			Delaca et al. (1980)	Delaca et al. (1980)
296	EUBI25-10	Pelosina cf. variabilis (D)	Eukaryota	Protist	Foraminifera			UE-s	AQ + HY	1	0	1	0	Marine sediments		Lateral	0.0015	-3			Delaca et al. (1980)	Delaca et al. (1980)
297	EUBI25-11	Pelosina cf. variabilis (F)	Eukaryota	Protist	Foraminifera			UE-s	AQ + HY	1	0	1	0	Marine sediments		Lateral	0.0015	-3			Delaca et al. (1980)	Delaca et al. (1980)
298	EUBI25-12	Jacullela cf. acuta	Eukaryota	Protist	Foraminifera			UE-s	AQ + HY	1	0	1	0	Marine sediments		Lateral	0.0006	-4			Delaca et al. (1980)	Delaca et al. (1980)
299	EUBI25-13	Halyphysema cf. tumanowiczii	Eukaryota	Protist	Foraminifera			UE-s	AQ + HY	1	0	1	0	Marine sediments		Lateral	0.001	-3			Delaca et al. (1980)	Delaca et al. (1980)
300	EUBI25-14	Saccodendron heronalleni	Eukaryota	Protist	Foraminifera			UE-s	AQ + HY	1	0	1	0	Marine sediments		Lateral	0.004	-3			Delaca et al. (1980)	Delaca et al. (1980)
301	EUBI25-15	Marsipella cf. elongata	Eukaryota	Protist	Foraminifera			UE-s	AQ + HY	1	0	1	0	Marine sediments		Lateral	0.002	-3			Delaca et al. (1980)	Delaca et al. (1980)
302	EUBI3-1	Glaucocystis nostochinearum	Eukaryota	Protist	Glaucophyta			UE-s	AQ	1	0	0	0	freshwater		Lateral	5e-05	-5			Lecointre and Le Guyader (2016)	Lecointre and Le Guyader (2016)
303	EUBI3-2	Cyanophora paradoxa	Eukaryota	Protist	Glaucophyta			UE-s	AQ	1	0	0	0	freshwater		Lateral	1.6e-05	-5			Lecointre and Le Guyader (2016)	Lecointre and Le Guyader (2016)
304	EUBI13-1	Discosphaera tubifera	Eukaryota	Protist	Haptophyta			UE-s	AQ	1	0	0	0	seawater		Lateral	3e-05	-5			Lecointre and Le Guyader (2016)	Lecointre and Le Guyader (2016)
305	EUBI13-2	Emiliana huxleyi	Eukaryota	Protist	Haptophyta			UE-s	AQ	1	0	0	0	seawater		Lateral	5e-06	-6			Lecointre and Le Guyader (2016)	Lecointre and Le Guyader (2016)
306	EUBI13-3	Syracosphaera subsalsa	Eukaryota	Protist	Haptophyta			UE-s	AQ	1	0	0	0	seawater		Lateral	1e-05	-5			Lecointre and Le Guyader (2016)	Lecointre and Le Guyader (2016)
307	EUBI8	Malawimonas jakobiformis	Eukaryota	Protist	Malawimonada			UE-s	AQ + HY	1	0	1	0	Freshwater sediments		Lateral	7e-06	-6			Lecointre and Le Guyader (2016)	Lecointre and Le Guyader (2016)
308	EUBI9-1	Giardia lamblia	Eukaryota	Protist	Metamonada			UE-s	EB	0	0	0	1	Human endoparasite		Lateral	2e-05	-5			Lecointre and Le Guyader (2016)	Lecointre and Le Guyader (2016)
309	EUBI9-2	Trichonympha grandis	Eukaryota	Protist	Metamonada			UE-s	EB	0	0	0	1	Insect endobionte		Lateral	0.0002	-4			Lecointre and Le Guyader (2016)	Lecointre and Le Guyader (2016)
310	EUBI9-3	Tritrichomonas fœtus	Eukaryota	Protist	Metamonada			UE-s	EB	0	0	0	1	Mammifer endoparasite		Lateral	1e-05	-5			Lecointre and Le Guyader (2016)	Lecointre and Le Guyader (2016)
311	EUBI9-4	Calonympha grassii	Eukaryota	Protist	Metamonada			UE-s	EB	0	0	0	1	?		Lateral	8e-05	-5			Lecointre and Le Guyader (2016)	Lecointre and Le Guyader (2016)
312	EUBI9-5	Pyrsonympha vertens	Eukaryota	Protist	Metamonada			UE-s	EB	0	0	0	1	termite symbiote		Lateral	0.00015	-4			Lecointre and Le Guyader (2016)	Lecointre and Le Guyader (2016)
313	EUBI9-6	Octomitus neglectus	Eukaryota	Protist	Metamonada			UE-s	EB	0	0	0	1	Amphibian parasite		Lateral	2e-05	-5			Lecointre and Le Guyader (2016)	Lecointre and Le Guyader (2016)
314	EUBI9-7	Retortamonas intestinalis	Eukaryota	Protist	Metamonada			UE-s	EB	0	0	0	1	primate parasite		Lateral	2e-05	-5			Lecointre and Le Guyader (2016)	Lecointre and Le Guyader (2016)
315	EUBI19-1	Chromera velia	Eukaryota	Protist	Protoalveolata			UE-s	EB	0	0	0	1	Coral endobionte		Lateral	5e-06	-6			Lecointre and Le Guyader (2016)	Lecointre and Le Guyader (2016)
316	EUBI19-2	Colponema vietnamica	Eukaryota	Protist	Protoalveolata			UE-s	AQ + HY	1	0	1	0	Lake sediments		Lateral	1.3e-05	-5			Lecointre and Le Guyader (2016)	Lecointre and Le Guyader (2016)
317	EUBI26-1	Amphilonche elongata	Eukaryota	Protist	Radiozoa / Acantharia			UE-s	AQ	1	0	0	0	Seawater		Lateral	0.0003	-4			Lecointre and Le Guyader (2016)	Lecointre and Le Guyader (2016)
318	EUBI26-2	Hexaconthium asteracanthion	Eukaryota	Protist	Radiozoa			UE-s	AQ	1	0	0	0	Seawater		Lateral	0.0002	-4			Lecointre and Le Guyader (2016)	Lecointre and Le Guyader (2016)
319	EUBI26-3	Thalassicolla nucleata	Eukaryota	Protist	Radiozoa			UE-s	AQ	1	0	0	0	Seawater		Lateral	7e-05	-5			Lecointre and Le Guyader (2016)	Lecointre and Le Guyader (2016)
320	EUBI26-4	Lithoptera mulleri	Eukaryota	Protist	Radiozoa / Acantharia			UE-s	AQ	1	0	0	0	Seawater		Lateral	0.00042	-4			Haeckel (1862)	Lecointre and Le Guyader (2016)
321	EUBI26-5	Acanthochiasma krohni	Eukaryota	Protist	Radiozoa / Acantharia			UE-s	AQ	1	0	0	0	Seawater		Lateral	0.0006	-4			Haeckel (1862)	Lecointre and Le Guyader (2016)
322	EUBI26-6	Acanthochiasma fusiforme	Eukaryota	Protist	Radiozoa / Acantharia			UE-s	AQ	1	0	0	0	Seawater		Lateral	0.0006	-4			Haeckel (1862)	Lecointre and Le Guyader (2016)
323	EUBI17-1	Entogonia sp. (diatom)	Eukaryota	Protist	Stramenopiles / Bacillariophyta (Diatoms)			UE-s	AQ	1	0	0	0	Seawater		Lateral	0.00012	-4			Lecointre and Le Guyader (2016)	Svensson et al. (2014)
324	EUBI17-2	Thalassiosira nordenskioeldii (diatom - bottom)	Eukaryota	Protist	Stramenopiles / Bacillariophyta (Diatoms)			UE-s	AQ	1	0	0	0	Seawater		Lateral	8e-06	-6		Website	SMHI - Swedish Meteorological and hydrological Institute	Svensson et al. (2014)
325	EU20-30	Leidyomyces attenuatus (Enterobryus) (sporangiospore)	Eukaryota	Fungus	Zygomycota	Eccrinales		ME-s	TE + EB	0	1	0	1	epi & endobiont of beetles		Lateral	0.0002	-4			Lichtwardt et al. (1999) fig4
326	EU20-31	Passalomyces compressus (one filament)	Eukaryota	Fungus	Zygomycota	Eccrinales		ME-s	TE + EB	0	1	0	1	epi & endobiont of beetles		Lateral	0.001	-3			Lichtwardt et al. (1999) fig6
327	EU20-31b	Passalomyces compressus (filamentous aggregates)	Eukaryota	Fungus	Zygomycota	Eccrinales		ME-a/c	TE + EB	0	1	0	1	epi & endobiont of beetles		Lateral	0.001	-3			Lichtwardt et al. (1999) fig6
328	EU20-1	Sclerotinia sclerotiorum (apothecia)	Eukaryota	Fungus	Ascomycota			ME-s	TE + EB	0	1	0	1	Terrestrial Plant parasite		Lateral	0.004	-3			Bessey et al. (1950) p232A
329	EU20-2	Arachniotus trisporus (ascocarp)	Eukaryota	Fungus	Ascomycota			ME-s	AQ	1	0	0	0	milk		Lateral	0.002	-3			Bessey et al. (1950) p329D
330	EU20-5	Gonatorrhodiella parasitica	Eukaryota	Fungus	Ascomycota			ME-s	EB	0	0	0	1	Terrestrial Plant parasite		Lateral	0.0001	-4			Bessey et al. (1950) p588B
331	EU20-6	Graphium rigidum	Eukaryota	Fungus	Ascomycota			ME-s	EB	0	0	0	1	Terrestrial Plant parasite		Lateral	0.0005	-4			Bessey et al. (1950) p599C
332	EU20-7	Helicoma perelegans (helicospores)	Eukaryota	Fungus	Ascomycota			ME-s	EB	0	0	0	1	Terrestrial Plant parasite		Lateral	0.0001	-4			Bessey et al. (1950) p593B
333	EU20-8	Zodiomyces vorticellarius (mature thallus)	Eukaryota	Fungus	Ascomycota			ME-s	EB	0	0	0	1	Terrestrial Plant parasite		Lateral	0.0001	-4			Bessey et al. (1950) P214G
334	EU20-9	Microsphaera berberidis (perithecum)	Eukaryota	Fungus	Ascomycota			ME-s	TE + EB	0	1	0	1	Terrestrial Plant parasite		Lateral	0.00025	-4			Bessey et al. (1950) P315E
335	EU20-10	Phyllactinia eleagni	Eukaryota	Fungus	Ascomycota			ME-s	TE + EB	0	1	0	1	Terrestrial Plant parasite		Lateral	0.00015	-4			Bessey et al. (1950) p315B
336	EU20-11	Sphaerotheca humuli	Eukaryota	Fungus	Ascomycota			ME-s	TE + EB	0	1	0	1	Terrestrial Plant parasite		Lateral	0.0002	-4			Bessey et al. (1950) P315D
337	EU20-14	Scorias spongiosa (Perithecia & pycnidia)	Eukaryota	Fungus	Ascomycota			ME-s	TE	0	1	0	0	honeydew		Lateral	0.0015	-3			Bessey et al. (1950)p318
338	EU20-16	Chaetomium aterrimum (perithecium)	Eukaryota	Fungus	Ascomycota			ME-s	TE	0	1	0	0	organic substratum		Lateral	0.001	-3			Bessey et al. (1950) p276A
339	EU20-17	Verticillium albo-atrum (conidiophore)	Eukaryota	Fungus	Ascomycota			ME-s	TE + EB	0	1	0	1	Terrestrial Plant parasite		Lateral	0.0002	-4			Bessey et al. (1950) p588
340	EU20-12	Clavariella subbotrytis	Eukaryota	Fungus	Basidiomycota			ME-s	TE + HY	0	1	1	0	humic soil		Lateral	1.5	0			Bessey et al. (1950) p478
341	EU20-19	Armillaria mellea (with rhizomorphs)	Eukaryota	Fungus	Basidiomycota			ME-s	TE + HY	0	1	1	0	humic soil		Lateral	0.25	-1	Composite shape	Website	Mihail et al. (1995) => rhizomorph + scientificillustration.tumblr => Shape
342	EU20-34	Megacollybia platyphylla (cord system)	Eukaryota	Fungus	Basidiomycota			ME-s	HY	0	0	1	0	humic soil		Apical	3.5	0			Boddy et al. (2009)
343	EU20-21	Amanita muscaria	Eukaryota	Fungus	Basidiomycota			ME-s	TE + HY	0	1	1	0	humic soil		Lateral	0.15	-1		Website	FAVPNG - (https://favpng.com/png_view/mushroom-amanita-muscaria-death-cap-drawing-mushroom-png/VLnRkGR8)
344	EU20-22	Phanerochaete velutina (mycelium)	Eukaryota	Fungus	Basidiomycota			ME-s	HY	0	0	1	0	wood		Apical	0.2	-1			Heaton et al. (2002) fig6A
345	EU20-23	Hypholoma fasciculare (mycelium)	Eukaryota	Fungus	Basidiomycota			ME-s	HY	0	0	1	0	humic soil		Apical	0.15	-1			Boddy et al. (1999) fig4l
346	EU20-24	Phalus impudicus (mycelium)	Eukaryota	Fungus	Basidiomycota			ME-s	HY	0	0	1	0	humic soil		Apical	0.15	-1			Boddy et al. (1999) fig5H
347	EU20a	Steccherinum fimbriatum (cord system)	Eukaryota	Fungus	Basidiomycota			ME-s	HY	0	0	1	0	wood + soil		Apical	1.1	0			Thompson and Rayner (1983)
348	EU20b	Stropharia aeruginosa (cord system)	Eukaryota	Fungus	Basidiomycota			ME-s	HY	0	0	1	0	Soil		Apical	0.4	-1			Thompson and Rayner (1983)
349	EU20c	Phanerochaete velutina (cord system)	Eukaryota	Fungus	Basidiomycota			ME-s	HY	0	0	1	0	wood + soil		Apical	2.8	0			Thompson and Rayner (1983)
350	EU20d	Tricholomopsis platyphylla (cord system)	Eukaryota	Fungus	Basidiomycota			ME-s	HY	0	0	1	0	soil		Apical	2.8	0			Thompson and Rayner (1983)
351	EU20-3	Blastocladia pringsheimii	Eukaryota	Fungus	Blastocladiomycota			ME-s	AQ	1	0	0	0	submerged fruits		Lateral	0.0015	-3			Bessey et al. (1950) p83F
352	EU20-4	Urophlyctis alfalfae (Rhizomycelium)	Eukaryota	Fungus	Blastocladiomycota			ME-s	HY + EB	0	0	1	1	Plant parasite		Lateral	0.0003	-4			Bessey et al. (1950) p67A
353	EU20-15	Siphonaria petersenii	Eukaryota	Fungus	Chytridiomycota			ME-s	EB	0	0	0	1	Plant parasite		Lateral	0.003	-3			Bessey et al. (1950) p58A
354	EU20-25	Cladochytrium tenue	Eukaryota	Fungus	Chytridiomycota			ME-s	EB	0	0	0	1	Plant parasite		Lateral	0.0001	-4			Bessey et al. (1950) p62
355	EU21-1	Nosema lepocreadii (spore)	Eukaryota	Fungus	Microsporidia			UE-s	EB	0	0	0	1	animals parasite		Lateral	0.06	-2			Lecointre and Le Guyader (2016)
356	EU20-18	Mucor mucedo A	Eukaryota	Fungus	Mucoromycota			ME-s	TE	0	1	0	0	saprophyte		Lateral	0.002	-3		Website	National Archief - Fotocollectie Nederlandse Heidemaatschappij
357	EU20-27	Coemansia helicoidea (sporangiospore)	Eukaryota	Fungus	Zoopagomyceta / Kickxellomycota			ME-s	TE + HY	0	1	1	0	soil & saprophyte		Lateral	0.0005	-4			Chuang et al. (2017) fig4A
358	EU20-28	Coesmania biformis (sporangiospore)	Eukaryota	Fungus	Zoopagomyceta / Kickxellomycota			ME-s	TE + HY	0	1	1	0	soil & saprophyte		Lateral	0.001	-3			Chuang et al. (2017) fig2A
359	EU20-29	Coesmania umbellata (sporangiospore)	Eukaryota	Fungus	Zoopagomyceta / Kickxellomycota			ME-s	TE + HY	0	1	1	0	soil & saprophyte		Lateral	0.002	-3			Chuang et al. (2017) fig8A
360	PLACO2-1	Trichoplax adhaerens	Eukaryota	Animal	Metazoa / Placozoa			ME-s	AQ	1	0	0	0	seawater		Unknown	0.002	-3			Lecointre and Le Guyader (2016)	Lecointre and Le Guyader (2016)
361	PORI5-1	Homaxinella balfourensis	Eukaryota	Animal	Metazoa / Porifera	Demospongiae		ME-s	AQ	1	0	0	0	Seawater		Lateral	0.4	-1			Lecointre and Le Guyader (2016)	Lecointre and Le Guyader (2016)
362	PORI5-2	Clathria macropora	Eukaryota	Animal	Metazoa / Porifera	Demospongiae		ME-s	AQ	1	0	0	0	Seawater		Lateral	0.13	-1			Lecointre and Le Guyader (2016)	Lecointre and Le Guyader (2016)
363	PORI5-3	Isodictya grandis	Eukaryota	Animal	Metazoa / Porifera	Demospongiae		ME-s	AQ	1	0	0	0	Seawater		Lateral	0.3	-1			Lecointre and Le Guyader (2016)	Lecointre and Le Guyader (2016)
364	PORI5-4	Spongia officinalis	Eukaryota	Animal	Metazoa / Porifera	Demospongiae		ME-s	AQ	1	0	0	0	Seawater		Lateral	0.3	-1			Lecointre and Le Guyader (2016)	Lecointre and Le Guyader (2016)
365	PORI5-5	Esperiopsis challengeri	Eukaryota	Animal	Metazoa / Porifera	Demospongiae		ME-s	AQ	1	0	0	0	Seawater		Lateral	0.25	-1			Lecointre and Le Guyader (2016)	Lecointre and Le Guyader (2016)
366	PORI5-6	Cladorhiza abyssicola	Eukaryota	Animal	Metazoa / Porifera	Demospongiae		ME-s	AQ	1	0	0	0	Seawater		Lateral	0.08	-2			Lecointre and Le Guyader (2016)	Lecointre and Le Guyader (2016)
367	PORI6-1	Euplectella aspergillum	Eukaryota	Animal	Metazoa / Porifera	Hexactinellida		ME-s	AQ	1	0	0	0	Seawater		Lateral	0.5	-1			Lecointre and Le Guyader (2016)	Lecointre and Le Guyader (2016)
368	PORI6-2	Hyalonema schmidti	Eukaryota	Animal	Metazoa / Porifera	Hexactinellida		ME-s	AQ	1	0	0	0	Seawater		Lateral	0.2	-1			Lecointre and Le Guyader (2016)	Lecointre and Le Guyader (2016)
369	PORI6-3	Staurocalyptus solidus	Eukaryota	Animal	Metazoa / Porifera	Hexactinellida		ME-s	AQ	1	0	0	0	Seawater		Lateral	0.2	-1			Lecointre and Le Guyader (2016)	Lecointre and Le Guyader (2016)
370	PORI6-4	Asconema setubalense	Eukaryota	Animal	Metazoa / Porifera	Hexactinellida		ME-s	AQ	1	0	0	0	Seawater		Lateral	0.15	-1			Lecointre and Le Guyader (2016)	Lecointre and Le Guyader (2016)
371	PORI8-1	Sycon elegans	Eukaryota	Animal	Metazoa / Porifera	Calcarea		ME-s	AQ	1	0	0	0	Seawater		Lateral	0.05	-2			Lecointre and Le Guyader (2016)	Lecointre and Le Guyader (2016)
372	PORI8-2	Leucosolenia complicata	Eukaryota	Animal	Metazoa / Porifera	Calcarea		ME-s	AQ	1	0	0	0	Seawater		Lateral	0.05	-2			Lecointre and Le Guyader (2016)	Lecointre and Le Guyader (2016)
373	PORI8-3	Leucandra aspera	Eukaryota	Animal	Metazoa / Porifera	Calcarea		ME-s	AQ	1	0	0	0	Seawater		Lateral	0.015	-2			Lecointre and Le Guyader (2016)	Lecointre and Le Guyader (2016)
374	PORI9-1	Oscarella tuberculata	Eukaryota	Animal	Metazoa / Porifera	Homoscleromorpha		ME-s	AQ	1	0	0	0	Seawater		Lateral	0.15	-1			Lecointre and Le Guyader (2016)	Lecointre and Le Guyader (2016)
375	PORI9-2	Oscarella nathaliae	Eukaryota	Animal	Metazoa / Porifera	Homoscleromorpha		ME-s	AQ	1	0	0	0	Seawater		Lateral	0.06	-2			Lecointre and Le Guyader (2016)	Lecointre and Le Guyader (2016)
376	PORI9-3	Corticium diamantense	Eukaryota	Animal	Metazoa / Porifera	Homoscleromorpha		ME-s	AQ	1	0	0	0	Seawater		Lateral	0.12	-1			Lecointre and Le Guyader (2016)	Lecointre and Le Guyader (2016)
377	PORI9-4	Plakortis dariae	Eukaryota	Animal	Metazoa / Porifera	Homoscleromorpha		ME-s	AQ	1	0	0	0	Seawater		Lateral	0.03	-2			Lecointre and Le Guyader (2016)	Lecointre and Le Guyader (2016)
378	PORI9-5	Plakina jani	Eukaryota	Animal	Metazoa / Porifera	Homoscleromorpha		ME-s	AQ	1	0	0	0	Seawater		Lateral	0.13	-1			Lecointre and Le Guyader (2016)	Lecointre and Le Guyader (2016)
379	CTENO11-1	Beroe cucumis	Eukaryota	Animal	Metazoa / Ctenophora	Tentaculata		ME-s	AQ	1	0	0	0	Seawater		Lateral	0.15	-1			Lecointre and Le Guyader (2016)	Lecointre and Le Guyader (2016)
380	CTENO11-2	Velamen parallelum	Eukaryota	Animal	Metazoa / Ctenophora	Tentaculata		ME-s	AQ	1	0	0	0	Seawater		Lateral	1.5	0			Oliveira et al. (2007)	Lecointre and Le Guyader (2016)
381	CTENO11-3	Pleurobrachia pileus	Eukaryota	Animal	Metazoa / Ctenophora	Tentaculata		ME-s	AQ	1	0	0	0	Seawater		Lateral	0.02	-2			Satterlie (2015)	Lecointre and Le Guyader (2016)
382	CNI3-1	Alicia mirabilis	Eukaryota	Animal	Metazoa / Cnidaria	Anthozoa (Hexacorallia)		ME-s	AQ	1	0	0	0	Seawater		Lateral	0.4	-1		Website	Fotocommunity.it - © Gaetano Dario Gargiulo	Lecointre and Le Guyader (2016)
383	CNI3-2	Liponema brevicornis	Eukaryota	Animal	Metazoa / Cnidaria	Anthozoa (Hexacorallia)		ME-s	AQ	1	0	0	0	Seawater		Apical	0.3	-1		Website	Ed Bowlby, NOAA/Olympic Coast NMS	Lecointre and Le Guyader (2016)
384	CNI3-3	Pocillopora sp.	Eukaryota	Animal	Metazoa / Cnidaria	Anthozoa (Hexacorallia)		ME-a/c	AQ	1	0	0	0	Seawater		Lateral	3	0			Lecointre and Le Guyader (2016)	Lecointre and Le Guyader (2016)
385	CNI3-4	Corynactis viridis	Eukaryota	Animal	Metazoa / Cnidaria	Anthozoa (Hexacorallia)		ME-s	AQ	1	0	0	0	Seawater		Apical	0.03	-2			Lecointre and Le Guyader (2016)	Lecointre and Le Guyader (2016)
386	CNI3-5	Favia stelligera	Eukaryota	Animal	Metazoa / Cnidaria	Anthozoa (Hexacorallia)		ME-a/c	AQ	1	0	0	0	Seawater		Lateral	3	0			Lecointre and Le Guyader (2016)	Lecointre and Le Guyader (2016)
387	CNI3-6	Cirrhipathes anguina	Eukaryota	Animal	Metazoa / Cnidaria	Anthozoa (Hexacorallia)		ME-s	AQ	1	0	0	0	Seawater		Lateral	3	0			Lecointre and Le Guyader (2016)	Lecointre and Le Guyader (2016)
388	CNI3-7	Ctenactis albitentaculata	Eukaryota	Animal	Metazoa / Cnidaria	Anthozoa (Hexacorallia)		ME-s	AQ	1	0	0	0	Seawater		Apical	0.4	-1			Lecointre and Le Guyader (2016)	Lecointre and Le Guyader (2016)
389	CNI3-8	Actinia equina	Eukaryota	Animal	Metazoa / Cnidaria	Anthozoa (Hexacorallia)		ME-s	AQ	1	0	0	0	Seawater		Lateral	0.05	-2			Lecointre and Le Guyader (2016)	Lecointre and Le Guyader (2016)
390	CNI3-9	Acropora caroliniana	Eukaryota	Animal	Metazoa / Cnidaria	Anthozoa (Hexacorallia)		ME-a/c	AQ	1	0	0	0	Seawater		Lateral	0.5	-1		Website	Coral of the world	Lecointre and Le Guyader (2016)
391	CNI3-10	Acropora florida	Eukaryota	Animal	Metazoa / Cnidaria	Anthozoa (Hexacorallia)		ME-a/c	AQ	1	0	0	0	Seawater		Lateral	0.28	-1		Website	Coral of the world	Lecointre and Le Guyader (2016)
392	CNI3-12	Acropora clathrata	Eukaryota	Animal	Metazoa / Cnidaria	Anthozoa (Hexacorallia)		ME-a/c	AQ	1	0	0	0	Seawater		Lateral	0.2	-1		Website	Coral of the world	Lecointre and Le Guyader (2016)
393	CNI3-13	Acropora cytherea	Eukaryota	Animal	Metazoa / Cnidaria	Anthozoa (Hexacorallia)		ME-a/c	AQ	1	0	0	0	Seawater		Lateral	0.2	-1		Website	Coral of the world	Lecointre and Le Guyader (2016)
394	CNI3-14	Acropora donei	Eukaryota	Animal	Metazoa / Cnidaria	Anthozoa (Hexacorallia)		ME-a/c	AQ	1	0	0	0	Seawater		Lateral	0.34	-1		Website	Coral of the world	Lecointre and Le Guyader (2016)
395	CNI3-15	Acropora hyacinthus	Eukaryota	Animal	Metazoa / Cnidaria	Anthozoa (Hexacorallia)		ME-a/c	AQ	1	0	0	0	Seawater		Lateral	0.2	-1		Website	Coral of the world	Lecointre and Le Guyader (2016)
396	CNI3-16	Acropora muricata	Eukaryota	Animal	Metazoa / Cnidaria	Anthozoa (Hexacorallia)		ME-a/c	AQ	1	0	0	0	Seawater		Lateral	0.22	-1		Website	Coral of the world	Lecointre and Le Guyader (2016)
397	CNI3-17	Acropora echinata	Eukaryota	Animal	Metazoa / Cnidaria	Anthozoa (Hexacorallia)		ME-a/c	AQ	1	0	0	0	Seawater		Lateral	0.27	-1		Website	Coral of the world	Lecointre and Le Guyader (2016)
398	CNI3-18	Acropora elegans	Eukaryota	Animal	Metazoa / Cnidaria	Anthozoa (Hexacorallia)		ME-a/c	AQ	1	0	0	0	Seawater		Lateral	0.25	-1		Website	Coral of the world	Lecointre and Le Guyader (2016)
399	CNI3-19	Acropora fenneri	Eukaryota	Animal	Metazoa / Cnidaria	Anthozoa (Hexacorallia)		ME-a/c	AQ	1	0	0	0	Seawater		Lateral	0.4	-1		Website	Coral of the world	Lecointre and Le Guyader (2016)
400	CNI3-20	Cycloseris colini	Eukaryota	Animal	Metazoa / Cnidaria	Anthozoa (Hexacorallia)		ME-s	AQ	1	0	0	0	Seawater		Apical	0.1	-1		Website	Coral of the world	Lecointre and Le Guyader (2016)
401	CNI4-1	Dendronephthya sp.	Eukaryota	Animal	Metazoa / Cnidaria	Anthozoa (Octocorallia)		ME-a/c	AQ	1	0	0	0	Seawater		Lateral	0.7	-1			Lecointre and Le Guyader (2016)	Lecointre and Le Guyader (2016)
402	CNI4-2	Ellisella nuctenea	Eukaryota	Animal	Metazoa / Cnidaria	Anthozoa (Octocorallia)		ME-a/c	AQ	1	0	0	0	Seawater		Lateral	0.4	-1			Lecointre and Le Guyader (2016)	Lecointre and Le Guyader (2016)
403	CNI4-3	Astrogorgia mengalia	Eukaryota	Animal	Metazoa / Cnidaria	Anthozoa (Octocorallia)		ME-a/c	AQ	1	0	0	0	Seawater		Lateral	0.5	-1			Lecointre and Le Guyader (2016)	Lecointre and Le Guyader (2016)
404	CNI4-4	Corallium rubrum	Eukaryota	Animal	Metazoa / Cnidaria	Anthozoa (Octocorallia)		ME-a/c	AQ	1	0	0	0	Seawater		Lateral	0.3	-1			Lecointre and Le Guyader (2016)	Lecointre and Le Guyader (2016)
405	CNI4-5	Pteroeides spinosum	Eukaryota	Animal	Metazoa / Cnidaria	Anthozoa (Octocorallia)		ME-a/c	AQ	1	0	0	0	Seawater		Lateral	0.3	-1			Williams et al. (2012)	Lecointre and Le Guyader (2016)
406	CNI4-6	Taiaroa tauhou	Eukaryota	Animal	Metazoa / Cnidaria	Anthozoa (Octocorallia)		ME-s	AQ	1	0	0	0	Seawater		Lateral	0.03	-2			Lecointre and Le Guyader (2016)	Lecointre and Le Guyader (2016)
407	CNI4-7	Pennatula spinosa	Eukaryota	Animal	Metazoa / Cnidaria	Anthozoa (Octocorallia)		ME-a/c	AQ	1	0	0	0	Seawater		Lateral	0.1	-1		Website	University Libraries - University of Washington	Lecointre and Le Guyader (2016)
408	CNI4-8	Gorgonia sp.	Eukaryota	Animal	Metazoa / Cnidaria	Anthozoa (Octocorallia)		ME-a/c	AQ	1	0	0	0	Seawater		Lateral	1.5	0		Website	Seashellco
409	CNI4-8c	Gorgonia sp.	Eukaryota	Animal	Metazoa / Cnidaria	Anthozoa (Octocorallia)		ME-a/c	AQ	1	0	0	0	Seawater		Lateral	0.6	-1		Website	Seashellco
410	CNI4-8d	Gorgonia sp.	Eukaryota	Animal	Metazoa / Cnidaria	Anthozoa (Octocorallia)		ME-a/c	AQ	1	0	0	0	Seawater		Lateral	0.48	-1		Website	Seashellco
411	CNI4-8e	Gorgonia sp.	Eukaryota	Animal	Metazoa / Cnidaria	Anthozoa (Octocorallia)		ME-a/c	AQ	1	0	0	0	Seawater		Lateral	0.6	-1		Website	Seashellco
412	CNI4-8h	Gorgonia sp.	Eukaryota	Animal	Metazoa / Cnidaria	Anthozoa (Octocorallia)		ME-a/c	AQ	1	0	0	0	Seawater		Lateral	0.435	-1		Website	Seashellco
413	CNI4-8i	Gorgonia sp.	Eukaryota	Animal	Metazoa / Cnidaria	Anthozoa (Octocorallia)		ME-a/c	AQ	1	0	0	0	Seawater		Lateral	0.6	-1		Website	Seashellco
414	CNI4-9	Xenia sp.	Eukaryota	Animal	Metazoa / Cnidaria	Anthozoa (Octocorallia)		ME-a/c	AQ	1	0	0	0	Seawater		Lateral	0.01	-2	redrawn	Website	Aquarium Illusion	Lecointre and Le Guyader (2016)
415	CNI4-10	Bellonella rubistella	Eukaryota	Animal	Metazoa / Cnidaria	Anthozoa (Octocorallia)		ME-a/c	AQ	1	0	0	0	Seawater		Lateral	0.08	-2			Santodomingo et al. (2013)	Santodomingo et al. (2013)
416	CNI4-11	Acanthogorgia aspera	Eukaryota	Animal	Metazoa / Cnidaria	Anthozoa (Octocorallia)		ME-a/c	AQ	1	0	0	0	Seawater		Lateral	0.08	-2			Santodomingo et al. (2013)	Santodomingo et al. (2013)
417	CNI4-12	Leptogorgia medusa	Eukaryota	Animal	Metazoa / Cnidaria	Anthozoa (Octocorallia)		ME-a/c	AQ	1	0	0	0	Seawater		Lateral	0.25	-1			Chacón-Gómez et al. (2012)	Chacón-Gómez et al. (2012)
418	CNI4-13	Riisea paniculata	Eukaryota	Animal	Metazoa / Cnidaria	Anthozoa (Octocorallia)		ME-a/c	AQ	1	0	0	0	Seawater		Lateral	0.087	-2			Chacón-Gómez et al. (2012)	Chacón-Gómez et al. (2012)
419	CNI4-15	Ctenocella sp.	Eukaryota	Animal	Metazoa / Cnidaria	Anthozoa (Octocorallia)		ME-a/c	AQ	1	0	0	0	Seawater		Lateral	0.2	-1			Bilewitch (2014)	Bilewitch (2014)
420	CNI5-1	Cerianthus membranaceus	Eukaryota	Animal	Metazoa / Cnidaria	Anthozoa (Ceriantharia)		ME-s	AQ	1	0	0	0	Seawater		Lateral	0.4	-1			Lecointre and Le Guyader (2016)	Lecointre and Le Guyader (2016)
421	CNI10-1	Halammohydra schulzei	Eukaryota	Animal	Metazoa / Cnidaria	Hydrozoa (Trachylina)		ME-s	AQ	1	0	0	0	Freshater		Lateral	0.0013	-3			Lecointre and Le Guyader (2016)	Lecointre and Le Guyader (2016)
422	CNI10-2	Geryonia proboscidalis	Eukaryota	Animal	Metazoa / Cnidaria	Hydrozoa (Trachylina)		ME-s	AQ	1	0	0	0	Seawater		Lateral	0.21	-1			Lecointre and Le Guyader (2016)	Lecointre and Le Guyader (2016)
423	CNI11-1	Physalia physalis	Eukaryota	Animal	Metazoa / Cnidaria	Hydrozoa (Hydroidolina)		ME-s	AQ	1	0	0	0	Seawater		Lateral	50	1			Lecointre and Le Guyader (2016)	Lecointre and Le Guyader (2016)
424	CNI11-2	Hydra viridissima	Eukaryota	Animal	Metazoa / Cnidaria	Hydrozoa (Hydroidolina)		ME-s	AQ	1	0	0	0	Freshater		Lateral	0.003	-3			Lecointre and Le Guyader (2016)	Lecointre and Le Guyader (2016)
425	CNI14-1	Atolla wyvillei	Eukaryota	Animal	Metazoa / Cnidaria	Scyphozoa (Coronatea)		ME-s	AQ	1	0	0	0	Seawater		Apical	0.15	-1			Lecointre and Le Guyader (2016)	Lecointre and Le Guyader (2016)
426	CNI7-1	Myxobolus pfeifferi	Eukaryota	Animal	Metazoa / Cnidaria	Myxozoa		ME-s	EB	0	0	0	1	Parasite		Lateral	1.2e-05	-5			Lecointre and Le Guyader (2016)	Lecointre and Le Guyader (2016)
427	CNI7-2	Buddenbrockia plumatellae	Eukaryota	Animal	Metazoa / Cnidaria	Myxozoa		ME-s	EB	0	0	0	1	Parasite		Lateral	0.001	-3			Lecointre and Le Guyader (2016)	Lecointre and Le Guyader (2016)
428	CNI15-1	Chrysaora quinquecirrha	Eukaryota	Animal	Metazoa / Cnidaria	Scyphozoa (Discomedusae)		ME-s	AQ	1	0	0	0	Seawater		Lateral	0.25	-1			Lecointre and Le Guyader (2016)	Lecointre and Le Guyader (2016)
429	CNI15-2	Cyanea capillata	Eukaryota	Animal	Metazoa / Cnidaria	Scyphozoa (Discomedusae)		ME-s	AQ	1	0	0	0	Seawater		Lateral	3.2	0			Lecointre and Le Guyader (2016)	Lecointre and Le Guyader (2016)
430	CNI16-1	Haliclystus salpinx	Eukaryota	Animal	Metazoa / Cnidaria	Staurozoa		ME-s	AQ	1	0	0	0	Seawater		Lateral	0.025	-2			Lecointre and Le Guyader (2016)	Lecointre and Le Guyader (2016)
431	CNI16-2	Lucernaria quadricornis	Eukaryota	Animal	Metazoa / Cnidaria	Staurozoa		ME-s	AQ	1	0	0	0	Seawater		Lateral	0.1	-1			Lecointre and Le Guyader (2016)	Lecointre and Le Guyader (2016)
432	CNI17-1	Carybdea marsupialis	Eukaryota	Animal	Metazoa / Cnidaria	Cubozoa		ME-s	AQ	1	0	0	0	Seawater		Lateral	0.4	-1			Lecointre and Le Guyader (2016)	Lecointre and Le Guyader (2016)
433	CNI17-2	Chironex fleckeri	Eukaryota	Animal	Metazoa / Cnidaria	Cubozoa		ME-s	AQ	1	0	0	0	Seawater		Lateral	4	0			Lecointre and Le Guyader (2016)	Lecointre and Le Guyader (2016)
434	CHAETO2-1	Parasagitta elegans	Eukaryota	Animal	Metazoa / Chaetognatha	Sagittoidea		ME-s	AQ	1	0	0	0	Seawater		Dorsal-ventral	0.025	-2			Lecointre and Le Guyader (2016)	Lecointre and Le Guyader (2016)
435	CHAETO2-2	Krohnitta subtilis	Eukaryota	Animal	Metazoa / Chaetognatha	Sagittoidea		ME-s	AQ	1	0	0	0	Seawater		Dorsal-ventral	0.009	-3			Lecointre and Le Guyader (2016)	Lecointre and Le Guyader (2016)
436	MEZO4-1	Pseudicyema truncatum	Eukaryota	Animal	Metazoa / Mesozoa	Rhombozoa		ME-s	EB	0	0	0	1	marine animal parasite		Dorsal-ventral	0.0004	-4			Lecointre and Le Guyader (2016)	video
437	MEZO4-2a	Rhopalura ophiocomae (femelle)	Eukaryota	Animal	Metazoa / Mesozoa	Rhombozoa		ME-s	EB	0	0	0	1	invertebrate parasite		Dorsal-ventral	0.00025	-4			Lecointre and Le Guyader (2016)	video
438	MEZO4-2b	Rhopalura ophiocomae (mele)	Eukaryota	Animal	Metazoa / Mesozoa	Rhombozoa		ME-s	EB	0	0	0	1	invertebrate parasite		Dorsal-ventral	0.0001	-4			Lecointre and Le Guyader (2016)	video
439	GASTRO6-1	Thaumastoderma heideri	Eukaryota	Animal	Metazoa / Gastrotricha	Chaetonotida		ME-s	AQ + HY	1	0	1	0	Marine sediments		Dorsal-ventral	0.0002	-4			Lecointre and Le Guyader (2016)	Lecointre and Le Guyader (2016)
440	GASTRO6-2	Lepidodermella squamata	Eukaryota	Animal	Metazoa / Gastrotricha	Chaetonotida		ME-s	AQ + HY	1	0	1	0	Marine sediments		Dorsal-ventral	0.0002	-4			Lecointre and Le Guyader (2016)	Lecointre and Le Guyader (2016)
441	GASTRO6-3	Polymerurus rhomboides	Eukaryota	Animal	Metazoa / Gastrotricha	Chaetonotida		ME-s	AQ + HY	1	0	1	0	Marine sediments		Dorsal-ventral	0.0003	-4			Lecointre and Le Guyader (2016)	Lecointre and Le Guyader (2016)
442	GASTRO6-4	Urodasys sp.	Eukaryota	Animal	Metazoa / Gastrotricha	Chaetonotida		ME-s	AQ + HY	1	0	1	0	Marine sediments		Dorsal-ventral	0.0006	-4			Lecointre and Le Guyader (2016)	Lecointre and Le Guyader (2016)
443	PLATY7-1	Dugesia sagitta	Eukaryota	Animal	Metazoa / Platyhelminthes	Tricladida		ME-s	AQ	1	0	0	0	Freshwater		Dorsal-ventral	0.01	-2			Lecointre and Le Guyader (2016)	video
444	PLATY7-2	Polycelis nigra	Eukaryota	Animal	Metazoa / Platyhelminthes	Tricladida		ME-s	AQ	1	0	0	0	Freshwater		Dorsal-ventral	0.003	-3			Lecointre and Le Guyader (2016)	video
445	PLATY7-3	Schistosoma haematobium	Eukaryota	Animal	Metazoa / Platyhelminthes	Tricladida		ME-s	EB	0	0	0	1	Vertebrate Parasite		Lateral	0.015	-2			Lecointre and Le Guyader (2016)	video
446	PLATY7-4	Fasciola hepatica	Eukaryota	Animal	Metazoa / Platyhelminthes	Tricladida		ME-s	EB	0	0	0	1	Vertebrate Parasite		Dorsal-ventral	0.04	-2			Lecointre and Le Guyader (2016)	video
447	PLATY7-5	Encotyllabe pagrosomi	Eukaryota	Animal	Metazoa / Platyhelminthes	Tricladida		ME-s	EB	0	0	0	1	Fish parasite		Dorsal-ventral	0.002	-3			Lecointre and Le Guyader (2016)	Lecointre and Le Guyader (2016)
448	PLATY7-6	Prostheceraeus vittatus	Eukaryota	Animal	Metazoa / Platyhelminthes	Tricladida		ME-s	AQ	1	0	0	0	Seawater		Dorsal-ventral	0.05	-2			Lecointre and Le Guyader (2016)	Lecointre and Le Guyader (2016)
449	PLATY7-7	Taenia saginata	Eukaryota	Animal	Metazoa / Platyhelminthes	Cestoda		ME-s	EB	0	0	0	1	human parasite		Dorsal-ventral	5	0	unfolded view	Website	CDC-PHIL	Lecointre and Le Guyader (2016)
450	ENTO9-1	Loxomella claviformis	Eukaryota	Animal	Metazoa / Entoprocta			ME-s	AQ	1	0	0	0	Seawater		Lateral	0.00125	-3			Lecointre and Le Guyader (2016)	Lecointre and Le Guyader (2016)
451	ENTO9-2	Urnatella gracilis	Eukaryota	Animal	Metazoa / Entoprocta			ME-a/c	AQ	1	0	0	0	Freshwater		Lateral	0.0055	-3			Lecointre and Le Guyader (2016)	Lecointre and Le Guyader (2016)
452	ENTO9-3	Pedicellina ichikawai	Eukaryota	Animal	Metazoa / Entoprocta			ME-a/c	AQ	1	0	0	0	Seawater		Lateral	0.0035	-3			Lecointre and Le Guyader (2016)	Lecointre and Le Guyader (2016)
453	CYCLIO10-1	Symbion pandora	Eukaryota	Animal	Metazoa / Cycliophora	Eucycliophora		ME-s	EB	0	0	0	1	Parasite		Lateral	0.00035	-4			Lecointre and Le Guyader (2016)	Lecointre and Le Guyader (2016)
454	CYCLIO10-2	Symbion americanus	Eukaryota	Animal	Metazoa / Cycliophora	Eucycliophora		ME-s	EB	0	0	0	1	Parasite		Lateral	0.00035	-4			Lecointre and Le Guyader (2016)	Lecointre and Le Guyader (2016)
455	BRYOZ11-1	Cristatella mucedo	Eukaryota	Animal	Metazoa / Ectoprocta (= Bryozoa)	Phylactolaemata		ME-a/c	AQ	1	0	0	0	Freshwater		Apical	0.2	-1			Lecointre and Le Guyader (2016)	Lecointre and Le Guyader (2016)
456	BRYOZ11-2	Lophopus cristalinus	Eukaryota	Animal	Metazoa / Ectoprocta (= Bryozoa)	Phylactolaemata		ME-a/c	AQ	1	0	0	0	Freshwater		Lateral	0.03	-2			Lecointre and Le Guyader (2016)	Lecointre and Le Guyader (2016)
457	BRYOZ11-3	Celleporaria emancipata (only skeleton)	Eukaryota	Animal	Metazoa / Ectoprocta (= Bryozoa)	Gymnolaemata		ME-a/c	AQ	1	0	0	0	Seawater		Apical	0.02	-2			Taylor and James (2013)	Lecointre and Le Guyader (2016)
458	BRYOZ11-4	Smittina cervicornis (only skeleton)	Eukaryota	Animal	Metazoa / Ectoprocta (= Bryozoa)	Gymnolaemata		ME-a/c	AQ	1	0	0	0	Seawater		Lateral	0.045	-2			Taylor and James (2013)	Lecointre and Le Guyader (2016)
459	BRYOZ11-5	Iodictyum phoeniceum (only skeleton)	Eukaryota	Animal	Metazoa / Ectoprocta (= Bryozoa)	Gymnolaemata		ME-a/c	AQ	1	0	0	0	Seawater		Lateral	0.03	-2			Taylor and James (2013)	Lecointre and Le Guyader (2016)
460	BRYOZ11-6	Cellepporina grandis (only skeleton)	Eukaryota	Animal	Metazoa / Ectoprocta (= Bryozoa)	Gymnolaemata		ME-a/c	AQ	1	0	0	0	Seawater		Lateral	0.03	-2			Taylor and James (2013)	Lecointre and Le Guyader (2016)
461	BRYOZ11-7	Diaperoecia purpurascens (only skeleton)	Eukaryota	Animal	Metazoa / Ectoprocta (= Bryozoa)	Stenolaemata		ME-a/c	AQ	1	0	0	0	Seawater		Lateral	0.065	-2			Taylor and James (2013)	Lecointre and Le Guyader (2016)
462	NEMER14-1	Nectonemertes mirabilis	Eukaryota	Animal	Metazoa / Nemertea	Hoplonemertea		ME-s	AQ	1	0	0	0	Seawater		Dorsal-ventral?	0.1	-1			Lecointre and Le Guyader (2016)	Lecointre and Le Guyader (2016)
463	NEMER14-2	Tubulanus nothus	Eukaryota	Animal	Metazoa / Nemertea	Paleonemertea		ME-s	AQ	1	0	0	0	Seawater		Lateral	0.1	-1	unfolded view		Bürger (1895)	Lecointre and Le Guyader (2016)
464	NEMER14-4	Paranemertes peregrina	Eukaryota	Animal	Metazoa / Nemertea	Hoplonemertea		ME-s	AQ	1	0	0	0	Seawater		Lateral	0.15	-1			Coe (1901)	Lecointre and Le Guyader (2016)
465	NEMER14-5	Micrura alaskensis	Eukaryota	Animal	Metazoa / Nemertea	Pilidiophora		ME-s	AQ	1	0	0	0	Seawater		Lateral	0.6	-1	unfolded view		Roe et al. (2007)	Lecointre and Le Guyader (2016)
466	NEMER14-6	Cerebratulus longiceps	Eukaryota	Animal	Metazoa / Nemertea	Pilidiophora		ME-s	AQ	1	0	0	0	Seawater		Lateral	0.3	-1			Coe (1901)	Lecointre and Le Guyader (2016)
467	NEMER14-7	Lineus longissimus (longest specimen)	Eukaryota	Animal	Metazoa / Nemertea	heteronemertea		ME-s	AQ	1	0	0	0	Seawater		Lateral	30	1		Website	Vellutini (2021)	Lecointre and Le Guyader (2016)
468	ANNEL16-1	Hydroides norvegica	Eukaryota	Animal	Metazoa / Annelida	Polychaeta		ME-s	AQ	1	0	0	0	Seawater		Dorsal-ventral	0.03	-2			Lecointre and Le Guyader (2016)	Lecointre and Le Guyader (2016)
469	ANNEL16-2	Nephtys sp.	Eukaryota	Animal	Metazoa / Annelida	Polychaeta		ME-s	AQ + HY	1	0	1	0	Marine sediment		Dorsal-ventral	0.07	-2			Lecointre and Le Guyader (2016)	Lecointre and Le Guyader (2016)
470	ANNEL16-3	Hirudo medicinalis	Eukaryota	Animal	Metazoa / Annelida	Clitellata		ME-s	AQ + EB	1	0	0	1	Freshwater		Dorsal-ventral	0.08	-2			Lecointre and Le Guyader (2016)	WORMS
471	ANNEL16-4	Bonellia viridis	Eukaryota	Animal	Metazoa / Annelida	Echiura		ME-s	AQ + EB	1	0	0	1	Freshwater		Dorsal-ventral	1	0			Lecointre and Le Guyader (2016)	WORMS
472	ANNEL16-5	Lamellisabella sp.	Eukaryota	Animal	Metazoa / Annelida	Polychaeta		ME-s	AQ	1	0	0	0	Hydrothermal		Dorsal-ventral	0.22	-1			Lecointre and Le Guyader (2016)	EOL
473	ANNEL16-6	Halosydna sp.	Eukaryota	Animal	Metazoa / Annelida	Polychaeta		ME-s	AQ	1	0	0	0	Seawater		Dorsal-ventral	0.05	-2			Lecointre and Le Guyader (2016)	EOL
474	ANNEL16-7	Andiodrilus biolleyi	Eukaryota	Animal	Metazoa / Annelida	Oligocheata		ME-s	TE + HY	0	1	1	0	Soil		Dorsal-ventral	0.1	-1			Lecointre and Le Guyader (2016)	Lecointre and Le Guyader (2016)
475	ANNEL16-8	Riftia pachyptila	Eukaryota	Animal	Metazoa / Annelida	Polychaeta		ME-s	AQ	1	0	0	0	Seawater hydrothermal		Dorsal-ventral	0.0318	-2			Thiebault et al. (2002)	Thiebault et al. (2002)
476	ANNEL16-9	Oligobrachia ivanovi	Eukaryota	Animal	Metazoa / Annelida	Polychaeta		ME-s	AQ	1	0	0	0	Seawater		Dorsal-ventral	0.055	-2	unfolded view	Website	Natural History Museum Data Portal
477	ANNEL16-10	Spirobrachia grandis	Eukaryota	Animal	Metazoa / Annelida	Polychaeta		ME-s	AQ	1	0	0	0	Seawater		Dorsal-ventral	0.09	-2			Ivanov (1952)	EOL
478	SIPUN17-1	Themiste pyroides	Eukaryota	Animal	Metazoa / Sipuncula	Sipunculida		ME-s	AQ + HY	1	0	1	0	Marine sediments		Lateral	0.15	-1			Lecointre and Le Guyader (2016)	Lecointre and Le Guyader (2016)
479	SIPUN17-2	Sipunculus nudus	Eukaryota	Animal	Metazoa / Sipuncula	Sipunculida		ME-s	AQ + HY	1	0	1	0	Marine sediments		Lateral	0.35	-1			Lecointre and Le Guyader (2016)	Lecointre and Le Guyader (2016)
480	SIPUN17-3	Paraspidosiphon laevis	Eukaryota	Animal	Metazoa / Sipuncula	Phascolosomatidea		ME-s	AQ + HY	1	0	1	0	Marine sediments		Lateral	0.02	-2			Lecointre and Le Guyader (2016)	Lecointre and Le Guyader (2016)
481	BRACHIO19-1	Lingula anatina	Eukaryota	Animal	Metazoa / Brachiopoda	Lingulata		ME-s	AQ + HY	1	0	1	0	Marine sediments		Dorsal-ventral	0.3	-1			Lecointre and Le Guyader (2016)	Lecointre and Le Guyader (2016)
482	BRACHIO19-2	Magadina cumingi	Eukaryota	Animal	Metazoa / Brachiopoda	Rhynchonellata		ME-s	AQ	1	0	0	0	Seawater		Dorsal-ventral	0.15	-1			Richardson and Watson (1975)	Lecointre and Le Guyader (2016)
483	BRACHIO19-3	Discinisca stella	Eukaryota	Animal	Metazoa / Brachiopoda	Lingulata		ME-s	AQ	1	0	0	0	Seawater		Dorsal-ventral	0.013	-2		Website	Database of Marine flora and fauna of Ranong, Thailand	Lecointre and Le Guyader (2016)
484	PHORO20-1	Phoronis psammophila	Eukaryota	Animal	Metazoa / Phoronida			ME-s	AQ	1	0	0	0	Seawater		Lateral	0.05	-2			Lecointre and Le Guyader (2016)	Lecointre and Le Guyader (2016)
485	PHORO20-2	Phoronis hippocrepia	Eukaryota	Animal	Metazoa / Phoronida			ME-s	AQ	1	0	0	0	Seawater		Lateral	0.04	-2			Lecointre and Le Guyader (2016)	Lecointre and Le Guyader (2016)
486	GNAT22-1	Gnathostomula peregrina	Eukaryota	Animal	Metazoa / Gnathostomulida			ME-s	AQ + HY	1	0	1	0	Marine sediments		Dorsal-ventral	0.0005	-4			Lecointre and Le Guyader (2016)
487	GNAT22-2	Haplognathia rosea	Eukaryota	Animal	Metazoa / Gnathostomulida			ME-s	AQ + HY	1	0	1	0	Marine sediments		Dorsal-ventral	0.001	-3			Lecointre and Le Guyader (2016)
488	MICROGNAT24-1	Limnognathia maerski	Eukaryota	Animal	Metazoa / Micrognathozoa			ME-s	AQ + TE	1	1	0	0	Freshwater + Mosses		Dorsal-ventral	0.00015	-4			Lecointre and Le Guyader (2016)
489	ROTI26-1	Philodina roseola	Eukaryota	Animal	Metazoa / Rotifera	Eurotatoria		ME-s	AQ	1	0	0	0	Seawater		Dorsal-ventral	0.0002	-4			Lecointre and Le Guyader (2016)	WORMS
490	ROTI26-2	Rhinoglena fertœensis	Eukaryota	Animal	Metazoa / Rotifera	Eurotatoria		ME-s	AQ	1	0	0	0	freshwater		Dorsal-ventral	0.0003	-4			Lecointre and Le Guyader (2016)	WORMS
491	ROTI26-3	Collotheca campanulata	Eukaryota	Animal	Metazoa / Rotifera	Eurotatoria		ME-s	AQ	1	0	0	0	freshwater		Dorsal-ventral	0.0005	-4			Lecointre and Le Guyader (2016)	WORMS
492	ROTI26-4	Floscularia sp.	Eukaryota	Animal	Metazoa / Rotifera	Eurotatoria		ME-s	AQ	1	0	0	0	Seawater+ Freshwater		Dorsal-ventral	0.0008	-4			Lecointre and Le Guyader (2016)	WORMS + video
493	ROTI26-5	Paraseison annulatus	Eukaryota	Animal	Metazoa / Rotifera	Pararotatoria		ME-s	AQ + EB	1	0	0	1	Seawater		Dorsal-ventral	0.0003	-4			Lecointre and Le Guyader (2016)	Lecointre and Le Guyader (2016)
494	ACANTH27-1	Corynosoma sp.	Eukaryota	Animal	Metazoa / Acanthocephala	Palaeacanthocephala		ME-s	EB	0	0	0	1	parasite		Lateral	0.03	-2			Lecointre and Le Guyader (2016)	video
495	ACANTH27-2	Acanthocephalus pallisentisfractus (Pallisentis?)	Eukaryota	Animal	Metazoa / Acanthocephala	Palaeacanthocephala		ME-s	EB	0	0	0	1	parasite		Lateral	0.02	-2			Lecointre and Le Guyader (2016)	video
496	MOLL1	Lepidopleurus cajetanus	Eukaryota	Animal	Metazoa / Mollusca	Polyplacophora		ME-s	AQ + TE	1	1	0	0	intertidal		Dorsal-ventral	0.025	-2			Lecointre and Le Guyader (2016)	PBDB
497	MOLL2	Acanthochiton fascicularis	Eukaryota	Animal	Metazoa / Mollusca	Polyplacophora		ME-s	AQ + TE	1	1	0	0	intertidal		Dorsal-ventral	0.03	-2			Lecointre and Le Guyader (2016)	PBDB
498	MOLL3	Proneomenia sluiteri	Eukaryota	Animal	Metazoa / Mollusca	Solenogastra		ME-s	AQ	1	0	0	0	Seawater		Dorsal-ventral	0.15	-1			Lecointre and Le Guyader (2016)	Lecointre and Le Guyader (2016)
499	MOLL4	Chaetoderma nitidulum	Eukaryota	Animal	Metazoa / Mollusca	Caudofoveata		ME-s	AQ + HY	1	0	1	0	Marine sediments		Dorsal-ventral	0.06	-2			Lecointre and Le Guyader (2016)	Lecointre and Le Guyader (2016)
500	MOLL5	Falcidens indicus	Eukaryota	Animal	Metazoa / Mollusca	Caudofoveata		ME-s	AQ + HY	1	0	1	0	Marine sediments		Dorsal-ventral	0.05	-2			Lecointre and Le Guyader (2016)	Lecointre and Le Guyader (2016)
501	MOLL6	Neopilina galatheae	Eukaryota	Animal	Metazoa / Mollusca	Monoplacophora		ME-s	AQ	1	0	0	0	Seawater		Dorsal-ventral	0.035	-2			Lecointre and Le Guyader (2016)	Mindat
502	MOLL7	Nautilus sp.	Eukaryota	Animal	Metazoa / Mollusca	Cephalopoda		ME-s	AQ	1	0	0	0	Seawater		Dorsal-ventral	0.2	-1	dorsal view from 3D model	Website	Sketchfab	Lecointre and Le Guyader (2016)
503	MOLL8	Amphioctopus arenicola	Eukaryota	Animal	Metazoa / Mollusca	Cephalopoda		ME-s	AQ	1	0	0	0	Seawater		Dorsal-ventral	0.2	-1			Huffard and Hochberg (2005)	Lecointre and Le Guyader (2016)
504	MOLL9	Loligo vulgaris	Eukaryota	Animal	Metazoa / Mollusca	Cephalopoda		ME-s	AQ	1	0	0	0	Seawater		Dorsal-ventral	0.5	-1			Guerra (1992)	Lecointre and Le Guyader (2016)
505	MOLL10	Sepia orbignyana	Eukaryota	Animal	Metazoa / Mollusca	Cephalopoda		ME-s	AQ	1	0	0	0	Seawater		Dorsal-ventral	0.65	-1			Guerra (1992)	Lecointre and Le Guyader (2016)
506	MOLL11	Spirula spirula	Eukaryota	Animal	Metazoa / Mollusca	Cephalopoda		ME-s	AQ	1	0	0	0	Seawater		Dorsal-ventral	0.05	-2			Lecointre and Le Guyader (2016)	Lecointre and Le Guyader (2016)
507	MOLL12	Architeuthis dux	Eukaryota	Animal	Metazoa / Mollusca	Cephalopoda		ME-s	AQ	1	0	0	0	Seawater		Dorsal-ventral	13	1			Lecointre and Le Guyader (2016)	Lecointre and Le Guyader (2016)
508	MOLL12b	Chtenopteryx sicula	Eukaryota	Animal	Metazoa / Mollusca	Cephalopoda		ME-s	AQ	1	0	0	0	Seawater		Dorsal-ventral	0.14	-1			Albert 1er and Richard (1900)	Lecointre and Le Guyader (2016)
509	MOLL12c	Joubiniteuthis portieri	Eukaryota	Animal	Metazoa / Mollusca	Cephalopoda		ME-s	AQ	1	0	0	0	Seawater		Dorsal-ventral	0.5	-1		Website	Sealifebase.ca	Lecointre and Le Guyader (2016)
510	MOLL12d	Megapinna pacifica	Eukaryota	Animal	Metazoa / Mollusca	Cephalopoda		ME-s	AQ	1	0	0	0	Seawater		Dorsal-ventral	8	0		Website	https://www.pinterest.dk/pin/151574343693759281/?amp_client_id=CLIENT_ID(_)&mweb_unauth_id=&simplified=true
511	MOLL13	Dentalium dentalis	Eukaryota	Animal	Metazoa / Mollusca	Scaphopoda		ME-s	AQ + HY	1	0	1	0	Seawater		Lateral	0.04	-2			Lecointre and Le Guyader (2016)	Lecointre and Le Guyader (2016)
512	MOLL14	Pulsellum lofotense	Eukaryota	Animal	Metazoa / Mollusca	Scaphopoda		ME-s	AQ + HY	1	0	1	0	Seawater		Lateral	0.05	-2			Lecointre and Le Guyader (2016)	Lecointre and Le Guyader (2016)
513	MOLL15	Mytilus edulis	Eukaryota	Animal	Metazoa / Mollusca	Bivalvia		ME-s	AQ	1	0	0	0	Seawater		Lateral	0.08	-2			Lecointre and Le Guyader (2016)	PBDB
514	MOLL16	Arca noae	Eukaryota	Animal	Metazoa / Mollusca	Bivalvia		ME-s	AQ	1	0	0	0	Seawater		Lateral	0.06	-2			Lecointre and Le Guyader (2016)	PBDB
515	MOLL17	Solen marginatus	Eukaryota	Animal	Metazoa / Mollusca	Bivalvia		ME-s	AQ + HY	1	0	1	0	Seawater		Lateral	0.12	-1			Lecointre and Le Guyader (2016)	PBDB
516	MOLL18	Tagelus sp.	Eukaryota	Animal	Metazoa / Mollusca	Bivalvia		ME-s	AQ + HY	1	0	1	0	Seawater		Lateral	0.1	-1			Lecointre and Le Guyader (2016)	PBDB
517	MOLL19	Mya sp.	Eukaryota	Animal	Metazoa / Mollusca	Bivalvia		ME-s	AQ + HY	1	0	1	0	Seawater		Lateral	0.1	-1			Lecointre and Le Guyader (2016)	PBDB
518	MOLL20	Pecten maximus	Eukaryota	Animal	Metazoa / Mollusca	Bivalvia		ME-s	AQ	1	0	0	0	Seawater		Lateral	0.1	-1			Personal drawing (real specimen)	PBDB
519	MOLL20a	Crassostrea gigas	Eukaryota	Animal	Metazoa / Mollusca	Bivalvia		ME-s	AQ	1	0	0	0	Seawater		Lateral	0.4	-1			Personal drawing (real specimen)	PBDB
520	MOLL20b	Tridacna squamosa	Eukaryota	Animal	Metazoa / Mollusca	Bivalvia		ME-s	AQ	1	0	0	0	Seawater		Lateral	1.5	0			Personal drawing (real specimen)	PBDB
521	MOLL20c	Spondylus imperialis	Eukaryota	Animal	Metazoa / Mollusca	Bivalvia		ME-s	AQ	1	0	0	0	Seawater		Lateral	0.105	-1			Personal drawing (real specimen)	PBDB
522	MOLL20d	Spondylus varius	Eukaryota	Animal	Metazoa / Mollusca	Bivalvia		ME-s	AQ	1	0	0	0	Seawater		Lateral	0.105	-1			Personal drawing (real specimen)	PBDB
523	MOLL21	Arion rufus	Eukaryota	Animal	Metazoa / Mollusca	Gastropoda		ME-s	TE	0	1	0	0			Dorsal-ventral	0.15	-1		Website	Stringfixer	Lecointre and Le Guyader (2016)
524	MOLL22	Limacia clavigera	Eukaryota	Animal	Metazoa / Mollusca	Gastropoda		ME-s	AQ	1	0	0	0	Seawater		Dorsal-ventral	0.03	-2			Lecointre and Le Guyader (2016)	Lecointre and Le Guyader (2016)
525	MOLL23	Helix pomatia	Eukaryota	Animal	Metazoa / Mollusca	Gastropoda		ME-s	TE	0	1	0	0			Dorsal-ventral	0.1	-1			Personal drawing (from 3D model)	Lecointre and Le Guyader (2016)
526	MOLL24	Erronea caurica	Eukaryota	Animal	Metazoa / Mollusca	Gastropoda		ME-s	AQ	1	0	0	0	Seawater		Dorsal-ventral	0.1	-1		Website	Poppe Images - Marine iconography of the Philippine Archipelago	PBDB
527	MOLL25	Turritella communis	Eukaryota	Animal	Metazoa / Mollusca	Gastropoda		ME-s	AQ + HY	1	0	1	0	Seawater		Dorsal-ventral	0.03	-2		Website	Geocaching	PBDB
528	MOLL26	Epitonium sp.	Eukaryota	Animal	Metazoa / Mollusca	Gastropoda		ME-s	AQ + HY	1	0	1	0	Seawater		Dorsal-ventral	0.07	-2			Ponder et al. (2008)	PBDB
529	MOLL27	Firoloida desmarestia	Eukaryota	Animal	Metazoa / Mollusca	Gastropoda		ME-s	AQ	1	0	0	0	Seawater		Dorsal-ventral	0.04	-2			Ponder et al. (2008)	PBDB
530	MOLL28	Murex pecten	Eukaryota	Animal	Metazoa / Mollusca	Gastropoda		ME-s	AQ	1	0	0	0	Seawater		Dorsal-ventral	0.15	-1		Website	Personal drawing (from commercial sitel)	PBDB
531	MOLL29	Glaucus atlanticus	Eukaryota	Animal	Metazoa / Mollusca	Gastropoda		ME-s	AQ	1	0	0	0	Seawater		Dorsal-ventral	0.04	-2		Website	Doris.ffessm	PBDB
532	MOLL30	Haliotis rufescens	Eukaryota	Animal	Metazoa / Mollusca	Gastropoda		ME-s	AQ	1	0	0	0	Seawater		Dorsal-ventral	0.3	-1		Website	Animal Diversity Web	PBDB
533	MOLL31	Conus magus	Eukaryota	Animal	Metazoa / Mollusca	Gastropoda		ME-s	AQ	1	0	0	0	Seawater		Dorsal-ventral	0.15	-1			Personal drawing (from various lateral views)	PBDB
534	TARD30-1	Batillipes noerrevangi	Eukaryota	Animal	Metazoa / Tardigrada	Eutardigrada		ME-s	AQ	1	0	0	0	Seawater		Dorsal-ventral	0.00016	-4			Lecointre and Le Guyader (2016)	WORMS
535	TARD30-2	Macrobiotus hufelandi	Eukaryota	Animal	Metazoa / Tardigrada	Eutardigrada		ME-s	AQ + TE	1	1	0	0	Freshwater		Dorsal-ventral	0.0001	-4			Lecointre and Le Guyader (2016)	WORMS
536	ONYCHO31-1	Macroperipatus geayi	Eukaryota	Animal	Metazoa / Onychophora	Udeonychophora		ME-s	TE	0	1	0	0			Dorsal-ventral	0.1	-1			Lecointre and Le Guyader (2016)	Lecointre and Le Guyader (2016)
537	NEMA34-1	Criconemoides limitaneum	Eukaryota	Animal	Metazoa / Nematoda			ME-s	HY + EB	0	0	1	1	soils + plant parasit		Lateral	0.00045	-4			Lecointre and Le Guyader (2016)	WORMS + Lecointre and Le Guyader (2016)
538	NEMA34-2	Greeffiella sp.	Eukaryota	Animal	Metazoa / Nematoda			ME-s	AQ	1	0	0	0			Lateral	8e-05	-5			Lecointre and Le Guyader (2016)	WORMS
539	NEMA34-3	Chondronema passali (larve)	Eukaryota	Animal	Metazoa / Nematoda			ME-s	EB	0	0	0	1	Insect parasite		Lateral	0.0002	-4			Lecointre and Le Guyader (2016)	wiki
540	NEMA34-4	Paracapillaria philippinensis (male)	Eukaryota	Animal	Metazoa / Nematoda			ME-s	EB	0	0	0	1	vertebrate parasite		Lateral	0.0037	-3			Eamsobhana (2012)	wiki
541	NEMA35-1	Nectonema agile	Eukaryota	Animal	Metazoa / Nematomorpha			ME-s	AQ + EB	1	0	0	1	crustacean parasite		Lateral	0.2	-1			Lecointre and Le Guyader (2016)	wiki
542	KINO37-1	Cateria styx	Eukaryota	Animal	Metazoa / Cephalorhyncha	Kinorhyncha		ME-s	AQ + HY	1	0	1	0	Marine sediment		Dorsal-ventral	0.0008	-4			Higgins (1968)	Lecointre and Le Guyader (2016)
543	KINO37-2	Pycnophyes echinoderoides	Eukaryota	Animal	Metazoa / Cephalorhyncha	Kinorhyncha		ME-s	AQ + HY	1	0	1	0	Marine sediment		Dorsal-ventral	0.0005	-4			Lecointre and Le Guyader (2016)	Lecointre and Le Guyader (2016)
544	LORI38-1	Nanaloricus mysticus	Eukaryota	Animal	Metazoa / Loricifera	Nanaloricea		ME-s	AQ + HY	1	0	1	0	Marine sediment		Lateral	0.00025	-4			Lecointre and Le Guyader (2016)	Lecointre and Le Guyader (2016)
545	LORI38-2	Pliciloricus enigmaticus	Eukaryota	Animal	Metazoa / Loricifera	Nanaloricea		ME-s	AQ + HY	1	0	1	0	Marine sediment		Lateral	0.00025	-4			Lecointre and Le Guyader (2016)	Lecointre and Le Guyader (2016)
546	PRIAP39-1	Priapulopsis bicaudatus	Eukaryota	Animal	Metazoa / Cephalorhyncha	Priapulia		ME-s	AQ + HY	1	0	1	0	Marine sediment		Lateral	0.1	-1			Lecointre and Le Guyader (2016)
547	PRIAP39-2	Tubiluchus corallicola	Eukaryota	Animal	Metazoa / Cephalorhyncha	Priapulia		ME-s	AQ + HY	1	0	1	0	Marine sediment		Lateral	0.005	-3			Lecointre and Le Guyader (2016)
548	ARTH0	Pycnogonum littorale	Eukaryota	Animal	Metazoa / Euarthropoda	Pycnogonida		ME-s	AQ	1	0	0	0	seawater		Dorsal-Ventral	0.015	-2			Lecointre and Le Guyader (2016)
549	ARTH1	Colossendeis proboscidea	Eukaryota	Animal	Metazoa / Euarthropoda	Pycnogonida		ME-s	AQ	1	0	0	0	seawater		Dorsal-Ventral	0.2	-1		Website	The Cole Museum of Zoology - University of Reading
550	ARTH2	Austrodecus glaciate	Eukaryota	Animal	Metazoa / Euarthropoda	Pycnogonida		ME-s	AQ	1	0	0	0	seawater		Dorsal-Ventral	0.015	-2			Lecointre and Le Guyader (2016)
551	ARTH3	Limulus sp.	Eukaryota	Animal	Metazoa / Euarthropoda	Merostomata		ME-s	AQ	1	0	0	0	seawater		Dorsal-Ventral	0.3	-1		Website	PHYLOPIC
552	ARTH4	Phalangium opilio	Eukaryota	Animal	Metazoa / Euarthropoda	Arachnida / Opiliones		ME-s	TE	0	1	0	0			Dorsal-Ventral	0.02	-2		Website	Dreamtimes
553	ARTH5	Liarthrodes sp. = Gonyleptes?	Eukaryota	Animal	Metazoa / Euarthropoda	Arachnida / Opiliones		ME-s	TE	0	1	0	0			Dorsal-Ventral	0.008	-3			Lecointre and Le Guyader (2016)
554	ARTH6	Mesobuthus longichelus	Eukaryota	Animal	Metazoa / Euarthropoda	Arachnida / Scorpionida		ME-s	TE	0	1	0	0			Dorsal-Ventral	0.1	-1			Lecointre and Le Guyader (2016)
555	ARTH7	Vietbocap canhi	Eukaryota	Animal	Metazoa / Euarthropoda	Arachnida / Scorpionida		ME-s	TE	0	1	0	0			Dorsal-Ventral	0.025	-2			Lecointre and Le Guyader (2016)
556	ARTH8	Galeodes arabs	Eukaryota	Animal	Metazoa / Euarthropoda	Arachnida / Solifugae		ME-s	TE	0	1	0	0			Dorsal-Ventral	0.1	-1			Lecointre and Le Guyader (2016)
557	ARTH9	Neobisium tuzeti	Eukaryota	Animal	Metazoa / Euarthropoda	Arachnida / Pseudoscorpionida		ME-s	TE + HY	0	1	1	0			Dorsal-Ventral	0.004	-3		Website	INPN - Inventaire National du Patrimoine Naturel
558	ARTH10	Chelifer candroides	Eukaryota	Animal	Metazoa / Euarthropoda	Arachnida / Pseudoscorpionida		ME-s	TE + HY	0	1	1	0			Dorsal-Ventral	0.0035	-3			Lecointre and Le Guyader (2016)
559	ARTH11	Eukoenesia mirabilis	Eukaryota	Animal	Metazoa / Euarthropoda	Arachnida / Palpigradi		ME-s	TE + HY	0	1	1	0			Dorsal-Ventral	0.002	-3			Lecointre and Le Guyader (2016)
560	ARTH12	Ricinoides sjöstedti	Eukaryota	Animal	Metazoa / Euarthropoda	Arachnida / Ricinulei		ME-s	TE + HY	0	1	1	0			Dorsal-Ventral	0.02	-2			Lecointre and Le Guyader (2016)
561	ARTH13	Ixodes ricinus	Eukaryota	Animal	Metazoa / Euarthropoda	Arachnida / Acari		ME-s	TE + EB	0	1	0	1	mammal parasite		Dorsal-Ventral	0.005	-3			Lecointre and Le Guyader (2016)
562	ARTH14	Acarus siro	Eukaryota	Animal	Metazoa / Euarthropoda	Arachnida / Acari		ME-s	TE	0	1	0	0	food		Dorsal-Ventral	0.0003	-4			Lecointre and Le Guyader (2016)
563	ARTH15	Demodex folliculorum	Eukaryota	Animal	Metazoa / Euarthropoda	Arachnida / Acari		ME-s	TE + EB	0	1	0	1	hair		Dorsal-Ventral	0.0003	-4			Lecointre and Le Guyader (2016)
564	ARTH16	Sarcoptes scabiei	Eukaryota	Animal	Metazoa / Euarthropoda	Arachnida / Acari		ME-s	TE + EB	0	1	0	1	scabies		Dorsal-Ventral	0.0004	-4			Lecointre and Le Guyader (2016)
565	ARTH17	Theraphosa blondi	Eukaryota	Animal	Metazoa / Euarthropoda	Arachnida / Araneida		ME-s	TE	0	1	0	0			Dorsal-Ventral	0.235	-1		Website	Wikimedia - © Philippe Annoyer
566	ARTH18	Araneus diadematus	Eukaryota	Animal	Metazoa / Euarthropoda	Arachnida / Araneida		ME-s	TE	0	1	0	0			Dorsal-Ventral	0.025	-2			Lecointre and Le Guyader (2016)
567	ARTH19	Gasteracantha sp.	Eukaryota	Animal	Metazoa / Euarthropoda	Arachnida / Araneida		ME-s	TE	0	1	0	0			Dorsal-Ventral	0.01	-2			Lecointre and Le Guyader (2016)
568	ARTH20	Damon diadema	Eukaryota	Animal	Metazoa / Euarthropoda	Arachnida/Amblypygi		ME-s	TE	0	1	0	0	arboreal		Dorsal-Ventral	0.03	-2		Website	Istock
569	ARTH21	Stygophrynus dammermani	Eukaryota	Animal	Metazoa / Euarthropoda	Arachnida/Amblypygi		ME-s	TE	0	1	0	0			Dorsal-Ventral	0.012	-2			Lecointre and Le Guyader (2016)
570	ARTH22	Mastigoproctus giganteus	Eukaryota	Animal	Metazoa / Euarthropoda	Arachnida / Uropygi		ME-s	TE	0	1	0	0			Dorsal-Ventral	0.14	-1			Barrales-Alcalá et al. (2018)
571	ARTH23	Thelyphonus doriae	Eukaryota	Animal	Metazoa / Euarthropoda	Arachnida / Uropygi		ME-s	TE	0	1	0	0			Dorsal-Ventral	0.03	-2			Lydekker et al. (1901)
572	ARTH24	Schizomus crassicaudatus	Eukaryota	Animal	Metazoa / Euarthropoda	Arachnida / Schizomida		ME-s	TE + HY	0	1	1	0			Dorsal-Ventral	0.004	-3			Lecointre and Le Guyader (2016)
573	ARTH25	Geophilus electricus	Eukaryota	Animal	Metazoa / Euarthropoda	Myriapoda / Chilopoda		ME-s	TE + HY	0	1	1	0			Dorsal-Ventral	0.05	-2			Lecointre and Le Guyader (2016)
574	ARTH26	Scolopendra gigantea	Eukaryota	Animal	Metazoa / Euarthropoda	Myriapoda / Chilopoda		ME-s	TE	0	1	0	0			Dorsal-Ventral	0.3	-1			Lecointre and Le Guyader (2016)
575	ARTH27	Scutigera coleoptera	Eukaryota	Animal	Metazoa / Euarthropoda	Myriapoda / Chilopoda		ME-s	TE	0	1	0	0			Dorsal-Ventral	0.025	-2		Website	© Didier Descouens
576	ARTH28	Scutigerella immaculata	Eukaryota	Animal	Metazoa / Euarthropoda	Myriapoda / Symphyla		ME-s	TE + HY	0	1	1	0			Dorsal-Ventral	0.004	-3			Lecointre and Le Guyader (2016)
577	ARTH29	Pauropus huxleyi	Eukaryota	Animal	Metazoa / Euarthropoda	Myriapoda / Pauropoda		ME-s	TE + HY	0	1	1	0			Dorsal-Ventral	0.001	-3		Website	Janssen et al. (2006)
578	ARTH30	Polydesmus sp.	Eukaryota	Animal	Metazoa / Euarthropoda	Myriapoda / Diplopoda		ME-s	TE + HY	0	1	1	0			Dorsal-Ventral	0.015	-2			Lecointre and Le Guyader (2016)
579	ARTH31	Polyxenus lagurus	Eukaryota	Animal	Metazoa / Euarthropoda	Myriapoda / Diplopoda		ME-s	TE + HY	0	1	1	0			Dorsal-Ventral	0.0025	-3			Lecointre and Le Guyader (2016)
580	ARTH32	Archispirostreptus gigas	Eukaryota	Animal	Metazoa / Euarthropoda	Myriapoda / Diplopoda		ME-s	TE + HY	0	1	1	0			Dorsal-Ventral	0.385	-1	modified	Website	Photo Nature et Macro
581	ARTH33	Candona candida	Eukaryota	Animal	Metazoa / Euarthropoda	Pancrustacea / Ostracoda		ME-s	AQ	1	0	0	0			Dorsal-Ventral	0.002	-3			Lecointre and Le Guyader (2016)
582	ARTH34	Derocheilocaris remanei	Eukaryota	Animal	Metazoa / Euarthropoda	Pancrustacea / Mystacocarida		ME-s	AQ + HY	1	0	1	0	seawater		Dorsal-Ventral	0.00035	-4			Lecointre and Le Guyader (2016)
583	ARTH35	Cephalobaena tetrapoda	Eukaryota	Animal	Metazoa / Euarthropoda	Pancrustacea / Ichthyostraca		ME-s	EB	0	0	0	1	Vertebrate parasite		Dorsal-Ventral	0.02	-2			Lecointre and Le Guyader (2016)
584	ARTH36	Linguatula serrata	Eukaryota	Animal	Metazoa / Euarthropoda	Pancrustacea / Ichthyostraca		ME-s	EB	0	0	0	1	Vertebrate parasite		Dorsal-Ventral	0.01	-2			Lecointre and Le Guyader (2016)
585	ARTH37	Dolops bidentata	Eukaryota	Animal	Metazoa / Euarthropoda	Pancrustacea / Ichthyostraca		ME-s	AQ + EB	1	0	0	1	fish ectoparasite		Dorsal-Ventral	0.004	-3			Lecointre and Le Guyader (2016)
586	ARTH38	Triops cancriformis	Eukaryota	Animal	Metazoa / Euarthropoda	Pancrustacea / Branchiopoda		ME-s	AQ	1	0	0	0			Dorsal-Ventral	0.1	-1			Lecointre and Le Guyader (2016)
587	ARTH39	Daphnia pulex	Eukaryota	Animal	Metazoa / Euarthropoda	Pancrustacea / Branchiopoda		ME-s	AQ	1	0	0	0			Dorsal-Ventral	0.0035	-3		Website	Flickriver
588	ARTH40	Leptodora kindti	Eukaryota	Animal	Metazoa / Euarthropoda	Pancrustacea / Branchiopoda		ME-s	AQ	1	0	0	0			Dorsal-Ventral	0.01	-2		Website	Hlasek.com
589	ARTH41	Calanus finmarchinus	Eukaryota	Animal	Metazoa / Euarthropoda	Pancrustacea / Copepoda		ME-s	AQ	1	0	0	0	seawater		Dorsal-Ventral	0.003	-3			Lecointre and Le Guyader (2016)
590	ARTH42	Platycopia perplexa	Eukaryota	Animal	Metazoa / Euarthropoda	Pancrustacea / Copepoda		ME-s	AQ	1	0	0	0	seawater		Dorsal-Ventral	0.0007	-4			Lecointre and Le Guyader (2016)
591	ARTH43	Lernaea barnimiana (female)	Eukaryota	Animal	Metazoa / Euarthropoda	Pancrustacea / Copepoda		ME-s	AQ + EB	1	0	0	1	fish parasite		Dorsal-Ventral	0.007	-3			Lecointre and Le Guyader (2016)
592	ARTH44	Dendrogaster dichotoma (female)	Eukaryota	Animal	Metazoa / Euarthropoda	Pancrustacea / Thecostraca		ME-s	EB	0	0	0	1	starfish parasite		Dorsal-Ventral	0.015	-2			Lecointre and Le Guyader (2016)
593	ARTH45	Lepas anatifera	Eukaryota	Animal	Metazoa / Euarthropoda	Pancrustacea / Thecostraca		ME-s	AQ	1	0	0	0	seawater		Dorsal-Ventral	0.05	-2			Lecointre and Le Guyader (2016)
594	ARTH46	Callinectes sapidus	Eukaryota	Animal	Metazoa / Euarthropoda	Pancrustacea / Malacostraca		ME-s	AQ + TE	1	1	0	0	seawater		Dorsal-Ventral	0.2	-1		Website	The Children's Museum of Indianapolis
595	ARTH47	Oniscus asellus	Eukaryota	Animal	Metazoa / Euarthropoda	Pancrustacea / Malacostraca		ME-s	TE	0	1	0	0			Dorsal-Ventral	0.015	-2	unfolded	Website	Envatoelements
596	ARTH48	Homarus gammarus	Eukaryota	Animal	Metazoa / Euarthropoda	Pancrustacea / Malacostraca		ME-s	AQ	1	0	0	0	Seawater		Dorsal-Ventral	0.5	-1	unfolded antenna	Website	pngwing
597	ARTH48b	Metanephrops japonicus	Eukaryota	Animal	Metazoa / Euarthropoda	Pancrustacea / Malacostraca		ME-s	AQ	1	0	0	0	Seawater		Dorsal-Ventral	0.12	-1		Website	Wikipedia
598	ARTH49	Stenorhynchus seticornis	Eukaryota	Animal	Metazoa / Euarthropoda	Pancrustacea / Malacostraca		ME-s	AQ	1	0	0	0	Seawater		Dorsal-Ventral	0.06	-2		Website	National Geographic
599	ARTH50	Lasionectes entrichoma	Eukaryota	Animal	Metazoa / Euarthropoda	Pancrustacea / Remipedia		ME-s	AQ	1	0	0	0	Freshwater		Dorsal-Ventral	0.03	-2			Lecointre and Le Guyader (2016)
600	ARTH51	Hutchinsoniella macracantha	Eukaryota	Animal	Metazoa / Euarthropoda	Pancrustacea / Cephalocarida		ME-s	AQ + HY	1	0	1	0	marine sediment		Dorsal-Ventral	0.025	-2			Lecointre and Le Guyader (2016)
601	ARTH52	Baculentuculus nipponicus	Eukaryota	Animal	Metazoa / Euarthropoda	Pancrustacea / Hexapoda-Protura		ME-s	TE + HY	0	1	1	0			Dorsal-Ventral	0.001	-3			Lecointre and Le Guyader (2016)
602	ARTH53	Podura aquatica	Eukaryota	Animal	Metazoa / Euarthropoda	Pancrustacea / Hexapoda-Collembola		ME-s	AQ	1	0	0	0	Freshwater		Dorsal-Ventral	0.003	-3			Lecointre and Le Guyader (2016)
603	ARTH54	Campodea staphylinus	Eukaryota	Animal	Metazoa / Euarthropoda	Pancrustacea / Hexapoda-Diploura		ME-s	TE + HY	0	1	1	0			Dorsal-Ventral	0.0035	-3			Lecointre and Le Guyader (2016)
604	ARTH55	Petrobius maritimus	Eukaryota	Animal	Metazoa / Euarthropoda	Pancrustacea / Hexapoda-Archeognatha		ME-s	TE + HY	0	1	1	0			Dorsal-Ventral	0.013	-2			Lecointre and Le Guyader (2016)
605	ARTH56	Thermobia domestica	Eukaryota	Animal	Metazoa / Euarthropoda	Pancrustacea / Hexapoda-Thysanura		ME-s	TE + HY	0	1	1	0			Dorsal-Ventral	0.011	-2		Website	Gogreen
606	ARTH57	Cloeon dipterum	Eukaryota	Animal	Metazoa / Euarthropoda	Pancrustacea / Hexapoda-Ephemeroptera		ME-s	TE	0	1	0	0			Dorsal-Ventral	0.0195	-2			Lecointre and Le Guyader (2016)
607	ARTH58	Anax imperator	Eukaryota	Animal	Metazoa / Euarthropoda	Pancrustacea / Hexapoda-Odonata		ME-s	TE	0	1	0	0			Dorsal-Ventral	0.102	-1			Lecointre and Le Guyader (2016)
608	ARTH59	Lucanus cervus	Eukaryota	Animal	Metazoa / Euarthropoda	Pancrustacea / Hexapoda-Eumetabola		ME-s	TE	0	1	0	0			Dorsal-Ventral	0.04	-2			Lecointre and Le Guyader (2016)
609	ARTH60	Bittacus italicus	Eukaryota	Animal	Metazoa / Euarthropoda	Pancrustacea / Hexapoda-Eumetabola		ME-s	TE	0	1	0	0			Dorsal-Ventral	0.04	-2		Website	Mecoptera.free.fr
610	ARTH61	Thysanoptera (incertae sedis)	Eukaryota	Animal	Metazoa / Euarthropoda	Pancrustacea / Hexapoda-Eumetabola		ME-s	TE	0	1	0	0			Dorsal-Ventral	0.0014	-3	silhouette	Website	Wikimedia
611	ARTH62	Camponotus vagus	Eukaryota	Animal	Metazoa / Euarthropoda	Pancrustacea / Hexapoda-Eumetabola		ME-s	TE	0	1	0	0			Dorsal-Ventral	0.012	-2		Website	Stock.Adobe
612	ARTH62b	Cataglyphis nodus	Eukaryota	Animal	Metazoa / Euarthropoda	Pancrustacea / Hexapoda-Eumetabola		ME-s	TE	0	1	0	0			Dorsal-Ventral	0.01	-2		Website	Insecta.pro
613	ARTH64	Sarcophaga carnaria	Eukaryota	Animal	Metazoa / Euarthropoda	Pancrustacea / Hexapoda-Eumetabola		ME-s	TE	0	1	0	0			Dorsal-Ventral	0.018	-2			Lecointre and Le Guyader (2016)
614	ARTH65	Mantis religiosa	Eukaryota	Animal	Metazoa / Euarthropoda	Pancrustacea / Hexapoda-Mantoptera		ME-s	TE	0	1	0	0			Dorsal-Ventral	0.05	-2	unfolded limbs	Website	Passion-entomologie.fr
615	ARTH66	Blatella germanica	Eukaryota	Animal	Metazoa / Euarthropoda	Pancrustacea / Hexapoda-Blattaria		ME-s	TE	0	1	0	0			Dorsal-Ventral	0.0115	-2			Lecointre and Le Guyader (2016)
616	ARTH67	Zorotypus brasiliensis (male)	Eukaryota	Animal	Metazoa / Euarthropoda	Pancrustacea / Hexapoda-Zoraptera		ME-s	TE	0	1	0	0			Dorsal-Ventral	0.003	-3			Lecointre and Le Guyader (2016)
617	ARTH68	Labidura riparia	Eukaryota	Animal	Metazoa / Euarthropoda	Pancrustacea / Hexapoda-Dermaptera		ME-s	TE + HY	0	1	1	0			Dorsal-Ventral	0.015	-2			Lecointre and Le Guyader (2016)
618	ARTH69	Dinocras cephalotes	Eukaryota	Animal	Metazoa / Euarthropoda	Pancrustacea / Hexapoda-Plecoptera		ME-s	TE	0	1	0	0			Dorsal-Ventral	0.025	-2			Lecointre and Le Guyader (2016)
619	ARTH70	Acheta domestica	Eukaryota	Animal	Metazoa / Euarthropoda	Pancrustacea / Hexapoda-Orthoptera		ME-s	TE	0	1	0	0			Dorsal-Ventral	0.0185	-2			Lecointre and Le Guyader (2016)
620	ARTH71	Mantophasma zephyra	Eukaryota	Animal	Metazoa / Euarthropoda	Pancrustacea / Hexapoda-Mantophasmoptera		ME-s	TE	0	1	0	0			Dorsal-Ventral	0.025	-2			Zombro et al. (2003)
621	ARTH72	Grylloblatta bifratrilecta	Eukaryota	Animal	Metazoa / Euarthropoda	Pancrustacea / Hexapoda-Grylloblattoptera		ME-s	TE	0	1	0	0			Dorsal-Ventral	0.025	-2			Lecointre and Le Guyader (2016)
622	ARTH73	Haploembia solieri (female)	Eukaryota	Animal	Metazoa / Euarthropoda	Pancrustacea / Hexapoda-Embioptera		ME-s	TE + HY	0	1	1	0			Dorsal-Ventral	0.011	-2			Lecointre and Le Guyader (2016)
623	ARTH74	Bacillus rossii	Eukaryota	Animal	Metazoa / Euarthropoda	Pancrustacea / Hexapoda-Phasmoptera		ME-s	TE	0	1	0	0			Dorsal-Ventral	0.082	-2			Lecointre and Le Guyader (2016)
624	ECHI1	Conocrinus lofotensis	Eukaryota	Animal	Metazoa / Echinodermata	Crinoida		ME-s	AQ	1	0	0	0	seawater		Lateral	0.07	-2			Lecointre and Le Guyader (2016)
625	ECHI2	Antedon bifida	Eukaryota	Animal	Metazoa / Echinodermata	Crinoida		ME-s	AQ	1	0	0	0	seawater		Lateral	0.15	-1			Lecointre and Le Guyader (2016)
626	ECHI3	Neocrinus decorus	Eukaryota	Animal	Metazoa / Echinodermata	Crinoida		ME-s	AQ	1	0	0	0	seawater		Lateral	0.15	-1		Website	Echinoderms.myspecies.info
627	ECHI4	Novodinia antillensis	Eukaryota	Animal	Metazoa / Echinodermata	Asteroidea		ME-s	AQ	1	0	0	0	seawater		Aboral	0.5	-1			Lecointre and Le Guyader (2016)
628	ECHI5	Odontaster validus	Eukaryota	Animal	Metazoa / Echinodermata	Asteroidea		ME-s	AQ	1	0	0	0	seawater		Aboral	0.2	-1			Lecointre and Le Guyader (2016)
629	ECHI6	Crossaster papposus	Eukaryota	Animal	Metazoa / Echinodermata	Asteroidea		ME-s	AQ	1	0	0	0	seawater		Aboral	0.4	-1			Lecointre and Le Guyader (2016)
630	ECHI6b	Pycnopodia helianthoides	Eukaryota	Animal	Metazoa / Echinodermata	Asteroidea		ME-s	AQ	1	0	0	0	seawater		Aboral	0.9	-1		Website	jaxshells.org
631	ECHI7	Ophiomyxa australis	Eukaryota	Animal	Metazoa / Echinodermata	Ophiuroidea		ME-s	AQ	1	0	0	0	seawater		Aboral	0.32	-1			Lecointre and Le Guyader (2016)
632	ECHI8	Ophiura albida	Eukaryota	Animal	Metazoa / Echinodermata	Ophiuroidea		ME-s	AQ	1	0	0	0	seawater		Aboral	0.06	-2			Lecointre and Le Guyader (2016)
633	ECHI9	Gorgonocephalus chilensis	Eukaryota	Animal	Metazoa / Echinodermata	Ophiuroidea		ME-s	AQ	1	0	0	0	seawater		Aboral	0.12	-1		Website	Niwa.co.nz - © Dave Bowden
634	ECHI9b	Gorgonocephalus eucnemis	Eukaryota	Animal	Metazoa / Echinodermata	Ophiuroidea		ME-s	AQ	1	0	0	0	seawater		Aboral	0.8	-1		Website	Alchetron
635	ECHI10	Diadema savignyi	Eukaryota	Animal	Metazoa / Echinodermata	Echinoidea		ME-s	AQ	1	0	0	0	seawater		Aboral	0.2	-1		Website	DORIS.ffessm.fr
636	ECHI10b	Diadema savignyi	Eukaryota	Animal	Metazoa / Echinodermata	Echinoidea		ME-s	AQ	1	0	0	0	seawater		Aboral	0.2	-1		Website	DORIS.ffessm.fr
637	ECHI11	Colobocentrotus atratus	Eukaryota	Animal	Metazoa / Echinodermata	Echinoidea		ME-s	AQ	1	0	0	0	seawater		Aboral	0.07	-2		Website	Alamyimages.fr
638	ECHI12	Leodia sexiesperforata	Eukaryota	Animal	Metazoa / Echinodermata	Echinoidea		ME-s	AQ	1	0	0	0	seawater		Aboral	0.15	-1		Website	WORMS - World Register of Marine Species
639	ECHI13	Prionocidaris baculosa	Eukaryota	Animal	Metazoa / Echinodermata	Echinoidea		ME-s	AQ	1	0	0	0	seawater		Lateral	0.1	-1			Lecointre and Le Guyader (2016)
640	ECHI13b	Prionocidaris bispinosa	Eukaryota	Animal	Metazoa / Echinodermata	Echinoidea		ME-s	AQ	1	0	0	0	seawater		Aboral	0.1	-1		Website	MNHN
641	ECHI14	Echinocardium cordatum	Eukaryota	Animal	Metazoa / Echinodermata	Echinoidea		ME-s	AQ	1	0	0	0	seawater		Aboral	0.09	-2		Website	Alchetron
642	ECHI15	Cucumaria normani	Eukaryota	Animal	Metazoa / Echinodermata	Holothuroidea		ME-s	AQ	1	0	0	0	seawater		Lateral	0.3	-1			Lecointre and Le Guyader (2016)
643	ECHI16	Rhabdomolgus ruber	Eukaryota	Animal	Metazoa / Echinodermata	Holothuroidea		ME-s	AQ	1	0	0	0	seawater		Lateral	0.01	-2			Lecointre and Le Guyader (2016)
644	ECHI17	Rhopalodina lageniformis	Eukaryota	Animal	Metazoa / Echinodermata	Holothuroidea		ME-s	AQ	1	0	0	0	seawater		Lateral	0.04	-2			Lecointre and Le Guyader (2016)
645	ECHI18	Pelagothuria natatrix	Eukaryota	Animal	Metazoa / Echinodermata	Holothuroidea		ME-s	AQ	1	0	0	0	seawater		Lateral	0.16	-1		Website	Chun (1905)
646	ECHI19	Elpidia glacialis	Eukaryota	Animal	Metazoa / Echinodermata	Holothuroidea		ME-s	AQ	1	0	0	0	seawater		Lateral	0.06	-2			Lecointre and Le Guyader (2016)
647	ECHI20	Thelenota rubralineata	Eukaryota	Animal	Metazoa / Echinodermata	Holothuroidea		ME-s	AQ	1	0	0	0	seawater		Lateral	0.05	-2			Lecointre and Le Guyader (2016)
648	HEMI1	Balanoglossus clavigerus	Eukaryota	Animal	Metazoa / Hemicordata	Enteropneusta		ME-s	AQ + HY	1	0	1	0	Marine sediments		Dorsal-Ventral	0.5	-1			Lecointre and Le Guyader (2016)
649	HEMI2	Saccoglossus bromophenolosus	Eukaryota	Animal	Metazoa / Hemicordata	Enteropneusta		ME-s	AQ + HY	1	0	1	0	Marine sediments		Dorsal-Ventral	0.1	-1		Website	Rosairo Beach Marine laboratory - Walla Walla University
650	HEMI3	Cephalodiscus dodecalophus (one zooid)	Eukaryota	Animal	Metazoa / Hemicordata	Pterobranchia		ME-s	AQ	1	0	0	0	seawater		Dorsal-Ventral	0.005	-3			Lecointre and Le Guyader (2016) modified
651	HEMI4	Cephalodiscus sp. (colony)	Eukaryota	Animal	Metazoa / Hemicordata	Pterobranchia		ME-a/c	AQ	1	0	0	0	seawater		Lateral	0.09	-2		Website	Yale Peabody Museum of natural History
652	HEMI5	Rhabdopleura recondita (one zooid)	Eukaryota	Animal	Metazoa / Hemicordata	Pterobranchia		ME-s	AQ	1	0	0	0	seawater		Dorsal-Ventral	0.0005	-4			Beli et al. (2018)
653	HEMI6	Rhabdopleura recondita (colony)	Eukaryota	Animal	Metazoa / Hemicordata	Pterobranchia		ME-a/c	AQ	1	0	0	0	seawater		Lateral	0.01	-2			Beli et al. (2018)
654	HEMI7	Rhabdopleura normani (colony)	Eukaryota	Animal	Metazoa / Hemicordata	Pterobranchia		ME-a/c	AQ	1	0	0	0	seawater		Lateral	0.02	-2	Zooids added to the colony		Andres (1976)
655	XENO1	Xenoturbella profunda	Eukaryota	Animal	Metazoa / Xenoturbellida			ME-s	AQ + HY	1	0	1	0	Marine sediments		Dorsal-Ventral	0.15	-1			Lecointre and Le Guyader (2016)
656	XENO2	Xenoturbella westbladi	Eukaryota	Animal	Metazoa / Xenoturbellida			ME-s	AQ + HY	1	0	1	0	Marine sediments		Dorsal-Ventral	0.03	-2			Lecointre and Le Guyader (2016)
657	ACOE1	Paratomella rubra	Eukaryota	Animal	Metazoa / Acoelomorpha			ME-s	AQ + HY	1	0	1	0	Marine sediments		Dorsal-Ventral	0.001	-3			Lecointre and Le Guyader (2016)
658	ACOE2	Convolutriloba macropyga	Eukaryota	Animal	Metazoa / Acoelomorpha			ME-s	AQ + HY	1	0	1	0	Marine sediments		Dorsal-Ventral	0.008	-3			Lecointre and Le Guyader (2016)
659	ACOE3	Hofstenia miamia	Eukaryota	Animal	Metazoa / Acoelomorpha			ME-s	AQ + HY	1	0	1	0	Marine sediments		Dorsal-Ventral	0.008	-3			Lecointre and Le Guyader (2016)
660	CEPH1	Branchiostoma lanceolatum	Eukaryota	Animal	Metazoa / Cephalochordata			ME-s	AQ + HY	1	0	1	0	Seawater		Lateral	0.06	-2			Lecointre and Le Guyader (2016)
661	CEPH2	Asymmetron lucayanum	Eukaryota	Animal	Metazoa / Cephalochordata			ME-s	AQ + HY	1	0	1	0	Seawater		Lateral	0.02	-2		Website	Andrews (1859)
662	URO1	Halocynthia papillosa	Eukaryota	Animal	Metazoa / Urochordata	Ascidiacea		ME-s	AQ	1	0	0	0	Seawater		Lateral	0.1	-1			Lecointre and Le Guyader (2016)
663	URO2	Phalusia mammillata	Eukaryota	Animal	Metazoa / Urochordata	Ascidiacea		ME-s	AQ	1	0	0	0	Seawater		Lateral	0.2	-1		Website	Bay-Nouailhat (2007)
664	URO3	Clavelina dellavallei	Eukaryota	Animal	Metazoa / Urochordata	Ascidiacea		ME-s	AQ	1	0	0	0	Seawater		Lateral	0.03	-2		Website	Bay-Nouailhat (2006)
665	URO4	Clavelina lepadiformis (colony)	Eukaryota	Animal	Metazoa / Urochordata	Ascidiacea		ME-a/c	AQ	1	0	0	0	Seawater		Lateral	0.12	-1		Website	Bay-Nouailhat (2005)
666	URO5	Oikopleura albicans	Eukaryota	Animal	Metazoa / Urochordata	Appendicularia		ME-s	AQ	1	0	0	0	Seawater		Lateral	0.003	-3			Lecointre and Le Guyader (2016)
667	URO6	Thalia democratica	Eukaryota	Animal	Metazoa / Urochordata	Thaliacea		ME-s	AQ	1	0	0	0	Seawater		Lateral	0.01	-2			Berner (1967)
668	URO7	Thalia democratica	Eukaryota	Animal	Metazoa / Urochordata	Thaliacea		ME-a/c	AQ	1	0	0	0	Seawater		Lateral	0.2	-1	Addition of specimens along a colonial chain		Berner (1967)
669	URO9	Pyrosoma atlanticum	Eukaryota	Animal	Metazoa / Urochordata	Thaliacea		ME-a/c	AQ	1	0	0	0	Seawater		Lateral	0.6	-1		Website	DORIS.ffessm.fr - ZIEMSKI Frédéric, MÜLLER Yves in : DORIS, 21/01/2021 : Pyrosoma atlanticum Péron, 1804, https://doris.ffessm.fr/ref/specie/711
670	URO10	Salpa maxima	Eukaryota	Animal	Metazoa / Urochordata	Thaliacea		ME-s	AQ	1	0	0	0	Seawater		Lateral	0.15	-1			Lecointre and Le Guyader (2016)
671	URO11	Salpa maxima	Eukaryota	Animal	Metazoa / Urochordata	Thaliacea		ME-a/c	AQ	1	0	0	0	Seawater		Lateral	6	0			Lecointre and Le Guyader (2016)
672	MYXIN1	Myxine glutinosa	Eukaryota	Animal	Metazoa / Vertebrata	Myxinoidea		ME-s	AQ + HY	1	0	1	0	Marine sediments		Lateral	0.5	-1			Lecointre and Le Guyader (2016)
673	MYXIN2	Eptatretus stoutii	Eukaryota	Animal	Metazoa / Vertebrata	Myxinoidea		ME-s	AQ + HY	1	0	1	0	Marine sediments		Lateral	0.6	-1			Lecointre and Le Guyader (2016)
674	PETRO1	Petromyzon marinus	Eukaryota	Animal	Metazoa / Vertebrata	Petromizontidae		ME-s	AQ + EB	1	0	0	1	Seawater + fish ectoparasite		Lateral	1	0			Lecointre and Le Guyader (2016)
675	PETRO2	Geotria australis	Eukaryota	Animal	Metazoa / Vertebrata	Petromizontidae		ME-s	AQ + EB	1	0	0	1	Seawater + fish ectoparasite		Lateral	0.6	-1			Lecointre and Le Guyader (2016)
676	CHOND1	Chimaera monstruosa	Eukaryota	Animal	Metazoa / Vertebrata	Chondrichtyes/Holocephalii		ME-s	AQ	1	0	0	0	Seawater		Dorsal-Ventral	0.75	-1		Website	Database of modern sharks, rays and chimaeras
677	CHOND2	Harriota raleighana	Eukaryota	Animal	Metazoa / Vertebrata	Chondrichtyes/Holocephalii		ME-s	AQ	1	0	0	0	Seawater		Dorsal-Ventral	0.9	-1		Website	Database of modern sharks, rays and chimaeras
678	CHOND3	Raja nidarosiensis	Eukaryota	Animal	Metazoa / Vertebrata	Chondrichtyes/Elasmobranchii/batoidea		ME-s	AQ	1	0	0	0	Seawater		Dorsal-Ventral	2	0			Lecointre and Le Guyader (2016)
679	CHOND4	Raja radiata	Eukaryota	Animal	Metazoa / Vertebrata	Chondrichtyes/Elasmobranchii/batoidea		ME-s	AQ	1	0	0	0	Seawater		Dorsal-Ventral	0.9	-1			Lecointre and Le Guyader (2016)
680	CHOND5	Aetobatus narinari	Eukaryota	Animal	Metazoa / Vertebrata	Chondrichtyes/Elasmobranchii/batoidea		ME-s	AQ	1	0	0	0	Seawater		Dorsal-Ventral	3.3	0		Website	Database of modern sharks, rays and chimaeras
681	CHOND6	Manta birostris	Eukaryota	Animal	Metazoa / Vertebrata	Chondrichtyes/Elasmobranchii/batoidea		ME-s	AQ	1	0	0	0	Seawater		Dorsal-Ventral	6.5	0		Website	Database of modern sharks, rays and chimaeras
682	CHOND7	Torpedo torpedo	Eukaryota	Animal	Metazoa / Vertebrata	Chondrichtyes/Elasmobranchii/batoidea		ME-s	AQ	1	0	0	0	Seawater		Dorsal-Ventral	0.6	-1		Website	Database of modern sharks, rays and chimaeras
683	CHOND8	Pristis pristis	Eukaryota	Animal	Metazoa / Vertebrata	Chondrichtyes/Elasmobranchii/batoidea		ME-s	AQ	1	0	0	0	Seawater		Dorsal-Ventral	2.5	0			Memorandum of Understanding on the Conservation of Migratory Sharks
684	CHOND9	Heptranchias perlo	Eukaryota	Animal	Metazoa / Vertebrata	Chondrichtyes/Elasmobranchii/squalimorphi		ME-s	AQ	1	0	0	0	Seawater		Dorsal-Ventral	1.37	0		Website	Database of modern sharks, rays and chimaeras
685	CHOND10	Pristiophorus schroederi	Eukaryota	Animal	Metazoa / Vertebrata	Chondrichtyes/Elasmobranchii/squalimorphi		ME-s	AQ	1	0	0	0	Seawater		Dorsal-Ventral	0.8	-1		Website	Database of modern sharks, rays and chimaeras
686	CHOND11	Squatina Squatina	Eukaryota	Animal	Metazoa / Vertebrata	Chondrichtyes/Elasmobranchii/squalimorphi		ME-s	AQ	1	0	0	0	Seawater		Dorsal-Ventral	1.83	0		Website	Database of modern sharks, rays and chimaeras
687	CHOND12	Squalus japonicus	Eukaryota	Animal	Metazoa / Vertebrata	Chondrichtyes/Elasmobranchii/squalimorphi		ME-s	AQ	1	0	0	0	Seawater		Dorsal-Ventral	0.91	-1		Website	Database of modern sharks, rays and chimaeras
688	CHOND13	Sphyrna lewini	Eukaryota	Animal	Metazoa / Vertebrata	Chondrichtyes/Elasmobranchii/galeomorphi		ME-s	AQ	1	0	0	0	Seawater		Dorsal-Ventral	4	0		Website	Database of modern sharks, rays and chimaeras
689	CHOND14	Carcharodon carcharias	Eukaryota	Animal	Metazoa / Vertebrata	Chondrichtyes/Elasmobranchii/galeomorphi		ME-s	AQ	1	0	0	0	Seawater		Dorsal-Ventral	5	0		Website	Database of modern sharks, rays and chimaeras
690	CHOND15	Rhincodon typus	Eukaryota	Animal	Metazoa / Vertebrata	Chondrichtyes/Elasmobranchii/galeomorphi		ME-s	AQ	1	0	0	0	Seawater		Dorsal-Ventral	14	1		Website	Database of modern sharks, rays and chimaeras
691	CHOND16	Heterodontus japonicus	Eukaryota	Animal	Metazoa / Vertebrata	Chondrichtyes/Elasmobranchii/galeomorphi		ME-s	AQ	1	0	0	0	Seawater		Dorsal-Ventral	1.2	0		Website	Database of modern sharks, rays and chimaeras
692	SARCO1	Latimeria chalumnae	Eukaryota	Animal	Metazoa / Vertebrata	Sarcopterigii/Actinistia		ME-s	AQ	1	0	0	0	Seawater		Dorsal-Ventral	1.5	0	dorsal view	Website	Sketchfab.com - Coelacanth (Latimeria chalumnae) model (2021) <https://sketchfab.com/3d-models/coelacanth-latimeria-chalumnae-model-0347ea65abe04cc29c3e3c6b737852a4>
693	SARCO2	Protopterus annectens	Eukaryota	Animal	Metazoa / Vertebrata	Sarcopterigii/Dipnoi		ME-s	AQ + HY	1	0	1	0	freshwater + mud		Dorsal-Ventral	0.6	-1	dorsal view + unfolded limbs	Website	Sketchfab.com - African Lungfish - Protopterus annectens (2020) (https://sketchfab.com/3d-models/african-lungfish-protopterus-annectens-3c0e32d2b3784c1080ce79d495f844d5)
694	SARCO4	Caecilia sp.	Eukaryota	Animal	Metazoa / Vertebrata	Sarcopterigii/Tetrapoda/Lissamphibia		ME-s	HY	0	0	1	0	swamp mud		Dorsal-Ventral	0.61	-1	unfolded view		Lecointre and Le Guyader (2016)
695	SARCO5	Salamandra algira	Eukaryota	Animal	Metazoa / Vertebrata	Sarcopterigii/Tetrapoda/Lissamphibia		ME-s	TE	0	1	0	0			Dorsal-Ventral	0.13	-1	unfolded tail		Hernandez & Escoriza (2019)
696	SARCO6	Proteus anguinus	Eukaryota	Animal	Metazoa / Vertebrata	Sarcopterigii/Tetrapoda/Lissamphibia		ME-s	AQ	1	0	0	0	Freshwater		Dorsal-Ventral	0.25	-1			Lecointre and Le Guyader (2016) modified
697	SARCO7	Siren lacertina	Eukaryota	Animal	Metazoa / Vertebrata	Sarcopterigii/Tetrapoda/Lissamphibia		ME-s	AQ	1	0	0	0	Freshwater		Dorsal-Ventral	1	0			Lecointre and Le Guyader (2016) modified
698	SARCO8	Pipa pipa	Eukaryota	Animal	Metazoa / Vertebrata	Sarcopterigii/Tetrapoda/Lissamphibia		ME-s	AQ	1	0	0	0			Dorsal-Ventral	0.16	-1			Lecointre and Le Guyader (2016) modified
699	SARCO9	Bufo uzunguensis	Eukaryota	Animal	Metazoa / Vertebrata	Sarcopterigii/Tetrapoda/Lissamphibia		ME-s	TE	0	1	0	0			Dorsal-Ventral	0.08	-2			Poynton et al. (2005)
700	SARCO10	Polypedates discantus	Eukaryota	Animal	Metazoa / Vertebrata	Sarcopterigii/Tetrapoda/Lissamphibia		ME-s	TE	0	1	0	0	Arboreal		Dorsal-Ventral	0.07	-2			Rujirawan et al. (2013)
701	SARCO11	Trionyx spiniferus	Eukaryota	Animal	Metazoa / Vertebrata	Sarcopterigii/Tetrapoda/Chelonia		ME-s	AQ + TE	1	1	0	0	Freshwater		Dorsal-Ventral	0.4	-1			Lecointre and Le Guyader (2016)
702	SARCO12	Dermochelys coriacea	Eukaryota	Animal	Metazoa / Vertebrata	Sarcopterigii/Tetrapoda/Chelonia		ME-s	AQ + TE	1	1	0	0	Seawater		Dorsal-Ventral	1.55	0			Myers & Hays (2006)
703	SARCO13	Cyrtodactylus varadgirii	Eukaryota	Animal	Metazoa / Vertebrata	Sarcopterigii/Tetrapoda/Lepidosauria		ME-s	TE	0	1	0	0			Dorsal-Ventral	0.082	-2			Agarwal et al. (2016)
704	SARCO14	Varanus caeruliverens	Eukaryota	Animal	Metazoa / Vertebrata	Sarcopterigii/Tetrapoda/Lepidosauria		ME-s	TE	0	1	0	0			Dorsal-Ventral	0.765	-1			Ziegler et al. (1999)
705	SARCO15	Brookesia brunoi	Eukaryota	Animal	Metazoa / Vertebrata	Sarcopterigii/Tetrapoda/Lepidosauria		ME-s	TE	0	1	0	0	Arboreal		Dorsal-Ventral	0.067	-2	modified		Crottini et al. (2012)
706	SARCO16	Imanodes cenchoa	Eukaryota	Animal	Metazoa / Vertebrata	Sarcopterigii/Tetrapoda/Lepidosauria		ME-s	TE	0	1	0	0			Dorsal-Ventral	0.8	-1	Unfolded view	Website	https://commons.wikimedia.org/wiki/File:Blunthead_Tree_Snake_(Imantodes_cenchoa)_(24679068648).jpg
707	SARCO17	Boa constrictor	Eukaryota	Animal	Metazoa / Vertebrata	Sarcopterigii/Tetrapoda/Lepidosauria		ME-s	TE	0	1	0	0			Dorsal-Ventral	3.5	0	unfolded dorsal view	Website	https://sketchfab.com/3d-models/boa-constrictor-3504e6301400448d8d89c93cbd04e79a
708	SARCO18	Eunectes murinus	Eukaryota	Animal	Metazoa / Vertebrata	Sarcopterigii/Tetrapoda/Lepidosauria		ME-s	AQ + TE	1	1	0	0	Swamp		Dorsal-Ventral	8.45	0	unfolded dorsal view	Website	https://commons.wikimedia.org/wiki/File:01-COBRA-SUCURI-3M-WAGNER-MEIER_MG_2458.JPG
709	SARCO19	Bipes biporus	Eukaryota	Animal	Metazoa / Vertebrata	Sarcopterigii/Tetrapoda/Lepidosauria		ME-s	TE + HY	0	1	1	0			Dorsal-Ventral	0.2	-1			Lecointre and Le Guyader (2016)
710	SARCO20	Crocodylus niloticus	Eukaryota	Animal	Metazoa / Vertebrata	Sarcopterigii/Tetrapoda/Crocodilia		ME-s	AQ + TE	1	1	0	0	freshwater		Dorsal-Ventral	4.8	0	dorsal view	Website	https://sketchfab.com/3d-models/crocodile-low-poly-79470b1139e84b79b026a37694a4f1bb
711	SARCO21	Paleosuchus palpebrosus	Eukaryota	Animal	Metazoa / Vertebrata	Sarcopterigii/Tetrapoda/Crocodilia		ME-s	AQ + TE	1	1	0	0	freshwater		Dorsal-Ventral	1.7	0	dorsal view	Website	https://sketchfab.com/3d-models/model-32-cuviers-dwarf-caiman-cfded694ed2e4d078c498fd2d5aed4ee
712	SARCO22	Aptenodytes forsteri	Eukaryota	Animal	Metazoa / Vertebrata	Sarcopterigii/Tetrapoda/Aves		ME-s	AQ + TE	1	1	0	0			Dorsal-Ventral	1.22	0	dorsal view	Website	https://sketchfab.com/3d-models/emperor-penguin-c8b8e089864745acab41a105928c355a
713	SARCO23	Ensifera ensifera	Eukaryota	Animal	Metazoa / Vertebrata	Sarcopterigii/Tetrapoda/Aves		ME-s	TE	0	1	0	0			Dorsal-Ventral	0.25	-1	Photo redrawned manually along ventral view	Website	https://www.natureinstock.com/search/preview/sword-billed-hummingbird-ensifera-ensifera-guango-lodge-ecuador/0_12285421.html
714	SARCO24	Ardea cinerea	Eukaryota	Animal	Metazoa / Vertebrata	Sarcopterigii/Tetrapoda/Aves		ME-s	TE	0	1	0	0			Dorsal-Ventral	1.85	0		Website	https://fr.123rf.com/photo_33087886_h%C3%A9ron-cendr%C3%A9-ardea-cinerea-vol.html
715	SARCO25	Passer domesticus	Eukaryota	Animal	Metazoa / Vertebrata	Sarcopterigii/Tetrapoda/Aves		ME-s	TE	0	1	0	0			Dorsal-Ventral	0.16	-1	Cloned wings + unfolded posterior limbs and head	Website	https://www.alamyimages.fr/hausspatz-weibchen-flug-flugbild-haus-spatz-fliegend-spatz-haussperling-haus-sperling-spatzen-passer-domesticus-le-moineau-domestique-femme-flig-image255497302.html?pv=1&stamp=2&imageid=4E5DA2BB-23F0-40F8-B408-96595225720D&p=184580&n=0&orientation=0&pn=1&searchtype=0&IsFromSearch=1&srch=foo%3dbar%26st%3d0%26pn%3d1%26ps%3d100%26sortby%3d2%26resultview%3dsortbyPopular%26n…
716	SARCO26	Leptoptilos javanicus	Eukaryota	Animal	Metazoa / Vertebrata	Sarcopterigii/Tetrapoda/Aves		ME-s	TE	0	1	0	0			Dorsal-Ventral	2.1	0		Website	http://orientalbirdimages.org/search.php?Bird_ID=1259&Bird_Image_ID=51654&p=46
717	SARCO27	Pica pica	Eukaryota	Animal	Metazoa / Vertebrata	Sarcopterigii/Tetrapoda/Aves		ME-s	TE	0	1	0	0			Dorsal-Ventral	0.56	-1	Reoriented ventral view + unfolded posterior limbs	Website	https://www.picfair.com/pics/08477363-ekster-eurasian-magpie-pica-pica
718	SARCO28	Tyrannus forticanus	Eukaryota	Animal	Metazoa / Vertebrata	Sarcopterigii/Tetrapoda/Aves		ME-s	TE	0	1	0	0			Dorsal-Ventral	0.38	-1	Unfolded and cloned posterior limbs	Website	https://stock.adobe.com/fr/search?k=muscicapidae&asset_id=342975570
719	SARCO29	Homo sapiens (Homo1)	Eukaryota	Animal	Metazoa / Vertebrata	Sarcopterigii/Tetrapoda/Mammalia		ME-s	TE	0	1	0	0			Dorsal-Ventral	1.8	0	Modified Vitruvian man		Personal drawing
720	SARCO30	Zaglossus bruijni	Eukaryota	Animal	Metazoa / Vertebrata	Sarcopterigii/Tetrapoda/Mammalia		ME-s	TE	0	1	0	0			Dorsal-Ventral	0.6	-1	Unfolded limbs		Helgen, K.M., Portela Miguez, R., Kohen, J. & Helgen, L. (2012) Twentieth century occurrence of the Long-Beaked Echidna Zaglossus bruijnii in the Kimberley region of Australia. ZooKeys 255: 103-132
721	SARCO31	Ornithorhynchus anatinus	Eukaryota	Animal	Metazoa / Vertebrata	Sarcopterigii/Tetrapoda/Mammalia		ME-s	AQ + TE	1	1	0	0			Dorsal-Ventral	0.4	-1	Corrected projection + cloned limbs	Website	https://www.mindenpictures.com/stock-photo-platypus-ornithorhynchus-anatinus-at-surface-eungella-national-park-naturephotography-image00574974.html
722	SARCO32	Galeopterus variegatus	Eukaryota	Animal	Metazoa / Vertebrata	Sarcopterigii/Tetrapoda/Mammalia		ME-s	TE	0	1	0	0			Dorsal-Ventral	0.55	-1		Website	Göteborgs Naturhistoriska Museum, Göteborg, Sverige - https://upload.wikimedia.org/wikipedia/commons/e/e6/Galeopterus_variegatus_%28Taxidermied%29_at_G%C3%B6teborgs_Naturhistoriska_Museum_8078.jpg
723	SARCO33	Phascolarctos cinereus	Eukaryota	Animal	Metazoa / Vertebrata	Sarcopterigii/Tetrapoda/Mammalia		ME-s	TE	0	1	0	0			Dorsal-Ventral	0.65	-1	Dorsal view of 3D model	Website	https://fr.3dexport.com/3dmodel-low-poly-koala-319318.htm
724	SARCO34	Macropus rufus	Eukaryota	Animal	Metazoa / Vertebrata	Sarcopterigii/Tetrapoda/Mammalia		ME-s	TE	0	1	0	0			Dorsal-Ventral	1.45	0	Ventral view from 3D model + unfolded limbs and tail	Website	https://www.renderhub.com/treeworld3d/realistic-kangaroo
725	SARCO35	Bradypus tridactylus	Eukaryota	Animal	Metazoa / Vertebrata	Sarcopterigii/Tetrapoda/Mammalia		ME-s	TE	0	1	0	0			Dorsal-Ventral	0.6	-1	Dorsal view of 3D model	Website	https://www.renderhub.com/treeworld3d/realistic-sloth
726	SARCO36	Loxodonta africana	Eukaryota	Animal	Metazoa / Vertebrata	Sarcopterigii/Tetrapoda/Mammalia		ME-s	TE	0	1	0	0			Dorsal-Ventral	6.9	0	Dorsal view of 3D model + unfolded limbs, tail and trunk	Website	https://www.renderhub.com/virtual-creator-and-creature/pro-elephant-animated
727	SARCO37	Trichechus senegalensis	Eukaryota	Animal	Metazoa / Vertebrata	Sarcopterigii/Tetrapoda/Mammalia		ME-s	AQ	1	0	0	0			Dorsal-Ventral	4	0	Dorsal view of 3D model + unfolded limbs	Website	https://sketchfab.com/3d-models/manatee-b02096ad6dca4dd29bc33375e8911593
728	SARCO38	Rattus norvegicus	Eukaryota	Animal	Metazoa / Vertebrata	Sarcopterigii/Tetrapoda/Mammalia		ME-s	TE	0	1	0	0			Dorsal-Ventral	0.25	-1	Unfolded limbs + symmetrized head		Jung, T.S., Nagorsen, D.W. & Barker, O.E. (2011) First record of a brown rat (Rattus norvegicus) from the Yukon. Northwestern naturalist, 92, 131-132
729	SARCO39	Urotrichus talpoides	Eukaryota	Animal	Metazoa / Vertebrata	Sarcopterigii/Tetrapoda/Mammalia		ME-s	TE + HY	0	1	1	0			Dorsal-Ventral	0.14	-1			Moribe, J., Yasui, K., Inagaki, N., Watanabe, R., Satoh, K., Kogaya, Y. & Ejiri S. (2014) Partial albinism in the Japanese shrew mole, Urotrichus talpoides, from Aichi, Japan. Mammalia, https://doi.org/10.1515/mammalia-2013-0140
730	SARCO40	Erinaceus europaeus	Eukaryota	Animal	Metazoa / Vertebrata	Sarcopterigii/Tetrapoda/Mammalia		ME-s	TE	0	1	0	0			Dorsal-Ventral	0.2	-1			Berthévas, G. (2014) Les principaux parasites des hérissons d'Europe (Erinaceus europaeus) admis au centre de sauvetage de la faune sauvage d'Alfort (CEDAF), PhD thesis, Ecole national vétérinaire d'Alfort.
731	SARCO41	Felis silvestris	Eukaryota	Animal	Metazoa / Vertebrata	Sarcopterigii/Tetrapoda/Mammalia		ME-s	TE	0	1	0	0			Dorsal-Ventral	0.7	-1			Ballesteros-Duperón, E., Virgós, E., Moleón, M., Barea-Azcón, J.M. & Gil-Sánchez, J.M. (2014) How accurate coat traits for discriminating wild and hybrid forms of Felis silvestris? Mammalia, doi 10.1515/mammalia-2013-0026
732	SARCO42	Asellia tridens	Eukaryota	Animal	Metazoa / Vertebrata	Sarcopterigii/Tetrapoda/Mammalia		ME-s	TE	0	1	0	0			Dorsal-Ventral	0.21	-1			Description de l’Egypte, Book 34 (1826), Volume I - Planches 59 : Histoire Naturelle. - http://lifedesk.bibalex.org/ba/node/3113
733	SARCO43	Sus scrofa domescticus	Eukaryota	Animal	Metazoa / Vertebrata	Sarcopterigii/Tetrapoda/Mammalia		ME-s	TE	0	1	0	0			Dorsal-Ventral	0.18	-1	Modified head	Website	https://www.carlsonstockart.com/photo/fetal-pig-major-organs-illustration/
734	SARCO44	Megaptera novaeangliae	Eukaryota	Animal	Metazoa / Vertebrata	Sarcopterigii/Tetrapoda/Mammalia		ME-s	AQ	1	0	0	0	Seawater		Dorsal-Ventral	14	1		Website	https://hum3d.com/fr/3d-models/humpback-whale-hd/
735	SARCO44b	Balaenoptera physalus	Eukaryota	Animal	Metazoa / Vertebrata	Sarcopterigii/Tetrapoda/Mammalia		ME-s	AQ	1	0	0	0	Seawater		Dorsal-Ventral	20	1			van Opzeeland, I., Samaran, F., Stafford, K.M., Findlay, K., Gedamke, J., Harris, D. & Miller, B.S. (2014) Towards collective circum-Antarctic passive acoustic monitoring: The southern ocean hydrophone network (SOHN). Polarforschung 83(2), 47-61
736	SARCO45	Tursiops truncatus	Eukaryota	Animal	Metazoa / Vertebrata	Sarcopterigii/Tetrapoda/Mammalia		ME-s	AQ	1	0	0	0	Seawater		Dorsal-Ventral	3	0		Website	https://sketchfab.com/3d-models/bottlenose-dolphin-61e066c96a554e2b9c881404d946432d
737	SARCO46	Monodon monoceros	Eukaryota	Animal	Metazoa / Vertebrata	Sarcopterigii/Tetrapoda/Mammalia		ME-s	AQ	1	0	0	0	Seawater		Dorsal-Ventral	5	0			Scoresby, W. (1820) An account of the Arctic regions with a history and description of the northern whale-fishery. P588, Vol II. Plate XV
738	SARCO47	Propithecus verreauxi	Eukaryota	Animal	Metazoa / Vertebrata	Sarcopterigii/Tetrapoda/Mammalia		ME-s	TE	0	1	0	0			Dorsal-Ventral	0.6	-1	unfolded tail	Website	https://www.renderhub.com/treeworld3d/realistic-sifaka-lemur
739	SARCO51	Pan panicus	Eukaryota	Animal	Metazoa / Vertebrata	Sarcopterigii/Tetrapoda/Mammalia		ME-s	TE	0	1	0	0			Dorsal-Ventral	1.7	0		Website	https://sketchfab.com/3d-models/monkeychimpanzee-61680493772a485e9ca9ed9ad1a43a44
740	ACTINO1	Acipenser transmontanus	Eukaryota	Animal	Metazoa / Vertebrata	Actinopterigii/Teleostei		ME-s	AQ	1	0	0	0			Dorsal-Ventral	3.8	0		Website	https://www.alamyimages.fr/acipenser-transmontanus-vue-ventrale-image213809659.html?pv=1&stamp=2&imageid=E6257993-F2A3-45D4-8EBE-0E582551D2B5&p=714955&n=0&orientation=0&pn=1&searchtype=0&IsFromSearch=1&srch=foo%3dbar%26st%3d0%26pn%3d1%26ps%3d100%26sortby%3d2%26resultview%3dsortbyPopular%26npgs%3d0%26qt%3dacipenser%2520view%26qt_raw%3dacipenser%2520view%26lic%3d3%26mr%3d0%26pr%3d0%26ot%3d0%26creat…
741	ACTINO2	Ictalurus melas	Eukaryota	Animal	Metazoa / Vertebrata	Actinopterigii/Teleostei		ME-s	AQ	1	0	0	0			Dorsal-Ventral	0.2	-1		Website	https://eol.org/pages/204761/media?license_group=cc_by_sa
742	ACTINO3	Chaetostoma microps	Eukaryota	Animal	Metazoa / Vertebrata	Actinopterigii/Teleostei		ME-s	AQ	1	0	0	0			Dorsal-Ventral	0.08	-2			Lujan, N.K., Meza-Vargas, V., Astudillo-Clavijo, V., Barriga-Salazar, R., López-Fernández, H. (2015) A multilocus molecular phylogeny for Chaetostoma clade genera and species with a review of Chaetostoma (Siluriformes: Loricariidae) from the central Andes. Copeia 103 (3), 664-701.
743	ACTINO4	Diodon holocanthus	Eukaryota	Animal	Metazoa / Vertebrata	Actinopterigii/Teleostei		ME-s	AQ	1	0	0	0			Dorsal-Ventral	0.3	-1	Reoriented view + cloned fins	Website	Specimen from the Natural history Museum of London (https://commons.wikimedia.org/wiki/File:Diodon_holacanthus.001_-_Natural_History_Museum_of_London.JPG)
744	ACTINO5	Eurypharynx pelecanoides	Eukaryota	Animal	Metazoa / Vertebrata	Actinopterigii/Teleostei		ME-s	AQ	1	0	0	0			Dorsal-Ventral	0.6	-1			Owre, H.B. & Bayer, F.M. (1970) The deep-sea gulper Eurypharynx pelecanoides Vaillant 1882 (Order Lyomeri) from the Hispaniola Basin. Bulletin of Marine Science, 20 (1), 186-192
745	ACTINO6	Cyprinus carpio	Eukaryota	Animal	Metazoa / Vertebrata	Actinopterigii/Teleostei		ME-s	AQ	1	0	0	0			Dorsal-Ventral	0.3	-1	Dorsal view of 3D model	Website	https://sketchfab.com/3d-models/carp-cyprinus-carpio-744c5a1c3a4d4a73aeed6c19fa94c4a0
746	ACTINO7	Pantodon buchholzi	Eukaryota	Animal	Metazoa / Vertebrata	Actinopterigii/Teleostei		ME-s	AQ	1	0	0	0			Dorsal-Ventral	0.1	-1		Website	https://www.aquariumglaser.de/en/fish-archives/pantodon-buchholzi/
747	ACTINO8	Pterois volitans	Eukaryota	Animal	Metazoa / Vertebrata	Actinopterigii/Teleostei		ME-s	AQ	1	0	0	0			Dorsal-Ventral	0.3	-1		Website	https://sketchfab.com/3d-models/lionfish-6788338490a346039cddd67230039211
748	ACTINO9	Opisthoproctus soleatus	Eukaryota	Animal	Metazoa / Vertebrata	Actinopterigii/Teleostei		ME-s	AQ	1	0	0	0			Dorsal-Ventral	0.1	-1			Vaillant, L. (1888) Poissons, in Expéditions scientifiques du Travailleur et du Talisman pendant les années 1880, 1881, 1882, 1883. Edt Masson, G., Paris
749	ACTINO10	Pseudoscaphirhynchus kaufmanni	Eukaryota	Animal	Metazoa / Vertebrata	Actinopterigii/Chondrostei		ME-s	AQ	1	0	0	0			Dorsal-Ventral	0.75	-1	unfolded tail		Birstein, V.J. (2002) Threatened fishes of the world: Pseudoscaphirhynchus spp. (Acipenseridae). Environmental Biology of Fishes, 48 (2), 381-383
750	ACTINO11	Erpetoichtys calabaricus	Eukaryota	Animal	Metazoa / Vertebrata	Actinopterigii/Cladistii		ME-s	AQ	1	0	0	0			Dorsal-Ventral	0.37	-1	unfolded body	Website	https://collections.museumsvictoria.com.au/specimens/107699
751	ACTINO12	Solea solea	Eukaryota	Animal	Metazoa / Vertebrata	Actinopterigii/Teleostei		ME-s	AQ + HY	1	0	1	0			Dorsal-Ventral	0.6	-1		Website	https://fr.wikipedia.org/wiki/Sole_commune#/media/Fichier:Solea_solea_1.jpg
752	ACTINO13	Xiphias gladius	Eukaryota	Animal	Metazoa / Vertebrata	Actinopterigii/Teleostei		ME-s	AQ	1	0	0	0			Dorsal-Ventral	3	0	Dorsal view of 3D model	Website	https://sketchfab.com/3d-models/broadbill-swordfish-c2197e9d018c40f7b6d1866c804570e1
753	ACTINO14	Oncorhynchus masou	Eukaryota	Animal	Metazoa / Vertebrata	Actinopterigii/Teleostei		ME-s	AQ	1	0	0	0			Dorsal-Ventral	0.8	-1	Dorsal view of 3D model	Website	https://sketchfab.com/3d-models/masu-salmon-oncorhynchus-masou-masou-edee55c0235547a6a0fc77ac96d2814c
754	ACTINO15	Psychrolutes marcidus	Eukaryota	Animal	Metazoa / Vertebrata	Actinopterigii/Teleostei		ME-s	AQ	1	0	0	0			Dorsal-Ventral	0.3	-1	Dorsal view of 3D model	Website	https://sketchfab.com/3d-models/blobfish-60b15b47f63d475882de6237c8c55a3e
755	ACTINO16	Thunnus albacares	Eukaryota	Animal	Metazoa / Vertebrata	Actinopterigii/Teleostei		ME-s	AQ	1	0	0	0			Dorsal-Ventral	2.2	0	Dorsal view of 3D model	Website	https://sketchfab.com/3d-models/yellowfin-tuna-a6a66c9014fc45319fab719bc795f417
756	PRASI1	Pyramimonas obovata	Eukaryota	Protist	Chlorophyta	Prasinophyceae		UE-s	AQ	1	0	0	0	brackish water		Lateral	3e-05	-5			Lecointre and Le Guyader (2016)	Lecointre and Le Guyader (2016)
757	PRASI2	Bathycoccus prasinos	Eukaryota	Protist	Chlorophyta	Prasinophyceae		UE-s	AQ	1	0	0	0	Seawater		Lateral	1e-06	-6			Lecointre and Le Guyader (2016)	Lecointre and Le Guyader (2016)
758	PRASI3	Nephroselmis rotunda	Eukaryota	Protist	Chlorophyta	Prasinophyceae		UE-s	AQ	1	0	0	0	Seawater		Lateral	2.1e-05	-5			Lecointre and Le Guyader (2016)	Lecointre and Le Guyader (2016)
759	TREB1	Koliella longiseta	Eukaryota	Protist	Chlorophyta	Trebouxiophyceae		UE-s	AQ	1	0	0	0	freshwater		Lateral	7e-05	-5			Lecointre and Le Guyader (2016)	Lecointre and Le Guyader (2016)
760	TREB2	Trebouxia sp.	Eukaryota	Protist	Chlorophyta	Trebouxiophyceae		UE-s	EB	0	0	0	1	Lichen symbiote		Lateral	1e-05	-5			Lecointre and Le Guyader (2016)	Lecointre and Le Guyader (2016)
761	TREB3	Prasiola stipitata	Eukaryota	Algae	Chlorophyta	Trebouxiophyceae		ME-s	AQ + TE	1	1	0	0	supralittoral		Lateral	0.01	-2			Lecointre and Le Guyader (2016)	Lecointre and Le Guyader (2016)
762	TREB4	Microthamnion kuetzingianum	Eukaryota	Algae	Chlorophyta	Trebouxiophyceae		ME-s	AQ + TE	1	1	0	0	Freshwater+terrestrial		Lateral	5e-05	-5			Lecointre and Le Guyader (2016)	Lecointre and Le Guyader (2016)
763	CHLO2	Acutodesmus acuminatus (isolated cell)	Eukaryota	Protist	Chlorophyta	Chlorophyceae		UE-s	AQ	1	0	0	0	freshwater		Lateral	3e-05	-5			Lecointre and Le Guyader (2016)	Lecointre and Le Guyader (2016)
764	CHLO1	Acutodesmus acuminatus (colonial)	Eukaryota	Algae	Chlorophyta	Chlorophyceae		ME-s	AQ	1	0	0	0	freshwater		Lateral	3e-05	-5			Lecointre and Le Guyader (2016)	Lecointre and Le Guyader (2016)
765	CHLO3	Volvox carteri	Eukaryota	Algae	Chlorophyta	Chlorophyceae		ME-s	AQ	1	0	0	0	freshwater		Lateral	0.0005	-4			Lecointre and Le Guyader (2016)	video
766	ULVO1	Ulva lactuca	Eukaryota	Algae	Chlorophyta	Ulvophyceae		ME-s	AQ + TE	1	1	0	0	supralittoral		Lateral	0.02	-2			Lecointre and Le Guyader (2016)
767	ULVO2	Caulerpa floridana	Eukaryota	Protist	Chlorophyta	Ulvophyceae		UE-s	AQ	1	0	0	0	Seawater		Lateral	0.02	-2			Lecointre and Le Guyader (2016)
768	ULVO3	Codium tomentosum	Eukaryota	Protist	Chlorophyta	Ulvophyceae		UE-s	AQ	1	0	0	0	Seawater		Lateral	0.02	-2			Lecointre and Le Guyader (2016)
769	ULVO4	Bryopsis maxima	Eukaryota	Protist	Chlorophyta	Ulvophyceae		UE-s	AQ	1	0	0	0	Seawater		Lateral	0.05	-2			Lecointre and Le Guyader (2016)
770	ULVO5	Acetabularia acetabulum	Eukaryota	Protist	Chlorophyta	Ulvophyceae		UE-s	AQ	1	0	0	0	Seawater		Lateral	0.04	-2			Lecointre and Le Guyader (2016)
771	MESO1	Mesostigma viride	Eukaryota	Protist	Streptophyta	Mesostigmatophyceae		UE-s	AQ	1	0	0	0	Freshwater		Lateral	1.2e-05	-5			Lecointre and Le Guyader (2016)	video
772	COLEO1	Coleochaete orbicularis	Eukaryota	Algae	Streptophyta	Coleochaetophyceae		ME-s	AQ + EB	1	0	0	1	Epiphyte		Apical	0.001	-3			Lecointre and Le Guyader (2016)	Lecointre and Le Guyader (2016)
773	COLEO2	Chaetosphaeridium minus (colonial)	Eukaryota	Algae	Streptophyta	Coleochaetophyceae		ME-s	AQ + EB	1	0	0	1	Epiphyte		Lateral	0.0002	-4			Lecointre and Le Guyader (2016)	Lecointre and Le Guyader (2016)
774	COLEO3	Chaetosphaeridium minus (cell)	Eukaryota	Protist	Streptophyta	Coleochaetophyceae		UE-s	AQ + EB	1	0	0	1	Epiphyte		Lateral	0.0002	-4			Lecointre and Le Guyader (2016)	Lecointre and Le Guyader (2016)
775	ZYGNE1	Micrasterias papillifera	Eukaryota	Protist	Streptophyta	Zygnematophyceae		UE-s	AQ	1	0	0	0	Freshwater		?	6e-05	-5			Lecointre and Le Guyader (2016)
776	ZYGNE2	Spirotaenia condensata	Eukaryota	Algae	Streptophyta	Zygnematophyceae		ME-s	AQ	1	0	0	0	Freshwater		Lateral	0.00015	-4			Lecointre and Le Guyader (2016)
777	ZYGNE3	Closterium sp.	Eukaryota	Protist	Streptophyta	Zygnematophyceae		UE-s	AQ	1	0	0	0	Freshwater		Lateral	0.0004	-4			Lecointre and Le Guyader (2016)
778	ZYGNE4	Euastrum oblongum	Eukaryota	Protist	Streptophyta	Zygnematophyceae		UE-s	AQ	1	0	0	0	Freshwater		Lateral	0.00015	-4			Lecointre and Le Guyader (2016)
779	ZYGNE5	Xanthidium antilopaeum	Eukaryota	Protist	Streptophyta	Zygnematophyceae		UE-s	AQ	1	0	0	0	Freshwater		Lateral	5e-05	-5			Lecointre and Le Guyader (2016)	video
780	ZYGNE6	Spirogyra sp.	Eukaryota	Algae	Streptophyta	Zygnematophyceae		ME-s	AQ	1	0	0	0	Freshwater		Lateral	0.2	-1			Lecointre and Le Guyader (2016)
781	CHARO1	Chara vulgaris	Eukaryota	Algae	Streptophyta	Charophyceae		ME-s	AQ + HY	1	0	1	0	Freshwater		Lateral	0.01	-2		Website	https://plants.ifas.ufl.edu/
782	KYBO1	Chlorokybus atmophyticus	Eukaryota	Algae	Streptophyta	Chlorokybophyceae		ME-s	TE + HY	0	1	1	0	Soils		Lateral	5e-05	-5			Lecointre and Le Guyader (2016)
783	EUBI5-13	Galdieria sulphuraria	Eukaryota	Protist	Rhodophyta			UE-s	AQ	1	0	0	0	freshwater, hot springs		Lateral	5e-06	-6			Grosart Johnstone and Croall (1859)
784	EUBI5-1	Chondrus crispus	Eukaryota	Algae	Rhodophyta			ME-s	AQ	1	0	0	0	Seawater		Lateral	0.1	-1			Lecointre and Le Guyader (2016)
785	EUBI5-2	Polysiphonia elongata	Eukaryota	Algae	Rhodophyta			ME-s	AQ	1	0	0	0	seawater		Lateral	0.5	-1		Website	CAUP image database (https://botany.natur.cuni.cz/algo/database/sites/default/files/Polysiphonia%20elongata_144.jpg)
786	EUBI5-3	Palmaria palmata	Eukaryota	Algae	Rhodophyta			ME-s	AQ	1	0	0	0	seawater		Lateral	0.3	-1			Lecointre and Le Guyader (2016)
787	EUBI5-4	Nemalion multifidum	Eukaryota	Algae	Rhodophyta			ME-s	AQ	1	0	0	0	seawater		Lateral	0.2	-1			Lecointre and Le Guyader (2016)
788	EUBI5-5	Delesseria sanguinea	Eukaryota	Algae	Rhodophyta			ME-s	AQ	1	0	0	0	seawater		Lateral	0.1	-1			Lecointre and Le Guyader (2016)
789	EUBI5-6	Rhodymenia palmata	Eukaryota	Algae	Rhodophyta			ME-s	AQ	1	0	0	0	seawater		Lateral	0.2	-1			Grosart Johnstone and Croall (1859)
790	EUBI5-7	Plumaria elegans	Eukaryota	Algae	Rhodophyta			ME-s	AQ	1	0	0	0	seawater		Lateral	0.1	-1			Grosart Johnstone and Croall (1859)
791	EUBI5-8	Calliblepharis ciliata	Eukaryota	Algae	Rhodophyta			ME-s	AQ	1	0	0	0	seawater		Lateral	0.1	-1			Grosart Johnstone and Croall (1859)
792	EUBI5-9	Ahnfeltia plicata	Eukaryota	Algae	Rhodophyta			ME-s	AQ	1	0	0	0	seawater		Lateral	0.09	-2			Grosart Johnstone and Croall (1859)
793	EUBI5-10	Phyllophora membranifolia	Eukaryota	Algae	Rhodophyta			ME-s	AQ	1	0	0	0	seawater		Lateral	0.15	-1			Grosart Johnstone and Croall (1859)
794	EUBI5-11	Gigartina pistillata	Eukaryota	Algae	Rhodophyta			ME-s	AQ	1	0	0	0	seawater		Lateral	0.12	-1			Grosart Johnstone and Croall (1859)
795	EUBI5-12	Gracilaria multipartita	Eukaryota	Algae	Rhodophyta			ME-s	AQ	1	0	0	0	seawater		Lateral	0.22	-1			Grosart Johnstone and Croall (1859)
796	EUBI5-14	Porphyra umbilicalis	Eukaryota	Algae	Rhodophyta			ME-s	AQ	1	0	0	0	seawater		Lateral	0.3	-1			Grosart Johnstone and Croall (1859)
797	EUBI5-15	Compsopogon oishii (1 filament)	Eukaryota	Algae	Rhodophyta			ME-s	AQ	1	0	0	0	seawater		Lateral	0.185	-1			Grosart Johnstone and Croall (1859)
798	EUBI5-15b	Compsopogon oishii (filaments)	Eukaryota	Algae	Rhodophyta			ME-s	AQ	1	0	0	0	seawater		Lateral	0.185	-1			Grosart Johnstone and Croall (1859)
799	EUBI5-16	Porphyra purpurea	Eukaryota	Algae	Rhodophyta			ME-s	AQ	1	0	0	0	seawater		Lateral	0.27	-1			Grosart Johnstone and Croall (1859)
800	EUBI5-17	Griffithsia equisetifolia	Eukaryota	Algae	Rhodophyta			ME-s	AQ	1	0	0	0	seawater		Lateral	0.085	-2			Grosart Johnstone and Croall (1859)
801	EUBI5-18	Lomentaria ovalis	Eukaryota	Algae	Rhodophyta			ME-s	AQ	1	0	0	0	seawater		Lateral	0.1	-1			Grosart Johnstone and Croall (1859)
802	EUBI5-19	Corallina officinalis	Eukaryota	Algae	Rhodophyta			ME-s	AQ	1	0	0	0	seawater		Lateral	0.08	-2			Grosart Johnstone and Croall (1859)
803	EUBI5-20	Ceranium rubrum	Eukaryota	Algae	Rhodophyta			ME-s	AQ	1	0	0	0	seawater		Lateral	0.13	-1			Grosart Johnstone and Croall (1859)
804	EUBI5-21	Furcellaria fastigiata	Eukaryota	Algae	Rhodophyta			ME-s	AQ	1	0	0	0	seawater		Lateral	0.12	-1			Grosart Johnstone and Croall (1859)
805	EUBI5-22	Gelidium corneum	Eukaryota	Algae	Rhodophyta			ME-s	AQ	1	0	0	0	seawater		Lateral	0.16	-1			Grosart Johnstone and Croall (1859)
806	EUBI5-23	Lomentaria articulata	Eukaryota	Algae	Rhodophyta			ME-s	AQ	1	0	0	0	seawater		Lateral	0.09	-2			Grosart Johnstone and Croall (1859)
807	EUBI5-24	Calliblepharis jubata	Eukaryota	Algae	Rhodophyta			ME-s	AQ	1	0	0	0	seawater		Lateral	0.1	-1			Grosart Johnstone and Croall (1859)
808	EUBI5-25	Helminthocladia purpurea	Eukaryota	Algae	Rhodophyta			ME-s	AQ	1	0	0	0	seawater		Lateral	0.31	-1			Grosart Johnstone and Croall (1859)
809	EUBI17-3	Fucus vesiculosus	Eukaryota	Algae	Stramenopiles			ME-s	AQ + TE	1	1	0	0	Intertidal zone		Lateral	0.4	-1			Lecointre and Le Guyader (2016)
810	EUBI17-4	Nereocystis luetkeana	Eukaryota	Algae	Stramenopiles			ME-s	AQ	1	0	0	0	seawater		Lateral	10	1			Lecointre and Le Guyader (2016)
811	EUBI17-5	Saprolegnia sp.(hyphae)	Eukaryota	Algae	Stramenopiles / Oomycota			ME-s	EB	0	0	0	1	Parasite epibionte		Lateral	0.04	-2		Website	https://www.britannica.com/science/water-mold
812	EU20-13	Sclerospora graminicola (sporangiospore)	Eukaryota	Algae	Stramenopiles / Oomycota			ME-s	EB	0	0	0	1	Plant parasite		Lateral	0.00025	-4			Bessey et al. (1950) p140
813	EU20-33	Phytophthora sp.	Eukaryota	Algae	Stramenopiles / Oomycota			ME-s	EB	0	0	0	1	Plant parasite		Lateral	0.0002	-4		Website	http://www.biology-resources.com/drawing-fungi-10-phytophthora.html
814	ANTHO1	Anthoceros fusiformis	Eukaryota	Plant	Streptophyta / Embryophyta / Anthoerophyta			ME-s	TE	0	1	0	0			Lateral	0.03	-2			Lecointre and Le Guyader (2016)
815	MARCHAN1	Haplomitrium sp.	Eukaryota	Plant	Streptophyta / Embryophyta / Marchantiophyta			ME-s	TE + HY	0	1	1	0			Lateral	0.015	-2			Lecointre and Le Guyader (2016)
816	MARCHAN2	Marchantia polymorpha	Eukaryota	Plant	Streptophyta / Embryophyta / Marchantiophyta			ME-s	TE + HY	0	1	1	0			Lateral	0.05	-2			Lecointre and Le Guyader (2016)
817	BRYO1	Funaria hygrometrica	Eukaryota	Plant	Streptophyta / Embryophyta / Bryophyta			ME-s	TE + HY	0	1	1	0			Lateral	0.05	-2		Website	https://eunis.eea.europa.eu/species/197153
818	BRYO2	Polytrichastrum formosum	Eukaryota	Plant	Streptophyta / Embryophyta / Bryophyta			ME-s	TE + HY	0	1	1	0			Lateral	0.08	-2		Website	https://en.m.wikipedia.org/wiki/File:Polytrichum_formosum_anatomy_en.svg
819	BRYO3	Takakia lepidozioides	Eukaryota	Plant	Streptophyta / Embryophyta / Bryophyta			ME-s	TE + HY	0	1	1	0			Lateral	0.06	-2		Website	http://beta.floranorthamerica.org/Takakia_lepidozioides
820	BRYO4	Sphagnum squarrosum	Eukaryota	Plant	Streptophyta / Embryophyta / Bryophyta			ME-s	TE + HY	0	1	1	0			Lateral	0.02	-2			Janin, F., Bick, F., Hoff, M., Deluzarche, F. & Stoehr, B. (2015) "Sphagnum Gallia Herbariorum" Les collections du genre Sphagnum (Sphagnaceae, Bryophyta) de l'herbier de l'université de Strasbourg (STR) - Rapport final, in Herbier de l'Université de Strasbourg, Société botanique d'Alsace. 1-21
821	LYCO1	Lycopodium clavatum	Eukaryota	Plant	Streptophyta / Embryophyta / Lycopodiales			ME-s	TE + HY	0	1	1	0			Lateral	0.12	-1			Lecointre and Le Guyader (2016)
822	LYCO2	Isoetes bolanderi	Eukaryota	Plant	Streptophyta / Embryophyta / Lycopodiales			ME-s	AQ + HY	1	0	1	0	Freshwater		Lateral	0.08	-2			Lecointre and Le Guyader (2016)
823	EQUISE1	Equisetum arvense	Eukaryota	Plant	Streptophyta / Embryophyta / Equisetaleae			ME-s	TE + HY	0	1	1	0			Lateral	0.25	-1			Lecointre and Le Guyader (2016)
824	EQUISE2	Equisetum giganteum	Eukaryota	Plant	Streptophyta / Embryophyta / Equisetaleae			ME-s	TE + HY	0	1	1	0			Lateral	3	0			Lecointre and Le Guyader (2016)
825	PSILO1	Tmesipteris elongata	Eukaryota	Plant	Streptophyta / Embryophyta / Ferns sensu lato	Psilotaleae		ME-s	TE + HY	0	1	1	0	epiphyte		Lateral	0.8	-1		Website	https://commons.wikimedia.org/wiki/File:Tmesipteris_elongata_P.A.Dang._(AM_AK351302-1).jpg
826	PSILO2	Psilotum complanatum	Eukaryota	Plant	Streptophyta / Embryophyta / Ferns sensu lato	Psilotaleae		ME-s	TE	0	1	0	0	epiphyte		Lateral	0.3	-1			Lecointre and Le Guyader (2016)
827	PSILO3	Psilotum nudum	Eukaryota	Plant	Streptophyta / Embryophyta / Ferns sensu lato	Psilotaleae		ME-s	TE + HY	0	1	1	0			Lateral	0.2	-1		Website	Atlas of Florida Plants - Institute for Systematic Botany - https://cdn.plantatlas.org/img/specimens/USF/6399.jpg
828	OPHIO1	Botrychium lunaria	Eukaryota	Plant	Streptophyta / Embryophyta / Ferns sensu lato	Ophioglossaleae		ME-s	TE + HY	0	1	1	0			Lateral	0.2	-1			Lecointre and Le Guyader (2016)
829	OPHIO2	Ophioglossum vulgatum	Eukaryota	Plant	Streptophyta / Embryophyta / Ferns sensu lato	Ophioglossaleae		ME-s	TE + HY	0	1	1	0	epiphyte		Lateral	0.1	-1			Lecointre and Le Guyader (2016)
830	MARA1	Angiopteris evecta	Eukaryota	Plant	Streptophyta / Embryophyta / Ferns sensu lato	Marattiales		ME-s	TE + HY	0	1	1	0			Lateral	6	0			Lecointre and Le Guyader (2016)
831	MARA2	Danaea moritziana	Eukaryota	Plant	Streptophyta / Embryophyta / Ferns sensu lato	Marattiales		ME-s	TE + HY	0	1	1	0			Lateral	1	0			Lecointre and Le Guyader (2016)
832	POLY1	Polypodium vulgare	Eukaryota	Plant	Streptophyta / Embryophyta / Ferns sensu lato	Polypodiopsideae		ME-s	TE + HY	0	1	1	0			Lateral	0.3	-1			Lecointre and Le Guyader (2016)
833	POLY2	Asplenium trichomanes	Eukaryota	Plant	Streptophyta / Embryophyta / Ferns sensu lato	Polypodiopsideae		ME-s	TE + HY	0	1	1	0			Lateral	0.1	-1		Website	https://www.florafinder.org/Species/Asplenium_trichomanes_ssp_trichomanes.php
834	POLY3	Asplenium scolopendrium	Eukaryota	Plant	Streptophyta / Embryophyta / Ferns sensu lato	Polypodiopsideae		ME-s	TE + HY	0	1	1	0			Lateral	0.5	-1			Lecointre and Le Guyader (2016)
835	POLY4	Marsilea quadriflora	Eukaryota	Plant	Streptophyta / Embryophyta / Ferns sensu lato	Polypodiopsideae		ME-s	AQ + HY	1	0	1	0			Lateral	0.12	-1			Lecointre and Le Guyader (2016)
836	POLY5	Polystichum lonchitis	Eukaryota	Plant	Streptophyta / Embryophyta / Ferns sensu lato	Polypodiopsideae		ME-s	TE + HY	0	1	1	0			Lateral	0.6	-1			Lecointre and Le Guyader (2016)
837	CYCA1	Cycas revoluta	Eukaryota	Plant	Streptophyta / Embryophyta / Acrogymnospermae	Cycadaleae		ME-s	TE + HY	0	1	1	0			Lateral	1.5	0			Lecointre and Le Guyader (2016)
838	CYCA2	Cycas media	Eukaryota	Plant	Streptophyta / Embryophyta / Acrogymnospermae	Cycadaleae		ME-s	TE + HY	0	1	1	0			Lateral	5	0			Lecointre and Le Guyader (2016)
839	PIN1	Tsuga mertensiana	Eukaryota	Plant	Streptophyta / Embryophyta / Acrogymnospermae	Pinales		ME-s	TE + HY	0	1	1	0			Lateral	30	1		Website	https://fredericbec.artstation.com/projects/YaWQqw
840	PIN2	Picea abies	Eukaryota	Plant	Streptophyta / Embryophyta / Acrogymnospermae	Pinales		ME-s	TE + HY	0	1	1	0			Lateral	50	1	Modified roots	Website	https://fredericbec.artstation.com/projects/w8Q5qX
841	PIN2b	Picea abies (old)	Eukaryota	Plant	Streptophyta / Embryophyta / Acrogymnospermae	Pinales		ME-s	TE + HY	0	1	1	0			Lateral	50	1	Modified roots	Website	https://fredericbec.artstation.com/projects/w8Q5qX
842	PIN3	Thuja plicata	Eukaryota	Plant	Streptophyta / Embryophyta / Acrogymnospermae	Pinales		ME-s	TE + HY	0	1	1	0			Lateral	50	1	Modified roots	Website	https://fredericbec.artstation.com/projects/8lNJKE
843	PIN4	Cedrus lebani	Eukaryota	Plant	Streptophyta / Embryophyta / Acrogymnospermae	Pinales		ME-s	TE + HY	0	1	1	0			Lateral	40	1	Modified roots	Website	http://arbres.observatoire-environnement.org/img/14619_Christelle_Schmitt.jpg
844	PIN5	Pinus pinea	Eukaryota	Plant	Streptophyta / Embryophyta / Acrogymnospermae	Pinales		ME-s	TE + HY	0	1	1	0			Lateral	35	1	Modified roots	Website	https://www.cutout-trees.com/products/pinus-pinea?variant=36493497937
845	PIN6	Pinus pinaster	Eukaryota	Plant	Streptophyta / Embryophyta / Acrogymnospermae	Pinales		ME-s	TE + HY	0	1	1	0			Lateral	38	1	Modified roots	Website	https://fr.dreamstime.com/silhouette-pin-d-isolement-vecteur-blanc-fond-image132359282
846	PIN6b	Pinus silvestris	Eukaryota	Plant	Streptophyta / Embryophyta / Acrogymnospermae	Pinales		ME-s	TE + HY	0	1	1	0			Lateral	43	1	Modified roots	Website	https://www.pikpng.com/pngvi/hTJbmTR_scots-pine-pinus-sylvestris-scots-pine-tree-png-clipart/
847	PIN7	Araucaria araucana	Eukaryota	Plant	Streptophyta / Embryophyta / Acrogymnospermae	Pinales		ME-s	TE + HY	0	1	1	0			Lateral	35	1	Modified roots	Website	https://www.shutterstock.com/fr/image-vector/silhouette-araucaria-l-tree-black-vector-1684810954
848	PIN7b	Araucaria columnaris	Eukaryota	Plant	Streptophyta / Embryophyta / Acrogymnospermae	Pinales		ME-s	TE + HY	0	1	1	0			Lateral	60	1	Modified roots	Website	https://www.dreamstime.com/stock-photo-tall-cook-pine-tree-araucaria-columnaris-christmas-tree-high-sky-photograph-also-known-as-coral-reef-columnar-image92162265
849	PIN8	Sequoia sempervirens	Eukaryota	Plant	Streptophyta / Embryophyta / Acrogymnospermae	Pinales		ME-s	TE + HY	0	1	1	0			Lateral	115	2	Modified roots	Website	https://www.turbosquid.com/3d-models/giant-sequoia-tree-planted-3d-model/287378
850	GNETA1	Welwitschia mirabilis	Eukaryota	Plant	Streptophyta / Embryophyta / Acrogymnospermae	Gnetaleae		ME-s	TE + HY	0	1	1	0			Lateral	5	0			Lecointre and Le Guyader (2016)
851	GNETA2	Ephedra distachya	Eukaryota	Plant	Streptophyta / Embryophyta / Acrogymnospermae	Gnetaleae		ME-s	TE + HY	0	1	1	0			Lateral	1	0			https://imgbin.com/free-png/ephedra-distachya
852	GINK1	Ginkgo biloba	Eukaryota	Plant	Streptophyta / Embryophyta / Acrogymnospermae	Ginkgoales		ME-s	TE + HY	0	1	1	0			Lateral	35	1		Website	Plant (https://www.cutout-trees.com/products/ginkgo-biloba-ii) + roots (Heidi Natura of Conservation Research Institute)
853	ANGIO1	Trithuria (Hydatella) submersa	Eukaryota	Plant	Streptophyta / Embryophyta / Angiospermae	Nympheaeles		ME-s	AQ + HY	1	0	1	0			Lateral	0.05	-2			Lecointre and Le Guyader (2016)
854	ANGIO2	Nymphaea alba	Eukaryota	Plant	Streptophyta / Embryophyta / Angiospermae	Nympheaeles		ME-s	AQ + HY	1	0	1	0			Lateral	1.5	0		Website	https://www.carleton.edu/library-exhibitions/charts/water-lily/
855	ANGIO3	Acorus calamus	Eukaryota	Plant	Streptophyta / Embryophyta / Angiospermae	Acorales		ME-s	AQ + TE + HY	1	1	1	0			Lateral	1	0			Lecointre and Le Guyader (2016)
856	ANGIO4	Hydrocharis morsus-ranae	Eukaryota	Plant	Streptophyta / Embryophyta / Angiospermae	Alismatales		ME-s	AQ + HY	1	0	1	0			Lateral	0.25	-1			Lecointre and Le Guyader (2016)
857	ANGIO5	Baldellia ranunculoides	Eukaryota	Plant	Streptophyta / Embryophyta / Angiospermae	Alismatales		ME-s	AQ + TE + HY	1	1	1	0			Lateral	0.5	-1			Lecointre and Le Guyader (2016)
858	ANGIO6	Arum maculatum	Eukaryota	Plant	Streptophyta / Embryophyta / Angiospermae	Alismatales		ME-s	TE + HY	0	1	1	0			Lateral	0.4	-1			Lecointre and Le Guyader (2016)
859	ANGIO7	Tofielda calyculata	Eukaryota	Plant	Streptophyta / Embryophyta / Angiospermae	Alismatales		ME-s	TE + HY	0	1	1	0			Lateral	0.3	-1			Lecointre and Le Guyader (2016)
860	ANGIO8	Lemna sp.	Eukaryota	Plant	Streptophyta / Embryophyta / Angiospermae	Alismatales		ME-s	AQ	1	0	0	0			Lateral	0.002	-3		Website	https://powo.science.kew.org/taxon/urn:lsid:ipni.org:names:23865-1
861	ANGIO9	Petrosavia sakuraii	Eukaryota	Plant	Streptophyta / Embryophyta / Angiospermae	Petrosaviales		ME-s	TE + HY	0	1	1	0			Lateral	0.2	-1			Lecointre and Le Guyader (2016)
862	ANGIO10	Trichopus zeylanicus	Eukaryota	Plant	Streptophyta / Embryophyta / Angiospermae	Dioscoreales		ME-s	TE + HY	0	1	1	0			Lateral	0.4	-1			Lecointre and Le Guyader (2016)
863	ANGIO11	Dioscorea pyrenaica	Eukaryota	Plant	Streptophyta / Embryophyta / Angiospermae	Dioscoreales		ME-s	TE + HY	0	1	1	0			Lateral	0.2	-1			Lecointre and Le Guyader (2016)
864	ANGIO12	Allium roseum	Eukaryota	Plant	Streptophyta / Embryophyta / Angiospermae	Asparagales		ME-s	TE + HY	0	1	1	0			Lateral	0.2	-1			Lecointre and Le Guyader (2016)
865	ANGIO13	Convallaria majalis	Eukaryota	Plant	Streptophyta / Embryophyta / Angiospermae	Asparagales		ME-s	TE + HY	0	1	1	0			Lateral	0.2	-1			Lecointre and Le Guyader (2016)
866	ANGIO14	Hyacinthus orientalis	Eukaryota	Plant	Streptophyta / Embryophyta / Angiospermae	Asparagales		ME-s	TE + HY	0	1	1	0			Lateral	0.3	-1			Lecointre and Le Guyader (2016)
867	ANGIO15	Sternbergia lutea	Eukaryota	Plant	Streptophyta / Embryophyta / Angiospermae	Asparagales		ME-s	TE + HY	0	1	1	0			Lateral	0.25	-1			Lecointre and Le Guyader (2016)
868	ANGIO16	Trachycarpus nanus	Eukaryota	Plant	Streptophyta / Embryophyta / Angiospermae	Arecales		ME-s	TE + HY	0	1	1	0			Lateral	0.3	-1			Lecointre and Le Guyader (2016)
869	ANGIO16b	Archontophoenix	Eukaryota	Plant	Streptophyta / Embryophyta / Angiospermae	Arecales		ME-s	TE + HY	0	1	1	0			Lateral	30	1		Website	cutout-trees.com/ + roots(dreamstime.com/illustration/roots-root-system-trees)
870	ANGIO16c	Washingtonia robusta	Eukaryota	Plant	Streptophyta / Embryophyta / Angiospermae	Arecales		ME-s	TE + HY	0	1	1	0			Lateral	13	1		Website	cutout-trees.com/ + roots(dreamstime.com/illustration/roots-root-system-trees)
871	ANGIO17	Phoenix dactylifera	Eukaryota	Plant	Streptophyta / Embryophyta / Angiospermae	Arecales		ME-s	TE + HY	0	1	1	0			Lateral	30	1			Chao, C.T. & Krueger, R.R. (2007) The date palm (Phoenix dactylifera L.): Overview of biology, uses, and cultivation. HortScience 42 (5), 1077-1082
872	ANGIO18	Cyperus laevigatus	Eukaryota	Plant	Streptophyta / Embryophyta / Angiospermae	Poales		ME-s	TE + HY	0	1	1	0			Lateral	0.6	-1			Lecointre and Le Guyader (2016)
873	ANGIO19	Xyris indica	Eukaryota	Plant	Streptophyta / Embryophyta / Angiospermae	Poales		ME-s	TE + HY	0	1	1	0			Lateral	0.6	-1			Lecointre and Le Guyader (2016)
874	ANGIO20	Cynosurus cristatus	Eukaryota	Plant	Streptophyta / Embryophyta / Angiospermae	Poales		ME-s	TE + HY	0	1	1	0			Lateral	0.8	-1		Website	https://commons.wikimedia.org/wiki/File:Cynosurus_cristatus.jpg
875	ANGIO21	Poa pratensis	Eukaryota	Plant	Streptophyta / Embryophyta / Angiospermae	Poales		ME-s	TE + HY	0	1	1	0			Lateral	0.4	-1		Website	https://wisflora.herbarium.wisc.edu/collections/individual/index.php?occid=620619
876	ANGIO22	Circaeaster agrestis	Eukaryota	Plant	Streptophyta / Embryophyta / Angiospermae	Ranunculales		ME-s	TE + HY	0	1	1	0			Lateral	0.1	-1			Lecointre and Le Guyader (2016)
877	ANGIO23	Cynomorium coccineum	Eukaryota	Plant	Streptophyta / Embryophyta / Angiospermae	Saxigragales		ME-s	TE + HY	0	1	1	0			Lateral	0.3	-1			Lecointre and Le Guyader (2016)
878	ANGIO24	Saxifraga rotundifolia	Eukaryota	Plant	Streptophyta / Embryophyta / Angiospermae	Saxigragales		ME-s	TE + HY	0	1	1	0			Lateral	0.3	-1			Lecointre and Le Guyader (2016)
879	ANGIO25	Drosera rotundifolia	Eukaryota	Plant	Streptophyta / Embryophyta / Angiospermae	Caryophyllales		ME-s	TE + HY	0	1	1	0			Lateral	0.15	-1			Lecointre and Le Guyader (2016)
880	ANGIO26	Amaranthus retroflexus	Eukaryota	Plant	Streptophyta / Embryophyta / Angiospermae	Caryophyllales		ME-s	TE + HY	0	1	1	0			Lateral	0.9	-1			Lecointre and Le Guyader (2016)
881	ANGIO27	Armeria maritima	Eukaryota	Plant	Streptophyta / Embryophyta / Angiospermae	Caryophyllales		ME-s	TE + HY	0	1	1	0			Lateral	0.15	-1			Lecointre and Le Guyader (2016)
882	ANGIO28	Rumex acetosella	Eukaryota	Plant	Streptophyta / Embryophyta / Angiospermae	Caryophyllales		ME-s	TE + HY	0	1	1	0			Lateral	0.5	-1			Lecointre and Le Guyader (2016)
883	ANGIO29	Portulaca oleracea	Eukaryota	Plant	Streptophyta / Embryophyta / Angiospermae	Caryophyllales		ME-s	TE + HY	0	1	1	0			Lateral	0.1	-1		Website	https://www.plant-images.de/img/8gj6un?l=en
884	ANGIO30	Atriplex hastata	Eukaryota	Plant	Streptophyta / Embryophyta / Angiospermae	Caryophyllales		ME-s	TE + HY	0	1	1	0			Lateral	0.6	-1		Website	https://fr.wikipedia.org/wiki/Atriplex_hastata#/media/Fichier:Atriplex_hastata_var._salina_%E2%80%94_Flora_Batava_%E2%80%94_Volume_v18.jpg
885	ANGIO31	Cereus jamacaru	Eukaryota	Plant	Streptophyta / Embryophyta / Angiospermae	Caryophyllales		ME-s	TE + HY	0	1	1	0			Lateral	5	0			Abud et al. (2013)
886	ANGIO32	Echinocactus grusonii	Eukaryota	Plant	Streptophyta / Embryophyta / Angiospermae	Caryophyllales		ME-s	TE + HY	0	1	1	0			Lateral	0.4	-1	modified perspective	Website	https://blackgold.bz/tag/echinocactus-grusonii/
887	ANGIO33	Lophophora williamsii	Eukaryota	Plant	Streptophyta / Embryophyta / Angiospermae	Caryophyllales		ME-s	TE + HY	0	1	1	0			Lateral	0.1	-1		Website	http://www.ee.em-net.ne.jp/~takada0408/root013.html
888	ANGIO34	Epilobium duriaei	Eukaryota	Plant	Streptophyta / Embryophyta / Angiospermae	Myrtales		ME-s	TE + HY	0	1	1	0			Lateral	0.4	-1			Lecointre and Le Guyader (2016)
889	ANGIO35	Reseda jacquinii	Eukaryota	Plant	Streptophyta / Embryophyta / Angiospermae	Brassicales		ME-s	TE + HY	0	1	1	0			Lateral	0.4	-1			Lecointre and Le Guyader (2016)
890	ANGIO36	Stackhousia monogyna	Eukaryota	Plant	Streptophyta / Embryophyta / Angiospermae	Celastrales		ME-s	TE + HY	0	1	1	0			Lateral	0.7	-1			Lecointre and Le Guyader (2016)
891	ANGIO37	Parnassia palustris	Eukaryota	Plant	Streptophyta / Embryophyta / Angiospermae	Celastrales		ME-s	TE + HY	0	1	1	0			Lateral	0.2	-1			Lecointre and Le Guyader (2016)
892	ANGIO38	Oxalis acetosella	Eukaryota	Plant	Streptophyta / Embryophyta / Angiospermae	Oxalidales		ME-s	TE + HY	0	1	1	0			Lateral	0.08	-2		Website	https://www.i-flora.com/en/fact-sheets/search-for-species/art/show/oxalis-acetosella-1.html
893	ANGIO39	Hydrostachys distichophylla	Eukaryota	Plant	Streptophyta / Embryophyta / Angiospermae	Cornales		ME-s	TE + HY	0	1	1	0			Lateral	0.5	-1			Lecointre and Le Guyader (2016)
894	ANGIO40	Primula officinalis	Eukaryota	Plant	Streptophyta / Embryophyta / Angiospermae	Ericales		ME-s	TE + HY	0	1	1	0			Lateral	0.3	-1			Lecointre and Le Guyader (2016)
895	ANGIO41	Icacina oliviformis	Eukaryota	Plant	Streptophyta / Embryophyta / Angiospermae	Icacinales		ME-s	TE + HY	0	1	1	0			Lateral	1	0			Lecointre and Le Guyader (2016)
896	ANGIO42	Vinca minor	Eukaryota	Plant	Streptophyta / Embryophyta / Angiospermae	Gentianales		ME-s	TE + HY	0	1	1	0			Lateral	0.3	-1			Lecointre and Le Guyader (2016)
897	ANGIO43	Utricularia vulgaris	Eukaryota	Plant	Streptophyta / Embryophyta / Angiospermae	Lamiales		ME-s	TE + HY	0	1	1	0			Lateral	1.5	0			Lecointre and Le Guyader (2016)
898	ANGIO44	Anthemis cotula	Eukaryota	Plant	Streptophyta / Embryophyta / Angiospermae	Asterales		ME-s	TE + HY	0	1	1	0			Lateral	0.3	-1		Website	https://fr.wikipedia.org/wiki/Anth%C3%A9mis_f%C3%A9tide#/media/Fichier:Anthemis_cotula_-_K%C3%B6hler%E2%80%93s_Medizinal-Pflanzen-160.jpg
899	ANGIO45	Achillea millefolium	Eukaryota	Plant	Streptophyta / Embryophyta / Angiospermae	Asterales		ME-s	TE + HY	0	1	1	0			Lateral	0.65	-1		Website	https://fr.wikipedia.org/wiki/Achill%C3%A9e_millefeuille#/media/Fichier:Achillea_millefolium_-_K%C3%B6hler%E2%80%93s_Medizinal-Pflanzen-149.jpg
900	ANGIO46	Tussilago farfara	Eukaryota	Plant	Streptophyta / Embryophyta / Angiospermae	Asterales		ME-s	TE + HY	0	1	1	0			Lateral	1.5	0		Website	https://www.dreamstime.com/collection-coltsfoot-tussilago-farfara-isolated-white-background-plant-belongs-to-asteraceae-family-blooms-image107848211
901	ANGIO47	Solidago missouriensis	Eukaryota	Plant	Streptophyta / Embryophyta / Angiospermae	Asterales		ME-s	TE + HY	0	1	1	0			Lateral	3.2	0	Composite drawing	Website	https://wisflora.herbarium.wisc.edu/taxa/index.php?taxon=5088 + roots (https://www.oakgov.com/water/resources/education/Documents/EnvEducation/native_plant_root_system_schematic.pdf)
902	ANGIO48	Silphium laciniatum	Eukaryota	Plant	Streptophyta / Embryophyta / Angiospermae	Asterales		ME-s	TE + HY	0	1	1	0			Lateral	6.7	0	Composite drawing	Website	https://wisflora.herbarium.wisc.edu/taxa/index.php?taxon=13326 + roots (https://www.nationalgeographic.com/photography/proof/2015/10/15/digging-deep-reveals-the-intricate-world-of-roots/#/Compass-Plant.jpg)
903	ANGIO49	Aster ericoides	Eukaryota	Plant	Streptophyta / Embryophyta / Angiospermae	Asterales		ME-s	TE + HY	0	1	1	0			Lateral	2.75	0	Composite drawing	Website	https://wisflora.herbarium.wisc.edu/taxa/index.php?taxauthid=1&taxon=2663&cl=39 + roots (https://www.oakgov.com/water/resources/education/Documents/EnvEducation/native_plant_root_system_schematic.pdf)
904	ANGIO50	Liatris cylindracea	Eukaryota	Plant	Streptophyta / Embryophyta / Angiospermae	Asterales		ME-s	TE + HY	0	1	1	0			Lateral	4.9	0	Composite drawing	Website	https://wisflora.herbarium.wisc.edu/taxa/index.php?taxon=4059 + roots (https://www.oakgov.com/water/resources/education/Documents/EnvEducation/native_plant_root_system_schematic.pdf)
905	ANGIO50b	Bellis perennis	Eukaryota	Plant	Streptophyta / Embryophyta / Angiospermae	Asterales		ME-s	TE + HY	0	1	1	0			Lateral	0.16	-1		Website	Neuchatel Herbarium Projet (https://upload.wikimedia.org/wikipedia/commons/8/8d/Neuch%C3%A2tel_Herbarium_-_Bellis_perennis_-_NEU000088841.jpg)
906	ANGIO51	Scandix pecten-veneris	Eukaryota	Plant	Streptophyta / Embryophyta / Angiospermae	Apiales		ME-s	TE + HY	0	1	1	0			Lateral	0.2	-1			Thomé, O.W. (1885) Flora von Deutschland, Österreich und der Schweiz. Gera, Germany
907	ANGIO52	Cannabis sativa	Eukaryota	Plant	Streptophyta / Embryophyta / Angiospermae	Rosales		ME-s	TE + HY	0	1	1	0			Lateral	3	0			Bona et al. (2007)
908	ANGIO53	Fragaria vesca	Eukaryota	Plant	Streptophyta / Embryophyta / Angiospermae	Rosales		ME-s	TE + HY	0	1	1	0			Lateral	0.5	-1		Website	https://www.dreamstime.com/wild-strawberry-root-wild-strawberry-root-isolated-white-background-image104899205
909	ANGIO54	Euphorbia helioscopia	Eukaryota	Plant	Streptophyta / Embryophyta / Angiospermae	Malpighiales		ME-s	TE + HY	0	1	1	0			Lateral	0.3	-1		Website	https://fr.wikipedia.org/wiki/Euphorbia_helioscopia
910	ANGIO55	Rafflesia arnoldii	Eukaryota	Plant	Streptophyta / Embryophyta / Angiospermae	Malpighiales		ME-s	TE	0	1	0	0			Lateral	1	0			Wicaksono et al. (2016)
911	ANGIO56	Plantago lanceolata	Eukaryota	Plant	Streptophyta / Embryophyta / Angiospermae	Plantaginales		ME-s	TE + HY	0	1	1	0			Lateral	0.5	-1		Website	http://herbierduquebec.gouv.qc.ca/plante/plantain-lanceole#&gid=3&pid=1
912	ANGIO56b	Plantago media	Eukaryota	Plant	Streptophyta / Embryophyta / Angiospermae	Plantaginales		ME-s	TE + HY	0	1	1	0			Lateral	0.5	-1		Website	Neuchatel Herbarium Projet (https://commons.wikimedia.org/wiki/File:Neuch%C3%A2tel_Herbarium_-_Plantago_media_-_NEU000101030.jpg)
913	ANGIO57	Adannosia grandidieri	Eukaryota	Plant	Streptophyta / Embryophyta / Angiospermae	Malvales		ME-s	TE + HY	0	1	1	0			Lateral	30	1	Composite drawing	Website	https://blog.nuestroclima.com/el-atardecer-de-los-baobabs-en-madagascar/ + roots (Luedeling et al. 2016)
914	ANGIO58	Tilia tomentosa	Eukaryota	Plant	Streptophyta / Embryophyta / Angiospermae	Malogniopsida		ME-s	TE + HY	0	1	1	0			Lateral	4	0	Composite drawing	Website	https://www.cutout-trees.com/products/tilia-tomentosa + roots(dreamstime.com/illustration/roots-root-system-trees)
915	ANGIO59	Robinia pseudoacacia	Eukaryota	Plant	Streptophyta / Embryophyta / Angiospermae	Fabales		ME-s	TE + HY	0	1	1	0			Lateral	20	1	Composite drawing	Website	https://www.cutout-trees.com/products/robinia-pseudoacacia-ii?_pos=2&_psq=Robinia+pseudoacacia&_ss=e&_v=1.0 + roots(dreamstime.com/illustration/roots-root-system-trees)
916	ANGIO60	Amorpha canescens	Eukaryota	Plant	Streptophyta / Embryophyta / Angiospermae	Fabales		ME-s	TE + HY	0	1	1	0			Lateral	5	0	Composite drawing	Website	https://wisflora.herbarium.wisc.edu/taxa/index.php?taxon=2514 + roots (https://www.oakgov.com/water/resources/education/Documents/EnvEducation/native_plant_root_system_schematic.pdf)
917	ANGIO61	Agave americana	Eukaryota	Plant	Streptophyta / Embryophyta / Angiospermae	Liliales		ME-s	TE + HY	0	1	1	0			Lateral	8	0	Composite drawing	Website	https://fredericbec.artstation.com/projects/Pyey1
918	ANGIO62	Betula pendula	Eukaryota	Plant	Streptophyta / Embryophyta / Angiospermae	Fagales		ME-s	TE + HY	0	1	1	0			Lateral	25	1	Composite drawing	Website	https://www.cutout-trees.com/products/betula-pendula-two-trees?_pos=1&_sid=bd0eb7474&_ss=r + roots(dreamstime.com/illustration/roots-root-system-trees)
919	ANGIO63	Quercus robur	Eukaryota	Plant	Streptophyta / Embryophyta / Angiospermae	Fagales		ME-s	TE + HY	0	1	1	0			Lateral	40	1	Composite drawing	Website	https://www.cutout-trees.com/products/quercus-robur-fastigiata?_pos=1&_psq=Quercus+robur&_ss=e&_v=1.0 + roots(dreamstime.com/illustration/roots-root-system-trees)
920	ANGIO64	Quercus suber	Eukaryota	Plant	Streptophyta / Embryophyta / Angiospermae	Fagales		ME-s	TE + HY	0	1	1	0			Lateral	35	1	Composite drawing	Website	https://www.cutout-trees.com/products/quercus-suber-i?_pos=1&_sid=b79d12df0&_ss=r + roots(dreamstime.com/illustration/roots-root-system-trees)
921	ANGIO65	Plumeria rubra (young)	Eukaryota	Plant	Streptophyta / Embryophyta / Angiospermae	Gentianales		ME-s	TE + HY	0	1	1	0			Lateral	5	0		Website	https://fredericbec.artstation.com/projects/OyrL6K
922	ANGIO66	Koelreuteria paniculata	Eukaryota	Plant	Streptophyta / Embryophyta / Angiospermae	Sapindales		ME-s	TE + HY	0	1	1	0			Lateral	10	1	Composite drawing	Website	https://www.pngegg.com/en/png-ybhod
923	ANGIO67	Populus nigra	Eukaryota	Plant	Streptophyta / Embryophyta / Angiospermae	Salicales		ME-s	TE + HY	0	1	1	0			Lateral	25	1	Composite drawing	Website	https://www.cutout-trees.com/products/black-poplar?variant=28054521873 + roots(dreamstime.com/illustration/roots-root-system-trees)
924	ANGIO67b	Populus nigra b (without leaves)	Eukaryota	Plant	Streptophyta / Embryophyta / Angiospermae	Salicales		ME-s	TE + HY	0	1	1	0			Lateral	25	1	Composite drawing	Website	https://www.cutout-trees.com/products/populus-nigra-winter-ii?variant=15685814353963 + roots(dreamstime.com/illustration/roots-root-system-trees)
925	ANGIO68	Raphanus sativus	Eukaryota	Plant	Streptophyta / Embryophyta / Angiospermae	Capparales		ME-s	TE + HY	0	1	1	0			Lateral	0.3	-1			Personal drawing
926	ANGIO69	Rhizophora mangle	Eukaryota	Plant	Streptophyta / Embryophyta / Angiospermae	Rhizophorales		ME-s	TE + HY	0	1	1	0			Lateral	6	0		Website	https://hunterae.com/motion-graphics/red-mangrove-long-roots-silhouette-of-tree-small-download-15361353-videohive/
927	ANGIO70	Solanum tuberosum	Eukaryota	Plant	Streptophyta / Embryophyta / Angiospermae	Solanales		ME-s	TE + HY	0	1	1	0			Lateral	1	0		Website	https://inspection.canada.ca/protection-des-vegetaux/pommes-de-terre/documents-d-orientation/pi-005/chapitre-3/fra/1381190037846/1381190038643
928	ANGIO71	Viscum album	Eukaryota	Plant	Streptophyta / Embryophyta / Angiospermae	Santalales		ME-s	TE + EB	0	1	0	1	plant parasite		Lateral	0.2	-1		Website	https://fr.depositphotos.com/60923365/stock-photo-viscum-album-on-the-tree.html
929	ANGIO72	Aloe vera (young)	Eukaryota	Plant	Streptophyta / Embryophyta / Angiospermae	Liliales		ME-s	TE + HY	0	1	1	0			Lateral	0.5	-1	composite drawing		Personal drawing
930	ANGIO73	Sciaphila albescens	Eukaryota	Plant	Streptophyta / Embryophyta / Angiospermae	Pandanales		ME-s	TE + HY	0	1	1	0			Lateral	0.3	-1			Merckx et al. (2013)
931	ANGIO73b	Andruris australasica	Eukaryota	Plant	Streptophyta / Embryophyta / Angiospermae	Pandanales		ME-s	TE + HY	0	1	1	0			Lateral	0.23	-1			Merckx et al. (2013)
932	ANGIO73c	Soridium spruceanum	Eukaryota	Plant	Streptophyta / Embryophyta / Angiospermae	Pandanales		ME-s	TE + HY	0	1	1	0			Lateral	0.22	-1			Merckx et al. (2013)
933	ANGIO74	Sorghastrum nutans	Eukaryota	Plant	Streptophyta / Embryophyta / Angiospermae	Cyperales		ME-s	TE + HY	0	1	1	0			Lateral	4.875	0	Composite drawing	Website	https://wisflora.herbarium.wisc.edu/taxa/index.php?taxon=5111 + roots (https://www.oakgov.com/water/resources/education/Documents/EnvEducation/native_plant_root_system_schematic.pdf)
934	ANGIO75	Acer campestre	Eukaryota	Plant	Streptophyta / Embryophyta / Angiospermae	Sapindales		ME-s	TE + HY	0	1	1	0			Lateral	13	1	Composite drawing	Website	https://www.cutout-trees.com/products/acer-campestre?variant=37338639121 + roots(dreamstime.com/illustration/roots-root-system-trees)
935	ANGIO76	Celtis australis	Eukaryota	Plant	Streptophyta / Embryophyta / Angiospermae	Urticales		ME-s	TE + HY	0	1	1	0			Lateral	33	1	Composite drawing	Website	https://www.cutout-trees.com/products/celtis-australis?variant=11764217905195 + roots (dreamstime.com/illustration/roots-root-system-trees)
936	ANGIO76b	Celtis australis b (without leaves)	Eukaryota	Plant	Streptophyta / Embryophyta / Angiospermae	Urticales		ME-s	TE + HY	0	1	1	0			Lateral	33	1	Composite drawing	Website	https://www.cutout-trees.com/products/celtis-australis-winter?variant=15671205396523 + roots (dreamstime.com/illustration/roots-root-system-trees)
937	ANGIO80	Eucalyptus globulus	Eukaryota	Plant	Streptophyta / Embryophyta / Angiospermae	Myrtales		ME-s	TE + HY	0	1	1	0			Lateral	58	1	Composite drawing	Website	https://www.cutout-trees.com/products/eucalyptus-globulus-ii?variant=15150093697067 + roots (dreamstime.com/illustration/roots-root-system-trees)
938	ANGIO81	Fraxinus excelsior	Eukaryota	Plant	Streptophyta / Embryophyta / Angiospermae	Scrophulariales		ME-s	TE + HY	0	1	1	0			Lateral	43	1	Composite drawing	Website	https://www.cutout-trees.com/products/fraxinus-excelsior?variant=37331898321 + roots (dreamstime.com/illustration/roots-root-system-trees)
939	ANGIO83	Olea europaea	Eukaryota	Plant	Streptophyta / Embryophyta / Angiospermae	Lamiales		ME-s	TE + HY	0	1	1	0			Lateral	18	1	Composite drawing	Website	https://www.cutout-trees.com/products/olea-europaea-vi?variant=14927321890859 + roots(dreamstime.com/illustration/roots-root-system-trees)
940	ANGIO85	Platanus occidentalis	Eukaryota	Plant	Streptophyta / Embryophyta / Angiospermae	Hamamelidales		ME-s	TE + HY	0	1	1	0			Lateral	55	1	Composite drawing	Website	https://www.cutout-trees.com/products/platanus-occidentalis-autumn-ii?variant=15237765660715 + roots(dreamstime.com/illustration/roots-root-system-trees)
941	ANGIO86	Platanus occidentalis b (without leaves)	Eukaryota	Plant	Streptophyta / Embryophyta / Angiospermae	Hamamelidales		ME-s	TE + HY	0	1	1	0			Lateral	55	1	Composite drawing	Website	https://www.cutout-trees.com/products/platanus-occidentalis-group-winter?variant=5879547133990 + roots(dreamstime.com/illustration/roots-root-system-trees)
942	ANGIO87	Cordyline australis	Eukaryota	Plant	Streptophyta / Embryophyta / Angiospermae	Liliales		ME-s	TE + HY	0	1	1	0			Lateral	8	0	Composite drawing	Website	https://upload.wikimedia.org/wikipedia/commons/2/25/Cordyline_australis_t%C4%ABt%C4%AB%2C_Cabbage_tree%2C_ti_kouka_on_Great_Barrier_Island%2C_hand_drawing_Axel_Aucouturier.jpg
943	ANGIO88	Hyophorbe lagenicaulis	Eukaryota	Plant	Streptophyta / Embryophyta / Angiospermae	Arecales		ME-s	TE + HY	0	1	1	0			Lateral	5	0	Composite drawing	Website	https://fredericbec.artstation.com/projects/ybv5Z3
944	ANGIO89	Yucca brevifolia	Eukaryota	Plant	Streptophyta / Embryophyta / Angiospermae	Liliales		ME-s	TE + HY	0	1	1	0			Lateral	10	1	Composite drawing	Website	https://fredericbec.artstation.com/projects/aRPW40
																MEAN	1.76355	-2.52013
																MEDIAN	0.03	-2
																MAX	115	2
																MIN	2.3e-07	-7

## Sheet: Fractal parameters
		Note: Corrected DSI and DSK values are given by:	FRACTAL PARAMETERS OF LIVING SHAPES
		DCORRECTED = 0.4565 x DMEASURED1.8027 + 0.55436	Measured fractal parameters				Corrected fractal parameters				Standardized LIFE data (St. Dev. = 1)						St. Dev. of parameters (120 iterations)
	Shape code	Species (+ specific parts)	DSI	DSK	LSI	LSK	DSI	DSK	LSI	LSK	s-DSI	s-DSK	s-LSI	s-LSK			DSI	DSK	LSI	LSK
1	A3	Korarchaeum cryptofilum	1.6339	0.9761	0.3855	0.2048	1.66053	0.991381	0.3855	0.2048	8.77092	4.09264	0.985098	1.09138			0.1116	0.149111	0.016	0.102791
2	A7-1	Nitrososphaera viennensis	1.8909	0.9938	0.1267	0.2718	1.99379	1.00577	0.1267	0.2718	10.5312	4.15204	0.323766	1.44842			0.0094	0.0120204	0.0107	0.0751241
3	A7-2	Cenarchaeum symbiosum	1.8329	1.0306	0.2003	0.3206	1.91518	1.03635	0.2003	0.3206	10.116	4.27828	0.511842	1.70847			0.0219	0.0340575	0.0156	0.0478504
4	A9-1	Thermofilum pendens	1.5909	0.9756	0.4164	0.2053	1.60861	0.990977	0.4164	0.2053	8.49666	4.09097	1.06406	1.09404			0.1012	0.12974	0.012	0.0917423
5	A9-2	Caldivirga maquilingensis	1.7024	0.9765	0.3365	0.2042	1.74553	0.991704	0.3365	0.2042	9.21991	4.09397	0.859885	1.08818			0.0925	0.132695	0.031	0.00502151
6	A9-3	Pyrobaculum calidifontis	1.7639	0.9811	0.2784	0.2205	1.82423	0.995425	0.2784	0.2205	9.63558	4.10933	0.711417	1.17504			0.0641	0.10028	0.0135	0.100548
7	A9-4	Thermoproteus tenax	1.6475	0.9822	0.3838	0.2258	1.67718	0.996317	0.3838	0.2258	8.85888	4.11301	0.980754	1.20329			0.0872	0.123431	0.011	0.0901279
8	A9-5	Thermoproteus sp. (antler-shaped)	1.1806	0.9978	0.3977	0.2647	1.17013	1.00905	0.3977	0.2647	6.18064	4.16558	1.01627	1.41058			0.015	0.0738	0.009	0.0708271
9	A10-1	Sulfolobus solfataricus	1.8499	0.992	0.179	0.2508	1.93802	1.0043	0.179	0.2508	10.2366	4.14596	0.457413	1.33651			0.0097	0.0118391	0.0137	0.0785425
10	A10-2	Sulfolobus tengchongensis	1.9033	1.0039	0.1118	0.3053	2.01085	1.01407	0.1118	0.3053	10.6213	4.18632	0.285691	1.62694			0.0077	0.00875637	0.0114	0.03131
11	A10-3	Acidianus convivator	1.9005	0.9888	0.1143	0.2515	2.00699	1.00168	0.1143	0.2515	10.6009	4.13517	0.29208	1.34024			0.0079	0.00907632	0.0182	0.0687632
12	A11-1	Acidilobus saccharovorans	1.5046	1.0774	1.1851	0.374	1.50777	1.07652	1.1851	0.374	7.96401	4.44412	3.02838	1.99304			0.0101	0.0336634	0.01	0.0303338
13	A11-2	Desulfurococcus mobilis	1.5637	1.3243	1.179	0.4429	1.57634	1.3118	1.179	0.4429	8.32621	5.41538	3.01279	2.36021			0.0094	0.028861	0.0138	0.0234612
14	A11-3	Pyrolobus fumarii	1.8882	0.9846	0.1306	0.2344	1.99009	0.998265	0.1306	0.2344	10.5116	4.12106	0.333732	1.24911			0.01	0.0125646	0.0119	0.0776236
15	A11-4	Pyrodictium abyssi (lattice)	1.7711	1.6084	0.2884	0.2729	1.83359	1.6296	0.2884	0.2729	9.68501	6.72736	0.736971	1.45428			0.0124	0.0195953	0.0095	0.0177866
16	A11-5	Desulfurococcus mucosus (lattice)	1.6486	1.4216	0.505	0.5402	1.67854	1.41506	0.505	0.5402	8.86602	5.84168	1.29047	2.87872			0.0105	0.019899	0.0124	0.0166165
17	A11-6	Desulfurococcus mucosus (one cell)	1.8497	1.1969	0.2036	0.3562	1.93775	1.18554	0.2036	0.3562	10.2352	4.89418	0.520275	1.89819			0.0063	0.00828386	0.011	0.0203524
18	A11-7	Pyrodictium occultum	1.8999	1.0633	0.116	0.3134	2.00617	1.06427	0.116	0.3134	10.5966	4.39354	0.296424	1.6701			0.008	0.00922564	0.009	0.0155771
19	A13	Nanoarchaeum equitans	1.8971	0.9632	0.1187	0.2153	2.00231	0.981024	0.1187	0.2153	10.5762	4.04988	0.303323	1.14733			0.0089	0.0103867	0.0262	0.0329203
20	A14-1	Thermococcus chitonophagus	1.5955	1.3825	1.6835	0.4082	1.61411	1.37286	1.6835	0.4082	8.52572	5.66746	4.30198	2.17529			0.0093	0.0316352	0.0224	0.0157003
21	A14-2	Pyrococcus furiosius	1.5784	1.1982	1.1629	0.3454	1.59372	1.18678	1.1629	0.3454	8.41803	4.89929	2.97165	1.84063			0.006	0.0183919	0.0067	0.00933218
22	A15	Methanopyrus kandleri	1.748	0.9762	0.2943	0.2015	1.80367	0.991462	0.2943	0.2015	9.52698	4.09297	0.752048	1.07379			0.0802	0.123228	0.0272	0.108582
23	A16-1	Methanobrevibacter ruminantium	1.8528	0.9741	0.1718	0.2062	1.94193	0.989768	0.1718	0.2062	10.2573	4.08598	0.439014	1.09884			0.0201	0.0310099	0.0234	0.104408
24	A16-2	Methanosphaera stadtmanae	1.9045	0.988	0.1093	0.2558	2.01251	1.00103	0.1093	0.2558	10.6301	4.13248	0.279303	1.36315			0.008	0.00898122	0.0129	0.0666434
25	A16-3	Methanobacterium thermoautotrophicum	1.87	0.9666	0.1527	0.2036	1.96524	0.983743	0.1527	0.2036	10.3804	4.06111	0.390206	1.08498			0.0142	0.0249292	0.0391	0.102445
26	A16-4	Methanobrevibacter smithii	1.8702	0.9744	0.1525	0.2026	1.96551	0.99001	0.1525	0.2026	10.3818	4.08698	0.389695	1.07965			0.0141	0.0194285	0.0271	0.106517
27	A17-1	Methanococcus maripaludis	1.7282	1.5923	0.881	0.3912	1.77828	1.61028	0.881	0.3912	9.39284	6.64759	2.25129	2.0847			0.0083	0.0161018	0.0099	0.0123065
28	A17-2	Methanococcus vannielii	1.6268	1.276	1.0388	0.4964	1.65188	1.26273	1.0388	0.4964	8.72523	5.21281	2.65453	2.64531			0.0076	0.02129	0.0077	0.0130966
29	A17-3	Methanocaldococcus villosus (one cell)	1.7147	1.6383	1.1031	0.7953	1.76109	1.66591	1.1031	0.7953	9.30209	6.87723	2.81884	4.23814			0.0052	0.0117191	0.0056	0.00999427
30	A17-4	Methanocaldococcus villosus (aggregate)	1.6807	1.4429	0.631	0.4358	1.7183	1.43845	0.631	0.4358	9.07607	5.93823	1.61244	2.32237			0.0132	0.0266535	0.0193	0.0253612
31	A18-1	Picrophilus torridus	1.9025	0.9916	0.1124	0.2403	2.00975	1.00397	0.1124	0.2403	10.6155	4.14461	0.287225	1.28056			0.0081	0.00941625	0.0162	0.0400367
32	A18-2	Thermoplasma acidophilum	1.7696	1.0452	0.2961	0.3289	1.83164	1.04873	0.2961	0.3289	9.6747	4.32938	0.756648	1.7527			0.0138	0.0237689	0.0176	0.0147648
33	A18-3	Ferroplasma acidophilum (shape 1)	1.7917	0.988	0.2516	0.2262	1.86054	1.00103	0.2516	0.2262	9.82735	4.13248	0.642933	1.20542			0.0161	0.0252406	0.0109	0.057666
34	A18-4	Ferroplasma acidophilum (shape 2)	1.7179	1.1364	0.4142	0.306	1.76516	1.1292	0.4142	0.306	9.32355	4.66158	1.05844	1.63067			0.0077	0.0126607	0.0093	0.0103425
35	A19-1	Archaeoglobus profundus	1.8674	0.9915	0.1564	0.2543	1.9617	1.00389	0.1564	0.2543	10.3617	4.14427	0.399661	1.35516			0.0098	0.012952	0.0111	0.0448429
36	A19-2	Archaeoglobus veneficus	1.293	1.0182	2.1574	0.2627	1.27983	1.02595	2.1574	0.2627	6.76006	4.23533	5.51297	1.39992			0.0142	0.0549366	0.0132	0.009945
37	A19-3	Ferroglobus placidus	1.5777	0.9839	0.8215	0.231	1.59289	0.997696	0.8215	0.231	8.41364	4.11871	2.09924	1.231			0.06	0.231916	0.0118	0.059436
38	A19-4	Archaeoglobus fulgidus	1.7399	1.4731	0.6018	0.3255	1.79325	1.47209	0.6018	0.3255	9.47196	6.07709	1.53783	1.73459			0.008	0.0139803	0.012	0.0113425
39	A20	Aciduliprofundum boonei	1.8858	0.9821	0.1344	0.2307	1.9868	0.996235	0.1344	0.2307	10.4943	4.11268	0.343443	1.2294			0.0066	0.00839553	0.0156	0.0262763
40	A21-1	Methanolobus tindarius	1.5652	0.9796	0.712	0.2236	1.57811	0.99421	0.712	0.2236	8.33554	4.10431	1.81943	1.19156			0.063	0.198018	0.0171	0.0444066
41	A21-2	Methanosarcina barkeri	1.8928	0.9804	0.1244	0.2474	1.9964	0.994858	0.1244	0.2474	10.545	4.10699	0.317889	1.31839			0.0079	0.0091581	0.0112	0.0419187
42	A21-3	Methanosarcina barkeri	1.9027	0.9811	0.1119	0.2445	2.01003	0.995425	0.1119	0.2445	10.6169	4.10933	0.285947	1.30294			0.0082	0.00922932	0.0157	0.0320479
43	A21-4	Methanolobus vulcani	1.8453	1.1065	0.1901	0.282	1.93182	1.10222	0.1901	0.282	10.2039	4.55022	0.485777	1.50277			0.0075	0.00973516	0.0106	0.0149124
44	A21-5	Methanolobus vulcani	1.8987	0.9685	0.1164	0.2262	2.00451	0.985266	0.1164	0.2262	10.5878	4.06739	0.297446	1.20542			0.0086	0.0101268	0.0216	0.063637
45	A21-6	Methanosaeta concilii	1.782	0.9738	0.2584	0.2053	1.84782	0.989526	0.2584	0.2053	9.76016	4.08498	0.66031	1.09404			0.0644	0.100605	0.0214	0.107436
46	A21-7	Methanosaeta concilii	1.4125	0.9793	0.4264	0.2107	1.40516	0.993967	0.4264	0.2107	7.42202	4.10331	1.08961	1.12282			0.0908	0.0510034	0.0117	0.0580122
47	A22-1	Methanocella conradii	1.6047	0.972	0.6169	0.2056	1.62515	0.988077	0.6169	0.2056	8.58404	4.079	1.57641	1.09564			0.1076	0.268771	0.0246	0.0981763
48	A22-2	Methanocella paludicola	1.7838	0.9727	0.2536	0.1999	1.85017	0.988641	0.2536	0.1999	9.77261	4.08132	0.648044	1.06526			0.0617	0.0976031	0.0302	0.108985
49	A23-1	Methanofollis formosanus	1.8921	0.9617	0.1253	0.2036	1.99544	0.979827	0.1253	0.2036	10.5399	4.04494	0.320189	1.08498			0.0088	0.0105838	0.0405	0.0786353
50	A23-2	Methanoplanus petrolearius	1.8481	0.9795	0.1793	0.204	1.93559	0.994129	0.1793	0.204	10.2238	4.10398	0.458179	1.08711			0.0235	0.0370088	0.0176	0.09867
51	A24-1	Halococcus morrhuae	1.8894	0.9914	0.1289	0.2321	1.99173	1.00381	0.1289	0.2321	10.5203	4.14393	0.329388	1.23686			0.009	0.0106444	0.0187	0.0648529
52	A24-2	Haloferax sufurifontis	1.8449	0.9921	0.1822	0.24	1.93128	1.00438	0.1822	0.24	10.201	4.1463	0.46559	1.27896			0.0283	0.0443649	0.0153	0.0876065
53	A24-3	Natronobacterium gregoryi	1.8656	0.9793	0.1578	0.2117	1.95926	0.993967	0.1578	0.2117	10.3488	4.10331	0.403239	1.12815			0.0163	0.0238091	0.0164	0.0955986
54	B0-1	Pelagibacter ubique (shape 1)	1.8577	0.9774	0.1689	0.2167	1.94855	0.992431	0.1689	0.2167	10.2923	4.09697	0.431603	1.15479			0.0105	0.0123165	0.013	0.0244868
55	B0-2	Pelagibacter ubique (shape 2)	1.8825	0.9645	0.138	0.2027	1.98229	0.982063	0.138	0.2027	10.4704	4.05417	0.352642	1.08019			0.011	0.0137486	0.0526	0.102031
56	B0-3	Mycoplasma genitalium	1.846	0.9781	0.1819	0.2123	1.93276	0.992996	0.1819	0.2123	10.2089	4.09931	0.464823	1.13134			0.0141	0.02024	0.0122	0.0871513
57	B0-4	Ultra-small bacteria 1	1.8957	1.0153	0.1224	0.2716	2.00039	1.02353	0.1224	0.2716	10.566	4.22535	0.312778	1.44735			0.0088	0.0101552	0.072	0.0740309
58	B0-5	Ultra-small bacteria 2	1.874	0.9803	0.1495	0.2129	1.97068	0.994777	0.1495	0.2129	10.4091	4.10665	0.382029	1.13454			0.0105	0.0140151	0.0533	0.0863866
59	B0-6	Ultra-small bacteria 3	1.7773	1.3083	0.4616	0.3101	1.84167	1.29538	0.4616	0.3101	9.72771	5.3476	1.17956	1.65252			0.0056	0.00895466	0.0152	0.0183497
60	B3-1	Bdellovibrio bacteriovorus	1.4064	1.0008	0.9183	0.2606	1.39854	1.01152	0.9183	0.2606	7.3871	4.17577	2.3466	1.38873			0.0915	0.23152	0.014	0.0320866
61	B3-2	Desulfuromonas acetoxidans	1.4346	0.9895	1.3239	0.2322	1.4293	1.00226	1.3239	0.2322	7.54957	4.13753	3.38307	1.23739			0.0535	0.32864	0.0132	0.018754
62	B3-3	Stigmatella aurantiaca (rosette)	1.7998	1.1219	0.2456	0.3186	1.8712	1.11605	0.2456	0.3186	9.88368	4.60728	0.627601	1.69782			0.0076	0.0111094	0.0102	0.0169386
63	B3-4	Stigmatella aurantiaca (cell)	1.8407	0.9859	0.1902	0.2295	1.92564	0.999322	0.1902	0.2295	10.1712	4.12542	0.486033	1.223			0.015	0.0216212	0.0162	0.0683924
64	B4	Helicobacter rodentium	1.3281	0.9805	1.3776	0.2169	1.31572	0.994939	1.3776	0.2169	6.94962	4.10732	3.52029	1.15586			0.1026	0.525425	0.0233	0.049374
65	B5	Mariprofundus ferrooxydans	1.813	0.9761	0.2229	0.2234	1.88866	0.991381	0.2229	0.2234	9.97591	4.09264	0.569594	1.1905			0.0181	0.0266069	0.0129	0.0246297
66	B6-1	Brevundimonas bacteroides = Caulobacter	1.5235	0.9791	0.5521	0.2189	1.52946	0.993805	0.5521	0.2189	8.07862	4.10264	1.41082	1.16652			0.0777	0.133408	0.0104	0.0430828
67	B6-2	Brevundimonas bacteroides = Caulobacter (rosette)	1.6256	1.1448	0.4264	0.3662	1.65042	1.13688	0.4264	0.3662	8.71752	4.6933	1.08961	1.95147			0.018	0.0316923	0.0116	0.043814
68	B6-3	Hyphomicrobium facile	1.6409	1.0138	0.5137	0.2452	1.66909	1.02228	0.5137	0.2452	8.81612	4.22019	1.3127	1.30667			0.0437	0.10551	0.0195	0.0494952
69	B6-4	Caulobacter crescentus = vibrioides	1.4032	0.9804	0.7394	0.2148	1.39508	0.994858	0.7394	0.2148	7.36883	4.10699	1.88945	1.14467			0.0902	0.204823	0.0145	0.0489515
70	B6-5	Rhizobium leguminosarum	1.4721	1.0601	1.1391	0.2713	1.47096	1.06151	1.1391	0.2713	7.76962	4.38213	2.91083	1.44575			0.053	0.286031	0.0251	0.0315132
71	B7-1	Nitrosomonas europaea	1.8417	0.9749	0.1853	0.204	1.92698	0.990413	0.1853	0.204	10.1783	4.08864	0.473512	1.08711			0.0345	0.0536263	0.018	0.099384
72	B7-2	Spirillum volutans	1.5147	1.2882	0.6437	0.73	1.51933	1.27498	0.6437	0.73	8.02512	5.2634	1.6449	3.89016			0.0226	0.0242286	0.0145	0.0738613
73	B8-1	Photobacterium phosphoreum	1.4918	1.1885	1.4384	0.4116	1.49319	1.17758	1.4384	0.4116	7.88705	4.86131	3.67566	2.19341			0.0397	0.247888	0.0136	0.0808988
74	B8-2	Thiothrix nivea (branch)	1.4275	1.1374	0.566	0.4508	1.42151	1.13011	0.566	0.4508	7.50842	4.66535	1.44634	2.40231			0.0085	0.0177941	0.0115	0.0202865
75	B8-3	Thiothrix nivea (cell)	1.8988	0.9815	0.1168	0.243	2.00465	0.995749	0.1168	0.243	10.5886	4.11067	0.298468	1.29494			0.0089	0.0101122	0.0185	0.074028
76	B8-4	Chromatium okenii	1.6741	0.9742	0.4732	0.2177	1.71008	0.989849	0.4732	0.2177	9.03262	4.08631	1.20921	1.16012			0.0511	0.120691	0.015	0.0383247
77	B8-5	Thiomicrospira pelophila	1.485	0.9798	0.834	0.2202	1.48549	0.994372	0.834	0.2202	7.84637	4.10498	2.13119	1.17344			0.0871	0.234595	0.0123	0.0522444
78	B10	Gimesia maris = Planctomyces	1.629	1.5422	1.5104	0.5675	1.65456	1.55115	1.5104	0.5675	8.73937	6.40347	3.85964	3.0242			0.0077	0.0209641	0.0085	0.0173411
79	B11	Verrucomicrobium spinosum	1.7625	1.027	0.2919	0.3178	1.82241	1.03332	0.2919	0.3178	9.62598	4.26577	0.745915	1.69355			0.0221	0.037004	0.0165	0.0532018
80	B12	Chlamydia psittaci	1.9019	0.9952	0.1129	0.2845	2.00892	1.00692	0.1129	0.2845	10.6111	4.15677	0.288502	1.5161			0.0073	0.00864768	0.0118	0.0293333
81	B13	Lentisphaera araneosa	1.9056	0.9801	0.1081	0.2406	2.01403	0.994615	0.1081	0.2406	10.6381	4.10599	0.276236	1.28215			0.0072	0.00816803	0.0195	0.0329193
82	B14-1	Poribacteria type 1	1.8441	0.9943	0.1844	0.2388	1.93021	1.00618	0.1844	0.2388	10.1954	4.15373	0.471212	1.27256			0.0246	0.0388002	0.0128	0.0633163
83	B14-2	Poribacteria type 2	1.8871	0.9981	0.1336	0.2852	1.98858	1.0093	0.1336	0.2852	10.5037	4.1666	0.341399	1.51983			0.009	0.0111389	0.0103	0.0164857
84	B16-1	Actinoplanes rectilineatus (isolated spore)	1.8972	1.0026	0.1193	0.2968	2.00245	1.013	0.1193	0.2968	10.5769	4.18189	0.304857	1.58164			0.0077	0.0091188	0.0108	0.0531661
85	B16-2	Nocardia asteroides sp. (microcolony)	1.718	1.5656	0.4159	0.3225	1.76528	1.57858	0.4159	0.3225	9.32422	6.51671	1.06278	1.7186			0.0073	0.0150447	0.0063	0.0144211
86	B16-3	Streptomyces griseus (isolated cell)	1.8999	0.964	0.1155	0.188	2.00617	0.981664	0.1155	0.188	10.5966	4.05252	0.295146	1.00185			0.0085	0.00957495	0.1156	0.0807153
87	B16-4	Streptomyces sp (Aggregate)	1.7875	1.7262	0.5486	0.3705	1.85502	1.77572	0.5486	0.3705	9.79822	7.33057	1.40188	1.97439			0.0083	0.0131663	0.009	0.0129849
88	B16-5	Streptomyces griseus (Aggregate)	1.7886	1.7362	0.4254	0.37	1.85647	1.78851	0.4254	0.37	9.80585	7.38335	1.08706	1.97173			0.0166	0.044591	0.0109	0.037125
89	B17-1	Truepera radiovictrix	1.9009	0.9822	0.1141	0.2385	2.00754	0.996317	0.1141	0.2385	10.6038	4.11301	0.291569	1.27096			0.0082	0.00932148	0.018	0.0669834
90	B17-2	Deinococcus grandis = Deinobacter	1.8513	0.9702	0.1747	0.2021	1.93991	0.98663	0.1747	0.2021	10.2466	4.07303	0.446425	1.07699			0.0261	0.0399908	0.0402	0.101235
91	B17-3	Meiothermus ruber	1.471	0.9744	0.4142	0.2064	1.46973	0.99001	0.4142	0.2064	7.7631	4.08698	1.05844	1.0999			0.1434	0.131826	0.0158	0.0970906
92	B18-1	Arthrospira (spirulina) platensis (Aggregate)	1.5541	1.029	0.4285	0.2402	1.56505	1.035	0.4285	0.2402	8.26661	4.27271	1.09498	1.28002			0.0521	0.0414466	0.0345	0.0222831
93	B18-2	Arthrospira (spirulina) platensis	1.8738	0.9671	0.1483	0.2036	1.97041	0.984144	0.1483	0.2036	10.4077	4.06276	0.378963	1.08498			0.0172	0.024299	0.0307	0.100687
94	B18-3	Limnospira (spirulina) maxima (Aggregate)	1.6006	1.0933	0.3912	0.2144	1.62022	1.0905	0.3912	0.2144	8.55801	4.50181	0.999664	1.14253			0.0131	0.0287091	0.0759	0.0370226
95	B18-4	Spirulina labyrinthiformis (Aggregate)	1.6322	1.0328	0.4094	0.3074	1.65846	1.03821	0.4094	0.3074	8.75996	4.28594	1.04617	1.63813			0.049	0.0637689	0.0259	0.0251636
96	B18-5	Trichormus variabilis = Anabaena (short filament)	1.4652	0.9805	0.4294	0.2119	1.46323	0.994939	0.4294	0.2119	7.72879	4.10732	1.09728	1.12921			0.1124	0.0802411	0.0161	0.0599155
97	B18-6	Trichormus variabilis = Anabaena (Cell)	1.899	0.9673	0.1161	0.2358	2.00493	0.984304	0.1161	0.2358	10.59	4.06342	0.296679	1.25658			0.0087	0.0109084	0.0151	0.0669542
98	B18-7	Dolichospermum affine = Anabaena affinis (long filament)	0.9734	0.9734	0.2024	0.2024	0.989204	0.989204	0.2024	0.2024	5.22497	4.08365	0.517209	1.07859			0.011	0.011	0.106341	0.106341
99	B19-1	Thermomicrobium roseum	1.8365	0.9784	0.1915	0.2078	1.92	0.993239	0.1915	0.2078	10.1414	4.10031	0.489355	1.10736			0.0293	0.0460057	0.0212	0.0970805
100	B19-2	Thermosporothrix narukonensis (rosette)	1.5525	1.1581	0.4444	0.4102	1.56318	1.14914	0.4444	0.4102	8.25671	4.7439	1.13561	2.18595			0.0095	0.0156732	0.0125	0.015352
101	B19-3	Heliothrix oregonensis (isolated cell)	1.8693	0.9698	0.1541	0.2198	1.96429	0.986309	0.1541	0.2198	10.3754	4.0717	0.393784	1.17131			0.0265	0.0383943	0.0148	0.0590475
102	B19-4	Heliothrix oregonensis (Aggregate)	1.3077	0.9771	0.3967	0.2193	1.29477	0.992188	0.3967	0.2193	6.83895	4.09597	1.01372	1.16865			0.0731	0.025445	0.0123	0.0403951
103	B20-1	Pectinatus cerevisiiphilus	1.4981	1.4164	2.1148	0.4883	1.50035	1.40939	2.1148	0.4883	7.92486	5.81829	5.40411	2.60214			0.0088	0.0309643	0.016	0.0115102
104	B20-2	Staphylococcus aureus (Isolated cell)	1.9064	0.9892	0.107	0.2594	2.01513	1.00201	0.107	0.2594	10.6439	4.13652	0.273426	1.38234			0.0079	0.00872806	0.0163	0.0928019
105	B20-3	Clostridium perfringens (Aggregate)	1.7147	1.2029	0.3349	0.4285	1.76109	1.19126	0.3349	0.4285	9.30209	4.91778	0.855796	2.28347			0.0096	0.0128123	0.0075	0.0101437
106	B20-4	Clostridium perfringens (Isolated cell)	1.8884	0.9779	0.1302	0.2017	1.99036	0.992835	0.1302	0.2017	10.5131	4.09864	0.33271	1.07486			0.0108	0.0136258	0.0355	0.102917
107	B20-5	Bacillus subtilis	1.8415	0.9759	0.1863	0.2023	1.92671	0.991219	0.1863	0.2023	10.1769	4.09197	0.476067	1.07805			0.0389	0.0590047	0.0373	0.107621
108	B22-1	Fibrobacter intestinalis (Aggregate)	1.7356	1.4642	0.3465	0.3351	1.78774	1.46211	0.3465	0.3351	9.44283	6.03593	0.885439	1.78574			0.0073	0.0144628	0.0075	0.015404
109	B22-2	Fibrobacter intestinalis (Isolated cell)	1.5437	0.9864	0.4321	0.2233	1.55289	0.999729	0.4321	0.2233	8.20238	4.1271	1.10418	1.18996			0.0739	0.0704143	0.0145	0.0431224
110	B23-1	Chlorobaculum (=Chlorobium) tepidum (Isolated cell)	1.8578	0.9764	0.1668	0.2056	1.94869	0.991623	0.1668	0.2056	10.293	4.09364	0.426237	1.09564			0.0177	0.0269721	0.0136	0.0915116
111	B23-2	Pelodictyon clathratiforme (Aggregate)	1.5697	1.1624	0.3707	0.2915	1.58342	1.15313	0.3707	0.2915	8.3636	4.76036	0.947279	1.5534			0.0069	0.0107363	0.0105	0.00947036
112	B23-3	Pelodictyon clathratiforme (Isolated cell)	1.8611	0.9786	0.1635	0.2064	1.95316	0.993401	0.1635	0.2064	10.3166	4.10097	0.417804	1.0999			0.0195	0.0288564	0.017	0.0932559
113	B24-1	Flavobacterium johnsoniae (Isolated cell)	1.7311	0.9773	0.3113	0.2128	1.78198	0.99235	0.3113	0.2128	9.41241	4.09664	0.795489	1.13401			0.07	0.110134	0.0129	0.0908054
114	B24-2	Flavobacterium johnsoniae (Aggregate)	1.4026	0.9988	0.4653	0.2478	1.39444	1.00987	0.4653	0.2478	7.3654	4.16898	1.18902	1.32052			0.0254	0.0526154	0.0093	0.0521921
115	B24-3	Flexibacter flexilis (Isolated cell)	1.5138	0.9771	0.4186	0.209	1.5183	0.992188	0.4186	0.209	8.01966	4.09597	1.06968	1.11376			0.1322	0.135506	0.0122	0.0926806
116	B24-4	Flexibacter flexilis (Aggregate)	1.5779	1.3034	0.4551	0.3623	1.59313	1.29038	0.4551	0.3623	8.4149	5.32698	1.16295	1.93069			0.0085	0.0196582	0.0072	0.0178315
117	B25	Gemmatimonas aurantiaca	1.7903	0.9857	0.2465	0.2259	1.8587	0.99916	0.2465	0.2259	9.81764	4.12475	0.629901	1.20382			0.0529	0.0835777	0.0102	0.100635
118	B26	Telmatobacter bradus	1.4877	1.0312	0.7915	0.3125	1.48855	1.03686	0.7915	0.3125	7.8625	4.28037	2.02258	1.66531			0.0128	0.0284345	0.0122	0.015571
119	B27-1	Aquifex pyrophilus	1.6395	1.2473	0.6701	0.4479	1.66738	1.23426	0.6701	0.4479	8.80707	5.09531	1.71236	2.38685			0.0481	0.172519	0.0227	0.1427
120	B27-2	Thermocrinis ruber	1.511	1.1204	0.9201	0.3617	1.51509	1.11469	0.9201	0.3617	8.00269	4.60169	2.3512	1.92749			0.053	0.18468	0.0202	0.0917244
121	B27-3	Hydrogenobacter thermophilus	1.7358	0.9751	0.3065	0.2051	1.788	0.990574	0.3065	0.2051	9.44418	4.08931	0.783224	1.09298			0.0783	0.121103	0.0171	0.101895
122	B28-1	Desulfurispira natronophila	1.3577	0.9771	1.1536	0.2174	1.34658	0.992188	1.1536	0.2174	7.11263	4.09597	2.94788	1.15852			0.0822	0.284141	0.0141	0.029114
123	B28-2	Chrysiogenes arsenatis	1.4038	1.0062	1.5183	0.2515	1.39573	1.01597	1.5183	0.2515	7.37225	4.19417	3.87983	1.34024			0.0707	0.372699	0.0153	0.0680932
124	B29-1	Mucispirillum schaedleri	1.587	0.9772	0.5533	0.2098	1.60395	0.992269	0.5533	0.2098	8.47207	4.0963	1.41389	1.11802			0.0499	0.0946966	0.0115	0.01668
125	B29-2	Denitrovibrio acetiphilus	1.5506	0.9783	0.7158	0.2141	1.56095	0.993158	0.7158	0.2141	8.24496	4.09997	1.82914	1.14094			0.0864	0.273912	0.0139	0.0511231
126	B30-1	Dictyoglomus thermophilum	1.4273	0.9801	0.4308	0.213	1.42129	0.994615	0.4308	0.213	7.50726	4.10599	1.10086	1.13507			0.0946	0.0589802	0.0122	0.0656678
127	B30-2	Dictyoglomus thermophilum (aggregate)	1.7903	1.6266	0.3019	0.3297	1.8587	1.65164	0.3019	0.3297	9.81764	6.81832	0.771469	1.75697			0.0066	0.0093434	0.0115	0.0106602
128	B31	Fusobacterium nucleatum	1.7393	0.9776	0.3019	0.2157	1.79248	0.992592	0.3019	0.2157	9.46789	4.09764	0.771469	1.14946			0.0689	0.109028	0.0124	0.0949976
129	B32-1	Nitrospira marina	1.8145	1.0022	0.2273	0.256	1.89065	1.01267	0.2273	0.256	9.98643	4.18053	0.580838	1.36422			0.0102	0.013097	0.0133	0.0243567
130	B32-2	Thermodesulfovibrio yellowstonii	1.8464	0.9746	0.1806	0.2067	1.9333	0.990171	0.1806	0.2067	10.2117	4.08764	0.461501	1.1015			0.0281	0.0439087	0.0141	0.092853
131	B33-1	Leptospira interrogans	1.5368	1.0285	0.4429	0.2421	1.54486	1.03458	0.4429	0.2421	8.15996	4.27098	1.13178	1.29015			0.0175	0.0153942	0.0209	0.0174359
132	B33-2	Cristispira pectinis	1.4814	0.9796	0.4484	0.2186	1.48143	0.99421	0.4484	0.2186	7.8249	4.10431	1.14583	1.16492			0.0768	0.043104	0.0131	0.0143052
133	B33-3	Treponema denticola	1.3665	0.9785	0.4121	0.214	1.35586	0.99332	0.4121	0.214	7.16165	4.10064	1.05307	1.1404			0.1117	0.008	0.0518834	0.0600056
134	B33-4	Spirochaeta plicatilis	1.1532	0.9854	0.3441	0.2332	1.14461	0.998916	0.3441	0.2332	6.04583	4.12374	0.879306	1.24272			0.0791	0.0172	0.0316572	0.0637802
135	B33-5	Treponema pallidum	1.3743	0.9907	0.4161	0.2328	1.36413	1.00324	0.4161	0.2328	7.20532	4.14157	1.06329	1.24059			0.108	0.0267	0.0447724	0.0396458
136	B34-1	Caldimicrobium rimae	1.4567	1.0503	0.9957	0.2584	1.45375	1.05309	0.9957	0.2584	7.6787	4.34737	2.54439	1.37701			0.0463	0.209734	0.0166	0.0600528
137	B34-2	Thermodesulfobacterium hydrogeniphilum	1.3188	0.9777	1.7238	0.2083	1.30613	0.992673	1.7238	0.2083	6.89899	4.09797	4.40496	1.11003			0.0597	0.295559	0.0135	0.0181272
138	B35-1	Thermotoga maritima	1.5041	0.9898	0.9645	0.2326	1.50719	1.0025	0.9645	0.2326	7.961	4.13854	2.46466	1.23952			0.0138	0.0313584	0.0104	0.0145755
139	B35-2	Marinitoga hydrogenitolerans	1.4853	0.9823	1.0333	0.2142	1.48583	0.996398	1.0333	0.2142	7.84816	4.11335	2.64047	1.14147			0.0806	0.33397	0.0158	0.0364374
140	B36-1	Armatimonas rosea	1.8398	0.9712	0.1872	0.2052	1.92443	0.987434	0.1872	0.2052	10.1648	4.07634	0.478367	1.09351			0.0305	0.0460962	0.0246	0.102956
141	B36-2	Fimbriimonas ginsengisoli	1.8273	1.7827	0.6705	0.2656	1.9077	1.84873	0.6705	0.2656	10.0764	7.63197	1.71338	1.41538			0.0088	0.0161045	0.0092	0.013148
142	B36-3	Chthonomonas calidirosea (Isolated cell)	1.8251	0.979	0.2052	0.2065	1.90476	0.993724	0.2052	0.2065	10.0609	4.10231	0.524364	1.10044			0.0364	0.0576966	0.0139	0.097536
143	B37	Caldisericum exile	1.7059	0.9758	0.3339	0.2091	1.74995	0.991139	0.3339	0.2091	9.24325	4.09164	0.853241	1.11429			0.0835	0.125626	0.0167	0.0986769
144	B38	Elusimicrobium minutum	1.8252	0.9759	0.2048	0.2072	1.90489	0.991219	0.2048	0.2072	10.0616	4.09197	0.523342	1.10417			0.034	0.0540467	0.0112	0.0863197
145	B39	Jonquetella anthropi (Isolated cell)	1.8634	1.0519	0.1683	0.3185	1.95627	1.05446	0.1683	0.3185	10.333	4.35303	0.43007	1.69728			0.0113	0.0161998	0.0099	0.0172205
146	B40	Mycoplasma pneumoniae (Isolated cell)	1.786	0.9805	0.2541	0.2106	1.85306	0.994939	0.2541	0.2106	9.78783	4.10732	0.649322	1.12228			0.046	0.0798696	0.0122	0.0895157
147	BC1-1	Bacillus subtilis	1.8961	1.1589	0.1241	0.3614	2.00094	1.14988	0.1241	0.3614	10.5689	4.74696	0.317122	1.9259			0.0067	0.00828685	0.0129	0.0271968
148	BC1-2	Bacillus subtilis	1.8014	1.7019	0.3386	0.298	1.87331	1.7449	0.3386	0.298	9.89483	7.20334	0.865251	1.58804			0.0073	0.0111573	0.0072	0.00982077
149	BC1-3	Bacillus subtilis	1.7535	1.5092	0.2889	0.4927	1.81077	1.51303	0.2889	0.4927	9.56445	6.2461	0.738249	2.62559			0.007	0.00884034	0.0079	0.0113206
150	BC1-4	Bacillus subtilis	1.904	0.982	0.11	0.2225	2.01182	0.996154	0.11	0.2225	10.6264	4.11234	0.281092	1.1857			0.0077	0.00856757	0.0657	0.0925414
151	BC1-5	Bacillus subtilis	1.8965	1.6611	0.1316	0.2274	2.00149	1.69395	0.1316	0.2274	10.5718	6.99299	0.336288	1.21181			0.0075	0.00907283	0.0079	0.0084545
152	BC1-6	Bacillus subtilis	1.822	1.7526	0.2475	0.2794	1.90063	1.8096	0.2475	0.2794	10.0391	7.47043	0.632456	1.48892			0.0058	0.00761376	0.0056	0.00658386
153	BC1-7	Bacillus subtilis	1.8841	1.6899	0.1566	0.3112	1.98447	1.72981	0.1566	0.3112	10.482	7.14105	0.400172	1.65838			0.0071	0.0088892	0.0073	0.0096627
154	BC1-8	Bacillus subtilis	1.7411	1.5215	0.3636	0.4067	1.79479	1.52716	0.3636	0.4067	9.4801	6.30444	0.929136	2.1673			0.0055	0.00829464	0.0057	0.00809414
155	BC1-9	Bacillus subtilis	1.8925	1.7869	0.1526	0.1853	1.99599	1.85424	0.1526	0.1853	10.5428	7.65469	0.389951	0.987461			0.0069	0.0090074	0.0069	0.00624306
156	BC1-10	Bacillus subtilis	1.7546	1.5187	0.3522	0.363	1.81219	1.52393	0.3522	0.363	9.57196	6.29113	0.900004	1.93442			0.0057	0.00875936	0.0061	0.00776172
157	BC1-11	Bacillus subtilis	1.8199	1.7549	0.3496	0.2611	1.89783	1.81257	0.3496	0.2611	10.0243	7.4827	0.89336	1.3914			0.0057	0.00823876	0.0063	0.0075342
158	BC1-12	Bacillus subtilis	1.8734	1.8525	0.2553	0.1809	1.96987	1.94153	0.2553	0.1809	10.4048	8.01504	0.652388	0.964014			0.0071	0.00907137	0.007	0.0090862
159	BC1-13	Bacillus subtilis	1.7609	1.7148	0.3673	0.2956	1.82034	1.76122	0.3673	0.2956	9.61503	7.27071	0.938591	1.57525			0.0055	0.00850311	0.0063	0.00851616
160	BC1-14	Bacillus subtilis	1.7956	1.7473	0.3364	0.3082	1.86567	1.80277	0.3364	0.3082	9.85445	7.44222	0.859629	1.64239			0.0073	0.00916734	0.0078	0.00961923
161	BC1-15	Bacillus subtilis	1.8099	1.6738	0.3479	0.3886	1.88455	1.7097	0.3479	0.3886	9.9542	7.05803	0.889016	2.07084			0.0067	0.00920875	0.0069	0.00819411
162	BC1-16	Bacillus subtilis	1.7503	1.5823	0.3696	0.5708	1.80663	1.59836	0.3696	0.5708	9.54264	6.59836	0.944468	3.04179			0.0059	0.0084847	0.0066	0.0104218
163	BC1-17	Bacillus subtilis	1.8662	1.7766	0.2293	0.3006	1.96007	1.84076	0.2293	0.3006	10.3531	7.59906	0.585948	1.60189			0.0058	0.00791085	0.0063	0.00813542
164	BC1-18	Bacillus subtilis	1.891	1.8409	0.1828	0.1556	1.99393	1.92591	0.1828	0.1556	10.5319	7.95056	0.467123	0.82919			0.0079	0.0089523	0.0076	0.00838204
165	BC1-19	Bacillus subtilis	1.7207	1.4212	0.4055	0.3594	1.76872	1.41463	0.4055	0.3594	9.34236	5.83988	1.03621	1.91524			0.0066	0.00956744	0.0079	0.007162
166	BC1-20	Bacillus subtilis	1.6768	1.3403	0.4594	0.3891	1.71344	1.32837	0.4594	0.3891	9.05038	5.48381	1.17394	2.07351			0.0072	0.0110184	0.0084	0.00907069
167	BC1-21	Bacillus subtilis	1.9002	1.0767	0.1173	0.2984	2.00658	1.07591	0.1173	0.2984	10.5987	4.4416	0.299746	1.59017			0.0071	0.00838354	0.0118	0.0267703
168	BC1-22	Bacillus subtilis	1.886	1.0185	0.1355	0.2909	1.98707	1.0262	0.1355	0.2909	10.4957	4.23637	0.346254	1.5502			0.0069	0.0080325	0.007	0.0245088
169	BC1-23	Bacillus subtilis	1.9037	1.0081	0.1109	0.2914	2.01141	1.01755	0.1109	0.2914	10.6242	4.20066	0.283391	1.55287			0.0073	0.00837242	0.0115	0.0389232
170	BC1-24	Bacillus subtilis	1.8939	1.0306	0.1252	0.2919	1.99791	1.03635	0.1252	0.2919	10.553	4.27828	0.319933	1.55553			0.0068	0.00827424	0.0085	0.0257382
171	BC1-25	Bacillus subtilis	1.9008	1.0052	0.1146	0.2874	2.00741	1.01515	0.1146	0.2874	10.6031	4.19075	0.292846	1.53155			0.007	0.00826084	0.0105	0.0334279
172	BC1-26	Bacillus subtilis	1.889	1.0741	0.1325	0.3114	1.99119	1.07364	0.1325	0.3114	10.5174	4.43224	0.338588	1.65945			0.0078	0.00937392	0.0114	0.0284614
173	BC2-1	Mycobacterium smegmatis	1.8962	1.0398	0.1234	0.2997	2.00107	1.04413	0.1234	0.2997	10.5697	4.31041	0.315334	1.5971			0.0067	0.00801381	0.0065	0.0377364
174	BC2-2	Mycobacterium smegmatis	1.8926	1.0464	0.1279	0.2896	1.99613	1.04975	0.1279	0.2896	10.5435	4.33361	0.326833	1.54327			0.0063	0.000784242	0.01	0.033335
175	BC2-3	Mycobacterium smegmatis	1.8872	1.0702	0.1368	0.298	1.98872	1.07025	0.1368	0.298	10.5044	4.41823	0.349576	1.58804			0.0063	0.0077816	0.0083	0.0334567
176	BC2-4	Mycobacterium smegmatis	1.9052	0.9864	0.1085	0.2491	2.01348	0.999729	0.1085	0.2491	10.6352	4.1271	0.277259	1.32745			0.0076	0.00870732	0.0159	0.0748259
177	BC3-1	Pseudomonas aeruginosa	1.707	1.1026	0.3357	0.2992	1.75134	1.09875	0.3357	0.2992	9.25059	4.53587	0.857841	1.59443			0.0057	0.0080472	0.0087	0.0073386
178	BC3-2	Pseudomonas aeruginosa	1.8704	1.2749	0.1718	0.276	1.96578	1.26163	0.1718	0.276	10.3833	5.20827	0.439014	1.4708			0.0065	0.00815193	0.0084	0.00818606
179	BC3-3	Pseudomonas aeruginosa	1.8667	1.2439	0.1663	0.3303	1.96075	1.23093	0.1663	0.3303	10.3567	5.08153	0.424959	1.76016			0.0072	0.00853632	0.0067	0.00888488
180	BC3-4	Pseudomonas aeruginosa	1.8869	1.2901	0.1585	0.2683	1.98831	1.2769	0.1585	0.2683	10.5022	5.27132	0.405028	1.42977			0.0074	0.00919974	0.0151	0.0162408
181	BC3-5	Pseudomonas aeruginosa	1.877	1.1933	0.1624	0.3144	1.97477	1.18213	0.1624	0.3144	10.4307	4.88007	0.414993	1.67543			0.0062	0.00775944	0.0079	0.0102845
182	BC3-6	Pseudomonas aeruginosa	1.847	1.1062	0.1993	0.2982	1.93411	1.10196	0.1993	0.2982	10.216	4.54911	0.509287	1.5891			0.0069	0.00863475	0.0088	0.0096416
183	BC3-7	Pseudomonas aeruginosa	1.7595	1.0221	0.2988	0.2724	1.81853	1.02921	0.2988	0.2724	9.60545	4.24879	0.763547	1.45162			0.0084	0.0152695	0.0109	0.0162448
184	BC3-8	Pseudomonas aeruginosa	1.8536	1.0018	0.176	0.2583	1.94301	1.01234	0.176	0.2583	10.263	4.17917	0.449747	1.37648			0.0071	0.0091728	0.0087	0.0340351
185	BC3-9	Pseudomonas aeruginosa	1.7071	1.1195	0.3989	0.3084	1.75147	1.11388	0.3989	0.3084	9.25126	4.59834	1.01934	1.64346			0.006	0.010619	0.0086	0.014718
186	BC3-10	Pseudomonas aeruginosa	1.6319	1.0425	0.4233	0.2973	1.65809	1.04643	0.4233	0.2973	8.75803	4.31989	1.08169	1.58431			0.0064	0.014967	0.007	0.0268736
187	BC3-11	Pseudomonas aeruginosa	1.72	1.0912	0.3481	0.3124	1.76783	1.08864	0.3481	0.3124	9.33765	4.49415	0.889527	1.66478			0.0066	0.0093612	0.0076	0.0107653
188	BC3-12	Pseudomonas aeruginosa	1.7387	1.2351	0.3539	0.3703	1.79171	1.22232	0.3539	0.3703	9.46382	5.04601	0.904348	1.97332			0.0067	0.00982464	0.0065	0.00872025
189	BC3-13	Pseudomonas aeruginosa	1.6907	1.0648	0.3626	0.316	1.73082	1.06557	0.3626	0.316	9.14217	4.39889	0.92658	1.68396			0.0059	0.010058	0.0071	0.0147385
190	BC3-14	Pseudomonas aeruginosa	1.7547	1.1999	0.3055	0.4342	1.81232	1.1884	0.3055	0.4342	9.57264	4.90597	0.780668	2.31385			0.0071	0.00950976	0.0068	0.0117153
191	BC3-15	Pseudomonas aeruginosa	1.8252	1.2952	0.2304	0.3117	1.90489	1.28206	0.2304	0.3117	10.0616	5.29261	0.588759	1.66105			0.0055	0.00768873	0.0086	0.00820698
192	BC3-16	Pseudomonas aeruginosa	1.8885	1.3593	0.1569	0.3138	1.9905	1.34826	0.1569	0.3138	10.5138	5.56593	0.400939	1.67224			0.0067	0.00866088	0.0155	0.014737
193	BC3-17	Pseudomonas aeruginosa	1.7741	1.1015	0.2887	0.2971	1.8375	1.09777	0.2887	0.2971	9.70566	4.53183	0.737738	1.58324			0.0064	0.0089125	0.0069	0.00936376
194	BC3-18	Pseudomonas aeruginosa	1.8704	1.3664	0.1762	0.272	1.96578	1.35576	0.1762	0.272	10.3833	5.59685	0.450258	1.44948			0.0063	0.0081468	0.0082	0.0074305
195	BC4-1	Bacillus subtilis	1.8851	1.3418	0.1426	0.3248	1.98584	1.32993	0.1426	0.3248	10.4892	5.49026	0.364397	1.73085			0.01	0.01	0.02	0.02
196	BC4-2	Bacillus subtilis	1.7351	1.47	0.3623	0.3445	1.7871	1.46861	0.3623	0.3445	9.43945	6.06273	0.925814	1.83584			0.01	0.01	0.01	0.01
197	BC4-3	Bacillus subtilis	1.6752	1.3974	0.4292	0.4171	1.71145	1.38883	0.4292	0.4171	9.03985	5.73339	1.09677	2.22272			0.01	0.01	0.01	0.01
198	BC4-4	Bacillus subtilis	1.7546	1.3521	0.3473	0.3137	1.81219	1.3407	0.3473	0.3137	9.57196	5.5347	0.887483	1.6717			0.01	0.01	0.01	0.01
199	BC4-5	not specified	1.8769	1.2032	0.1601	0.2755	1.97464	1.19155	0.1601	0.2755	10.43	4.91896	0.409116	1.46814			0.01	0.01	0.02	0.02
200	BC4-6	Bacillus subtilis	1.7539	1.1396	0.3314	0.3853	1.81128	1.13212	0.3314	0.3853	9.56718	4.67364	0.846852	2.05326			0.01	0.01	0.01	0.01
201	BC4-7	Bacillus subtilis	1.7357	1.312	0.3797	0.3674	1.78787	1.29916	0.3797	0.3674	9.44351	5.36322	0.970277	1.95787			0.01	0.01	0.01	0.01
202	BC4-8	Bacillus subtilis	1.7419	1.4421	0.3775	0.3395	1.79582	1.43757	0.3775	0.3395	9.48552	5.93458	0.964655	1.80919			0.01	0.01	0.01	0.01
203	BC4-9	Bacillus subtilis	1.7891	1.3723	0.2983	0.3125	1.85712	1.362	0.2983	0.3125	9.80931	5.62265	0.762269	1.66531			0.01	0.01	0.01	0.01
204	BC4-10	Bacillus subtilis	1.7322	1.4273	0.3937	0.3432	1.78339	1.42129	0.3937	0.3432	9.41984	5.86741	1.00605	1.82891			0.01	0.01	0.01	0.01
205	BC4-11	Bacillus subtilis	1.7248	1.257	0.377	0.3915	1.77394	1.24383	0.377	0.3915	9.36994	5.13478	0.963378	2.0863			0.01	0.01	0.01	0.01
206	BC4-12	Bacillus subtilis	1.6277	1.4511	0.4805	0.4049	1.65298	1.44753	0.4805	0.4049	8.73101	5.97571	1.22786	2.15771			0.01	0.01	0.01	0.01
207	BC4-14	Paenibacillus dendritiformis	1.8856	1.4521	0.156	0.2201	1.98653	1.44864	0.156	0.2201	10.4928	5.98029	0.398639	1.17291			0.01	0.01	0.01	0.01
208	BC4-15	Paenibacillus dendritiformis	1.8821	1.587	0.1654	0.2145	1.98174	1.60395	0.1654	0.2145	10.4675	6.62147	0.42266	1.14307			0.01	0.01	0.01	0.01
209	BC4-17	Paenibacillus dendritiformis	1.8802	1.6999	0.1643	0.217	1.97914	1.74238	0.1643	0.217	10.4538	7.19294	0.419849	1.15639			0.01	0.01	0.01	0.01
210	BC4-13	Bacillus subtilis	1.8783	1.3742	0.1624	0.2628	1.97655	1.36402	0.1624	0.2628	10.4401	5.63098	0.414993	1.40046			0.01	0.01	0.02	0.02
211	EU5-1	Amoeba proteus	1.7843	1.0923	0.2746	0.3618	1.85083	1.08961	0.2746	0.3618	9.77607	4.49816	0.701707	1.92803			0.0164	0.032188	0.0164	0.0242927
212	EU5-2	Polychaos dubium	1.7289	1.0587	0.3383	0.3184	1.77917	1.0603	0.3383	0.3184	9.39757	4.37715	0.864485	1.69675			0.0074	0.0109261	0.0083	0.0201472
213	EU5-3	Difflugia oblonga	1.75	1.063	0.3406	0.3179	1.80625	1.06401	0.3406	0.3179	9.54059	4.39247	0.870362	1.69408			0.0079	0.0130752	0.0083	0.0190035
214	EU5-4	Thecamoeba terricola	1.885	1.0554	0.136	0.3168	1.98571	1.05746	0.136	0.3168	10.4885	4.36543	0.347531	1.68822			0.0091	0.0110806	0.0148	0.0277711
215	EU6-1	Echinostelium minutum (sporocarpe)	1.7104	1.0091	0.3735	0.2744	1.75564	1.01838	0.3735	0.2744	9.27331	4.20408	0.954434	1.46227			0.032	0.0627648	0.0124	0.0730994
216	EU6-2	Stemonitis fusca (aggregate)	1.8358	1.3573	0.2367	0.5731	1.91906	1.34616	0.2367	0.5731	10.1365	5.55724	0.604858	3.05404			0.0074	0.0238174	0.0103	0.0171522
217	EU6-3	Pelomyxa palustris	1.7913	1.2133	0.2566	0.5382	1.86001	1.20122	0.2566	0.5382	9.82457	4.9589	0.65571	2.86806			0.0508	0.0834651	0.0217	0.213656
218	EU6-5a	Physarum polycephalum (Plasmodium)	1.8802	1.7697	0.1604	0.297	1.97914	1.83177	0.1604	0.297	10.4538	7.56194	0.409883	1.58271			0.0076	0.009136	0.009	0.010737
219	EU6-5b	Physarum polycephalum (Plasmodium)	1.8411	1.7474	0.2494	0.3947	1.92618	1.8029	0.2494	0.3947	10.1741	7.44275	0.637311	2.10335			0.0079	0.0101058	0.0064	0.0102443
220	EU8-1	Amastigomonas debruynei	1.8428	0.9876	0.1941	0.2134	1.92846	1.00071	0.1941	0.2134	10.1861	4.13113	0.495999	1.13721			0.0108	0.0156865	0.0126	0.043624
221	EU8-2	Ancyromonas sigmoides	1.7615	0.9887	0.3437	0.2343	1.82112	1.0016	0.3437	0.2343	9.61913	4.13484	0.878284	1.24858			0.0197	0.0423943	0.0106	0.0530973
222	EU8-3	Thecamonas trahens	1.7695	0.9875	0.296	0.2372	1.83151	1.00062	0.296	0.2372	9.67401	4.1308	0.756392	1.26404			0.0262	0.0481	0.0138	0.0322691
223	EU11-1	Amoebidium parasiticum (spore)	1.705	0.9781	0.3376	0.2176	1.74882	0.992996	0.3376	0.2176	9.23724	4.09931	0.862696	1.15959			0.0547	0.0870415	0.0113	0.0579924
224	EU11-3	Psorospermium haeckeli (spore)	1.886	0.9653	0.1336	0.1968	1.98707	0.982703	0.1336	0.1968	10.4957	4.05681	0.341399	1.04874			0.0099	0.0119028	0.0381	0.104142
225	EU11-4	Sphaeroforma arctica (spore)	1.8971	0.9715	0.119	0.2055	2.00231	0.987675	0.119	0.2055	10.5762	4.07734	0.30409	1.09511			0.008	0.00925704	0.0348	0.0893942
226	EU13-1	Ministeria vibrans	1.5456	1.2919	0.8401	0.3954	1.55511	1.27872	0.8401	0.3954	8.21409	5.27883	2.14677	2.10708			0.081	0.023663	0.0073	0.0162343
227	EU13-2	Capsaspora owczarzaki	1.5169	1.1426	0.7974	0.3932	1.52186	1.13487	0.7974	0.3932	8.03847	4.68497	2.03766	2.09536			0.0066	0.0212604	0.0086	0.0212768
228	EU15-1a	Astrosiga radiata	1.4579	1.0057	1.2957	0.2568	1.45509	1.01556	1.2957	0.2568	7.68576	4.19246	3.311	1.36848			0.0892	0.46376	0.0147	0.0831426
229	EU15-2	Salpingoeca amphoridium	1.6373	1.3634	1.0764	0.5987	1.66468	1.35259	1.0764	0.5987	8.79286	5.58377	2.75061	3.19046			0.0126	0.0827033	0.0101	0.0981318
230	EU15-3a	Sphaeroeca volvox	1.4649	0.982	1.1373	0.2249	1.4629	0.996154	1.1373	0.2249	7.72702	4.11234	2.90623	1.19849			0.1165	0.487406	0.0123	0.0891858
231	EU15-4a	Polyoeca dichotoma	1.5889	0.9927	0.6622	0.2337	1.60622	1.00487	0.6622	0.2337	8.48404	4.14832	1.69217	1.24538			0.0986	0.273678	0.0106	0.0874197
232	EU15-1b	Astrosiga radiata (rosette)	1.4005	1.1806	1.4344	0.4825	1.39217	1.17013	1.4344	0.4825	7.35343	4.83056	3.66543	2.57124			0.0059	0.0212517	0.0064	0.00868716
233	EU15-3b	Sphaeroeca volvox (rosette)	1.6574	1.4719	1.1731	0.3445	1.68938	1.47074	1.1731	0.3445	8.92328	6.07153	2.99771	1.83584			0.0061	0.0160577	0.0106	0.00831792
234	EU15-4b	Polyoeca dichotoma (rosette)	1.4477	1.0661	0.7694	0.3192	1.44376	1.06669	0.7694	0.3192	7.62592	4.40354	1.96611	1.70101			0.0422	0.0845568	0.0109	0.0707745
235	EU18-1	Nuclearia moebiusi	1.5255	1.2075	1.1982	0.3369	1.53177	1.19566	1.1982	0.3369	8.09082	4.93593	3.06185	1.79534			0.0089	0.0326262	0.0108	0.0184394
236	EU18-2	Micronuclearia podoventralis	1.6269	1.099	0.8615	0.3	1.652	1.09555	0.8615	0.3	8.72587	4.52266	2.20146	1.5987			0.0171	0.106467	0.0406	0.0303026
237	EUBI21-1	Monospora polyancantha	1.6637	1.0416	0.4024	0.3637	1.69717	1.04566	0.4024	0.3637	8.96443	4.31673	1.02828	1.93815			0.07	0.123247	0.0167	0.116351
238	EUBI21-2	Plasmodium vivax	1.6422	0.978	0.4061	0.208	1.67068	0.992916	0.4061	0.208	8.82453	4.09897	1.03774	1.10843			0.1013	0.158549	0.0115	0.0847728
239	EUBI21-3	Selenidioides hollandei	1.863	0.9618	0.1613	0.2035	1.95573	0.979907	0.1613	0.2035	10.3302	4.04527	0.412183	1.08445			0.0147	0.0215118	0.1118	0.103529
240	EUBI21-4	Eimeria necatrix	1.8143	0.983	0.2171	0.2068	1.89039	0.996966	0.2171	0.2068	9.98502	4.11569	0.554773	1.10203			0.054	0.0847998	0.0876	0.106264
241	EUBI14-1	Acanthocystis perpusilla	1.7546	1.6189	0.8658	0.2681	1.81219	1.64229	0.8658	0.2681	9.57196	6.77974	2.21245	1.4287			0.0056	0.00908504	0.0072	0.00738558
242	EUBI14-1b	Acanthocystis myriospina	1.3811	1.3161	3.3183	0.6498	1.37136	1.30336	3.3183	0.6498	7.24354	5.38056	8.47951	3.46278			0.002	0.0027	0.0295329	0.00818748
243	EUBI14-1c	Acanthocystis pectinata	1.4039	1.3361	2.5267	0.8816	1.39584	1.32401	2.5267	0.8816	7.37282	5.46578	6.45667	4.69803			0.0023	0.0031	0.0353738	0.0130477
244	EUBI14-1d	Acanthocystis penardi	1.4639	1.4153	2.5404	0.9933	1.46178	1.4082	2.5404	0.9933	7.72111	5.81335	6.49168	5.29328			0.0031	0.0015	0.0165126	0.0135089
245	EUBI14-1e	Acanthocystis turfacea	1.5931	1.5569	1.649	0.8402	1.61124	1.56834	1.649	0.8402	8.51055	6.47445	4.21382	4.47741			0.0023	0.0023	0.0042874	0.00268864
246	EUBI14-1f	Raphidocystis tubifera	1.3258	1.2762	3.398	1.1787	1.31334	1.26293	3.398	1.1787	6.93707	5.21363	8.68318	6.28128			0.0025	0.0024	0.0176696	0.0147338
247	EUBI14-2	Choanocystis lepidula	1.3593	1.2342	2.9265	0.5602	1.34826	1.22145	2.9265	0.5602	7.12153	5.04239	7.47832	2.9853			0.0052	0.0358775	0.0058	0.0108264
248	EUBI14-3	Raphidiophrys pallida	1.4674	1.359	3.3935	0.3834	1.46569	1.34795	3.3935	0.3834	7.74179	5.56463	8.67168	2.04313			0.0046	0.0171538	0.0046	0.0068256
249	EUBI14-4	Wagnerella borealis	1.5452	1.3721	0.7545	1.1223	1.55464	1.36179	0.7545	1.1223	8.21163	5.62177	1.92803	5.98072			0.0435	0.0253	0.0873711	0.265648
250	EUBI14-5	Heterophrys minutus (syn. Febvrechevalierae)	1.6076	1.5543	1.1282	0.7549	1.62864	1.56529	1.1282	0.7549	8.60247	6.46185	2.88298	4.02285			0.0079	0.007	0.0444511	0.0363862
251	EUBI14-6	Hedriocystis zhadani	1.6183	1.4933	1.2073	0.5536	1.64157	1.4949	1.2073	0.5536	8.67074	6.17126	3.08511	2.95013			0.003	0.0038	0.0193168	0.0220886
252	EUBI14-7	Cienkowskya mereschkovckii	1.5941	1.0229	0.8547	0.3256	1.61243	1.02988	0.8547	0.3256	8.51686	4.25156	2.18408	1.73512			0.0035	0.004	0.017094	0.0167684
253	EUBI14-8	Servetia borealis	1.3633	1.1847	2.3948	0.4308	1.35248	1.17399	2.3948	0.4308	7.1438	4.8465	6.11962	2.29573			0.003	0.0036	0.0443038	0.0144318
254	EUBI14-9	Actinosphaeridium pedatus	1.3213	1.2192	2.3295	0.4989	1.30871	1.2069	2.3295	0.4989	6.91257	4.98235	5.95275	2.65863			0.0036	0.0046	0.0258575	0.0147175
255	EUBI24-1	Euglypha tuberculata	1.7934	1.245	0.3417	0.3812	1.86277	1.23201	0.3417	0.3812	9.83916	5.08599	0.873173	2.03141			0.0078	0.0121432	0.0116	0.0217455
256	EUBI24-2	Gromia oviformis	1.6745	1.4752	0.5631	0.3402	1.71057	1.47445	0.5631	0.3402	9.03525	6.08683	1.43893	1.81292			0.0069	0.0139202	0.0074	0.0116827
257	EUBI24-3	Paulinella chromatophora	1.6877	0.994	0.4911	0.2603	1.72706	1.00593	0.4911	0.2603	9.12231	4.15272	1.25495	1.38714			0.0101	0.0188778	0.0094	0.0393417
258	EUBI24-4	Pinaciophora fluviatilis	1.8773	1.1422	0.1613	0.2958	1.97518	1.1345	0.1613	0.2958	10.4329	4.68346	0.412183	1.57631			0.0064	0.00829728	0.0134	0.02945
259	EUBI24-5	Cyphoderia ampulla	1.7425	0.9936	0.351	0.2368	1.79659	1.00561	0.351	0.2368	9.4896	4.15136	0.896938	1.2619			0.0339	0.0720963	0.0105	0.0473203
260	EUBI24-6a	Pompholyxophrys punicea	1.417	1.1029	2.1016	0.3217	1.41005	1.09901	2.1016	0.3217	7.44787	4.53697	5.37038	1.71434			0.0046	0.0300529	0.0067	0.0093293
261	EUBI24-6b	Pompholyxophrys stammeri	1.6	1.0429	0.9323	0.3223	1.6195	1.04677	0.9323	0.3223	8.55421	4.32129	2.38238	1.71753			0.0045	0.0114673	0.0051	0.0187256
262	EUBI24-7	Haeckeliana darwiniana	1.6969	1.5734	0.7822	0.505	1.73861	1.58779	0.7822	0.505	9.18331	6.55476	1.99882	2.69114			0.0011	0.0057	0.00367634	0.0040905
263	EUBI24-8	Aulosphaera dendrophora	1.8652	1.6212	0.2953	0.3202	1.95872	1.64508	0.2953	0.3202	10.3459	6.79125	0.754603	1.70634			0.0007	0.014	0.00094496	0.00934984
264	EUBI24-9	Circospathis furcata	1.6317	1.396	0.7828	0.7278	1.65785	1.38732	0.7828	0.7278	8.75674	5.72717	2.00035	3.87844			0.0015	0.003	0.00227012	0.00866082
265	EUBI24-10	Gazelletta melusina	1.8161	1.7198	0.3574	0.2821	1.89278	1.76757	0.3574	0.2821	9.99765	7.29692	0.913292	1.50331			0.0034	0.0021	0.00596858	0.00533169
266	EUBI24-11	Gazelletta kashiwaensis	1.3506	1.2023	1.2289	0.6298	1.33913	1.19069	1.2289	0.6298	7.07327	4.91541	3.1403	3.3562			0.0017	0.0021	0.0073734	0.00623502
267	EUBI22-1	Codonella cratera	1.7687	1.564	0.4884	0.9176	1.83047	1.57669	0.4884	0.9176	9.66852	6.50892	1.24805	4.88988			0.0088	0.0150946	0.0089	0.0279726
268	EUBI22-2	Paramecium tetraurelia	1.837	1.7321	0.3092	0.2595	1.92067	1.78326	0.3092	0.2595	10.145	7.36168	0.790123	1.38287			0.0259	0.0454866	0.0147	0.0170033
269	EUBI22-3	Stylonychia mytilus	1.7309	1.3018	0.4402	0.6432	1.78172	1.28876	0.4402	0.6432	9.41106	5.32026	1.12488	3.4276			0.0309	0.076946	0.0254	0.10147
270	EUBI22-4	Stentor polymorphus	1.7589	1.4966	0.3714	0.6926	1.81775	1.49865	0.3714	0.6926	9.60134	6.18674	0.949068	3.69086			0.0299	0.0539019	0.0185	0.0323465
271	EUBI22-5	Chattonidium setense	1.8518	1.5831	0.2655	0.2855	1.94058	1.59931	0.2655	0.2855	10.2501	6.60229	0.678453	1.52143			0.0085	0.0130853	0.0173	0.0110445
272	EUBI15-1	Cyathomonas truncata	1.7404	1.0404	0.4296	0.2446	1.7939	1.04464	0.4296	0.2446	9.47535	4.31252	1.09779	1.30347			0.03	0.09	0.02	0.05
273	EUBI15-2	Chilomonas paramecium	1.6249	1.0454	0.7274	0.293	1.64957	1.0489	0.7274	0.293	8.71303	4.33009	1.85878	1.56139			0.04	0.15	0.01	0.05
274	EUBI15-3	Cryptomonas erosa	1.7842	1.1058	0.3401	0.2888	1.8507	1.1016	0.3401	0.2888	9.77538	4.54764	0.869084	1.53901			0.03	0.07	0.03	0.09
275	EUBI20-1	Ceratium hirundinella	1.5384	1.0188	0.7199	0.2485	1.54672	1.02645	0.7199	0.2485	8.16978	4.2374	1.83962	1.32425			0.03	0.11	0.02	0.04
276	EUBI20-2	Peridinium cinctum	1.8549	1.0477	0.1811	0.2697	1.94477	1.05086	0.1811	0.2697	10.2723	4.33819	0.462779	1.43723			0.01	0.01	0.02	0.06
277	EUBI20-3	Polykrikos schwartzii	1.8658	1.1987	0.1667	0.3427	1.95953	1.18726	0.1667	0.3427	10.3502	4.90125	0.425982	1.82624			0.01	0.02	0.01	0.02
278	EUBI20-4	Noctiluca scintillans	1.8242	0.9766	0.2319	0.2215	1.90356	0.991785	0.2319	0.2215	10.0546	4.0943	0.592592	1.18037			0.01	0.01	0.01	0.01
279	EUBI10-1	Euglena spirogyra	1.6897	0.9852	0.4235	0.216	1.72956	0.998753	0.4235	0.216	9.13555	4.12307	1.0822	1.15106			0.0453	0.0989739	0.0206	0.0873526
280	EUBI10-2	Stephanopogon apogon	1.8383	1.5412	0.3143	0.2588	1.92242	1.54998	0.3143	0.2588	10.1542	6.39866	0.803155	1.37914			0.0085	0.0136269	0.0187	0.00906948
281	EUBI10-3	Andalucia godoyi	1.4716	0.995	0.9916	0.2346	1.4704	1.00675	0.9916	0.2346	7.76666	4.1561	2.53391	1.25018			0.0251	0.0764631	0.0129	0.0340449
282	EUBI10-4	Trypanosoma brucei	1.5807	0.9848	0.5535	0.2298	1.59645	0.998428	0.5535	0.2298	8.43246	4.12173	1.4144	1.2246			0.0108	0.0166356	0.0105	0.0113083
283	EUBI10-5	Bodo caudatus	1.5259	1.0248	1.0595	0.268	1.53223	1.03147	1.0595	0.268	8.09326	4.25814	2.70742	1.42817			0.0217	0.0843251	0.0113	0.0418656
284	EUBI10-6A	Tetramitus rostratus A	1.7361	1.1588	0.5212	0.2765	1.78838	1.14979	0.5212	0.2765	9.44622	4.74657	1.33186	1.47346			0.022	0.0731952	0.0495	0.0584672
285	EUBI10-6B	Tetramitus rostratus B	1.8473	1.1183	0.1844	0.3081	1.93451	1.1128	0.1844	0.3081	10.2181	4.59388	0.471212	1.64186			0.0168	0.026418	0.0182	0.0814274
286	EUBI25-1	Astrorhiza limicola	1.656	1.0911	0.4368	0.3181	1.68765	1.08855	0.4368	0.3181	8.91416	4.49379	1.11619	1.69515			0.0067	0.0119735	0.007	0.0123326
287	EUBI25-1(bis)	Astrorhiza limicola (attached form)	1.6102	1.4806	1.0212	0.4917	1.63178	1.48053	1.0212	0.4917	8.61903	6.11193	2.60955	2.62026			0.0068	0.0081	0.0656632	0.0299445
288	EUBI25-2	Globigerina bulloides	1.6637	1.6615	1.7321	0.8086	1.69717	1.69444	1.7321	0.8086	8.96443	6.99503	4.42617	4.30902			0.0022	0.0023	0.00900692	0.00501332
289	EUBI25-3	Textularia sp.	1.5268	1.1818	1.1475	0.4736	1.53327	1.17126	1.1475	0.4736	8.09875	4.83522	2.9323	2.52381			0.0066	0.0209362	0.0075	0.0135136
290	EUBI25-4	Orbulina universa	1.8636	1.8593	0.583	0.3698	1.95655	1.95072	0.583	0.3698	10.3345	8.05299	1.48979	1.97066			0.001	0.0011	0.0011077	0.00107242
291	EUBI25-5	Shepheardella taeniformis	1.5218	1.4541	0.7469	0.4296	1.5275	1.45086	0.7469	0.4296	8.06827	5.98946	1.90861	2.28933			0.0039	0.0031	0.015909	0.0222103
292	EUBI25-6	Diplophrys archeri	1.5267	1.2095	1.479	0.6182	1.53316	1.19757	1.479	0.6182	8.09814	4.94384	3.7794	3.29438			0.0035	0.0082	0.045849	0.0294263
293	EUBI25-7	Astrammina rara	1.5331	1.4598	1.6852	0.5346	1.54057	1.4572	1.6852	0.5346	8.13728	6.01565	4.30632	2.84888			0.005	0.0065	0.0138186	0.00593406
294	EUBI25-8	Notodendrodes antarctikos	1.5721	1.4151	0.6344	0.4928	1.58626	1.40798	0.6344	0.4928	8.37859	5.81245	1.62113	2.62612			0.0013	0.0052	0.00310856	0.00842688
295	EUBI25-9	Pelosina cf. arborescens (B)	1.5104	1.2236	0.7248	0.4782	1.5144	1.21115	0.7248	0.4782	7.99906	4.9999	1.85214	2.54832			0.0021	0.0049	0.00703056	0.0111421
296	EUBI25-10	Pelosina cf. variabilis (D)	1.5328	1.1302	0.7079	0.7179	1.54022	1.12356	0.7079	0.7179	8.13544	4.63829	1.80895	3.82568			0.0663	0.0115	0.143774	0.180983
297	EUBI25-11	Pelosina cf. variabilis (F)	1.7408	1.1548	0.4148	0.7498	1.79441	1.14609	0.4148	0.7498	9.47806	4.7313	1.05997	3.99567			0.031	0.0099	0.0754936	0.202596
298	EUBI25-12	Jacullela cf. acuta	1.4503	1.1769	1.1182	0.4591	1.44664	1.16666	1.1182	0.4591	7.64114	4.81622	2.85742	2.44654			0.0138	0.0218	0.0833059	0.0580761
299	EUBI25-13	Halyphysema cf. tumanowiczii	1.6103	1.3635	0.6371	0.781	1.6319	1.35269	0.6371	0.781	8.61967	5.58421	1.62803	4.16194			0.0074	0.0088	0.0149719	0.0078881
300	EUBI25-14	Saccodendron heronalleni	1.478	1.3372	0.7516	0.5329	1.4776	1.32515	0.7516	0.5329	7.80466	5.4705	1.92062	2.83982			0.0021	0.0037	0.00481024	0.0100718
301	EUBI25-15	Marsipella cf. elongata	1.4144	1.2726	1.1395	0.9661	1.40722	1.25933	1.1395	0.9661	7.43293	5.19878	2.91185	5.14833			0.0047	0.0161	0.0214226	0.0836643
302	EUBI3-1	Glaucocystis nostochinearum	1.8807	0.9823	0.1404	0.2206	1.97983	0.996398	0.1404	0.2206	10.4574	4.11335	0.358775	1.17557			0.009	0.011855	0.0666	0.107322
303	EUBI3-2	Cyanophora paradoxa	1.8111	0.9765	0.2541	0.2126	1.88614	0.991704	0.2541	0.2126	9.9626	4.09397	0.649322	1.13294			1.0109	0.016755	0.0141	0.0571633
304	EUBI13-1	Discosphaera tubifera	1.8643	1.2381	0.1685	0.2608	1.9575	1.22525	0.1685	0.2608	10.3395	5.0581	0.430581	1.3898			0.0077	0.00861184	0.0077	0.006968
305	EUBI13-2	Emiliana huxleyi	1.901	0.9703	0.1141	0.2037	2.00768	0.986711	0.1141	0.2037	10.6046	4.07336	0.291569	1.08551			0.0081	0.00912458	0.0365	0.0841002
306	EUBI13-3	Syracosphaera subsalsa	1.6557	1.1297	0.6648	0.3523	1.68728	1.1231	0.6648	0.3523	8.9122	4.63642	1.69882	1.8774			0.0174	0.0759839	0.0201	0.0220014
307	EUBI8	Malawimonas jakobiformis	1.6551	0.9912	0.5714	0.2465	1.68654	1.00364	0.5714	0.2465	8.90829	4.14326	1.46014	1.3136			0.0099	0.018709	0.01	0.015607
308	EUBI9-1	Giardia lamblia	1.7366	1.1223	0.518	0.3437	1.78902	1.11641	0.518	0.3437	9.4496	4.60877	1.32369	1.83157			0.0097	0.0224465	0.0111	0.0431295
309	EUBI9-2	Trichonympha grandis	1.791	1.5907	0.7494	0.3811	1.85962	1.60837	0.7494	0.3811	9.82249	6.63969	1.915	2.03088			0.058	0.00924232	0.0088	0.00853281
310	EUBI9-3	Tritrichomonas fœtus	1.6394	1.1607	0.738	0.3773	1.66725	1.15155	0.738	0.3773	8.80642	4.75384	1.88587	2.01063			0.0393	0.169469	0.0366	0.0494665
311	EUBI9-4	Calonympha grassii	1.7338	1.519	1.0236	0.3418	1.78543	1.52428	1.0236	0.3418	9.43066	6.29255	2.61569	1.82145			0.0068	0.00877637	0.0087	0.0120577
312	EUBI9-5	Pyrsonympha vertens	1.726	1.1555	0.4783	0.2874	1.77547	1.14673	0.4783	0.2874	9.37802	4.73397	1.22224	1.53155			0.0323	0.0955453	0.048	0.0572589
313	EUBI9-6	Octomitus neglectus	1.6787	1.1552	0.7338	0.3441	1.71581	1.14646	0.7338	0.3441	9.06289	4.73282	1.87514	1.8337			0.0096	0.0324155	0.0097	0.033637
314	EUBI9-7	Retortamonas intestinalis	1.6519	0.991	0.6259	0.2382	1.6826	1.00348	0.6259	0.2382	8.88747	4.14259	1.59941	1.26936			0.0415	0.143719	0.015	0.0432659
315	EUBI19-1	Chromera velia	1.8974	1.0441	0.1212	0.2939	2.00272	1.04779	0.1212	0.2939	10.5784	4.32551	0.309712	1.56619			0.0075	0.00900516	0.008	0.0206147
316	EUBI19-2	Colponema vietnamica	1.7043	1.0792	0.3866	0.2972	1.74793	1.0781	0.3866	0.2972	9.23257	4.45062	0.987909	1.58377			0.0497	0.105648	0.0365	0.0703405
317	EUBI26-1	Amphilonche elongata	1.6418	1.249	0.6111	0.4656	1.67019	1.23594	0.6111	0.4656	8.82194	5.10221	1.56159	2.48118			0.031	0.105492	0.0186	0.0621351
318	EUBI26-2	Hexaconthium asteracanthion	1.8148	1.6006	0.3459	0.3156	1.89105	1.62022	0.3459	0.3156	9.98853	6.68863	0.883905	1.68183			0.0048	0.00623776	0.0101	0.0102784
319	EUBI26-3	Thalassicolla nucleata	1.612	1.3421	1.4203	0.2915	1.63395	1.33025	1.4203	0.2915	8.6305	5.49155	3.6294	1.5534			0.005	0.0126738	0.0087	0.0733
320	EUBI26-4	Lithoptera mulleri	1.8105	1.6088	0.2869	0.2574	1.88535	1.63009	0.2869	0.2574	9.9584	6.72935	0.733138	1.37168			0.0063	0.0189	0.00467647	0.00460746
321	EUBI26-5	Acanthochiasma krohni	1.5451	1.1591	1.2786	0.3281	1.55453	1.15007	1.2786	0.3281	8.21101	4.74772	3.26731	1.74844			0.0017	0.0088	0.0076716	0.00511836
322	EUBI26-6	Acanthochiasma fusiforme	1.5645	1.1985	1.3449	0.3485	1.57728	1.18707	1.3449	0.3485	8.33119	4.90046	3.43673	1.85715			0.0017	0.0048	0.0102212	0.0086428
323	EUBI17-1	Entogonia sp. (diatom)	1.8524	0.9883	0.1741	0.2417	1.94139	1.00128	0.1741	0.2417	10.2544	4.13349	0.444891	1.28802			0.0088	0.0115204	0.0115	0.045778
324	EUBI17-2	Thalassiosira nordenskioeldii (diatom - bottom)	1.8282	1.126	0.2433	0.3265	1.9089	1.11975	0.2433	0.3265	10.0828	4.62258	0.621724	1.73991			0.0317	0.0721492	0.0327	0.0126165
325	EU20-30	Leidyomyces attenuatus (Enterobryus) (sporangiospore)	1.4524	0.978	0.4315	0.2085	1.44897	0.992916	0.4315	0.2085	7.65345	4.09897	1.10265	1.11109			0.1177	0.101532	0.011	0.0896673
326	EU20-31	Passalomyces compressus (one filament)	1.5299	0.977	0.4363	0.2062	1.53686	0.992108	0.4363	0.2062	8.11769	4.09564	1.11491	1.09884			0.1186	0.132138	0.0121	0.0854907
327	EU20-31b	Passalomyces compressus (filamentous aggregates)	1.7374	1.2778	0.2805	0.2696	1.79005	1.26453	0.2805	0.2696	9.45502	5.22025	0.716784	1.43669			0.0097	0.0200396	0.0315	0.0327618
328	EU20-1	Sclerotinia sclerotiorum (apothecia)	1.7886	1.3074	0.2535	0.3173	1.85647	1.29446	0.2535	0.3173	9.80585	5.34381	0.647788	1.69089			0.0061	0.00772264	0.0082	0.0084084
329	EU20-2	Arachniotus trisporus (ascocarp)	1.7621	1.4161	0.4043	0.3571	1.8219	1.40907	0.4043	0.3571	9.62324	5.81694	1.03314	1.90298			0.0065	0.010291	0.0062	0.0097848
330	EU20-5	Gonatorrhodiella parasitica	1.551	1.1207	0.5104	0.3642	1.56142	1.11496	0.5104	0.3642	8.24743	4.60281	1.30427	1.94082			0.0442	0.0792428	0.00293	0.0831285
331	EU20-6	Graphium rigidum	1.6309	1.3198	0.4765	0.6964	1.65687	1.30716	0.4765	0.6964	8.75159	5.39625	1.21764	3.71111			0.0162	0.0368668	0.0102	0.0866638
332	EU20-7	Helicoma perelegans (helicospores)	1.6622	1.17	0.395	0.37	1.69531	1.1602	0.395	0.37	8.95462	4.78957	1.00937	1.97173			0.0066	0.0114666	0.0086	0.0103296
333	EU20-8	Zodiomyces vorticellarius (mature thallus)	1.7542	1.3225	0.3559	0.4023	1.81167	1.30994	0.3559	0.4023	9.56923	5.40772	0.909459	2.14385			0.0099	0.0162539	0.0124	0.0237452
334	EU20-9	Microsphaera berberidis (perithecum)	1.7198	1.3753	0.3517	0.3345	1.76757	1.36519	0.3517	0.3345	9.33631	5.6358	0.898727	1.78255			0.0083	0.0120487	0.0092	0.0116661
335	EU20-10	Phyllactinia eleagni	1.5588	1.1124	0.7969	0.3429	1.57057	1.1075	0.7969	0.3429	8.29575	4.572	2.03638	1.82731			0.006	0.0151472	0.0064	0.013415
336	EU20-11	Sphaerotheca humuli	1.7314	1.3182	0.3661	0.3025	1.78236	1.30552	0.3661	0.3025	9.41444	5.38946	0.935524	1.61202			0.0066	0.00911196	0.006	0.007705
337	EU20-14	Scorias spongiosa (Perithecia & pycnidia)	1.7011	1.1073	0.3855	0.2779	1.7439	1.10294	0.3855	0.2779	9.21125	4.55317	0.985098	1.48093			0.0082	0.0165164	0.0114	0.0212292
338	EU20-16	Chaetomium aterrimum (perithecium)	1.7674	1.5991	0.6459	0.3661	1.82878	1.61842	0.6459	0.3661	9.65959	6.6812	1.65052	1.95094			0.0059	0.0106804	0.007	0.00816738
339	EU20-17	Verticillium albo-atrum (conidiophore)	1.5494	1.1647	0.4933	0.406	1.55955	1.15526	0.4933	0.406	8.23754	4.76918	1.26057	2.16357			0.017	0.0317685	0.0234	0.0405353
340	EU20-12	Clavariella subbotrytis	1.8463	1.4645	0.2036	0.2323	1.93317	1.46245	0.2036	0.2323	10.211	6.03731	0.520275	1.23792			0.0073	0.0104343	0.0107	0.011705
341	EU20-19	Armillaria mellea (with rhizomorphs)	1.6916	1.3222	0.5374	0.3721	1.73195	1.30963	0.5374	0.3721	9.14814	5.40644	1.37326	1.98292			0.0066	0.0105809	0.0094	0.011752
342	EU20-34	Megacollybia platyphylla (cord system)	1.3097	1.2628	0.4118	0.3846	1.29681	1.24957	0.4118	0.3846	6.84974	5.1585	1.0523	2.04953			0.0025	0.003	0.00811246	0.00669204
343	EU20-21	Amanita muscaria	1.7292	1.4367	0.5047	0.6759	1.77955	1.43161	0.5047	0.6759	9.39959	5.91001	1.2897	3.60186			0.0092	0.0185369	0.0093	0.0309009
344	EU20-22	Phanerochaete velutina (mycelium)	1.7813	1.6464	0.3369	0.3118	1.8469	1.67583	0.3369	0.3118	9.75533	6.91821	0.860907	1.66158			0.0064	0.00998978	0.0055	0.00953215
345	EU20-23	Hypholoma fasciculare (mycelium)	1.8233	1.6154	0.306	0.3285	1.90236	1.63806	0.306	0.3285	10.0483	6.76225	0.781946	1.75057			0.0073	0.0107285	0.0081	0.011185
346	EU20-24	Phalus impudicus (mycelium)	1.8382	1.711	0.2733	0.2753	1.92228	1.7564	0.2733	0.2753	10.1535	7.25082	0.698385	1.46707			0.0054	0.008238	0.0058	0.0074115
347	EU20a	Steccherinum fimbriatum (cord system)	1.4784	1.467	0.4966	0.414	1.47805	1.46525	0.4966	0.414	7.80704	6.04886	1.269	2.2062			0.004	0.004	0.0064558	0.0058374
348	EU20b	Stropharia aeruginosa (cord system)	1.2885	1.2344	0.5601	0.4031	1.27528	1.22164	0.5601	0.4031	6.73605	5.0432	1.43127	2.14811			0.0052	0.0065	0.0177552	0.0159628
349	EU20c	Phanerochaete velutina (cord system)	1.3502	1.3481	0.4278	0.4149	1.33871	1.33651	0.4278	0.4149	7.07106	5.51741	1.09319	2.211			0.0031	0.003	0.00367908	0.00419049
350	EU20d	Tricholomopsis platyphylla (cord system)	1.2063	1.2032	0.6507	0.3751	1.19451	1.19155	0.6507	0.3751	6.30939	4.91896	1.66278	1.9989			0.0029	0.0029	0.00989064	0.00828971
351	EU20-3	Blastocladia pringsheimii	1.7731	1.2825	0.2901	0.3729	1.8362	1.26924	0.2901	0.3729	9.69878	5.23972	0.741315	1.98718			0.008	0.012471	0.0074	0.0102867
352	EU20-4	Urophlyctis alfalfae (Rhizomycelium)	1.549	1.2865	0.9515	0.5506	1.55908	1.27327	0.9515	0.5506	8.23507	5.25633	2.43144	2.93414			0.0097	0.0432887	0.0103	0.028296
353	EU20-15	Siphonaria petersenii	1.4764	1.2718	1.3345	0.3646	1.4758	1.25853	1.3345	0.3646	7.79515	5.19548	3.41015	1.94295			0.0079	0.0312936	0.0085	0.0143759
354	EU20-25	Cladochytrium tenue	1.7601	1.4985	0.3619	0.3099	1.8193	1.50081	0.3619	0.3099	9.60955	6.19567	0.924791	1.65145			0.0081	0.0126846	0.0058	0.00962138
355	EU21-1	Nosema lepocreadii (spore)	1.8575	0.9749	0.1669	0.2019	1.94828	0.990413	0.1669	0.2019	10.2908	4.08864	0.426493	1.07592			0.0245	0.0372408	0.0514	0.102683
356	EU20-18	Mucor mucedo A	1.6619	1.5091	0.4293	0.5049	1.69494	1.51291	0.4293	0.5049	8.95266	6.24563	1.09702	2.69061			0.0079	0.0197462	0.0118	0.0268183
357	EU20-27	Coemansia helicoidea (sporangiospore)	1.5735	1.2829	0.5362	0.5048	1.58791	1.26965	0.5362	0.5048	8.38735	5.24138	1.37019	2.69007			0.0112	0.0177349	0.0124	0.014883
358	EU20-28	Coesmania biformis (sporangiospore)	1.4369	1.225	0.5746	0.5037	1.43183	1.21251	0.5746	0.5037	7.56293	5.0055	1.46832	2.68421			0.0139	0.0208761	0.0145	0.0207846
359	EU20-29	Coesmania umbellata (sporangiospore)	1.4431	1.2709	0.4972	0.4308	1.43867	1.25763	0.4972	0.4308	7.59905	5.19177	1.27053	2.29573			0.0072	0.0159982	0.0019	0.0186577
360	PLACO2-1	Trichoplax adhaerens	1.8755	1.0624	0.1504	0.3065	1.97273	1.06349	0.1504	0.3065	10.4199	4.39033	0.384329	1.63333			0.0082	0.0101564	0.0109	0.0216778
361	PORI5-1	Homaxinella balfourensis	1.7229	1.4335	0.3919	0.4797	1.77152	1.42809	0.3919	0.4797	9.35715	5.89548	1.00145	2.55631			0.0127	0.0227752	0.0157	0.0205725
362	PORI5-2	Clathria macropora	1.8361	1.205	0.2235	0.3538	1.91947	1.19326	0.2235	0.3538	10.1386	4.92606	0.571127	1.8854			0.0082	0.0118073	0.014	0.0155398
363	PORI5-3	Isodictya grandis	1.8179	1.2359	0.2535	0.3156	1.89517	1.2231	0.2535	0.3156	10.0103	5.04923	0.647788	1.68183			0.0069	0.0113098	0.0078	0.00833528
364	PORI5-4	Spongia officinalis	1.8434	1.2586	0.2108	0.3505	1.92927	1.24541	0.2108	0.3505	10.1904	5.14132	0.538674	1.86781			0.0073	0.0100035	0.0141	0.0147619
365	PORI5-5	Esperiopsis challengeri	1.7324	1.0852	0.3241	0.3039	1.78364	1.08336	0.3241	0.3039	9.42119	4.47234	0.828198	1.61948			0.0483	0.0834479	0.0427	0.0602563
366	PORI5-6	Cladorhiza abyssicola	1.5106	1.3436	0.5788	0.5813	1.51463	1.33181	0.5788	0.5813	8.00027	5.49801	1.47905	3.09774			0.0682	0.0833033	0.0274	0.0997748
367	PORI6-1	Euplectella aspergillum	1.7586	1.3273	0.3518	1.0602	1.81736	1.31489	0.3518	1.0602	9.59929	5.42816	0.898982	5.64979			0.0403	0.0729633	0.0122	0.184263
368	PORI6-2	Hyalonema schmidti	1.7455	1.0192	0.3312	0.3088	1.80045	1.02678	0.3312	0.3088	9.50997	4.23878	0.846341	1.64559			0.0137	0.0233778	0.0109	0.0624033
369	PORI6-3	Staurocalyptus solidus	1.8518	1.635	0.2861	0.2864	1.94058	1.66187	0.2861	0.2864	10.2501	6.86058	0.731094	1.52622			0.0155	0.0251196	0.0167	0.0101338
370	PORI6-4	Asconema setubalense	1.8545	1.5321	0.2828	0.5375	1.94423	1.53941	0.2828	0.5375	10.2694	6.35502	0.722661	2.86433			0.0058	0.00855264	0.0081	0.011109
371	PORI8-1	Sycon elegans	1.8448	1.007	0.1871	0.2786	1.93115	1.01664	0.1871	0.2786	10.2003	4.1969	0.478111	1.48466			0.0104	0.0143242	0.0118	0.0348305
372	PORI8-2	Leucosolenia complicata	1.8532	1.4351	0.2144	0.2963	1.94247	1.42985	0.2144	0.2963	10.2601	5.90274	0.547873	1.57898			0.0085	0.0124509	0.0133	0.0112988
373	PORI8-3	Leucandra aspera	1.8701	1.624	0.2097	0.4395	1.96537	1.64848	0.2097	0.4395	10.3811	6.80528	0.535863	2.34209			0.0099	0.014323	0.0109	0.0109983
374	PORI9-1	Oscarella tuberculata	1.8586	1.024	0.1722	0.3102	1.94977	1.0308	0.1722	0.3102	10.2987	4.25537	0.440036	1.65305			0.0096	0.0124878	0.0102	0.0122145
375	PORI9-2	Oscarella nathaliae	1.7722	1.0096	0.2809	0.2826	1.83502	1.01879	0.2809	0.2826	9.69258	4.20579	0.717806	1.50597			0.0101	0.0152483	0.012	0.0387554
376	PORI9-3	Corticium diamantense	1.8393	1.0577	0.1961	0.301	1.92376	1.05944	0.1961	0.301	10.1613	4.37359	0.50111	1.60403			0.0092	0.0119535	0.0107	0.0163792
377	PORI9-4	Plakortis dariae	1.8772	0.9948	0.1439	0.2674	1.97505	1.00659	0.1439	0.2674	10.4322	4.15542	0.367719	1.42497			0.009	0.0115195	0.008	0.0236067
378	PORI9-5	Plakina jani	1.8574	1.0378	0.1733	0.3206	1.94815	1.04244	0.1733	0.3206	10.2901	4.30341	0.442847	1.70847			0.0079	0.00987544	0.0083	0.0141167
379	CTENO11-1	Beroe cucumis	1.8637	0.9892	0.1616	0.2315	1.95668	1.00201	0.1616	0.2315	10.3352	4.13652	0.412949	1.23366			0.0126	0.0185241	0.0124	0.057621
380	CTENO11-2	Velamen parallelum	1.7588	1.6687	0.3777	0.3232	1.81762	1.70337	0.3777	0.3232	9.60066	7.03186	0.965166	1.72233			0.0611	0.0973672	0.0273	0.0641677
381	CTENO11-3	Pleurobrachia pileus	1.4895	1.3139	1.014	0.4951	1.49059	1.30111	1.014	0.4951	7.87327	5.37125	2.59115	2.63838			0.0354	0.137803	0.0335	0.0268692
382	CNI3-1	Alicia mirabilis	1.6778	1.4319	0.6583	0.4277	1.71469	1.42634	0.6583	0.4277	9.05696	5.88823	1.68221	2.27921			0.0086	0.016515	0.0088	0.0140272
383	CNI3-2	Liponema brevicornis	1.8673	1.5151	0.2433	0.3255	1.96157	1.51979	0.2433	0.3255	10.361	6.27404	0.621724	1.73459			0.0071	0.0099753	0.0099	0.0130444
384	CNI3-3	Pocillopora sp.	1.8617	1.12	0.1732	0.3302	1.95397	1.11433	0.1732	0.3302	10.3209	4.6002	0.442592	1.75963			0.0085	0.0112232	0.0156	0.0235649
385	CNI3-4	Corynactis viridis	1.8519	1.1802	0.2077	0.2937	1.94072	1.16976	0.2077	0.2937	10.2509	4.82901	0.530752	1.56512			0.0072	0.0095128	0.01	0.0151925
386	CNI3-5	Favia stelligera	1.8567	1.0128	0.1746	0.3027	1.9472	1.02145	0.1746	0.3027	10.2851	4.21676	0.446169	1.61308			0.0086	0.0120194	0.0095	0.033931
387	CNI3-6	Cirrhipathes anguina	1.4299	1.2381	0.5971	0.6401	1.42414	1.22525	0.5971	0.6401	7.52231	5.0581	1.52582	3.41108			0.0917	0.106893	0.0232	0.0964224
388	CNI3-7	Ctenactis albitentaculata	1.8649	1.4273	0.2073	0.2649	1.95831	1.42129	0.2073	0.2649	10.3438	5.86741	0.52973	1.41165			0.0078	0.0114996	0.019	0.0119368
389	CNI3-8	Actinia equina	1.8184	1.2285	0.267	0.3209	1.89584	1.2159	0.267	0.3209	10.0138	5.01951	0.682286	1.71007			0.0061	0.0083265	0.0067	0.0127798
390	CNI3-9	Acropora caroliniana	1.8417	1.5256	0.2449	0.2852	1.92698	1.53189	0.2449	0.2852	10.1783	6.32397	0.625812	1.51983			0.0069	0.00999006	0.0083	0.0092682
391	CNI3-10	Acropora florida	1.7456	1.2716	0.3378	0.3818	1.80058	1.25833	0.3378	0.3818	9.51065	5.19466	0.863207	2.03461			0.0091	0.0137987	0.0129	0.0126511
392	CNI3-12	Acropora clathrata	1.8434	1.5729	0.219	0.2765	1.92927	1.5872	0.219	0.2765	10.1904	6.55232	0.559628	1.47346			0.0027	0.0054	0.0049932	0.0036498
393	CNI3-13	Acropora cytherea	1.8581	1.5595	0.1811	0.2366	1.94909	1.57139	0.1811	0.2366	10.2951	6.48706	0.462779	1.26084			0.0025	0.0048	0.00327791	0.0041405
394	CNI3-14	Acropora donei	1.8023	1.5575	0.2917	0.2789	1.8745	1.56904	0.2917	0.2789	9.90111	6.47736	0.745404	1.48625			0.0012	0.0045	0.00096261	0.00161762
395	CNI3-15	Acropora hyacinthus	1.8541	1.4956	0.1976	0.2249	1.94369	1.49751	0.1976	0.2249	10.2665	6.18205	0.504943	1.19849			0.0016	0.0069	0.00241072	0.00465543
396	CNI3-16	Acropora muricata	1.6795	1.2235	0.4015	0.3697	1.71681	1.21106	0.4015	0.3697	9.06816	4.9995	1.02598	1.97013			0.0063	0.0243	0.0139722	0.0142334
397	CNI3-17	Acropora echinata	1.7038	1.5504	0.4151	0.3786	1.7473	1.56072	0.4151	0.3786	9.22924	6.443	1.06074	2.01755			0.0019	0.0021	0.00444157	0.00518682
398	CNI3-18	Acropora elegans	1.8377	1.6047	0.238	0.2494	1.92161	1.62515	0.238	0.2494	10.1499	6.70897	0.60818	1.32905			0.0018	0.0081	0.0020468	0.00279328
399	CNI3-19	Acropora fenneri	1.682	1.3511	0.3892	0.3436	1.71993	1.33965	0.3892	0.3436	9.08465	5.53037	0.994553	1.83104			0.003	0.0046	0.0062272	0.00900232
400	CNI3-20	Cycloseris colini	1.9012	1.2554	0.1165	0.3378	2.00796	1.24224	0.1165	0.3378	10.606	5.12825	0.297702	1.80013			0.002	0.0161	0.002796	0.0231393
401	CNI4-1	Dendronephthya sp.	1.8031	1.459	0.3316	0.3258	1.87556	1.45631	0.3316	0.3258	9.90669	6.01197	0.847364	1.73618			0.007	0.0107374	0.0072	0.012025
402	CNI4-2	Ellisella nuctenea	1.6667	1.3793	0.4447	0.3842	1.70088	1.36945	0.4447	0.3842	8.98406	5.65337	1.13638	2.0474			0.0078	0.0116429	0.0125	0.0124242
403	CNI4-3	Astrogorgia mengalia	1.8388	1.6179	0.2442	0.2535	1.92309	1.64108	0.2442	0.2535	10.1577	6.77474	0.624023	1.3509			0.0078	0.0109889	0.0078	0.00924416
404	CNI4-4	Corallium rubrum	1.71	1.2099	0.3949	0.3421	1.75514	1.19796	0.3949	0.3421	9.27063	4.94542	1.00912	1.82305			0.0077	0.0115852	0.0114	0.0110842
405	CNI4-5	Pteroeides spinosum	1.8117	1.4705	0.2544	0.2792	1.88694	1.46917	0.2544	0.2792	9.9668	6.06505	0.650088	1.48785			0.0202	0.0343244	0.0101	0.0320034
406	CNI4-6	Taiaroa tauhou	1.7117	1.2802	0.5023	0.4331	1.75729	1.26693	0.5023	0.4331	9.28201	5.23018	1.28357	2.30798			0.0199	0.0491878	0.0143	0.0659634
407	CNI4-7	Pennatula spinosa	1.8019	1.4934	0.2599	0.274	1.87397	1.49501	0.2599	0.274	9.89832	6.17173	0.664143	1.46014			0.0221	0.0371734	0.0211	0.0278393
408	CNI4-8	Gorgonia sp.	1.8817	1.8732	0.1617	0.1733	1.98119	1.96959	0.1617	0.1733	10.4646	8.13091	0.413205	0.923513			0.0065	0.008496	0.0064	0.00852292
409	CNI4-8c	Gorgonia sp.	1.8733	1.8611	0.2751	0.1912	1.96973	1.95316	0.2751	0.1912	10.4041	8.06306	0.702985	1.0189			0.0024	0.0025	0.00316365	0.00256208
410	CNI4-8d	Gorgonia sp.	1.8489	1.8302	0.2944	0.1998	1.93667	1.91157	0.2944	0.1998	10.2295	7.89138	0.752303	1.06473			0.0033	0.0031	0.0057408	0.00615384
411	CNI4-8e	Gorgonia sp.	1.8547	1.8376	0.1813	0.1991	1.9445	1.92148	0.1813	0.1991	10.2708	7.93228	0.46329	1.061			0.0008	0.0014	0.00077959	0.0013937
412	CNI4-8h	Gorgonia sp.	1.8605	1.8507	0.3695	0.224	1.95234	1.9391	0.3695	0.224	10.3123	8.00502	0.944212	1.19369			0.0029	0.0023	0.00550555	0.0040096
413	CNI4-8i	Gorgonia sp.	1.8173	1.802	0.2882	0.2905	1.89437	1.8741	0.2882	0.2905	10.0061	7.73671	0.73646	1.54807			0.0012	0.0011	0.00181566	0.00188825
414	CNI4-9	Xenia sp.	1.8241	1.7069	0.318	0.3461	1.90343	1.75122	0.318	0.3461	10.0539	7.22941	0.81261	1.84436			0.0074	0.0108056	0.008	0.0124942
415	CNI4-10	Bellonella rubistella	1.7418	1.086	0.3121	0.3814	1.79569	1.08406	0.3121	0.3814	9.48484	4.47524	0.797534	2.03248			0.0562	0.0412	0.0920695	0.0734195
416	CNI4-11	Acanthogorgia aspera	1.4307	1.1559	0.5057	0.3918	1.42502	1.1471	0.5057	0.3918	7.52695	4.73549	1.29225	2.0879			0.0086	0.0044	0.00637182	0.00681732
417	CNI4-12	Leptogorgia medusa	1.2611	0.9926	0.606	0.2594	1.24788	1.00479	0.606	0.2594	6.59132	4.14799	1.54856	1.38234			0.0227	0.0082	0.0386628	0.0304017
418	CNI4-13	Riisea paniculata	1.2058	1.0694	0.4086	0.3874	1.19403	1.06956	0.4086	0.3874	6.30686	4.41536	1.04413	2.06445			0.0059	0.0082	0.0243934	0.0203385
419	CNI4-15	Ctenocella sp.	1.6294	1.4733	0.2713	0.2251	1.65505	1.47231	0.2713	0.2251	8.74194	6.07802	0.693274	1.19955			0.0126	0.0205	0.005426	0.0054024
420	CNI5-1	Cerianthus membranaceus	1.7121	1.4564	0.6448	0.3043	1.7578	1.45342	0.6448	0.3043	9.28468	6.00002	1.64771	1.62161			0.0053	0.00992222	0.0059	0.00743717
421	CNI10-1	Halammohydra schulzei	1.5274	1.3439	0.5441	0.4346	1.53397	1.33212	0.5441	0.4346	8.10241	5.4993	1.39038	2.31598			0.0117	0.0696767	0.0271	0.0543565
422	CNI10-2	Geryonia proboscidalis	1.6715	1.2884	0.6578	0.2701	1.70684	1.27518	0.6578	0.2701	9.01554	5.26424	1.68093	1.43936			0.01	0.0182424	0.014	0.0130044
423	CNI11-1	Physalia physalis	1.7551	1.4919	0.3745	0.3298	1.81283	1.49331	0.3745	0.3298	9.57537	6.1647	0.956989	1.7575			0.0169	0.0371358	0.0197	0.038543
424	CNI11-2	Hydra viridissima	1.4894	1.2348	0.7265	0.4307	1.49047	1.22203	0.7265	0.4307	7.87267	5.04481	1.85648	2.29519			0.0081	0.0246724	0.0077	0.0192375
425	CNI14-1	Atolla wyvillei	1.7502	1.3744	0.4646	0.2965	1.80651	1.36423	0.4646	0.2965	9.54196	5.63185	1.18723	1.58004			0.0057	0.00964496	0.0068	0.0068175
426	CNI7-1	Myxobolus pfeifferi	1.8939	0.9754	0.1236	0.1948	1.99791	0.990816	0.1236	0.1948	10.553	4.0903	0.315845	1.03809			0.0088	0.0101394	0.0373	0.104148
427	CNI7-2	Buddenbrockia plumatellae	1.7351	0.9775	0.3068	0.2066	1.7871	0.992511	0.3068	0.2066	9.43945	4.0973	0.78399	1.10097			0.0732	0.115255	0.0143	0.0996156
428	CNI15-1	Chrysaora quinquecirrha	1.7729	1.4709	0.4054	0.2963	1.83593	1.46962	0.4054	0.2963	9.6974	6.0669	1.03595	1.57898			0.0093	0.0267082	0.0276	0.0208524
429	CNI15-2	Cyanea capillata	1.8373	1.4473	0.2953	0.3819	1.92108	1.44331	0.2953	0.3819	10.1471	5.95832	0.754603	2.03514			0.0084	0.0139051	0.0099	0.0121723
430	CNI16-1	Haliclystus salpinx	1.7986	1.2806	0.2808	0.3813	1.86962	1.26734	0.2808	0.3813	9.87532	5.23184	0.71755	2.03194			0.0079	0.0117153	0.0095	0.0207475
431	CNI16-2	Lucernaria quadricornis	1.7266	1.352	0.3551	0.6824	1.77623	1.3406	0.3551	0.6824	9.38206	5.53427	0.907415	3.6365			0.0099	0.0159395	0.0113	0.0215153
432	CNI17-1	Carybdea marsupialis	1.5267	1.1028	0.9363	0.2682	1.53316	1.09892	0.9363	0.2682	8.09814	4.5366	2.3926	1.42923			0.0129	0.139768	0.407	0.0201925
433	CNI17-2	Chironex fleckeri	1.7709	1.5223	0.4296	0.3336	1.83333	1.52808	0.4296	0.3336	9.68364	6.30825	1.09779	1.77775			0.009	0.0247863	0.0211	0.0220168
434	CHAETO2-1	Parasagitta elegans	1.661	1.0143	0.3798	0.2775	1.69383	1.0227	0.3798	0.2775	8.94678	4.22191	0.970533	1.47879			0.0972	0.139603	0.0171	0.116497
435	CHAETO2-2	Krohnitta subtilis	1.6705	0.9758	0.3857	0.2049	1.7056	0.991139	0.3857	0.2049	9.00898	4.09164	0.98561	1.09191			0.084	0.140626	0.052	0.106411
436	MEZO4-1	Pseudicyema truncatum	1.7435	1.6876	0.3736	0.3117	1.79788	1.72693	0.3736	0.3117	9.49639	7.12915	0.954689	1.66105			0.0534	0.0854881	0.0344	0.0552105
437	MEZO4-2a	Rhopalura ophiocomae (femelle)	1.8478	1.7721	0.2822	0.207	1.93519	1.83489	0.2822	0.207	10.2217	7.57483	0.721128	1.1031			0.0206	0.0372768	0.15	0.0119747
438	MEZO4-2b	Rhopalura ophiocomae (mele)	1.7874	1.6505	0.5067	0.3154	1.85489	1.68087	0.5067	0.3154	9.79753	6.93901	1.29481	1.68076			0.0371	0.0800958	0.0168	0.039201
439	GASTRO6-1	Thaumastoderma heideri	1.6993	1.5285	0.5281	0.4005	1.74163	1.53524	0.5281	0.4005	9.19927	6.33781	1.3495	2.13426			0.0265	0.0746719	0.0117	0.0373346
440	GASTRO6-2	Lepidodermella squamata	1.7187	1.1895	0.4331	0.6432	1.76617	1.17853	0.4331	0.6432	9.32892	4.86521	1.10673	3.4276			0.0355	0.0795271	0.0125	0.082319
441	GASTRO6-3	Polymerurus rhomboides	1.6614	1.1778	0.518	0.8835	1.69432	1.1675	0.518	0.8835	8.94939	4.8197	1.32369	4.70816			0.0302	0.0689772	0.0172	0.0965566
442	GASTRO6-4	Urodasys sp.	1.3868	1.0736	0.7152	0.4145	1.37745	1.07321	0.7152	0.4145	7.2757	4.43044	1.82761	2.20887			0.1454	0.276177	0.0499	0.300542
443	PLATY7-1	Dugesia sagitta	1.7472	0.9956	0.2972	0.2575	1.80264	1.00725	0.2972	0.2575	9.52153	4.15813	0.759459	1.37221			0.0499	0.0789977	0.0184	0.0710793
444	PLATY7-2	Polycelis nigra	1.8089	0.98	0.2255	0.2263	1.88323	0.994534	0.2255	0.2263	9.94721	4.10565	0.576238	1.20595			0.0524	0.0813139	0.017	0.098515
445	PLATY7-3	Schistosoma haematobium	1.6358	1.0609	0.4771	0.2828	1.66285	1.0622	0.4771	0.2828	8.78317	4.38498	1.21917	1.50704			0.02	0.0409781	0.0196	0.0171507
446	PLATY7-4	Fasciola hepatica	1.8525	0.9776	0.1721	0.2068	1.94153	0.992592	0.1721	0.2068	10.2551	4.09764	0.439781	1.10203			0.0223	0.0343356	0.0233	0.100129
447	PLATY7-5	Encotyllabe pagrosomi	1.8091	0.9965	0.2289	0.2521	1.88349	1.00798	0.2289	0.2521	9.9486	4.16118	0.584926	1.34344			0.0319	0.052646	0.0122	0.0520168
448	PLATY7-6	Prostheceraeus vittatus	1.8612	1.1058	0.1692	0.3318	1.95329	1.1016	0.1692	0.3318	10.3173	4.54764	0.43237	1.76816			0.0126	0.0176854	0.0123	0.0143914
449	PLATY7-7	Taenia saginata	1.1218	0.9803	0.3241	0.2127	1.11596	0.994777	0.3241	0.2127	5.89447	4.10665	0.828198	1.13348			0.0995	0.008	0.056523	0.0945239
450	ENTO9-1	Loxomella claviformis	1.7045	1.2788	0.4627	0.4088	1.74819	1.26553	0.4627	0.4088	9.23391	5.22439	1.18237	2.17849			0.0107	0.0198488	0.011	0.0209509
451	ENTO9-2	Urnatella gracilis	1.6544	1.1336	0.4193	0.4549	1.68568	1.12665	0.4193	0.4549	8.90374	4.65105	1.07147	2.42416			0.0323	0.0480249	0.0168	0.0564814
452	ENTO9-3	Pedicellina ichikawai	1.6178	1.1459	0.4272	0.3552	1.64096	1.13789	0.4272	0.3552	8.66754	4.69747	1.09166	1.89286			0.0158	0.0394198	0.0123	0.0580565
453	CYCLIO10-1	Symbion pandora	1.8159	1.0264	0.2279	0.3494	1.89251	1.03282	0.2279	0.3494	9.99625	4.26369	0.582371	1.86195			0.0162	0.0258929	0.0107	0.0456927
454	CYCLIO10-2	Symbion americanus	1.8115	1.1292	0.2466	0.3317	1.88667	1.12265	0.2466	0.3317	9.9654	4.63455	0.630156	1.76762			0.0178	0.0280138	0.0218	0.013662
455	BRYOZ11-1	Cristatella mucedo	1.8328	1.4013	0.2257	0.2901	1.91505	1.39303	0.2257	0.2901	10.1153	5.75074	0.576749	1.54594			0.0113	0.0179332	0.0161	0.0092904
456	BRYOZ11-2	Lophopus cristalinus	1.8225	1.1701	0.2263	0.4897	1.90129	1.1603	0.2263	0.4897	10.0426	4.78995	0.578282	2.6096			0.0085	0.0120133	0.0088	0.0130931
457	BRYOZ11-3	Celleporaria emancipata (only skeleton)	1.8983	0.9864	0.118	0.2395	2.00396	0.999729	0.118	0.2395	10.5849	4.1271	0.301535	1.27629			0.0086	0.0102028	0.0142	0.0538533
458	BRYOZ11-4	Smittina cervicornis (only skeleton)	1.7038	1.3175	0.3954	0.332	1.7473	1.3048	0.3954	0.332	9.22924	5.38649	1.0104	1.76922			0.0063	0.00995717	0.008	0.00909954
459	BRYOZ11-5	Iodictyum phoeniceum (only skeleton)	1.8605	1.5734	0.1748	0.2108	1.95234	1.58779	0.1748	0.2108	10.3123	6.55476	0.44668	1.12335			0.0077	0.0102663	0.0108	0.00863808
460	BRYOZ11-6	Cellepporina grandis (only skeleton)	1.8576	1.094	0.1738	0.375	1.94842	1.09112	0.1738	0.375	10.2915	4.50437	0.444125	1.99837			0.0061	0.00838971	0.0074	0.0127009
461	BRYOZ11-7	Diaperoecia purpurascens (only skeleton)	1.865	1.3114	0.1784	0.3435	1.95845	1.29855	0.1784	0.3435	10.3445	5.36068	0.45588	1.83051			0.0082	0.0108807	0.0137	0.0191651
462	NEMER14-1	Nectonemertes mirabilis	1.7876	1.0115	0.2669	0.2629	1.85515	1.02037	0.2669	0.2629	9.79892	4.2123	0.682031	1.40099			0.0118	0.0189073	0.0118	0.0398816
463	NEMER14-2	Tubulanus nothus	1.4273	0.9822	0.4187	0.2144	1.42129	0.996317	0.4187	0.2144	7.50726	4.11301	1.06994	1.14253			0.1486	0.113172	0.021	0.0775766
464	NEMER14-4	Paranemertes peregrina	1.4345	0.9844	0.4285	0.2226	1.42919	0.998103	0.4285	0.2226	7.54899	4.12039	1.09498	1.18623			0.1023	0.0653984	0.0475	0.0951481
465	NEMER14-5	Micrura alaskensis	1.5224	0.9774	0.452	0.2124	1.5282	0.992431	0.452	0.2124	8.07192	4.09697	1.15503	1.13188			0.1277	0.101631	0.0179	0.0709662
466	NEMER14-6	Cerebratulus longiceps	1.4591	0.9779	0.4295	0.2122	1.45642	0.992835	0.4295	0.2122	7.69282	4.09864	1.09754	1.13081			0.1059	0.118319	0.0118	0.0722069
467	NEMER14-7	Lineus longissimus (longest specimen)	0.9739	0.9739	0.2027	0.2027	0.989607	0.989607	0.2027	0.2027	5.2271	4.08531	0.517975	1.08019			0.1376	0.122851	0.0199	0.0846314
468	ANNEL16-1	Hydroides norvegica	1.6097	1.3658	0.5273	0.7099	1.63117	1.35512	0.5273	0.7099	8.61584	5.59424	1.34745	3.78305			0.033	0.0671315	0.0147	0.12655
469	ANNEL16-2	Nephtys sp.	1.6791	1.5468	0.6247	0.3404	1.71631	1.55651	0.6247	0.3404	9.06553	6.42562	1.59634	1.81399			0.0573	0.105453	0.047	0.0744017
470	ANNEL16-3	Hirudo medicinalis	1.8053	0.9844	0.2282	0.2034	1.87846	0.998103	0.2282	0.2034	9.92204	4.12039	0.583137	1.08392			0.045	0.0729783	0.0643	0.106774
471	ANNEL16-4	Bonellia viridis	1.5637	0.9908	0.5419	0.2358	1.57634	1.00332	0.5419	0.2358	8.32621	4.14191	1.38476	1.25658			0.0463	0.0913714	0.0115	0.0452387
472	ANNEL16-5	Lamellisabella sp.	1.3333	0.9764	0.4383	0.206	1.3211	0.991623	0.4383	0.206	6.97805	4.09364	1.12002	1.09777			0.1752	0.138861	0.0448	0.102052
473	ANNEL16-6	Halosydna sp.	1.7763	1.4164	0.4272	0.3732	1.84037	1.40939	0.4272	0.3732	9.72082	5.81829	1.09166	1.98878			0.0123	0.0311637	0.022	0.0161994
474	ANNEL16-7	Andiodrilus biolleyi	1.5964	0.9759	0.4099	0.2138	1.61519	0.991219	0.4099	0.2138	8.53141	4.09197	1.04745	1.13934			0.1056	0.128811	0.0168	0.0745987
475	ANNEL16-8	Riftia pachyptila	1.7286	1.0393	0.3183	0.3019	1.77879	1.04371	0.3183	0.3019	9.39554	4.30866	0.813377	1.60882			0.0633	0.102493	0.0153	0.0862878
476	ANNEL16-9	Oligobrachia ivanovi	1.1285	0.9765	0.3171	0.2135	1.12202	0.991704	0.3171	0.2135	5.92648	4.09397	0.810311	1.13774			0.0818	0.039827	0.0219	0.0780244
477	ANNEL16-10	Spirobrachia grandis	1.474	1.0935	0.4809	0.7896	1.4731	1.09067	0.4809	0.7896	7.78089	4.50254	1.22888	4.20777			0.1065	0.111251	0.0197	0.255964
478	SIPUN17-1	Themiste pyroides	1.7712	1.1906	0.2834	0.46	1.83372	1.17957	0.2834	0.46	9.6857	4.86951	0.724194	2.45133			0.0405	0.0689671	0.0168	0.121591
479	SIPUN17-2	Sipunculus nudus	1.6097	0.9981	0.4114	0.2543	1.63117	1.0093	0.4114	0.2543	8.61584	4.1666	1.05128	1.35516			0.0312	0.0382906	0.0132	0.0150504
480	SIPUN17-3	Paraspidosiphon laevis	1.7204	1.0129	0.3292	0.3201	1.76834	1.02153	0.3292	0.3201	9.34034	4.2171	0.841231	1.70581			0.0178	0.0282751	0.0176	0.071576
481	BRACHIO19-1	Lingula anatina	1.564	1.3173	0.5346	0.8557	1.57669	1.30459	0.5346	0.8557	8.32807	5.38565	1.36611	4.56001			0.0636	0.118975	0.0211	0.253751
482	BRACHIO19-2	Magadina cumingi	1.868	1.0096	0.1604	0.2906	1.96252	1.01879	0.1604	0.2906	10.366	4.20579	0.409883	1.5486			0.009	0.0109783	0.0159	0.0935162
483	BRACHIO19-3	Discinisca stella	1.8334	1.5361	0.2953	0.8568	1.91585	1.54405	0.2953	0.8568	10.1195	6.37417	0.754603	4.56588			0.0067	0.0103888	0.006	0.0264757
484	PHORO20-1	Phoronis psammophila	1.5933	1.1419	0.5063	0.5069	1.61148	1.13423	0.5063	0.5069	8.51181	4.68233	1.29379	2.70126			0.0104	0.0196018	0.0136	0.0203524
485	PHORO20-2	Phoronis hippocrepia	1.4856	1.0965	0.4908	0.8424	1.48617	1.09333	0.4908	0.8424	7.84995	4.5135	1.25418	4.48914			0.0911	0.103053	0.028	0.272671
486	GNAT22-1	Gnathostomula peregrina	1.6959	1.1201	0.41	0.5129	1.73735	1.11442	0.41	0.5129	9.17667	4.60058	1.04771	2.73324			0.0734	0.138512	0.0234	0.182155
487	GNAT22-2	Haplognathia rosea	1.524	0.9815	0.4366	0.2191	1.53004	0.995749	0.4366	0.2191	8.08167	4.11067	1.11568	1.16758			0.0846	0.0734715	0.0109	0.0391334
488	MICROGNAT24-1	Limnognathia maerski	1.6644	1.2036	0.6922	0.8103	1.69803	1.19193	0.6922	0.8103	8.96901	4.92054	1.76883	4.31808			0.011	0.0368303	0.0092	0.0361871
489	ROTI26-1	Philodina roseola	1.7523	1.2497	0.3244	0.9068	1.80922	1.23662	0.3244	0.9068	9.55627	5.10505	0.828965	4.83233			0.0452	0.0822322	0.0339	0.20112
490	ROTI26-2	Rhinoglena fertœensis	1.8531	1.3563	0.1882	0.6041	1.94234	1.34511	0.1882	0.6041	10.2594	5.5529	0.480922	3.21924			0.0138	0.0220006	0.0223	0.0909679
491	ROTI26-3	Collotheca campanulata	1.7584	1.467	0.4171	0.6923	1.8171	1.46525	0.4171	0.6923	9.59792	6.04886	1.06585	3.68926			0.0195	0.0394766	0.0212	0.0820815
492	ROTI26-4	Floscularia sp.	1.7307	1.3576	0.3679	0.7425	1.78147	1.34648	0.3679	0.7425	9.40971	5.55854	0.940124	3.95677			0.0527	0.092047	0.0349	0.178539
493	ROTI26-5	Paraseison annulatus	1.6567	0.9928	0.4031	0.2417	1.68851	1.00495	0.4031	0.2417	8.91872	4.14866	1.03007	1.28802			0.0135	0.0194016	0.0137	0.0194419
494	ACANTH27-1	Corynosoma sp.	1.7895	1.4822	0.2619	0.3957	1.85765	1.48233	0.2619	0.3957	9.81209	6.11939	0.669254	2.10868			0.0323	0.0537563	0.011	0.037358
495	ACANTH27-2	Acanthocephalus pallisentisfractus (Pallisentis?)	1.789	1.1693	0.2604	0.4692	1.85699	1.15955	0.2604	0.4692	9.80862	4.78687	0.665421	2.50036			0.0305	0.0511293	0.0164	0.153182
496	MOLL1	Lepidopleurus cajetanus	1.8747	0.9721	0.1475	0.2018	1.97164	0.988158	0.1475	0.2018	10.4142	4.07933	0.376918	1.07539			0.0127	0.017237	0.0748	0.106311
497	MOLL2	Acanthochiton fascicularis	1.8782	1.0065	0.1437	0.2923	1.97641	1.01622	0.1437	0.2923	10.4394	4.19519	0.367208	1.55766			0.0115	0.0150722	0.0125	0.0312613
498	MOLL3	Proneomenia sluiteri	1.7195	1.4834	0.3437	0.4384	1.76719	1.48369	0.3437	0.4384	9.3343	6.12498	0.878284	2.33623			0.0619	0.0936738	0.0284	0.0433748
499	MOLL4	Chaetoderma nitidulum	1.5945	1.1856	0.4655	0.9042	1.61291	1.17484	0.4655	0.9042	8.51939	4.85	1.18953	4.81847			0.0951	0.13994	0.0458	0.356667
500	MOLL5	Falcidens indicus	1.4977	0.9939	0.485	0.2438	1.4999	1.00585	0.485	0.2438	7.92246	4.15238	1.23936	1.29921			0.1165	0.143849	0.0149	0.0903425
501	MOLL6	Neopilina galatheae	1.9018	0.983	0.113	0.2225	2.00878	0.996966	0.113	0.2225	10.6104	4.11569	0.288758	1.1857			0.0078	0.00878625	0.0127	0.0917969
502	MOLL7	Nautilus sp.	1.7921	1.1586	0.2793	0.3134	1.86106	1.1496	0.2793	0.3134	9.83013	4.74581	0.713717	1.6701			0.0344	0.0677241	0.0286	0.0641875
503	MOLL8	Amphioctopus arenicola	1.6653	1.1985	0.5518	0.2618	1.69915	1.18707	0.5518	0.2618	8.9749	4.90046	1.41006	1.39513			0.011	0.0461285	0.0281	0.0471674
504	MOLL9	Loligo vulgaris	1.6359	1.0994	0.5	0.3253	1.66297	1.0959	0.5	0.3253	8.78382	4.52412	1.27769	1.73352			0.0524	0.126743	0.0238	0.103041
505	MOLL10	Sepia orbignyana	1.7316	1.1353	0.3958	0.305	1.78262	1.1282	0.3958	0.305	9.41579	4.65744	1.01142	1.62534			0.0233	0.0637512	0.0232	0.0498016
506	MOLL11	Spirula spirula	1.7536	1.11	0.3222	0.3868	1.81089	1.10535	0.3222	0.3868	9.56514	4.56313	0.823343	2.06125			0.0134	0.0250449	0.0095	0.0306481
507	MOLL12	Architeuthis dux	1.4397	1.2351	0.9895	0.6737	1.43492	1.22232	0.9895	0.6737	7.57923	5.04601	2.52855	3.59014			0.0509	0.218901	0.0138	0.195899
508	MOLL12b	Chtenopteryx sicula	1.5419	1.3058	0.8866	0.5911	1.5508	1.29283	0.8866	0.5911	8.1913	5.33708	2.2656	3.14996			0.0592	0.248365	0.0217	0.187889
509	MOLL12c	Joubiniteuthis portieri	1.5685	1.2674	0.71	0.293	1.582	1.25414	0.71	0.293	8.35611	5.17737	1.81432	1.56139			0.0231	0.166002	0.0879	0.118591
510	MOLL12d	Megapinna pacifica	1.465	1.3933	1.1076	0.315	1.46301	1.38442	1.1076	0.315	7.72761	5.71519	2.83034	1.67863			0.0585	0.0187	0.247805	0.182473
511	MOLL13	Dentalium dentalis	1.69	1.2567	0.3964	0.3282	1.72994	1.24353	0.3964	0.3282	9.13754	5.13356	1.01295	1.74897			0.0331	0.0563904	0.0295	0.0535045
512	MOLL14	Pulsellum lofotense	1.6554	1.1651	0.4184	0.5578	1.68691	1.15564	0.4184	0.5578	8.91025	4.77072	1.06917	2.97251			0.0476	0.0728955	0.0174	0.114947
513	MOLL15	Mytilus edulis	1.841	1.368	0.2535	0.5874	1.92604	1.35745	0.2535	0.5874	10.1733	5.60384	0.647788	3.13025			0.01	0.0134649	0.0122	0.0636847
514	MOLL16	Arca noae	1.8482	0.979	0.1799	0.2183	1.93573	0.993724	0.1799	0.2183	10.2245	4.10231	0.459713	1.16332			0.0199	0.0311965	0.0145	0.0744407
515	MOLL17	Solen marginatus	1.7921	0.993	0.247	0.2467	1.86106	1.00512	0.247	0.2467	9.83013	4.14934	0.631179	1.31466			0.057	0.090897	0.012	0.0982319
516	MOLL18	Tagelus sp.	1.6661	1.0003	0.4148	0.2229	1.70014	1.01111	0.4148	0.2229	8.98013	4.17407	1.05997	1.18783			0.0758	0.14105	0.0114	0.0838602
517	MOLL19	Mya sp.	1.7456	1.0446	0.3035	0.3355	1.80058	1.04822	0.3035	0.3355	9.51065	4.32727	0.775557	1.78788			0.0539	0.0913833	0.0133	0.100716
518	MOLL20	Pecten maximus	1.8853	1.3537	0.1563	0.2808	1.98612	1.34238	0.1563	0.2808	10.4907	5.54163	0.399406	1.49638			0.0068	0.00903414	0.0204	0.0191335
519	MOLL20a	Crassostrea gigas	1.8613	0.9906	0.1653	0.2607	1.95343	1.00315	0.1653	0.2607	10.318	4.14124	0.422404	1.38927			0.0103	0.0144793	0.0124	0.0248301
520	MOLL20b	Tridacna squamosa	1.8593	1.1067	0.1757	0.3554	1.95072	1.1024	0.1757	0.3554	10.3037	4.55095	0.44898	1.89392			0.0091	0.0118879	0.0129	0.0244402
521	MOLL20c	Spondylus imperialis	1.6255	1.3135	0.6902	0.4436	1.6503	1.3007	0.6902	0.4436	8.71688	5.36956	1.76372	2.36394			0.0054	0.0109758	0.0086	0.00856704
522	MOLL20d	Spondylus varius	1.8671	1.3782	0.1951	0.2779	1.9613	1.36827	0.1951	0.2779	10.3596	5.64854	0.498554	1.48093			0.0057	0.00744935	0.0221	0.0137961
523	MOLL21	Arion rufus	1.7846	0.9857	0.2664	0.2284	1.85122	0.99916	0.2664	0.2284	9.77814	4.12475	0.680753	1.21714			0.0417	0.0752124	0.011	0.0745796
524	MOLL22	Limacia clavigera	1.7906	1.1948	0.2811	0.3662	1.85909	1.18355	0.2811	0.3662	9.81972	4.88595	0.718317	1.95147			0.0165	0.0312976	0.0242	0.0218213
525	MOLL23	Helix pomatia	1.8047	1.0035	0.2506	0.26	1.87767	1.01374	0.2506	0.26	9.91785	4.18496	0.640378	1.38554			0.0107	0.017325	0.0105	0.0479586
526	MOLL24	Erronea caurica	1.8028	1.3921	0.3063	0.3454	1.87516	1.38313	0.3063	0.3454	9.90459	5.70987	0.782712	1.84063			0.0084	0.0143444	0.0135	0.0125392
527	MOLL25	Turritella communis	1.7378	1.0156	0.3291	0.2628	1.79056	1.02378	0.3291	0.2628	9.45773	4.22638	0.840975	1.40046			0.0458	0.085911	0.0132	0.0787116
528	MOLL26	Epitonium sp.	1.7402	1.0261	0.3443	0.2621	1.79364	1.03256	0.3443	0.2621	9.47399	4.26265	0.879817	1.39673			0.0243	0.0502979	0.0122	0.0419691
529	MOLL27	Firoloida desmarestia	1.6804	0.9997	0.4014	0.2541	1.71793	1.01061	0.4014	0.2541	9.07409	4.17203	1.02573	1.3541			0.0583	0.116451	0.0125	0.0780976
530	MOLL28	Murex pecten	1.6948	1.4674	0.6364	0.3728	1.73597	1.46569	0.6364	0.3728	9.16936	6.05071	1.62624	1.98665			0.0069	0.0190284	0.0109	0.0131057
531	MOLL29	Glaucus atlanticus	1.7333	1.1671	0.3915	0.3522	1.78479	1.1575	0.3915	0.3522	9.42728	4.7784	1.00043	1.87687			0.0069	0.0156524	0.0066	0.0229448
532	MOLL30	Haliotis rufescens	1.7928	1.4234	0.3865	0.2717	1.86198	1.41703	0.3865	0.2717	9.83499	5.8498	0.987654	1.44789			0.0064	0.0122621	0.02	0.0076076
533	MOLL31	Conus magus	1.7773	0.9924	0.2695	0.2508	1.84167	1.00462	0.2695	0.2508	9.72771	4.14731	0.688675	1.33651			0.0266	0.0458304	0.0103	0.0454242
534	TARD30-1	Batillipes noerrevangi	1.7201	1.2181	0.525	0.5131	1.76795	1.20584	0.525	0.5131	9.33833	4.97797	1.34157	2.7343			0.0064	0.0123806	0.0063	0.0145432
535	TARD30-2	Macrobiotus hufelandi	1.8003	1.107	0.2886	0.3555	1.87186	1.10267	0.2886	0.3555	9.88716	4.55206	0.737482	1.89445			0.0106	0.0182044	0.0116	0.0106052
536	ONYCHO31-1	Macroperipatus geayi	1.6555	1.3407	0.4983	0.4177	1.68703	1.32879	0.4983	0.4177	8.9109	5.48553	1.27335	2.22592			0.0529	0.104915	0.0513	0.0672644
537	NEMA34-1	Criconemoides limitaneum	1.7617	0.985	0.2798	0.2235	1.82138	0.99859	0.2798	0.2235	9.6205	4.1224	0.714995	1.19103			0.0628	0.0993494	0.0144	0.070374
538	NEMA34-2	Greeffiella sp.	1.6027	0.9792	0.4133	0.2183	1.62275	0.993886	0.4133	0.2183	8.57133	4.10298	1.05614	1.16332			0.0832	0.10493	0.0128	0.0571191
539	NEMA34-3	Chondronema passali (larve)	1.8269	1.6577	0.2767	0.2675	1.90716	1.68975	0.2767	0.2675	10.0736	6.97565	0.707073	1.4255			0.0196	0.033724	0.0114	0.0118008
540	NEMA34-4	Paracapillaria philippinensis (male)	1.2674	0.9773	0.4612	0.2162	1.25414	0.99235	0.4612	0.2162	6.62438	4.09664	1.17854	1.15213			0.0928	0.0419405	0.0146	0.0471323
541	NEMA35-1	Nectonema agile	1.4288	1.3872	0.5087	0.4972	1.42294	1.37788	0.5087	0.4972	7.51594	5.68819	1.29992	2.64957			0.1254	0.0911346	0.1035	0.115659
542	KINO37-1	Cateria styx	1.5293	1.2453	0.8801	0.6049	1.53617	1.2323	0.8801	0.6049	8.11402	5.0872	2.24899	3.2235			0.0523	0.182059	0.0238	0.132189
543	KINO37-2	Pycnophyes echinoderoides	1.7194	1.1372	0.4018	0.5622	1.76706	1.12993	0.4018	0.5622	9.33362	4.6646	1.02675	2.99596			0.0603	0.128536	0.0123	0.117471
544	LORI38-1	Nanaloricus mysticus	1.8109	1.4595	0.3311	0.4254	1.88588	1.45687	0.3311	0.4254	9.9612	6.01427	0.846086	2.26695			0.0097	0.0140836	0.0119	0.016637
545	LORI38-2	Pliciloricus enigmaticus	1.8266	1.5807	0.3673	0.5498	1.90676	1.59645	0.3673	0.5498	10.0715	6.59051	0.938591	2.92988			0.0059	0.0091134	0.0074	0.0117505
546	PRIAP39-1	Priapulopsis bicaudatus	1.7665	1.2953	0.2976	0.518	1.82761	1.28216	0.2976	0.518	9.65341	5.29303	0.760481	2.76042			0.0166	0.0264472	0.0129	0.0361954
547	PRIAP39-2	Tubiluchus corallicola	1.5697	1.2863	0.5165	0.7806	1.58342	1.27307	0.5165	0.7806	8.3636	5.2555	1.31985	4.15981			0.0857	0.139686	0.0265	0.197988
548	ARTH0	Pycnogonum littorale	1.6578	1.0864	0.4345	0.3141	1.68987	1.08441	0.4345	0.3141	8.92589	4.47669	1.11031	1.67383			0.0066	0.0109544	0.0771	0.0109915
549	ARTH1	Colossendeis proboscidea	1.3977	1.1163	0.6937	0.4609	1.38915	1.111	0.6937	0.4609	7.3375	4.58646	1.77267	2.45613			0.0076	0.0127813	0.0112	0.0156823
550	ARTH2	Austrodecus glaciate	1.5666	1.2098	0.5521	0.3531	1.57976	1.19786	0.5521	0.3531	8.34427	4.94503	1.41082	1.88167			0.0083	0.0132797	0.0077	0.0082536
551	ARTH3	Limulus sp.	1.7672	1.1563	0.3204	0.3081	1.82852	1.14747	0.3204	0.3081	9.65822	4.73702	0.818743	1.64186			0.0251	0.054466	0.0135	0.0693115
552	ARTH4	Phalangium opilio	1.1399	1.0499	2.0222	0.4505	1.1324	1.05274	2.0222	0.4505	5.98131	4.34596	5.16749	2.40071			0.0064	0.0530639	0.0079	0.0225836
553	ARTH5	Liarthrodes sp. = Gonyleptes?	1.4535	1.1916	0.8647	0.5681	1.45019	1.18051	0.8647	0.5681	7.65991	4.87342	2.20964	3.0274			0.0065	0.0224818	0.0073	0.012255
554	ARTH6	Mesobuthus longichelus	1.615	1.1985	0.5861	0.3469	1.63757	1.18707	0.5861	0.3469	8.64965	4.90046	1.49771	1.84863			0.011	0.0286748	0.017	0.022244
555	ARTH7	Vietbocap canhi	1.6207	1.2269	0.5087	0.3664	1.64447	1.21435	0.5087	0.3664	8.6861	5.0131	1.29992	1.95254			0.0093	0.0184326	0.0094	0.0200992
556	ARTH8	Galeodes arabs	1.6026	1.5501	0.9732	0.4595	1.62263	1.56037	0.9732	0.4595	8.5707	6.44155	2.48689	2.44867			0.0094	0.0205039	0.0096	0.0135769
557	ARTH9	Neobisium tuzeti	1.4384	1.2492	1.0895	0.4203	1.43348	1.23613	1.0895	0.4203	7.57166	5.10302	2.78408	2.23977			0.011	0.031311	0.015	0.0129165
558	ARTH10	Chelifer candroides	1.5972	1.2514	0.645	0.3592	1.61615	1.2383	0.645	0.3592	8.53647	5.11196	1.64822	1.91417			0.01	0.016124	0.01	0.011346
559	ARTH11	Eukoenesia mirabilis	1.5681	1.4485	1.1801	0.4659	1.58153	1.44464	1.1801	0.4659	8.35362	5.9638	3.0156	2.48277			0.0146	0.0595389	0.0088	0.0164358
560	ARTH12	Ricinoides sjöstedti	1.5331	1.0907	0.5962	0.3232	1.54057	1.0882	0.5962	0.3232	8.13728	4.49233	1.52352	1.72233			0.0071	0.0164632	0.0079	0.00779745
561	ARTH13	Ixodes ricinus	1.7251	1.1757	0.4672	0.3472	1.77432	1.16553	0.4672	0.3472	9.37196	4.81157	1.19387	1.85022			0.0058	0.00990528	0.008	0.0176049
562	ARTH14	Acarus siro	1.6854	1.4383	0.9286	0.3263	1.72418	1.43337	0.9286	0.3263	9.1071	5.91728	2.37292	1.73885			0.0074	0.0139335	0.0089	0.00853209
563	ARTH15	Demodex folliculorum	1.758	1.0925	0.3094	0.3079	1.81658	1.08979	0.3094	0.3079	9.59519	4.49889	0.790634	1.6408			0.0409	0.0751971	0.0278	0.0524304
564	ARTH16	Sarcoptes scabiei	1.6901	1.2154	0.7231	0.2993	1.73007	1.20324	0.7231	0.2993	9.1382	4.96724	1.84779	1.59497			0.0076	0.0267085	0.0083	0.0106216
565	ARTH17	Theraphosa blondi	1.6419	1.4122	0.5786	0.4125	1.67031	1.40483	0.5786	0.4125	8.82259	5.79944	1.47854	2.19821			0.0064	0.0108262	0.006	0.0077615
566	ARTH18	Araneus diadematus	1.6377	1.3224	0.632	0.4295	1.66517	1.30984	0.632	0.4295	8.79544	5.40729	1.615	2.2888			0.0085	0.0177482	0.0094	0.0102576
567	ARTH19	Gasteracantha sp.	1.7377	1.5263	0.4352	0.3201	1.79043	1.5327	0.4352	0.3201	9.45705	6.32731	1.1121	1.70581			0.008	0.0168323	0.0095	0.0100769
568	ARTH20	Damon diadema	1.3728	1.1319	1.2592	0.3677	1.36253	1.1251	1.2592	0.3677	7.1969	4.64467	3.21773	1.95947			0.0068	0.028743	0.007	0.0166487
569	ARTH21	Stygophrynus dammermani	1.4689	1.2428	1.0725	0.4175	1.46737	1.22985	1.0725	0.4175	7.75067	5.07708	2.74064	2.22485			0.011	0.0349911	0.0102	0.018981
570	ARTH22	Mastigoproctus giganteus	1.5252	1.1631	0.9089	0.3688	1.53143	1.15378	0.9089	0.3688	8.08899	4.76304	2.32258	1.96533			0.0081	0.0243765	0.0131	0.0157701
571	ARTH23	Thelyphonus doriae	1.5225	1.3296	0.9398	0.4092	1.52831	1.31727	0.9398	0.4092	8.07253	5.43797	2.40154	2.18062			0.007	0.0201568	0.007	0.0103688
572	ARTH24	Schizomus crassicaudatus	1.5584	1.3978	0.8769	0.429	1.5701	1.38926	0.8769	0.429	8.29327	5.73517	2.24081	2.28614			0.0077	0.0192701	0.007	0.0119053
573	ARTH25	Geophilus electricus	1.5335	1.4201	0.6567	0.4831	1.54103	1.41343	0.6567	0.4831	8.13973	5.83493	1.67812	2.57443			0.0549	0.0338383	0.0269	0.0720522
574	ARTH26	Scolopendra gigantea	1.6347	1.3693	0.6566	0.3445	1.66151	1.35882	0.6566	0.3445	8.77608	5.60952	1.67786	1.83584			0.0199	0.093179	0.0405	0.0581751
575	ARTH27	Scutigera coleoptera	1.4288	1.3316	1.7876	0.688	1.42294	1.31934	1.7876	0.688	7.51594	5.44652	4.56799	3.66634			0.0081	0.076688	0.0165	0.0460357
576	ARTH28	Scutigerella immaculata	1.6668	1.2765	0.5809	0.4647	1.70101	1.26323	0.5809	0.4647	8.98472	5.21487	1.48442	2.47638			0.0252	0.0804977	0.0609	0.03162
577	ARTH29	Pauropus huxleyi	1.6767	1.409	0.7329	0.3561	1.71331	1.40136	0.7329	0.3561	9.04972	5.78511	1.87284	1.89765			0.0123	0.0649284	0.0231	0.0217918
578	ARTH30	Polydesmus sp.	1.7575	1.3884	0.4379	0.2751	1.81594	1.37917	0.4379	0.2751	9.59177	5.6935	1.119	1.466			0.028	0.0692636	0.0485	0.0238591
579	ARTH31	Polyxenus lagurus	1.8187	1.5667	0.3145	0.5086	1.89623	1.57987	0.3145	0.5086	10.0159	6.52207	0.803667	2.71032			0.0176	0.0372868	0.0124	0.0172636
580	ARTH32	Archispirostreptus gigas	1.7391	1.6406	0.4655	0.3511	1.79223	1.66872	0.4655	0.3511	9.46653	6.88885	1.18953	1.87101			0.0484	0.0901324	0.0224	0.0661833
581	ARTH33	Candona candida	1.7982	1.4489	0.3669	0.5042	1.86909	1.44509	0.3669	0.5042	9.87254	5.96563	0.937568	2.68688			0.0073	0.0122644	0.0085	0.0128061
582	ARTH34	Derocheilocaris remanei	1.6277	1.5145	1.2537	0.5657	1.65298	1.5191	1.2537	0.5657	8.73101	6.27119	3.20368	3.01461			0.0118	0.0462536	0.0094	0.035792
583	ARTH35	Cephalobaena tetrapoda	1.6652	1.0345	0.3981	0.2692	1.69902	1.03964	0.3981	0.2692	8.97424	4.29187	1.0173	1.43456			0.562	0.0978992	0.0255	0.064806
584	ARTH36	Linguatula serrata	1.7813	1.5554	0.2946	0.3447	1.8469	1.56658	0.2946	0.3447	9.75533	6.46718	0.752815	1.8369			0.0513	0.0816787	0.0268	0.0501799
585	ARTH37	Dolops bidentata	1.8541	1.3686	0.2088	0.4075	1.94369	1.35808	0.2088	0.4075	10.2665	5.60646	0.533563	2.17156			0.0067	0.00909588	0.0093	0.0156308
586	ARTH38	Triops cancriformis	1.6002	1.1406	0.8089	0.3092	1.61974	1.13304	0.8089	0.3092	8.55548	4.67742	2.06705	1.64772			0.0091	0.035244	0.0115	0.0162202
587	ARTH39	Daphnia pulex	1.664	1.212	0.7042	0.5385	1.69754	1.19997	0.7042	0.5385	8.96639	4.95374	1.7995	2.86966			0.0072	0.0147347	0.0141	0.0195041
588	ARTH40	Leptodora kindti	1.5761	1.2685	0.6652	0.8507	1.59099	1.25524	0.6652	0.8507	8.40362	5.1819	1.69984	4.53337			0.0127	0.045428	0.012	0.075811
589	ARTH41	Calanus finmarchinus	1.5127	1.3514	1.1126	0.6086	1.51704	1.33997	1.1126	0.6086	8.01299	5.53167	2.84311	3.24322			0.0101	0.02368	0.0121	0.019761
590	ARTH42	Platycopia perplexa	1.6928	1.3517	0.726	0.5366	1.73345	1.34028	0.726	0.5366	9.15609	5.53297	1.8552	2.85953			0.0141	0.0436096	0.0136	0.0289952
591	ARTH43	Lernaea barnimiana (female)	1.6113	1.0776	0.4522	0.3271	1.6331	1.0767	0.4522	0.3271	8.62604	4.44485	1.15554	1.74311			0.0119	0.0269784	0.0151	0.0360688
592	ARTH44	Dendrogaster dichotoma (female)	1.7878	1.3811	0.2554	0.303	1.85542	1.37136	0.2554	0.303	9.8003	5.66129	0.652644	1.61468			0.0071	0.00960596	0.0105	0.009195
593	ARTH45	Lepas anatifera	1.7647	1.5357	0.4175	0.6682	1.82527	1.54359	0.4175	0.6682	9.64106	6.37226	1.06687	3.56083			0.0302	0.0566	0.0341	0.159792
594	ARTH46	Callinectes sapidus	1.6969	1.1957	0.447	0.3143	1.73861	1.1844	0.447	0.3143	9.18331	4.88947	1.14225	1.6749			0.0079	0.0115166	0.0079	0.0119319
595	ARTH47	Oniscus asellus	1.8014	1.1953	0.3013	0.3273	1.87331	1.18402	0.3013	0.3273	9.89483	4.88791	0.769936	1.74418			0.0058	0.00964605	0.0102	0.014873
596	ARTH48	Homarus gammarus	1.6796	1.3592	0.5085	0.3776	1.71693	1.34816	0.5085	0.3776	9.06882	5.5655	1.29941	2.01223			0.0172	0.0401861	0.0263	0.0333326
597	ARTH48b	Metanephrops japonicus	1.5507	1.2685	0.8773	0.4276	1.56107	1.25524	0.8773	0.4276	8.24558	5.1819	2.24183	2.27867			0.0042	0.0105	0.0424613	0.0257843
598	ARTH49	Stenorhynchus seticornis	1.3176	1.1057	0.7853	0.3701	1.3049	1.10151	0.7853	0.3701	6.89248	4.54727	2.00674	1.97226			0.0075	0.0255943	0.0083	0.018591
599	ARTH50	Lasionectes entrichoma	1.6833	1.5495	0.5863	0.5199	1.72155	1.55967	0.5863	0.5199	9.09323	6.43865	1.49822	2.77054			0.018	0.0485467	0.01	0.0126838
600	ARTH51	Hutchinsoniella macracantha	1.6192	1.4641	0.8877	0.6213	1.64266	1.462	0.8877	0.6213	8.6765	6.03547	2.26841	3.3109			0.0404	0.145866	0.0145	0.0659605
601	ARTH52	Baculentuculus nipponicus	1.7707	1.1346	0.3079	0.3137	1.83307	1.12756	0.3079	0.3137	9.68226	4.65481	0.786801	1.6717			0.0293	0.0638966	0.032	0.0428045
602	ARTH53	Podura aquatica	1.7606	1.0587	0.3238	0.3373	1.81995	1.0603	0.3238	0.3373	9.61297	4.37715	0.827432	1.79747			0.0152	0.0351101	0.0156	0.0387276
603	ARTH54	Campodea staphylinus	1.5008	1.3675	0.9473	0.4746	1.50343	1.35692	0.9473	0.4746	7.94111	5.60166	2.42071	2.52914			0.0227	0.0931294	0.0119	0.0199639
604	ARTH55	Petrobius maritimus	1.4983	1.1449	1.091	0.4205	1.50058	1.13697	1.091	0.4205	7.92606	4.69368	2.78792	2.24084			0.0234	0.129014	0.034	0.0542348
605	ARTH56	Thermobia domestica	1.4038	1.2688	1.5762	0.7308	1.39573	1.25554	1.5762	0.7308	7.37225	5.18313	4.02779	3.89442			0.0076	0.0451681	0.0063	0.0298605
606	ARTH57	Cloeon dipterum	1.6191	1.0874	0.7372	0.3533	1.64253	1.08529	0.7372	0.3533	8.67586	4.48033	1.88383	1.88273			0.0107	0.0302578	0.0092	0.0190864
607	ARTH58	Anax imperator	1.7404	1.1322	0.3607	0.3977	1.7939	1.12538	0.3607	0.3977	9.47535	4.6458	0.921725	2.11934			0.0095	0.0183807	0.0071	0.0244429
608	ARTH59	Lucanus cervus	1.6038	1.1174	0.6824	0.3275	1.62407	1.11199	0.6824	0.3275	8.57832	4.59054	1.74379	1.74524			0.0062	0.0125874	0.0071	0.0129399
609	ARTH60	Bittacus italicus	1.4978	1.1115	0.9201	0.4053	1.50001	1.10669	0.9201	0.4053	7.92306	4.56867	2.3512	2.15984			0.0063	0.0180649	0.0061	0.0146543
610	ARTH61	Thysanoptera (incertae sedis)	1.7148	1.5431	0.6655	0.6759	1.76122	1.5522	0.6655	0.6759	9.30276	6.4078	1.7006	3.60186			0.007	0.0150059	0.008	0.0202654
611	ARTH62	Camponotus vagus	1.5529	1.1118	0.8119	0.3744	1.56365	1.10696	0.8119	0.3744	8.25918	4.56978	2.07471	1.99517			0.0066	0.0223619	0.006	0.019688
612	ARTH62b	Cataglyphis nodus	1.4271	1.0983	1.0914	0.3142	1.42107	1.09493	1.0914	0.3142	7.50611	4.52009	2.78894	1.67437			0.0045	0.0076	0.0281581	0.012191
613	ARTH64	Sarcophaga carnaria	1.6858	1.2937	0.5432	0.4896	1.72468	1.28054	0.5432	0.4896	9.10974	5.28634	1.38808	2.60907			0.0067	0.0114509	0.0077	0.0144909
614	ARTH65	Mantis religiosa	1.5425	1.1287	0.7603	0.5555	1.5515	1.1222	0.7603	0.5555	8.19499	4.63268	1.94285	2.96025			0.008	0.0218241	0.0112	0.0260843
615	ARTH66	Blatella germanica	1.5045	1.1358	1.1443	0.4404	1.50765	1.12865	1.1443	0.4404	7.96341	4.65932	2.92412	2.34689			0.0044	0.0135907	0.0063	0.0167299
616	ARTH67	Zorotypus brasiliensis (male)	1.6539	1.5057	0.6113	0.373	1.68506	1.50902	0.6113	0.373	8.90048	6.22957	1.5621	1.98771			0.0066	0.0124486	0.007	0.0059594
617	ARTH68	Labidura riparia	1.5534	1.0991	0.7953	0.2853	1.56423	1.09564	0.7953	0.2853	8.26228	4.52302	2.03229	1.52036			0.0101	0.0533466	0.0197	0.0301486
618	ARTH69	Dinocras cephalotes	1.6399	1.0899	0.6378	0.2822	1.66786	1.0875	0.6378	0.2822	8.80965	4.48942	1.62982	1.50384			0.0247	0.0839955	0.0261	0.0435135
619	ARTH70	Acheta domestica	1.5518	1.1729	0.9042	0.4519	1.56236	1.16291	0.9042	0.4519	8.25238	4.80075	2.31057	2.40817			0.0069	0.0814234	0.0226	0.0282405
620	ARTH71	Mantophasma zephyra	1.4661	1.0834	1.0207	0.2872	1.46424	1.08178	1.0207	0.2872	7.73411	4.46581	2.60827	1.53049			0.0062	0.0174434	0.008	0.00986936
621	ARTH72	Grylloblatta bifratrilecta	1.4879	1.0976	0.9803	0.3384	1.48877	1.0943	0.9803	0.3384	7.8637	4.51753	2.50504	1.80333			0.009	0.0199067	0.0093	0.00959745
622	ARTH73	Haploembia solieri (female)	1.6599	1.3094	0.5049	0.458	1.69247	1.2965	0.5049	0.458	8.9396	5.35224	1.29021	2.44068			0.0219	0.0581636	0.0403	0.0243815
623	ARTH74	Bacillus rossii	1.3957	1.0583	0.7323	0.2906	1.387	1.05996	0.7323	0.2906	7.32613	4.37573	1.8713	1.5486			0.0158	0.0637546	0.0161	0.0537996
624	ECHI1	Conocrinus lofotensis	1.7423	1.6789	0.4542	0.717	1.79634	1.71606	0.4542	0.717	9.48824	7.08426	1.16065	3.82088			0.0091	0.0156703	0.0091	0.01845
625	ECHI2	Antedon bifida	1.7173	1.6474	0.5611	0.4367	1.7644	1.67706	0.5611	0.4367	9.31953	6.92328	1.43382	2.32717			0.0083	0.0144383	0.0085	0.0131597
626	ECHI3	Neocrinus decorus	1.5777	1.487	0.7537	0.7179	1.59289	1.48776	0.7537	0.7179	8.41364	6.14178	1.92599	3.82568			0.012	0.0533926	0.012	0.0574557
627	ECHI4	Novodinia antillensis	1.6675	1.6378	0.4777	0.3602	1.70188	1.6653	0.4777	0.3602	8.9893	6.8747	1.2207	1.9195			0.0063	0.00896291	0.0062	0.00810656
628	ECHI5	Odontaster validus	1.8085	1.426	0.2961	0.3619	1.8827	1.41987	0.2961	0.3619	9.94441	5.86153	0.756648	1.92856			0.0066	0.01164	0.0113	0.0093228
629	ECHI6	Crossaster papposus	1.7846	1.4799	0.3004	0.4208	1.85122	1.47974	0.3004	0.4208	9.77814	6.10868	0.767636	2.24244			0.0058	0.00847585	0.0099	0.010665
630	ECHI6b	Pycnopodia helianthoides	1.7707	1.1966	0.3225	0.3354	1.83307	1.18526	0.3225	0.3354	9.68226	4.893	0.82411	1.78734			0.0056	0.00861352	0.0069	0.0111464
631	ECHI7	Ophiomyxa australis	1.3969	1.3234	0.6096	0.4506	1.38829	1.31087	0.6096	0.4506	7.33295	5.41155	1.55776	2.40124			0.0078	0.0139146	0.0077	0.00928041
632	ECHI8	Ophiura albida	1.5422	1.3371	0.6279	0.4639	1.55115	1.32504	0.6279	0.4639	8.19315	5.47007	1.60452	2.47212			0.0097	0.0237963	0.0115	0.0154886
633	ECHI9	Gorgonocephalus chilensis	1.6643	1.466	0.577	0.4162	1.69791	1.46413	0.577	0.4162	8.96835	6.04424	1.47445	2.21792			0.0063	0.00985644	0.0071	0.008302
634	ECHI9b	Gorgonocephalus eucnemis	1.8389	1.7503	0.3562	0.291	1.92322	1.80663	0.3562	0.291	10.1585	7.45818	0.910226	1.55074			0.0073	0.0117538	0.0064	0.0108
635	ECHI10	Diadema savignyi	1.5126	1.4687	1.9846	1.0029	1.51692	1.46715	1.9846	1.0029	8.01238	6.05672	5.0714	5.34444			0.0058	0.0174302	0.0061	0.00946485
636	ECHI10b	Diadema savignyi	1.4725	1.4246	2.0485	0.8985	1.47141	1.41834	2.0485	0.8985	7.77199	5.85521	5.23469	4.78809			0.0024	0.0027	0.0053261	0.00494175
637	ECHI11	Colobocentrotus atratus	1.8841	1.1526	0.1473	0.2811	1.98447	1.14406	0.1473	0.2811	10.482	4.72292	0.376407	1.49798			0.0079	0.0098289	0.0169	0.0234185
638	ECHI12	Leodia sexiesperforata	1.902	1.533	0.1173	0.3869	2.00906	1.54045	0.1173	0.3869	10.6118	6.35932	0.299746	2.06178			0.008	0.0093366	0.0114	0.0094275
639	ECHI13	Prionocidaris baculosa	1.7109	1.4025	0.5484	0.3191	1.75628	1.39433	0.5484	0.3191	9.27665	5.75609	1.40137	1.70048			0.0059	0.0105841	0.0062	0.008135
640	ECHI13b	Prionocidaris bispinosa	1.6206	1.2597	0.5494	0.5026	1.64435	1.2465	0.5494	0.5026	8.68546	5.14581	1.40392	2.67835			0.0051	0.0106118	0.0057	0.011099
641	ECHI14	Echinocardium cordatum	1.8922	1.6418	0.136	0.2765	1.99558	1.67019	0.136	0.2765	10.5406	6.89491	0.347531	1.47346			0.008	0.0100998	0.0212	0.0168999
642	ECHI15	Cucumaria normani	1.7619	1.4271	0.352	0.5182	1.82164	1.42107	0.352	0.5182	9.62187	5.8665	0.899493	2.76148			0.0278	0.0505854	0.0273	0.0370721
643	ECHI16	Rhabdomolgus ruber	1.7363	1.1402	0.3377	0.3342	1.78864	1.13267	0.3377	0.3342	9.44757	4.67591	0.862951	1.78095			0.0352	0.066285	0.0241	0.0844864
644	ECHI17	Rhopalodina lageniformis	1.8086	1.2386	0.2373	0.3758	1.88283	1.22574	0.2373	0.3758	9.94511	5.06012	0.606391	2.00263			0.0153	0.0231117	0.0114	0.0241355
645	ECHI18	Pelagothuria natatrix	1.6496	1.1662	0.5492	0.3312	1.67977	1.15666	0.5492	0.3312	8.87252	4.77494	1.40341	1.76496			0.0335	0.101777	0.0406	0.0442673
646	ECHI19	Elpidia glacialis	1.8116	1.0636	0.2398	0.3505	1.88681	1.06453	0.2398	0.3505	9.9661	4.39461	0.61278	1.86781			0.0078	0.0126643	0.0085	0.0145192
647	ECHI20	Thelenota rubralineata	1.7671	1.211	0.337	0.3324	1.82839	1.19901	0.337	0.3324	9.65753	4.94978	0.861163	1.77136			0.013	0.0291149	0.025	0.0112949
648	HEMI1	Balanoglossus clavigerus	1.5758	1.0146	0.443	0.2833	1.59064	1.02295	0.443	0.2833	8.40174	4.22294	1.13203	1.5097			0.1119	0.152889	0.0232	0.105258
649	HEMI2	Saccoglossus bromophenolosus	1.3895	0.9767	0.4349	0.2068	1.38034	0.991865	0.4349	0.2068	7.29097	4.09464	1.11133	1.10203			0.1463	0.122491	0.0169	0.0984406
650	HEMI3	Cephalodiscus dodecalophus (one zooid)	1.6868	1.397	0.3848	0.8105	1.72593	1.3884	0.3848	0.8105	9.11636	5.73161	0.98331	4.31914			0.0088	0.013022	0.0105	0.0200219
651	HEMI4	Cephalodiscus sp. (colony)	1.8612	1.4398	0.1972	0.3319	1.95329	1.43503	0.1972	0.3319	10.3173	5.92411	0.503921	1.76869			0.0082	0.0116302	0.0079	0.00856102
652	HEMI5	Rhabdopleura recondita (one zooid)	1.6933	1.4271	0.4508	0.3767	1.73408	1.42107	0.4508	0.3767	9.15941	5.8665	1.15196	2.00743			0.0075	0.0130108	0.0068	0.014639
653	HEMI6	Rhabdopleura recondita (colony)	1.7707	1.4189	0.335	0.3423	1.83307	1.41212	0.335	0.3423	9.68226	5.82953	0.856052	1.82411			0.0075	0.0124769	0.0119	0.00966921
654	HEMI7	Rhabdopleura normani (colony)	1.7187	1.4622	0.3314	0.5117	1.76617	1.45988	0.3314	0.5117	9.32892	6.02671	0.846852	2.72684			0.0079	0.0164606	0.0189	0.0113975
655	XENO1	Xenoturbella profunda	1.7687	0.9775	0.2706	0.2108	1.83047	0.992511	0.2706	0.2108	9.66852	4.0973	0.691485	1.12335			0.0627	0.100531	0.119	0.0877804
656	XENO2	Xenoturbella westbladi	1.8338	0.981	0.1937	0.2073	1.91639	0.995344	0.1937	0.2073	10.1223	4.109	0.494977	1.1047			0.0329	0.0520246	0.0211	0.0974853
657	ACOE1	Paratomella rubra	1.6846	0.9758	0.3498	0.2159	1.72318	0.991139	0.3498	0.2159	9.10181	4.09164	0.893871	1.15053			0.0838	0.122185	0.0151	0.0761852
658	ACOE2	Convolutriloba macropyga	1.8169	1.0842	0.227	0.3192	1.89384	1.08248	0.227	0.3192	10.0033	4.46871	0.580071	1.70101			0.0086	0.0120338	0.0111	0.0155791
659	ACOE3	Hofstenia miamia	1.8427	0.9773	0.1856	0.2124	1.92833	0.99235	0.1856	0.2124	10.1854	4.09664	0.474278	1.13188			0.0253	0.040367	0.0121	0.0881129
660	CEPH1	Branchiostoma lanceolatum	1.7505	1.1009	0.2975	0.421	1.80689	1.09723	0.2975	0.421	9.544	4.52962	0.760225	2.2435			0.0784	0.12343	0.0262	0.196431
661	CEPH2	Asymmetron lucayanum	1.6993	0.9778	0.3596	0.2081	1.74163	0.992754	0.3596	0.2081	9.19927	4.0983	0.918914	1.10896			0.0947	0.157861	0.0156	0.0989396
662	URO1	Halocynthia papillosa	1.8346	1.2243	0.2242	0.7701	1.91746	1.21183	0.2242	0.7701	10.128	5.0027	0.572916	4.10385			0.0164	0.0279431	0.0102	0.0524878
663	URO2	Phalusia mammillata	1.8556	1.0327	0.1756	0.3228	1.94571	1.03812	0.1756	0.3228	10.2773	4.28559	0.448724	1.7202			0.0105	0.0133012	0.0094	0.014385
664	URO3	Clavelina dellavallei	1.8541	1.0119	0.1754	0.2851	1.94369	1.0207	0.1754	0.2851	10.2665	4.21367	0.448213	1.51929			0.0178	0.0260166	0.0118	0.0839816
665	URO4	Clavelina lepadiformis (colony)	1.8528	1.219	0.1893	0.344	1.94193	1.20671	0.1893	0.344	10.2573	4.98156	0.483733	1.83317			0.008	0.0107337	0.0158	0.0211547
666	URO5	Oikopleura albicans	1.8097	1.0792	0.2463	0.2934	1.88429	1.0781	0.2463	0.2934	9.9528	4.45062	0.62939	1.56352			0.0142	0.0248286	0.014	0.0468318
667	URO6	Thalia democratica	1.7509	1.0315	0.3466	0.2564	1.80741	1.03711	0.3466	0.2564	9.54673	4.28141	0.885694	1.36635			0.0292	0.0609262	0.0152	0.0225328
668	URO7	Thalia democratica	1.6652	1.4723	0.5662	0.453	1.69902	1.47119	0.5662	0.453	8.97424	6.07338	1.44686	2.41403			0.0516	0.119808	0.0548	0.0982674
669	URO9	Pyrosoma atlanticum	1.8337	1.3107	0.2341	0.3056	1.91625	1.29783	0.2341	0.3056	10.1216	5.35773	0.598214	1.62854			0.0314	0.0493522	0.0447	0.0139768
670	URO10	Salpa maxima	1.8505	0.979	0.1773	0.2156	1.93883	0.993724	0.1773	0.2156	10.2409	4.10231	0.453069	1.14893			0.016	0.0248537	0.0138	0.0596063
671	URO11	Salpa maxima	1.4267	1.1	0.4213	0.3581	1.42064	1.09643	0.4213	0.3581	7.50379	4.52632	1.07658	1.90831			0.1508	0.135702	0.084	0.0987268
672	MYXIN1	Myxine glutinosa	1.6899	0.9903	0.3561	0.2269	1.72981	1.00291	0.3561	0.2269	9.13687	4.14023	0.90997	1.20915			0.0892	0.138146	0.0139	0.100351
673	MYXIN2	Eptatretus stoutii	1.5972	0.9684	0.4678	0.292	1.61615	0.985186	0.4678	0.292	8.53647	4.06706	1.19541	1.55606			0.1044	0.149656	0.0161	0.112299
674	PETRO1	Petromyzon marinus	1.6711	0.9779	0.3653	0.2101	1.70635	0.992835	0.3653	0.2101	9.01291	4.09864	0.93348	1.11962			0.093	0.137539	0.0136	0.090203
675	PETRO2	Geotria australis	1.6443	1.0082	0.4037	0.2696	1.67326	1.01763	0.4037	0.2696	8.83813	4.201	1.03161	1.43669			0.0753	0.119608	0.0133	0.0893786
676	CHOND1	Chimaera monstruosa	1.6359	1.0654	0.5128	0.3446	1.66297	1.06609	0.5128	0.3446	8.78382	4.40104	1.3104	1.83637			0.016	0.0379392	0.011	0.0376884
677	CHOND2	Harriota raleighana	1.5692	1.0125	0.6643	0.2917	1.58283	1.0212	0.6643	0.2917	8.36048	4.21573	1.69754	1.55447			0.0448	0.0816474	0.0111	0.0811296
678	CHOND3	Raja nidarosiensis	1.8035	1.0712	0.2533	0.3299	1.87609	1.07112	0.2533	0.3299	9.90948	4.42181	0.647277	1.75803			0.0091	0.0157747	0.0097	0.0503347
679	CHOND4	Raja radiata	1.7788	1.0401	0.2772	0.3124	1.84363	1.04439	0.2772	0.3124	9.73806	4.31147	0.708351	1.66478			0.015	0.0242208	0.0167	0.0737019
680	CHOND5	Aetobatus narinari	1.5146	1.0626	1.0021	0.3998	1.51922	1.06366	1.0021	0.3998	8.02451	4.39104	2.56074	2.13053			0.0357	0.170397	0.011	0.100224
681	CHOND6	Manta birostris	1.7384	1.0111	0.3574	0.2861	1.79133	1.02004	0.3574	0.2861	9.46179	4.21093	0.913292	1.52462			0.0078	0.0150002	0.0074	0.0494672
682	CHOND7	Torpedo torpedo	1.8403	0.9864	0.199	0.2216	1.9251	0.999729	0.199	0.2216	10.1684	4.1271	0.50852	1.1809			0.0091	0.011929	0.0198	0.0733654
683	CHOND8	Pristis pristis	1.6823	1.1574	0.4002	0.7976	1.7203	1.14849	0.4002	0.7976	9.08663	4.74122	1.02266	4.2504			0.0425	0.0734745	0.0122	0.151106
684	CHOND9	Heptranchias perlo	1.6365	1.0008	0.4552	0.2586	1.66371	1.01152	0.4552	0.2586	8.78769	4.17577	1.16321	1.37808			0.0655	0.133273	0.0107	0.109325
685	CHOND10	Pristiophorus schroederi	1.6216	1.2027	0.512	0.8683	1.64557	1.19107	0.512	0.8683	8.69187	4.91699	1.30835	4.62716			0.0578	0.1187	0.0132	0.229793
686	CHOND11	Squatina Squatina	1.7935	1.0507	0.2539	0.2976	1.8629	1.05343	0.2539	0.2976	9.83985	4.34878	0.648811	1.58591			0.0099	0.0140724	0.0159	0.0602117
687	CHOND12	Squalus japonicus	1.6481	1.0061	0.4131	0.285	1.67792	1.01589	0.4131	0.285	8.86278	4.19382	1.05563	1.51876			0.0648	0.121998	0.0114	0.090617
688	CHOND13	Sphyrna lewini	1.6483	1.0322	0.4375	0.3219	1.67817	1.0377	0.4375	0.3219	8.86408	4.28385	1.11798	1.7154			0.0445	0.0925086	0.0176	0.0865108
689	CHOND14	Carcharodon carcharias	1.706	1.023	0.3659	0.3138	1.75008	1.02996	0.3659	0.3138	9.24391	4.25191	0.935013	1.67224			0.029	0.0558577	0.015	0.0672349
690	CHOND15	Rhincodon typus	1.737	1.0233	0.3273	0.3208	1.78953	1.03021	0.3273	0.3208	9.45231	4.25295	0.836375	1.70954			0.0214	0.0404543	0.0111	0.0472349
691	CHOND16	Heterodontus japonicus	1.7217	1.0368	0.3465	0.335	1.76999	1.04159	0.3465	0.335	9.34908	4.29991	0.885439	1.78521			0.0123	0.0215041	0.0147	0.0440514
692	SARCO1	Latimeria chalumnae	1.7102	1.0218	0.3646	0.3055	1.75539	1.02896	0.3646	0.3055	9.27197	4.24776	0.931691	1.62801			0.0143	0.0282192	0.0103	0.0261228
693	SARCO2	Protopterus annectens	1.5069	1.0164	0.8332	0.2918	1.51039	1.02444	0.8332	0.2918	7.9779	4.22913	2.12914	1.555			0.0252	0.0894486	0.0105	0.0505394
694	SARCO4	Caecilia sp.	1.4396	0.9756	0.3934	0.1997	1.43481	0.990977	0.3934	0.1997	7.57865	4.09097	1.00529	1.0642			0.1839	0.0149244	0.032	0.110846
695	SARCO5	Salamandra algira	1.654	1.0974	0.4583	0.3814	1.68518	1.09413	0.4583	0.3814	8.90113	4.5168	1.17113	2.03248			0.0276	0.0595358	0.0137	0.0505021
696	SARCO6	Proteus anguinus	1.5492	1.0311	0.4916	0.2828	1.55932	1.03677	0.4916	0.2828	8.23631	4.28002	1.25622	1.50704			0.0738	0.103889	0.0171	0.0783572
697	SARCO7	Siren lacertina	1.6628	1.1258	0.3936	0.5891	1.69605	1.11957	0.3936	0.5891	8.95854	4.62183	1.0058	3.13931			0.0729	0.112377	0.0233	0.187176
698	SARCO8	Pipa pipa	1.8161	1.0963	0.2529	0.3688	1.89278	1.09315	0.2529	0.3688	9.99765	4.51277	0.646255	1.96533			0.0067	0.0108027	0.0072	0.0133895
699	SARCO9	Bufo uzunguensis	1.7506	1.0708	0.3309	0.3412	1.80702	1.07077	0.3309	0.3412	9.54468	4.42038	0.845575	1.81825			0.0072	0.0113972	0.0088	0.0208395
700	SARCO10	Polypedates discantus	1.6857	1.0885	0.421	0.3394	1.72455	1.08626	0.421	0.3394	9.10908	4.48432	1.07581	1.80866			0.0078	0.014826	0.008	0.0231047
701	SARCO11	Trionyx spiniferus	1.7875	1.0609	0.2773	0.3356	1.85502	1.0622	0.2773	0.3356	9.79822	4.38498	0.708606	1.78841			0.0089	0.0151187	0.0102	0.0118608
702	SARCO12	Dermochelys coriacea	1.821	1.0552	0.2187	0.2883	1.8993	1.05729	0.2187	0.2883	10.0321	4.36472	0.558861	1.53635			0.0076	0.00973618	0.006	0.0130223
703	SARCO13	Cyrtodactylus varadgirii	1.6578	1.1059	0.448	0.3397	1.68987	1.10169	0.448	0.3397	8.92589	4.54801	1.14481	1.81026			0.0266	0.0607311	0.0191	0.0475938
704	SARCO14	Varanus caeruliverens	1.5276	1.0989	0.6586	0.3607	1.5342	1.09546	0.6586	0.3607	8.10364	4.52229	1.68297	1.92217			0.0426	0.132416	0.0278	0.0585702
705	SARCO15	Brookesia brunoi	1.6623	1.0842	0.4489	0.3476	1.69543	1.08248	0.4489	0.3476	8.95527	4.46871	1.14711	1.85236			0.0122	0.0278008	0.0153	0.0205957
706	SARCO16	Imanodes cenchoa	1.1856	0.9742	0.4789	0.217	1.17484	0.989849	0.4789	0.217	6.20551	4.08631	1.22377	1.15639			0.1071	0.0674458	0.0232	0.0473061
707	SARCO17	Boa constrictor	1.4942	0.9798	0.4723	0.2169	1.49592	0.994372	0.4723	0.2169	7.90144	4.10498	1.20691	1.15586			0.0939	0.0926316	0.137	0.0433029
708	SARCO18	Eunectes murinus	1.5629	0.9875	0.4468	0.2196	1.57539	1.00062	0.4468	0.2196	8.32123	4.1308	1.14174	1.17025			0.1023	0.131642	0.0155	0.064211
709	SARCO19	Bipes biporus	1.5711	0.9945	0.4288	0.2488	1.58507	1.00634	0.4288	0.2488	8.37234	4.15441	1.09575	1.32585			0.0981	0.11472	0.0148	0.0816832
710	SARCO20	Crocodylus niloticus	1.6635	1.0911	0.4573	0.385	1.69692	1.08855	0.4573	0.385	8.96312	4.49379	1.16857	2.05166			0.034	0.0770355	0.0106	0.0579801
711	SARCO21	Paleosuchus palpebrosus	1.6706	1.1012	0.443	0.3819	1.70572	1.0975	0.443	0.3819	9.00963	4.53073	1.13203	2.03514			0.0408	0.0949747	0.0124	0.0545867
712	SARCO22	Aptenodytes forsteri	1.7393	1.0319	0.3524	0.3375	1.79248	1.03745	0.3524	0.3375	9.46789	4.28281	0.900515	1.79853			0.0087	0.0188842	0.0109	0.0407913
713	SARCO23	Ensifera ensifera	1.6213	1.0391	0.525	0.3213	1.6452	1.04354	0.525	0.3213	8.68995	4.30796	1.34157	1.7122			0.0103	0.0354052	0.0069	0.0582732
714	SARCO24	Ardea cinerea	1.7009	1.1605	0.4301	0.4233	1.74364	1.15136	0.4301	0.4233	9.20992	4.75308	1.09907	2.25576			0.0104	0.0212519	0.0128	0.0337759
715	SARCO25	Passer domesticus	1.7659	1.1389	0.3216	0.3959	1.82683	1.13148	0.3216	0.3959	9.64929	4.671	0.82181	2.10975			0.0085	0.0129724	0.0091	0.0200882
716	SARCO26	Leptoptilos javanicus	1.7378	1.2175	0.3609	0.493	1.79056	1.20526	0.3609	0.493	9.45773	4.97558	0.922236	2.62719			0.0134	0.0286541	0.0128	0.0288702
717	SARCO27	Pica pica	1.8005	1.1765	0.2637	0.3452	1.87213	1.16628	0.2637	0.3452	9.88856	4.81467	0.673853	1.83957			0.0082	0.0127055	0.0111	0.0179797
718	SARCO28	Tyrannus forticanus	1.7204	1.167	0.4076	0.386	1.76834	1.1574	0.4076	0.386	9.34034	4.77802	1.04157	2.05699			0.0315	0.0681867	0.0108	0.0265096
719	SARCO29	Homo sapiens (Homo1)	1.6561	1.0462	0.4327	0.3499	1.68777	1.04958	0.4327	0.3499	8.91481	4.3329	1.10571	1.86461			0.0126	0.038313	0.009	0.051792
720	SARCO30	Zaglossus bruijni	1.8038	1.2386	0.2497	0.3958	1.87648	1.22574	0.2497	0.3958	9.91157	5.06012	0.638078	2.10921			0.028	0.0512045	0.0207	0.0284428
721	SARCO31	Ornithorhynchus anatinus	1.7598	1.0364	0.3013	0.3259	1.81891	1.04125	0.3013	0.3259	9.6075	4.29851	0.769936	1.73672			0.0149	0.0301697	0.0106	0.0417814
722	SARCO32	Galeopterus variegatus	1.8116	1.0582	0.2354	0.3632	1.88681	1.05987	0.2354	0.3632	9.9661	4.37537	0.601536	1.93549			0.0166	0.031334	0.0093	0.0212226
723	SARCO33	Phascolarctos cinereus	1.8166	1.0823	0.2328	0.3245	1.89344	1.08081	0.2328	0.3245	10.0012	4.46183	0.594892	1.72926			0.0066	0.00939704	0.011	0.030771
724	SARCO34	Macropus rufus	1.6122	1.0435	0.5482	0.3154	1.63419	1.04728	0.5482	0.3154	8.63178	4.3234	1.40086	1.68076			0.0072	0.0170459	0.0103	0.0196574
725	SARCO35	Bradypus tridactylus	1.7472	1.1022	0.3357	0.3758	1.80264	1.09839	0.3357	0.3758	9.52153	4.5344	0.857841	2.00263			0.0075	0.0130455	0.0112	0.0330603
726	SARCO36	Loxodonta africana	1.7497	1.0846	0.3347	0.2852	1.80586	1.08283	0.3347	0.2852	9.53855	4.47016	0.855285	1.51983			0.0109	0.0219714	0.0212	0.0132004
727	SARCO37	Trichechus senegalensis	1.7924	1.0084	0.2562	0.2719	1.86146	1.0178	0.2562	0.2719	9.83221	4.20168	0.654688	1.44895			0.011	0.0186403	0.0092	0.0503971
728	SARCO38	Rattus norvegicus	1.6252	1.0745	0.5634	0.8275	1.64994	1.07399	0.5634	0.8275	8.71495	4.43368	1.4397	4.40974			0.0463	0.126816	0.0111	0.063479
729	SARCO39	Urotrichus talpoides	1.7462	1.1513	0.3728	0.8507	1.80135	1.14286	0.3728	0.8507	9.51473	4.71797	0.952645	4.53337			0.0187	0.0362333	0.0108	0.0251408
730	SARCO40	Erinaceus europaeus	1.8411	1.6586	0.2273	0.2972	1.92618	1.69086	0.2273	0.2972	10.1741	6.98023	0.580838	1.58377			0.0084	0.0120017	0.017	0.0146469
731	SARCO41	Felis silvestris	1.7278	1.1493	0.3742	1.3493	1.77777	1.14102	0.3742	1.3493	9.39015	4.71037	0.956223	7.1904			0.0087	0.0159016	0.0119	0.0262488
732	SARCO42	Asellia tridens	1.7553	1.0516	0.3219	0.3305	1.81309	1.0542	0.3219	0.3305	9.57674	4.35197	0.822576	1.76123			0.0301	0.0524946	0.0096	0.0384117
733	SARCO43	Sus scrofa domescticus	1.7273	1.048	0.3601	0.3013	1.77713	1.05112	0.3601	0.3013	9.38678	4.33925	0.920192	1.60562			0.0067	0.0117827	0.0104	0.013786
734	SARCO44	Megaptera novaeangliae	1.7057	1.0227	0.3652	0.3079	1.7497	1.02971	0.3652	0.3079	9.24191	4.25087	0.933224	1.6408			0.0145	0.029808	0.0101	0.0745634
735	SARCO44b	Balaenoptera physalus	1.6683	1.0002	0.4082	0.2782	1.70287	1.01102	0.4082	0.2782	8.99455	4.17373	1.04311	1.48252			0.0556	0.0085	0.104826	0.0755313
736	SARCO45	Tursiops truncatus	1.7198	1.0077	0.3492	0.2805	1.76757	1.01722	0.3492	0.2805	9.33631	4.19929	0.892338	1.49478			0.0113	0.019998	0.0104	0.0616482
737	SARCO46	Monodon monoceros	1.6494	1.0089	0.4769	0.2646	1.67952	1.01821	0.4769	0.2646	8.87122	4.20339	1.21866	1.41005			0.066	0.136241	0.0096	0.0882063
738	SARCO47	Propithecus verreauxi	1.6407	1.1078	0.4651	0.368	1.66884	1.10338	0.4651	0.368	8.81483	4.55501	1.18851	1.96107			0.0088	0.0155659	0.0099	0.0337836
739	SARCO51	Pan panicus	1.609	1.0549	0.4815	0.3534	1.63033	1.05703	0.4815	0.3534	8.61139	4.36365	1.23041	1.88326			0.0094	0.0155574	0.0106	0.0301919
740	ACTINO1	Acipenser transmontanus	1.7006	1.0355	0.3755	0.305	1.74327	1.04049	0.3755	0.305	9.20792	4.29537	0.959545	1.62534			0.0549	0.106058	0.0205	0.0739986
741	ACTINO2	Ictalurus melas	1.6247	1.0453	0.5781	0.3462	1.64933	1.04881	0.5781	0.3462	8.71175	4.32974	1.47726	1.8449			0.0146	0.0413627	0.0113	0.0345345
742	ACTINO3	Chaetostoma microps	1.7858	1.0926	0.2684	0.3602	1.85279	1.08988	0.2684	0.3602	9.78645	4.49926	0.685864	1.9195			0.0131	0.0210357	0.0106	0.0330638
743	ACTINO4	Diodon holocanthus	1.8104	1.5708	0.3157	0.3722	1.88522	1.58472	0.3157	0.3722	9.9577	6.54206	0.806733	1.98345			0.0087	0.015624	0.0116	0.0127874
744	ACTINO5	Eurypharynx pelecanoides	1.4035	0.9919	0.6936	0.2369	1.39541	1.00422	0.6936	0.2369	7.37054	4.14562	1.77241	1.26244			0.0767	0.211199	0.0109	0.0841159
745	ACTINO6	Cyprinus carpio	1.7194	0.9925	0.3444	0.2397	1.76706	1.00471	0.3444	0.2397	9.33362	4.14765	0.880072	1.27736			0.0324	0.0633353	0.0097	0.079691
746	ACTINO7	Pantodon buchholzi	1.5569	1.1585	0.9323	0.5171	1.56834	1.14951	0.9323	0.5171	8.28396	4.74543	2.38238	2.75562			0.01	0.0246271	0.0088	0.0167438
747	ACTINO8	Pterois volitans	1.5953	1.3951	1.2621	0.4174	1.61387	1.38636	1.2621	0.4174	8.52445	5.72318	3.22514	2.22432			0.0058	0.0149195	0.0099	0.0142786
748	ACTINO9	Opisthoproctus soleatus	1.7164	1.0169	0.359	0.2734	1.76325	1.02486	0.359	0.2734	9.31349	4.23085	0.917381	1.45694			0.0597	0.120181	0.0211	0.0945272
749	ACTINO10	Pseudoscaphirhynchus kaufmanni	1.5383	1.0221	0.7019	0.3102	1.54661	1.02921	0.7019	0.3102	8.16917	4.24879	1.79362	1.65305			0.083	0.27132	0.0106	0.0878903
750	ACTINO11	Erpetoichtys calabaricus	1.5557	0.996	0.457	0.2592	1.56693	1.00757	0.457	0.2592	8.27652	4.15948	1.16781	1.38127			0.0871	0.107709	0.0144	0.0681437
751	ACTINO12	Solea solea	1.843	1.2668	0.1866	0.3843	1.92873	1.25355	0.1866	0.3843	10.1875	5.17491	0.476834	2.04793			0.0251	0.0386572	0.0176	0.0125928
752	ACTINO13	Xiphias gladius	1.5488	1.0075	0.5988	0.2805	1.55885	1.01705	0.5988	0.2805	8.23384	4.19861	1.53016	1.49478			0.0313	0.0679385	0.012	0.0785325
753	ACTINO14	Oncorhynchus masou	1.6927	1.0166	0.3823	0.3004	1.73333	1.02461	0.3823	0.3004	9.15543	4.22982	0.976921	1.60083			0.0492	0.0074	0.0991304	0.0813183
754	ACTINO15	Psychrolutes marcidus	1.7795	1.0293	0.2965	0.2758	1.84455	1.03525	0.2965	0.2758	9.74289	4.27376	0.75767	1.46973			0.0201	0.0031	0.0437634	0.0525123
755	ACTINO16	Thunnus albacares	1.6866	1.0065	0.4318	0.2818	1.72568	1.01622	0.4318	0.2818	9.11503	4.19519	1.10341	1.50171			0.0149	0.0021	0.0351917	0.036634
756	PRASI1	Pyramimonas obovata	1.7099	1.1019	0.625	0.3231	1.75501	1.09812	0.625	0.3231	9.26997	4.5333	1.59711	1.7218			0.0068	0.0124509	0.0109	0.0137448
757	PRASI2	Bathycoccus prasinos	1.9	0.9599	0.1156	0.199	2.0063	0.978393	0.1156	0.199	10.5973	4.03902	0.295402	1.06047			0.0088	0.00985516	0.0646	0.0935424
758	PRASI3	Nephroselmis rotunda	1.4605	0.9958	1.3683	0.2401	1.45798	1.00741	1.3683	0.2401	7.70107	4.15881	3.49652	1.27949			0.0506	0.227905	0.0119	0.0685222
759	TREB1	Koliella longiseta	1.4801	0.977	0.5329	0.2078	1.47996	0.992108	0.5329	0.2078	7.81716	4.09564	1.36176	1.10736			0.1507	0.211016	0.014	0.105129
760	TREB2	Trebouxia sp.	1.905	0.9632	0.1088	0.2044	2.0132	0.981024	0.1088	0.2044	10.6337	4.04988	0.278025	1.08924			0.0076	0.0105548	0.0624	0.0607097
761	TREB3	Prasiola stipitata	1.7619	1.1651	0.294	0.3708	1.82164	1.15564	0.294	0.3708	9.62187	4.77072	0.751281	1.97599			0.0093	0.0142248	0.0114	0.0219118
762	TREB4	Microthamnion kuetzingianum	1.641	1.1527	0.3642	0.2917	1.66921	1.14415	0.3642	0.2917	8.81677	4.7233	0.930669	1.55447			0.0064	0.012194	0.0124	0.0197098
763	CHLO2	Acutodesmus acuminatus (isolated cell)	1.6841	0.9807	0.3894	0.2205	1.72255	0.995101	0.3894	0.2205	9.09851	4.10799	0.995064	1.17504			0.0222	0.0330358	0.9575	0.0135967
764	CHLO1	Acutodesmus acuminatus (colonial)	1.6759	1.0496	0.4604	0.2822	1.71232	1.05249	0.4604	0.2822	9.04446	4.3449	1.1765	1.50384			0.0351	0.0998069	0.0415	0.0560898
765	CHLO3	Volvox carteri	1.904	0.9836	0.1102	0.2176	2.01182	0.997453	0.1102	0.2176	10.6264	4.1177	0.281603	1.15959			0.0079	0.00869886	0.014	0.038646
766	ULVO1	Ulva lactuca	1.8452	1.08	0.1949	0.3052	1.93169	1.0788	0.1949	0.3052	10.2032	4.45351	0.498043	1.62641			0.0062	0.00797751	0.0075	0.0127974
767	ULVO2	Caulerpa floridana	1.5508	1.3469	0.575	0.5835	1.56119	1.33526	0.575	0.5835	8.24619	5.51223	1.46934	3.10946			0.0126	0.0360547	0.1115	0.0326368
768	ULVO3	Codium tomentosum	1.7728	1.2605	0.2653	0.2724	1.8358	1.24729	0.2653	0.2724	9.69671	5.14908	0.677942	1.45162			0.0069	0.00952119	0.0086	0.0107916
769	ULVO4	Bryopsis maxima	1.6902	1.6127	0.3792	0.4722	1.73019	1.63479	0.3792	0.4722	9.13886	6.74878	0.969	2.51635			0.0075	0.0115778	0.0076	0.0120156
770	ULVO5	Acetabularia acetabulum	1.6321	0.985	0.4874	0.231	1.65834	0.99859	0.4874	0.231	8.75932	4.1224	1.24549	1.231			0.0436	0.107328	0.0109	0.0791544
771	MESO1	Mesostigma viride	1.8231	0.996	0.2317	0.2553	1.90209	1.00757	0.2317	0.2553	10.0468	4.15948	0.592081	1.36049			0.0103	0.0152261	0.0157	0.0470973
772	COLEO1	Coleochaete orbicularis	1.9047	1.0486	0.1102	0.2888	2.01279	1.05163	0.1102	0.2888	10.6315	4.34137	0.281603	1.53901			0.0074	0.00856121	0.0134	0.0229944
773	COLEO2	Chaetosphaeridium minus (colonial)	1.4013	1.1663	1.8789	0.3056	1.39303	1.15675	1.8789	0.3056	7.35799	4.77533	4.8013	1.62854			0.0057	0.0755584	0.0144	0.0461614
774	COLEO3	Chaetosphaeridium minus (cell)	1.2686	0.9816	1.9779	0.2153	1.25534	0.99583	1.9779	0.2153	6.63069	4.111	5.05428	1.14733			0.1263	0.516328	0.0222	0.107507
775	ZYGNE1	Micrasterias papillifera	1.8933	1.2437	0.1479	0.2656	1.99709	1.23073	0.1479	0.2656	10.5486	5.08072	0.37794	1.41538			0.0071	0.0089836	0.0105	0.0213169
776	ZYGNE2	Spirotaenia condensata	1.7704	0.9783	0.2684	0.2036	1.83268	0.993158	0.2684	0.2036	9.6802	4.09997	0.685864	1.08498			0.0714	0.11175	0.0282	0.109369
777	ZYGNE3	Closterium sp.	1.7496	0.9762	0.2927	0.2066	1.80573	0.991462	0.2927	0.2066	9.53787	4.09297	0.747959	1.10097			0.0833	0.12958	0.0117	0.104805
778	ZYGNE4	Euastrum oblongum	1.859	1.0502	0.172	0.3254	1.95031	1.053	0.172	0.3254	10.3015	4.34702	0.439525	1.73405			0.0131	0.018228	0.018	0.0203783
779	ZYGNE5	Xanthidium antilopaeum	1.8171	1.1068	0.2386	0.304	1.89411	1.10249	0.2386	0.304	10.0047	4.55132	0.609713	1.62001			0.0066	0.009163	0.0104	0.0136755
780	ZYGNE6	Spirogyra sp.	1.0408	0.9801	0.254	0.2089	1.04498	0.994615	0.254	0.2089	5.5196	4.10599	0.649066	1.11323			0.0436	0.0620884	0.0127	0.0824067
781	CHARO1	Chara vulgaris	1.5836	1.5044	0.5906	0.5557	1.5999	1.50754	0.5906	0.5557	8.45068	6.22344	1.50921	2.96132			0.0088	0.0199414	0.0118	0.0208938
782	KYBO1	Chlorokybus atmophyticus	1.8777	1.0173	0.1443	0.2484	1.97573	1.0252	0.1443	0.2484	10.4358	4.23223	0.368741	1.32372			0.0096	0.0114415	0.0163	0.0285215
783	EUBI5-13	Galdieria sulphuraria	1.8992	0.9892	0.1163	0.246	2.0052	1.00201	0.1163	0.246	10.5915	4.13652	0.297191	1.31093			0.0086	0.00973756	0.0595	0.0942251
784	EUBI5-1	Chondrus crispus	1.7299	1.2592	0.3335	0.3235	1.78045	1.246	0.3335	0.3235	9.40431	5.14377	0.852219	1.72393			0.0078	0.0146921	1.2762	0.0183775
785	EUBI5-2	Polysiphonia elongata	1.7711	1.7179	0.4475	0.3667	1.83359	1.76516	0.4475	0.3667	9.68501	7.28695	1.14353	1.95414			0.007	0.0110306	0.0072	0.00999719
786	EUBI5-3	Palmaria palmata	1.782	1.1348	0.2895	0.387	1.84782	1.12774	0.2895	0.387	9.76016	4.65556	0.739782	2.06232			0.0068	0.00967525	0.006	0.0157093
787	EUBI5-4	Nemalion multifidum	1.5386	1.2832	0.4609	0.3314	1.54696	1.26995	0.4609	0.3314	8.17101	5.24262	1.17777	1.76603			0.0126	0.0127808	0.0346	0.0174211
788	EUBI5-5	Delesseria sanguinea	1.7563	1.0336	0.3075	0.2917	1.81438	1.03888	0.3075	0.2917	9.58357	4.28873	0.785779	1.55447			0.0127	0.0220394	0.0125	0.046461
789	EUBI5-6	Rhodymenia palmata	1.7971	1.702	0.3323	0.3132	1.86764	1.74503	0.3323	0.3132	9.86488	7.20387	0.849152	1.66904			0.0079	0.0120661	0.0079	0.0101352
790	EUBI5-7	Plumaria elegans	1.6916	1.6049	0.4331	0.4448	1.73195	1.62539	0.4331	0.4448	9.14814	6.70997	1.10673	2.37033			0.007	0.0105847	0.0069	0.00967266
791	EUBI5-8	Calliblepharis ciliata	1.7991	1.3071	0.2668	0.3545	1.87028	1.29415	0.2668	0.3545	9.8788	5.34255	0.681775	1.88913			0.0103	0.0166125	0.0094	0.0088452
792	EUBI5-9	Ahnfeltia plicata	1.6606	1.5926	0.4834	0.4434	1.69333	1.61064	0.4834	0.4434	8.94417	6.64907	1.23527	2.36287			0.0052	0.00791039	0.0054	0.00758898
793	EUBI5-10	Phyllophora membranifolia	1.6291	1.3959	0.5964	0.4319	1.65468	1.38722	0.5964	0.4319	8.74001	5.72673	1.52403	2.30159			0.0076	0.014679	0.0066	0.0121272
794	EUBI5-11	Gigartina pistillata	1.5397	1.3464	0.4479	0.4299	1.54824	1.33473	0.4479	0.4299	8.17777	5.51007	1.14455	2.29093			0.0068	0.0098472	0.0088	0.0118395
795	EUBI5-12	Gracilaria multipartita	1.7464	1.4662	0.3143	0.2977	1.80161	1.46435	0.3143	0.2977	9.51609	6.04516	0.803155	1.58644			0.0083	0.0108993	0.0118	0.00829338
796	EUBI5-14	Porphyra umbilicalis	1.8607	1.2227	0.174	0.4079	1.95261	1.21028	0.174	0.4079	10.3137	4.99631	0.444636	2.17369			0.0071	0.00994168	0.0104	0.0107479
797	EUBI5-15	Compsopogon oishii (1 filament)	1.0417	0.9759	0.2453	0.2021	1.04575	0.991219	0.2453	0.2021	5.52364	4.09197	0.626834	1.07699			0.022	0.0239781	0.0108	0.0354237
798	EUBI5-15b	Compsopogon oishii (filaments)	1.6046	1.541	0.7638	0.5608	1.62503	1.54975	0.7638	0.5608	8.5834	6.3977	1.9518	2.9885			0.0078	0.0362045	0.0107	0.033085
799	EUBI5-16	Porphyra purpurea	1.6889	0.9909	0.3694	0.239	1.72856	1.0034	0.3694	0.239	9.13025	4.14225	0.943957	1.27363			0.0842	0.14251	0.0144	0.098611
800	EUBI5-17	Griffithsia equisetifolia	1.7029	1.5234	0.438	0.4413	1.74617	1.52935	0.438	0.4413	9.22324	6.31348	1.11926	2.35168			0.0053	0.0089667	0.0056	0.00909024
801	EUBI5-18	Lomentaria ovalis	1.7045	1.5331	0.3861	0.3663	1.74819	1.54057	0.3861	0.3663	9.23391	6.3598	0.986632	1.95201			0.0063	0.00983742	0.0064	0.00827869
802	EUBI5-19	Corallina officinalis	1.6509	1.4497	0.491	0.4722	1.68137	1.44597	0.491	0.4722	8.88097	5.9693	1.25469	2.51635			0.0099	0.0258931	0.0115	0.0277627
803	EUBI5-20	Ceranium rubrum	1.7723	1.7236	0.3736	0.3669	1.83515	1.77241	0.3736	0.3669	9.69327	7.31689	0.954689	1.95521			0.0059	0.00930015	0.0059	0.00919296
804	EUBI5-21	Furcellaria fastigiata	1.6148	1.4573	0.5029	0.4365	1.63733	1.45442	0.5029	0.4365	8.64837	6.00415	1.2851	2.3261			0.0092	0.0153064	0.0103	0.0140675
805	EUBI5-22	Gelidium corneum	1.6645	1.5811	0.4872	0.5769	1.69816	1.59693	0.4872	0.5769	8.96966	6.59247	1.24498	3.07429			0.0064	0.0124312	0.0072	0.0140284
806	EUBI5-23	Lomentaria articulata	1.5153	1.2696	0.584	0.4808	1.52002	1.25633	0.584	0.4808	8.02876	5.18642	1.49234	2.56218			0.0103	0.0205093	0.0103	0.0179265
807	EUBI5-24	Calliblepharis jubata	1.7052	1.6361	0.5438	0.5151	1.74907	1.66322	0.5438	0.5151	9.23858	6.86612	1.38961	2.74496			0.0063	0.0112736	0.0065	0.0107288
808	EUBI5-25	Helminthocladia purpurea	1.6234	1.4093	0.4401	0.395	1.64775	1.40168	0.4401	0.395	8.70341	5.78646	1.12462	2.10495			0.0075	0.0181705	0.0221	0.0213494
809	EUBI17-3	Fucus vesiculosus	1.7352	1.0774	0.3283	0.3162	1.78723	1.07652	0.3283	0.3162	9.44013	4.44412	0.838931	1.68503			0.0082	0.0125837	0.0124	0.0181888
810	EUBI17-4	Nereocystis luetkeana	1.5749	1.2445	0.5517	0.4825	1.58957	1.23152	0.5517	0.4825	8.39611	5.08396	1.4098	2.57124			0.0126	0.0546826	0.0331	0.0486885
811	EUBI17-5	Saprolegnia sp.(hyphae)	1.8227	1.7945	0.4928	0.3895	1.90156	1.86422	0.4928	0.3895	10.044	7.6959	1.25929	2.07564			0.0086	0.0136553	0.0087	0.0122841
812	EU20-13	Sclerospora graminicola (sporangiospore)	1.7017	1.1921	0.3462	0.3178	1.74465	1.18099	0.3462	0.3178	9.21525	4.87537	0.884672	1.69355			0.0234	0.0402744	0.0192	0.0445768
813	EU20-33	Phytophthora sp.	1.5583	1.223	0.4589	0.3975	1.56998	1.21057	0.4589	0.3975	8.29265	4.99751	1.17266	2.11827			0.007	0.0153933	0.0092	0.0139464
814	ANTHO1	Anthoceros fusiformis	1.6871	1.3442	0.4275	0.3381	1.72631	1.33244	0.4275	0.3381	9.11834	5.50059	1.09242	1.80173			0.0231	0.0571558	0.0239	0.0555581
815	MARCHAN1	Haplomitrium sp.	1.6526	1.1234	0.4031	0.3312	1.68346	1.1174	0.4031	0.3312	8.89202	4.61287	1.03007	1.76496			0.0209	0.0419144	0.0269	0.0475807
816	MARCHAN2	Marchantia polymorpha	1.7838	1.2995	0.3282	0.6759	1.85017	1.28642	0.3282	0.6759	9.77261	5.31061	0.838675	3.60186			0.0073	0.0114744	0.0085	0.0169409
817	BRYO1	Funaria hygrometrica	1.4501	1.193	1.0807	1.0349	1.44642	1.18184	1.0807	1.0349	7.63997	4.8789	2.7616	5.51497			0.0261	0.0691911	0.0217	0.0661945
818	BRYO2	Polytrichastrum formosum	1.5496	1.3884	0.6877	0.5011	1.55978	1.37917	0.6877	0.5011	8.23878	5.6935	1.75733	2.67036			0.0203	0.0612926	0.0101	0.0872206
819	BRYO3	Takakia lepidozioides	1.426	1.2426	0.698	0.4887	1.41987	1.22965	0.698	0.4887	7.49975	5.07627	1.78365	2.60428			0.0093	0.0250894	0.0112	0.0276544
820	BRYO4	Sphagnum squarrosum	1.6149	1.3388	0.5666	0.3903	1.63745	1.32681	0.5666	0.3903	8.64901	5.47737	1.44788	2.0799			0.0085	0.0145962	0.0093	0.0120082
821	LYCO1	Lycopodium clavatum	1.573	1.4379	0.599	0.4528	1.58732	1.43293	0.599	0.4528	8.38422	5.91546	1.53067	2.41297			0.006	0.01418	0.0064	0.00948276
822	LYCO2	Isoetes bolanderi	1.7205	1.5171	0.5357	0.6664	1.76846	1.52209	0.5357	0.6664	9.34101	6.28353	1.36892	3.55124			0.0069	0.0112873	0.0124	0.00923304
823	EQUISE1	Equisetum arvense	1.6153	1.4627	0.6886	0.4629	1.63793	1.46044	0.6886	0.4629	8.65156	6.02901	1.75963	2.46679			0.0071	0.0205113	0.0063	0.0277445
824	EQUISE2	Equisetum giganteum	1.7354	1.6642	0.5268	0.3971	1.78748	1.69779	0.5268	0.3971	9.44148	7.00883	1.34617	2.11614			0.0112	0.0420556	0.0124	0.0328214
825	PSILO1	Tmesipteris elongata	1.5644	1.428	0.5724	0.5292	1.57716	1.42206	0.5724	0.5292	8.33056	5.87057	1.4627	2.8201			0.0169	0.0359308	0.0213	0.0173122
826	PSILO2	Psilotum complanatum	1.6468	1.2261	0.4001	0.5725	1.67632	1.21357	0.4001	0.5725	8.85434	5.0099	1.02241	3.05084			0.0084	0.0155532	0.0124	0.0217658
827	PSILO3	Psilotum nudum	1.5276	1.4256	0.6379	0.5811	1.5342	1.41943	0.6379	0.5811	8.10364	5.85973	1.63008	3.09667			0.011	0.0258439	0.0102	0.0245303
828	OPHIO1	Botrychium lunaria	1.6211	1.3639	0.5678	0.5	1.64496	1.35311	0.5678	0.5	8.68866	5.58595	1.45094	2.66449			0.0395	0.101884	0.0223	0.0868147
829	OPHIO2	Ophioglossum vulgatum	1.557	1.1917	0.6999	0.6428	1.56846	1.18061	0.6999	0.6428	8.28458	4.87381	1.78851	3.42547			0.0256	0.0784278	0.0113	0.112761
830	MARA1	Angiopteris evecta	1.7831	1.5821	0.3806	0.3592	1.84926	1.59812	0.3806	0.3592	9.76777	6.59738	0.972577	1.91417			0.0074	0.0115684	0.0081	0.00986948
831	MARA2	Danaea moritziana	1.8072	1.5402	0.3015	0.4366	1.88098	1.54882	0.3015	0.4366	9.93532	6.39385	0.770447	2.32664			0.0058	0.00889344	0.0065	0.00808482
832	POLY1	Polypodium vulgare	1.6856	1.4102	0.495	0.7032	1.72443	1.40266	0.495	0.7032	9.10842	5.79048	1.26491	3.74734			0.0064	0.0151334	0.0059	0.0198298
833	POLY2	Asplenium trichomanes	1.7214	1.5055	0.3839	0.5509	1.76961	1.50879	0.3839	0.5509	9.34706	6.22863	0.98101	2.93574			0.0137	0.0242611	0.0143	0.02298
834	POLY3	Asplenium scolopendrium	1.7515	1.2288	0.3736	1.464	1.80818	1.21619	0.3736	1.464	9.55082	5.02071	0.954689	7.80164			0.0068	0.0100328	0.0067	0.00842985
835	POLY4	Marsilea quadriflora	1.6544	1.2848	0.5679	0.537	1.68568	1.27156	0.5679	0.537	8.90374	5.24926	1.4512	2.86167			0.0078	0.0195004	0.019	0.0269722
836	POLY5	Polystichum lonchitis	1.7687	1.5715	0.411	0.7755	1.83047	1.58555	0.411	0.7755	9.66852	6.54548	1.05026	4.13263			0.009	0.0141968	0.0102	0.0164532
837	CYCA1	Cycas revoluta	1.7792	1.7016	0.3915	0.3886	1.84416	1.74453	0.3915	0.3886	9.74082	7.20178	1.00043	2.07084			0.0049	0.00801519	0.005	0.00756954
838	CYCA2	Cycas media	1.6569	1.5453	0.552	0.7332	1.68876	1.55476	0.552	0.7332	8.92002	6.41839	1.41057	3.90721			0.0217	0.0586941	0.0151	0.0824822
839	PIN1	Tsuga mertensiana	1.6534	1.6047	0.6368	0.5372	1.68444	1.62515	0.6368	0.5372	8.89723	6.70897	1.62727	2.86273			0.0069	0.0114486	0.0079	0.0123049
840	PIN2	Picea abies	1.6807	1.6226	0.5927	0.4546	1.7183	1.64678	0.5927	0.4546	9.07607	6.79826	1.51457	2.42256			0.0144	0.0358329	0.0092	0.0239299
841	PIN2b	Picea abies (old)	1.6166	1.5829	0.6904	0.5253	1.63951	1.59907	0.6904	0.5253	8.65987	6.60131	1.76423	2.79932			0.0142	0.013	0.0369364	0.0305725
842	PIN3	Thuja plicata	1.6577	1.5795	0.5883	0.6678	1.68975	1.59503	0.5883	0.6678	8.92524	6.58462	1.50333	3.5587			0.0123	0.034519	0.0094	0.0251597
843	PIN4	Cedrus lebani	1.7947	1.7148	0.405	0.4324	1.86448	1.76122	0.405	0.4324	9.84819	7.27071	1.03493	2.30425			0.0061	0.0094068	0.0062	0.0082525
844	PIN5	Pinus pinea	1.7816	1.6828	0.4701	0.4853	1.84729	1.72093	0.4701	0.4853	9.7574	7.10436	1.20128	2.58616			0.0101	0.0189309	0.0102	0.0168385
845	PIN6	Pinus pinaster	1.7118	1.6536	0.5376	0.5188	1.75742	1.68469	0.5376	0.5188	9.28267	6.95477	1.37377	2.76468			0.0072	0.0109647	0.0077	0.0122803
846	PIN6b	Pinus silvestris	1.6936	1.6406	0.5015	0.5276	1.73446	1.66872	0.5015	0.5276	9.1614	6.88885	1.28152	2.81157			0.0154	0.0096	0.0349044	0.0423663
847	PIN7	Araucaria araucana	1.7893	1.677	0.3903	0.3954	1.85738	1.71369	0.3903	0.3954	9.8107	7.07448	0.997364	2.10708			0.0078	0.0123149	0.0091	0.0145273
848	PIN7b	Araucaria columnaris	1.7311	1.6687	0.4639	0.411	1.78198	1.70337	0.4639	0.411	9.41241	7.03186	1.18544	2.19021			0.0125	0.0044	0.0299215	0.0243723
849	PIN8	Sequoia sempervirens	1.6915	1.6358	0.5332	0.5336	1.73182	1.66285	0.5332	0.5336	9.14747	6.86461	1.36253	2.84355			0.0058	0.0049	0.0173823	0.0172886
850	GNETA1	Welwitschia mirabilis	1.6025	1.0973	0.4849	0.3762	1.6225	1.09404	0.4849	0.3762	8.57006	4.51643	1.2391	2.00476			0.0403	0.0721304	0.0099	0.0795406
851	GNETA2	Ephedra distachya	1.6489	1.4958	0.5326	0.4027	1.67891	1.49774	0.5326	0.4027	8.86797	6.18298	1.36099	2.14598			0.0075	0.0125916	0.0114	0.0116414
852	GINK1	Ginkgo biloba	1.6919	1.6078	0.5261	0.53	1.73232	1.62888	0.5261	0.53	9.15013	6.72438	1.34438	2.82436			0.0009	0.00305138	0.0015	0.003286
853	ANGIO1	Trithuria (Hydatella) submersa	1.6524	1.4459	0.7114	0.6677	1.68321	1.44177	0.7114	0.6677	8.89072	5.95192	1.8179	3.55816			0.0052	0.0126464	0.0058	0.0108974
854	ANGIO2	Nymphaea alba	1.7112	1.4307	0.4827	0.4415	1.75666	1.42502	0.4827	0.4415	9.27866	5.88279	1.23348	2.35275			0.0086	0.0126506	0.0087	0.0104174
855	ANGIO3	Acorus calamus	1.7436	1.4166	0.4361	0.3468	1.79801	1.40961	0.4361	0.3468	9.49706	5.81919	1.1144	1.84809			0.0085	0.0150663	0.0166	0.00910608
856	ANGIO4	Hydrocharis morsus-ranae	1.7018	1.193	0.4244	0.4117	1.74478	1.18184	0.4244	0.4117	9.21591	4.8789	1.0845	2.19394			0.0077	0.0116858	0.011	0.0194314
857	ANGIO5	Baldellia ranunculoides	1.6009	1.3827	0.5627	0.6883	1.62058	1.37307	0.5627	0.6883	8.55991	5.66834	1.43791	3.66794			0.008	0.0147941	0.0094	0.0120395
858	ANGIO6	Arum maculatum	1.6785	1.1966	0.4563	0.4468	1.71556	1.18526	0.4563	0.4468	9.06157	4.893	1.16602	2.38099			0.0069	0.0133054	0.0115	0.014931
859	ANGIO7	Tofielda calyculata	1.4871	1.2808	0.8059	0.7032	1.48787	1.26754	0.8059	0.7032	7.85892	5.23267	2.05938	3.74734			0.0449	0.180633	0.0287	0.129856
860	ANGIO8	Lemna sp.	1.2134	1.0718	1.7947	0.3629	1.20132	1.07164	1.7947	0.3629	6.34535	4.42397	4.58614	1.93389			0.0082	0.0383152	0.0255	0.0379688
861	ANGIO9	Petrosavia sakuraii	1.5172	1.3278	0.5781	0.4431	1.52221	1.31541	0.5781	0.4431	8.04029	5.43029	1.47726	2.36127			0.0172	0.0594996	0.0374	0.0610612
862	ANGIO10	Trichopus zeylanicus	1.7802	1.353	0.3697	0.7473	1.84546	1.34164	0.3697	0.7473	9.74773	5.5386	0.944723	3.98235			0.0073	0.0110467	0.0079	0.0134088
863	ANGIO11	Dioscorea pyrenaica	1.6889	1.3188	0.4982	0.6666	1.72856	1.30613	0.4982	0.6666	9.13025	5.39201	1.27309	3.5523			0.0078	0.0157801	0.0092	0.013364
864	ANGIO12	Allium roseum	1.5635	1.3378	0.506	1.0184	1.5761	1.32577	0.506	1.0184	8.32496	5.47307	1.29302	5.42704			0.0242	0.0618795	0.0454	0.0915504
865	ANGIO13	Convallaria majalis	1.6262	1.2223	0.5992	0.8644	1.65115	1.2099	0.5992	0.8644	8.72138	4.99471	1.53118	4.60638			0.0184	0.0446701	0.0116	0.060684
866	ANGIO14	Hyacinthus orientalis	1.722	1.2516	0.3933	0.803	1.77037	1.2385	0.3933	0.803	9.3511	5.11278	1.00503	4.27918			0.03	0.060827	0.0229	0.0711859
867	ANGIO15	Sternbergia lutea	1.6202	1.2391	0.5258	0.8627	1.64387	1.22623	0.5258	0.8627	8.6829	5.06213	1.34362	4.59732			0.0413	0.0883165	0.0167	0.115287
868	ANGIO16	Trachycarpus nanus	1.7903	1.58	0.4162	0.4249	1.8587	1.59562	0.4162	0.4249	9.81764	6.58707	1.06355	2.26429			0.0088	0.0150942	0.0102	0.012787
869	ANGIO16b	Archontophoenix	1.6748	1.5865	0.5657	0.6825	1.71095	1.60336	0.5657	0.6825	9.03722	6.61901	1.44558	3.63703			0.0146	0.0092	0.0399384	0.0378788
870	ANGIO16c	Washingtonia robusta	1.6663	1.5786	0.5815	0.7037	1.70039	1.59396	0.5815	0.7037	8.98144	6.58021	1.48595	3.75001			0.0228	0.0106	0.0600108	0.0521442
871	ANGIO17	Phoenix dactylifera	1.7381	1.6775	0.4837	0.5138	1.79094	1.71431	0.4837	0.5138	9.45976	7.07705	1.23604	2.73803			0.0094	0.0211161	0.009	0.0219187
872	ANGIO18	Cyperus laevigatus	1.6054	1.4277	0.5243	0.474	1.62599	1.42173	0.5243	0.474	8.58848	5.86921	1.33978	2.52594			0.05	0.123794	0.0535	0.124052
873	ANGIO19	Xyris indica	1.6446	1.3095	0.5518	0.7325	1.67362	1.2966	0.5518	0.7325	8.84008	5.35266	1.41006	3.90348			0.0127	0.0544155	0.0412	0.0352029
874	ANGIO20	Cynosurus cristatus	1.36	1.217	0.7157	0.6466	1.349	1.20478	0.7157	0.6466	7.12542	4.9736	1.82888	3.44572			0.0683	0.145326	0.0186	0.151316
875	ANGIO21	Poa pratensis	1.4292	1.3492	1.2317	1.064	1.42337	1.33766	1.2317	1.064	7.51826	5.52216	3.14746	5.67004			0.0298	0.0999865	0.0158	0.100528
876	ANGIO22	Circaeaster agrestis	1.7039	1.2856	0.4313	0.8114	1.74743	1.27236	0.4313	0.8114	9.22991	5.25259	1.10213	4.32394			0.0168	0.0385465	0.012	0.0365609
877	ANGIO23	Cynomorium coccineum	1.728	1.1726	0.3362	0.397	1.77802	1.16263	0.3362	0.397	9.3915	4.79959	0.859118	2.11561			0.0069	0.0151982	0.0063	0.0423324
878	ANGIO24	Saxifraga rotundifolia	1.6619	1.3961	0.4584	0.5016	1.69494	1.38743	0.4584	0.5016	8.95266	5.72762	1.17139	2.67302			0.016	0.0342235	0.0308	0.030992
879	ANGIO25	Drosera rotundifolia	1.5642	1.4467	0.6944	0.6041	1.57693	1.44265	0.6944	0.6041	8.32932	5.95558	1.77445	3.21924			0.0159	0.0584382	0.0124	0.0564718
880	ANGIO26	Amaranthus retroflexus	1.5814	1.247	0.5713	0.7218	1.59729	1.23397	0.5713	0.7218	8.43686	5.09409	1.45989	3.84646			0.0257	0.0586804	0.0331	0.0716072
881	ANGIO27	Armeria maritima	1.5534	1.3504	0.75	0.5707	1.56423	1.33892	0.75	0.5707	8.26228	5.52735	1.91653	3.04125			0.0102	0.0672056	0.0344	0.0825357
882	ANGIO28	Rumex acetosella	1.5061	1.2881	0.5882	0.4909	1.50948	1.27488	0.5882	0.4909	7.97307	5.26299	1.50307	2.616			0.0261	0.0541399	0.0207	0.051161
883	ANGIO29	Portulaca oleracea	1.6541	1.3784	0.4568	0.9305	1.68531	1.36849	0.4568	0.9305	8.90178	5.64942	1.1673	4.95862			0.0075	0.0110838	0.0074	0.0105869
884	ANGIO30	Atriplex hastata	1.6289	1.4408	0.5114	0.5231	1.65444	1.43613	0.5114	0.5231	8.73873	5.92866	1.30682	2.78759			0.016	0.0408408	0.0175	0.0250367
885	ANGIO31	Cereus jamacaru	1.6048	1.5359	0.6833	0.5856	1.62527	1.54382	0.6833	0.5856	8.58467	6.37322	1.74609	3.12065			0.0184	0.0470297	0.0141	0.0385598
886	ANGIO32	Echinocactus grusonii	1.7851	1.6055	0.4849	0.5579	1.85188	1.62611	0.4849	0.5579	9.7816	6.71295	1.2391	2.97304			0.0048	0.00945336	0.0055	0.00828506
887	ANGIO33	Lophophora williamsii	1.834	1.2524	0.2334	0.3884	1.91665	1.23928	0.2334	0.3884	10.1238	5.11603	0.596425	2.06978			0.0105	0.0163258	0.0085	0.0133433
888	ANGIO34	Epilobium duriaei	1.6131	1.3403	0.532	0.5899	1.63528	1.32837	0.532	0.5899	8.63752	5.48381	1.35946	3.14357			0.0242	0.0535047	0.0314	0.0589638
889	ANGIO35	Reseda jacquinii	1.596	1.3715	0.6209	0.6536	1.61471	1.36116	0.6209	0.6536	8.52888	5.61915	1.58663	3.48303			0.0398	0.075482	0.0325	0.0899028
890	ANGIO36	Stackhousia monogyna	1.4416	1.2781	0.5545	0.615	1.43701	1.26483	0.5545	0.615	7.5903	5.22149	1.41696	3.27733			0.0105	0.0168909	0.0184	0.0165703
891	ANGIO37	Parnassia palustris	1.6253	1.2707	0.6102	0.7743	1.65006	1.25743	0.6102	0.7743	8.7156	5.19095	1.55929	4.12623			0.0108	0.0328768	0.0352	0.0419537
892	ANGIO38	Oxalis acetosella	1.6105	1.3565	0.7019	0.4527	1.63214	1.34532	0.7019	0.4527	8.62094	5.55377	1.79362	2.41243			0.0066	0.0101927	0.0096	0.0150748
893	ANGIO39	Hydrostachys distichophylla	1.7214	1.5545	0.3494	0.3742	1.76961	1.56552	0.3494	0.3742	9.34706	6.46282	0.892849	1.99411			0.0091	0.014496	0.0105	0.0125075
894	ANGIO40	Primula officinalis	1.7237	1.3683	0.4387	0.8622	1.77254	1.35777	0.4387	0.8622	9.36253	5.60515	1.12104	4.59465			0.0078	0.012135	0.0084	0.0156251
895	ANGIO41	Icacina oliviformis	1.7039	1.2676	0.4205	0.5468	1.74743	1.25434	0.4205	0.5468	9.22991	5.1782	1.07454	2.91389			0.0148	0.0299204	0.0234	0.0292658
896	ANGIO42	Vinca minor	1.6813	1.4262	0.4492	0.8337	1.71905	1.42009	0.4492	0.8337	9.08003	5.86244	1.14788	4.44278			0.0068	0.0110175	0.0073	0.0125446
897	ANGIO43	Utricularia vulgaris	1.62	1.5427	0.4608	0.7193	1.64362	1.55173	0.4608	0.7193	8.68162	6.40587	1.17752	3.83314			0.0089	0.0191077	0.0093	0.0206699
898	ANGIO44	Anthemis cotula	1.6031	1.4823	0.4573	0.5631	1.62323	1.48244	0.4573	0.5631	8.57387	6.11985	1.16857	3.00075			0.011	0.0136234	0.0139	0.024863
899	ANGIO45	Achillea millefolium	1.6475	1.5591	0.5583	0.528	1.67718	1.57092	0.5583	0.528	8.85888	6.48512	1.42667	2.81371			0.009	0.0158476	0.0096	0.0145227
900	ANGIO46	Tussilago farfara	1.6165	1.3622	0.626	0.4319	1.63939	1.35132	0.626	0.4319	8.65923	5.57855	1.59967	2.30159			0.0087	0.013013	0.009	0.0180613
901	ANGIO47	Solidago missouriensis	1.6903	1.6715	0.8126	0.5481	1.73032	1.70684	0.8126	0.5481	9.13952	7.04622	2.0765	2.92082			0.0264	0.0752752	0.019	0.0839178
902	ANGIO48	Silphium laciniatum	1.5456	1.5162	0.7274	0.6435	1.55511	1.52106	0.7274	0.6435	8.21409	6.27926	1.85878	3.4292			0.0548	0.269868	0.0268	0.194435
903	ANGIO49	Aster ericoides	1.6529	1.6248	0.7419	0.6458	1.68383	1.64945	0.7419	0.6458	8.89397	6.80929	1.89584	3.44146			0.0491	0.0957602	0.0306	0.115166
904	ANGIO50	Liatris cylindracea	1.5484	1.5433	0.7528	0.5876	1.55838	1.55243	0.7528	0.5876	8.23137	6.40876	1.92369	3.13131			0.0448	0.0322081	0.0564	0.0504686
905	ANGIO50b	Bellis perennis	1.5456	1.388	1.0064	1.5899	1.55511	1.37874	1.0064	1.5899	8.21409	5.69173	2.57173	8.47256			0.0051	0.0053	0.0329093	0.0499229
906	ANGIO51	Scandix pecten-veneris	1.6955	1.6169	0.4731	0.5318	1.73685	1.63987	0.4731	0.5318	9.17401	6.76974	1.20895	2.83396			0.007	0.0132916	0.0068	0.0147826
907	ANGIO52	Cannabis sativa	1.6553	1.5324	0.9484	0.6527	1.68679	1.53976	0.9484	0.6527	8.9096	6.35645	2.42352	3.47823			0.0127	0.0413854	0.0172	0.0312052
908	ANGIO53	Fragaria vesca	1.6216	1.3919	0.6849	0.6737	1.64557	1.38292	0.6849	0.6737	8.69187	5.70899	1.75018	3.59014			0.0302	0.0699674	0.0258	0.0908222
909	ANGIO54	Euphorbia helioscopia	1.6548	1.3033	0.5952	0.8821	1.68617	1.29028	0.5952	0.8821	8.90634	5.32656	1.52096	4.7007			0.022	0.0567778	0.0259	0.0444083
910	ANGIO55	Rafflesia arnoldii	1.8078	1.029	0.2361	0.2533	1.88177	1.035	0.2361	0.2533	9.93951	4.27271	0.603325	1.34983			0.0131	0.0205865	0.0125	0.0462891
911	ANGIO56	Plantago lanceolata	1.5259	1.3116	0.7944	0.767	1.53223	1.29875	0.7944	0.767	8.09326	5.36153	2.02999	4.08733			0.0065	0.01033	0.0083	0.0248497
912	ANGIO56b	Plantago media	1.5099	1.2317	0.9616	0.9936	1.51383	1.21901	0.9616	0.9936	7.99604	5.03235	2.45725	5.29488			0.042	0.013	0.155202	0.13811
913	ANGIO57	Adannosia grandidieri	1.7037	1.5307	0.4979	0.5997	1.74718	1.53779	0.4979	0.5997	9.22857	6.34832	1.27232	3.19579			0.0124	0.0280529	0.0118	0.0319853
914	ANGIO58	Tilia tomentosa	1.7279	1.6523	0.5619	0.4705	1.77789	1.68309	0.5619	0.4705	9.39082	6.94816	1.43587	2.50729			0.0073	0.013569	0.0071	0.012183
915	ANGIO59	Robinia pseudoacacia	1.7514	1.6948	0.4797	0.402	1.80805	1.73597	0.4797	0.402	9.55013	7.16644	1.22582	2.14225			0.0078	0.0129827	0.0081	0.0134908
916	ANGIO60	Amorpha canescens	1.5938	1.5328	0.9409	0.4611	1.61207	1.54022	0.9409	0.4611	8.51497	6.35837	2.40436	2.4572			0.0213	0.0683831	0.0377	0.058629
917	ANGIO61	Agave americana	1.6507	1.5664	0.9458	1.2683	1.68112	1.57952	0.9458	1.2683	8.87967	6.5206	2.41688	6.75875			0.0079	0.0148672	0.0074	0.0123035
918	ANGIO62	Betula pendula	1.7425	1.6855	0.4399	0.3832	1.79659	1.7243	0.4399	0.3832	9.4896	7.1183	1.12411	2.04207			0.0107	0.0218868	0.0095	0.0226343
919	ANGIO63	Quercus robur	1.6997	1.6545	0.496	0.4966	1.74213	1.6858	0.496	0.4966	9.20193	6.95935	1.26747	2.64637			0.0278	0.0584099	0.0183	0.0483869
920	ANGIO64	Quercus suber	1.7778	1.6935	0.4478	0.4115	1.84233	1.73433	0.4478	0.4115	9.73116	7.1597	1.1443	2.19288			0.0013	0.0017	0.00411976	0.00440305
921	ANGIO65	Plumeria rubra (young)	1.7564	1.6692	0.4623	0.5974	1.81451	1.70399	0.4623	0.5974	9.58425	7.03443	1.18135	3.18354			0.0131	0.0327813	0.0105	0.0279699
922	ANGIO66	Koelreuteria paniculata	1.7779	1.6006	0.4448	0.3889	1.84246	1.62022	0.4448	0.3889	9.73185	6.68863	1.13663	2.07244			0.0095	0.0221024	0.0091	0.0228732
923	ANGIO67	Populus nigra	1.6899	1.5992	0.6004	0.4834	1.72981	1.61854	0.6004	0.4834	9.13687	6.6817	1.53425	2.57603			0.0084	0.0132435	0.0085	0.013296
924	ANGIO67b	Populus nigra b (without leaves)	1.6694	1.6348	0.6616	0.5376	1.70423	1.66163	0.6616	0.5376	9.00176	6.85957	1.69064	2.86486			0.007	0.0064	0.0232222	0.0224717
925	ANGIO68	Raphanus sativus	1.7194	1.171	0.3593	0.4058	1.76706	1.16114	0.3593	0.4058	9.33362	4.79342	0.918148	2.1625			0.0207	0.0357068	0.0255	0.0417934
926	ANGIO69	Rhizophora mangle	1.7571	1.6595	0.4179	0.4057	1.81542	1.69197	0.4179	0.4057	9.58904	6.98482	1.06789	2.16197			0.0075	0.0124294	0.0078	0.012072
927	ANGIO70	Solanum tuberosum	1.6613	1.4826	0.4944	0.8758	1.6942	1.48278	0.4944	0.8758	8.94874	6.12125	1.26338	4.66713			0.0089	0.0162618	0.0154	0.0485388
928	ANGIO71	Viscum album	1.6933	1.4583	0.4513	0.3965	1.73408	1.45553	0.4513	0.3965	9.15941	6.00875	1.15324	2.11294			0.0088	0.0140134	0.0118	0.0130575
929	ANGIO72	Aloe vera (young)	1.619	1.4079	0.7787	0.7394	1.64241	1.40017	0.7787	0.7394	8.67522	5.78019	1.98987	3.94025			0.0063	0.010465	0.0077	0.0155047
930	ANGIO73	Sciaphila albescens	1.2891	1.1914	0.6691	0.6013	1.27589	1.18032	0.6691	0.6013	6.73925	4.87264	1.7098	3.20432			0.0204	0.0527117	0.029	0.0708414
931	ANGIO73b	Andruris australasica	1.3726	1.3449	0.8899	1.0648	1.36232	1.33317	0.8899	1.0648	7.19578	5.50361	2.27403	5.67431			0.0298	0.0227	0.177713	0.267691
932	ANGIO73c	Soridium spruceanum	1.289	1.2411	0.6545	0.6642	1.27579	1.22818	0.6545	0.6642	6.73871	5.07021	1.6725	3.53951			0.023	0.0153	0.0694425	0.0796376
933	ANGIO74	Sorghastrum nutans	1.6618	1.6264	0.822	0.7366	1.69481	1.65139	0.822	0.7366	8.95201	6.81732	2.10052	3.92533			0.0302	0.0825236	0.0201	0.0875596
934	ANGIO75	Acer campestre	1.8004	1.6961	0.3543	0.3706	1.87199	1.7376	0.3543	0.3706	9.88786	7.17319	0.905371	1.97492			0.0037	0.0032	0.00651912	0.00763436
935	ANGIO76	Celtis australis	1.7842	1.6689	0.3815	0.3874	1.8507	1.70361	0.3815	0.3874	9.77538	7.03289	0.974877	2.06445			0.0045	0.005	0.00637105	0.00511368
936	ANGIO76b	Celtis australis b (without leaves)	1.7609	1.7263	0.4676	0.459	1.82034	1.77585	0.4676	0.459	9.61503	7.3311	1.1949	2.446			0.0021	0.002	0.0051436	0.0048654
937	ANGIO80	Eucalyptus globulus	1.7087	1.6388	0.4912	0.4056	1.75349	1.66652	0.4912	0.4056	9.26194	6.87975	1.2552	2.16144			0.0055	0.0054	0.0127712	0.012168
938	ANGIO81	Fraxinus excelsior	1.6819	1.6166	0.5489	0.4616	1.7198	1.63951	0.5489	0.4616	9.08399	6.76824	1.40265	2.45986			0.0063	0.0055	0.0175648	0.0156482
939	ANGIO83	Olea europaea	1.6998	1.6164	0.6261	0.4644	1.74226	1.63927	0.6261	0.4644	9.2026	6.76724	1.59992	2.47478			0.0054	0.0047	0.0159029	0.0184367
940	ANGIO85	Platanus occidentalis	1.7161	1.6296	0.5465	0.431	1.76287	1.65529	0.5465	0.431	9.31148	6.83339	1.39651	2.29679			0.0066	0.0054	0.0176519	0.0164211
941	ANGIO86	Platanus occidentalis b (without leaves)	1.6832	1.6458	0.5491	0.5423	1.72143	1.6751	0.5491	0.5423	9.09257	6.91517	1.40316	2.88991			0.0071	0.0067	0.0191636	0.018872
942	ANGIO87	Cordyline australis	1.656	1.6082	1.2164	1.0977	1.68765	1.62936	1.2164	1.0977	8.91416	6.72637	3.10836	5.84963			0.0038	0.0031	0.021287	0.0217345
943	ANGIO88	Hyophorbe lagenicaulis	1.6663	1.5772	0.8893	1.0859	1.70039	1.5923	0.8893	1.0859	8.98144	6.57335	2.2725	5.78675			0.0028	0.0031	0.0130727	0.0179174
944	ANGIO89	Yucca brevifolia	1.7194	1.6567	0.8481	0.8651	1.76706	1.68851	0.8481	0.8651	9.33362	6.97055	2.16722	4.61011			0.0006	0.0013	0.00729366	0.00994865
		MEAN	1.68604	1.24362	0.499156	0.389278	1.73238	1.24821	0.499156	0.389278	9.1504	5.15287	1.27553	2.07446			0.0254435	0.0443683	0.0207748	0.0436085
		MEDIAN	1.71065	1.1955	0.4112	0.3339	1.75596	1.18421	0.4112	0.3339	9.27498	4.88869	1.05077	1.77935
		MAXIMUM	1.9064	1.8732	3.398	1.5899	2.01513	1.96959	3.398	1.5899	10.6439	8.13091	8.68318	8.47256
		MINIMUM	0.9734	0.9599	0.107	0.1556	0.989204	0.978393	0.107	0.1556	5.22497	4.03902	0.273426	0.82919
		RANGE	0.933	0.9133	3.291	1.4343	1.02593	0.991201	3.291	1.4343	5.41895	4.09189	8.40975	7.64337
		STANDARD DEVIATION	0.157157	0.236375	0.391331	0.187653	0.189322	0.242235	0.391331	0.187653	1	1	1	1

## Sheet: Sampling
																		Listing of the 121 phyla
																			Number of specimens
																		Angiospermae	92
		Complexity level per size category																Vertebrata	84
																		Euarthropoda	76
	size	P-s	P-a/c	UE-s	UE-a/c	ME-s	ME-a/c	SUM										Cnidaria	52
	-7	12	0	0	0	0	0	12										Bacillota	46
	-6	91	6	17	0	0	0	114										Mollusca	38
	-5	10	12	48	3	5	0	78										Euryarchaeota	34
	-4	3	6	36	0	47	0	92										Rhodophyta	26
	-3	0	14	13	2	47	3	79										Echinodermata	24
	-2	0	56	13	0	119	13	201										Proteobacteria ϒ	23
	-1	0	0	0	0	227	27	254										Porifera	18
	0	0	0	0	0	71	4	75										Foraminifera	16
	1	0	0	0	0	38	0	38										Acrogymnospermae	16
	2	0	0	0	0	1	0	1										Crenarchaeota	15
	SUM	116	94	127	5	555	47	944										Chlorophyta	15
																		Centroheliozoa	14
																		Cercozoa	12
		Groups per size category																Ascomycota	12
																		Streptophyta	12
		Bacteria	Archaea	Protist	Fungus	Animal	Algae	Plant										Ferns	12
	-7	8	4	0	0	0	0	0										Basidiomycota	11
	-6	56	41	17	0	0	0	0										Annelida	10
	-5	15	7	51	0	2	3	0										Urochordata	10
	-4	8	1	36	12	30	5	0										Actinobacteria	9
	-3	14	0	15	11	37	1	1										Proteobacteria α	7
	-2	56	0	12	1	114	8	10										Cyanobacteria	7
	-1	0	0	0	6	165	23	60										Choanozoa	7
	0	0	0	0	5	42	0	28										Discoba	7
	1	0	0	0	0	6	1	31										Metamonada	7
	2	0	0	0	0	0	0	1										Stramenopiles	7
	SUM	157	53	131	35	396	41	131										Platyhelminthes	7
																		Bryozoa	7
																		Hemicordata	7
																		Radiozoa	6
																		Nemertea	6
																		Spirochaetes	5
																		Conosa	5
																		Ciliophora	5
																		Rotifera	5
																		Proteobacteria δ	4
																		Chloroflexi	4
																		Bacteroidetes	4
																		Lobosa	4
																		Apicomplexa	4
																		Dinophyta	4
																		Gastrotricha	4
																		Nematoda	4
																		Cephalorhyncha	4
																		Bryophyta	4
																		Patescibacteria	3
																		Thermi	3
																		Chlorobi	3
																		Aquificae	3
																		Armatimonadetes	3
																		Obazoa	3
																		Mesomycetozoa	3
																		Cryptophyta	3
																		Haptophyta	3
																		Zygomycota	3
																		Zoopagomyceta	3
																		Ctenophora	3
																		Mesozoa	3
																		Entoprocta	3
																		Sipuncula	3
																		Brachiopoda	3
																		Acoelomorpha	3
																		Thaumarchaeota	2
																		Tenericutes	2
																		Proteobacteria β	2
																		Poribacteria	2
																		Fibrobacterota	2
																		Chrysiogenota	2
																		Deferribacteres	2
																		Dictyoglomi	2
																		Nitrospirae	2
																		Thermodesulfobacteria	2
																		Thermotogae	2
																		Filasterea	2
																		Nucleariida	2
																		Glaucophyta	2
																		Protoalveolata	2
																		Blastocladiomycota	2
																		Chytridiomycota	2
																		Chaetognatha	2
																		Cycliophora	2
																		Phoronida	2
																		Gnathostomulida	2
																		Acanthocephala	2
																		Tardigrada	2
																		Loricifera	2
																		Xenoturbellida	2
																		Cephalochordata	2
																		Marchantiophyta	2
																		Lycopodiales	2
																		Equisetaleae	2
																		Korarchaeota	1
																		Nanoarchaeota	1
																		Proteobacteria ε	1
																		Proteobacteria ζ	1
																		Planctomycetes	1
																		Verrucomicrobia	1
																		Chlamydiota	1
																		Lentisphaerae	1
																		Gemmatimonadetes	1
																		Acidobacteria	1
																		Fusobacteria	1
																		Caldisericota	1
																		Elusimicrobia	1
																		Synergistetes	1
																		not specified	1
																		Malawimonada	1
																		Microsporidia	1
																		Mucoromycota	1
																		Placozoa	1
																		Micrognathozoa	1
																		Onychophora	1
																		Nematomorpha	1
																		Anthoerophyta	1
																			3
																			8
																			15.0413

## Sheet: References
References for selected images + body size data
Article or book
Abud, H.F., Pereira, M.S, Gonçalves, N.R., Pereira, D.S., Bezerra, A.M.E. (2013) Germination and morphology of fruits, seeds and plants of Cereus jamacaru DC1. Journal of seed science, 35(3), 310-315.
Agarwal, I., Mirza, Z.A., Pal, S., Maddock, S.T., Mishra, A., and Bauer, A.M. (2016) A new species of the Cyrtodactylus (Geckoella) collegalensis (Beddome, 1870) complex (Squamata: Gekkonidae) from western India. Zootaxa, 4170(2), 339-354.
Ahn D.-G., Kim S.-I., Rhee J.-K.,Kim K.-P., Pan J.-G., and Oh J.-W. (2006) TTSV1, a new virus-like particle isolated from the hyperthermophilic crenarchaeote Thermoproteus tenax. Virology, 351, 280-290
Beli, E., Aglieri, G., Strano, F., Maggioni, D., Telford, M.J., Piraino, S., and Cameron, C.B. (2018) The zoogeography of extant rhabdopleurid hemichordates (Pterobranchia: Graptolithina), with a new species from the Mediterranean Sea. Invertebrate Systematics, 32, 100-110.
Bellack A., Huber H., Rachel R., Wanner G., and Wirth R. (2011) Methanocaldococcus villosus sp. Nov., a heavily flagellated archaeon that adheres to surfaces and froms cell-cell contacts. International Journal of Systematic and Evolutionary Microbiology, 61, 1239-1245.
Ben-Jacob, E. (1997) From snowflake formation to growth of bacterial colonies II: Cooperative formation of complex colonial patterns. Contemporary Physics, 38(3), 205-241.
Ben-Jacob, E., Schochet, O., Tenenbaum, A., Cohen, I., Czirok, A. and Vicsek, T. (1994) Generic modelling of cooperative growth patterns in bacterial colonies. Nature, 368, 46-49.
Bessey, E.A. (1950) Morphology and taxonomy of fungi. Philadelphia, The Blakiston Company, Toronto, pp791.
Blakemore, R.P. and Canale-Parola, E. (1973) Morphological and ecological characteristics of Spirochaeta plicatilis. Arch. Mikrobiol. 89, 273-289
Boddy, L., Hynes, J., Bedder, D.P., Fricker, M.D. (2009) Saprotrophic cord systems: dispersal mechanisms in space and time. Mycoscience, 50, 9-19
Boddy, L., Wells, J.M., Culshaw, C., and Donnelly, D.P. (1999) Factal analysis in studies of mycelium in soil. Geoderma, 88, 301-328.
Bonna, E., Marsana, F., Cavaletto, M., Berta, G. 2007. Proteomic characterization of copper stress response in Cannabis sativa roots. Proteomics, 7, 1121-1130
Branda, S., Gonzales-Pastor, J.E., Ben-Yehuda, S., Losick, R., and Kolter, R. (2001) Fruiting body formation by Bacillus subtilis. PNAS, 98(20)11621-11626.
Cedhagen, T. (1988) Position in the sediment and feeding of astrorhiza limicola Sandahl, 1857 (Foraminiferida). Sarsia, 73, 43-47.
Chaban B., Ng S.Y.M., Jarrell K.F. (2006) Archaeal habitats - from the extreme to the ordinary. Can. J. Microbiol., 52, 73-116
Chater, K.F. (2006) Streptomyces inside-out: a new perspective on the bacteria that provide us with antibiotics. Philosophical transactions of the Royal Society B, 361, 764-768.
Chuang, S.C., Ho, H.M., Reynolds, N., Smith, M.E., Benny, G.L., Chien, C.Y., Ju-Lin Tsai (2017) Preliminary phylogeny of Coemansia (Kickxellales) with descriptions of four new species from Taiwan, Mycologia, 109(5), 815-831.
Church, B., Wall, E., Webb, J.R., Cameron, C.E. (2019) Interaction of Treponema pallidum, the syphilis spirochete, with human platelets. Plos One, 14(1), e0210902
Cockayne, A., Sanger, R., Ivic, A., Strugnell, R.A., Macdougall, J.H., Russell, R.R.B., Penn, C.W. (1989) Antigenic and structural analysis of Treponema denticola. Journal of general microbiology, 135, 3209-3218
Coe, W.R. (1901) Papers from the Harriman Alaska Expedition. XX. Nemerteans. 3: 1–110. Plate III in the Biodiversity Heritage Library
Crottini, A., Miralles, A., Glaw, F., Harris, D.J., Lima, A., and Vences, M. (2012) Description of a new pygmy chameleon (Chamaeleonidae: Brookesia) from central Madagascar. Zootaxa 3490, 63-74.
de Oliveira, O.M.P, Mianzan, H., Migotoo, A.E., and Marques, A.C. (2007) Chave de identificação dos Ctenophora da costa brasileira. Biota Neotropica, 7(3) http://www.biotaneotropica.org.br/v7n3/pt/ abstract?identifi cation-key+bn03507032007. ISSN 1676-0603.
Delaca, T.E., Lipps, J.H., Hessler, R.R. (1980) The morphology and ecology of a new large agglutinated Antarctic foraminifer (Textulariina: Notodendrodidae nov.) Zoological Journal of the Linnean Society, 69, 205-224
Eamsobhana, P. (2012) Aquatic stages of parasitic helminths. Freshwater invertebrates of the Malaysian region. 81-105
Fujikawa, H. and Matsushita, M. (1989) Fractal growth of bacillus subtilis on agar plates. Journal of the Physical Society of Japan. 58(11), 3875-3878.
Giverso, C., Verani, M., and Ciarletta, P. (2015) Branching instability in expanding bacterial colonies. J. R. Soc. Interface, 12, 20141290.
GroBkopf, R., Janssen, P. H., and Liesack, W. (1998) Diversity and structure of the methanogenic community in anoxic rice paddy soil microcosms as examined by cultivation and direct 16S rRNA Gene sequence retrieval. Applied and environmental microbiology, 64(3), 960-969.
Grosart Johnstone, W. and Croall, A. (1859) The nature-printed British sea-weed. A History. VOL1 Rhodospermea. Bradbury, Evans & Co. Londo.
Guerra, A. (1992) Mollusca, Cephalopoda. In: Ramos MA et al. (eds) Fauna iberica Vol. 1. Museo Nacional de Ciencias Naturales, CSIC, Madrid, pp 1-327
Haeckel E (1862) Die Radiolarien (Rhizopoda radiolaria). Eine Monographie. Tafel 1, pp. 1–572. Berlin: Georg Reimer.
Haeckel E. (1887) Report on Radiolaria collected by H.M.S. Challenger during the years 1873-1876. Rep. Sci. Res. Voyage H.M.S. Challenger 1873-76, 18:1-1803.
Heaton, L., Obara, B., Grau, V., Jones, N., Nakagaki, T., Boddy, L., an Fricker, M. (2002) Analysis of fungal networks. Fungal biology reviews, 26, 12-29.
Higgins, R.P. (1968) Taxonomy and postembryonic development of the Cryptorhagae, a new suborder for the mesopsammic Kinorhynch genus Cateria. Transactions of the American Microscopial Society, 87(1), 21-39.
Horinouchi, S. (2002) A microbial hormone,A-factor, as a master switch for morphological differentiation and secondary metabolism in Streptomyces griseus. Frontiers in Bioscience, 7, d2045-2057.
Huffard, C.L. and Hochberg, F.G. (2005) Description of a new species of the genus Amphioctopus (Mollusca: Octopodidae) from Hawai'ian Islands. Molluscan research; 25(3), 113-128.
Ivanov, A.V. (1952) new Pogonophora from far eastern seas. Systematic zoology, 31(3), 372-391.
Janin, F., Bick, F., Hoff, M., Deluzarche, F., Stoehr. B., 2015. Les collections du genre Sphagnum(Sphagnaceae, Bryophyta) de l’Herbier de l’Université de Strasbourg (STR). Projet Sphagnum Gallia Herbariorum. Service du Patrimoine Naturel, Muséum national d'Histoire naturelle. : 44 p.
Lecointre L., and Le Guyader H. (2016) Classification phylogénétique du vivant, Tome 1, 4th edition. Belin, 584p
Li, Q., Chen, X., Jiang, Y., and Jiang, C. (2016) Morphological identification of Actinobacteria, Actinobacteria Dharumadurai Dhanasekaran and Yi Jiang, IntechOpen, DOI: 10.5772/61461. Available from: https://www.intechopen.com/books/actinobacteria-basics-and-biotechnological-applications/morphological-identification-of-actinobacteria
Lichtwardt, R.W., White, M.M., and Cafaro, M.J. (1999) Fungi associated with passalid beetles and their mites. Mycologia, 91(4), 694-702.
Loeblich, A. R., Tappan, H. N., 1987: Foraminiferal genera and their classification. Van Nostrand, Reinhold Co. New York 1728 pp. Plate 8, Fig. 1-2
Luedeling, E., Smethurst, P.J., Baudron, F., Bayala, J., Huth, N.I., van Noordwijk, M., Ong, C.K., Mulia, R., Lusiana, B., Muthuri, C., Sinclair, F.L. (2016) Field-scale modeling of tree-crop interactions: Challenges and development needs. Agricultural Systems, 142, 51-69
Luef, B., Frischkorn, K.R., Wrighton, K.C., Holman, H.Y.H., Birarda, G., Thomas, B.C., Singh, A., Williams, K.H., Siegerist, C.E., Tringe, S.G., Downing, K.H., Comolli, L.R., Banfields, J. F. (2015) Diverse uncultivated utra-small bacterial cells in groundwater. Nature Communications, 6:6372
Matsushita, M. and Fujikawa, H. (1990) Diffusion-limited growth in bacterial colony formation. Physica A, 168, 498-506.
Matsuyama, T. and Matsushita, M. (1993) Fractal morphogenesis by a bacterial cell population. Critical reviews in microbiology, 19(2), 117-135.
Merckx; V.S.F.T. (2013) Mycoheterotrophy: the biology of plants living and fungi. Springer Science and Business Media New York
Mihai, J.D., Obert, M., Bruhn, J.N., and Taylor, S.J. (1995) Fractal geometry of diffuse mycelia and rhizomorphs of Armillaria species. Mycol. Res., 99(1), 81-88.
Mikrujkov, K.A. (2000) Taxonomy and Phylogeny of Heliozoa. I. The Order Desmothoracida Hertwig et Lesser, 1874, Acta Protozool. 39, 81-97
Mikrujkov, K.A., and Milyutina, I. (2001) Heliozoa as a component of marine microbenthos: a study of heliozoa of the White Sea. Ophelia, 54:1, 51-73
Nakamura, Y., Somiya, R., Kanda, M, Yamagushi, A., Tuji, A., Hori, R.S. (2018) Gazelletaa kashiwaensis sp. Nov. (Medusettidae, Phaeodaria, Cercozoa), Its morphology, phylogeny, distribution, and feeding behaviour. Journal of eukaryotic microbiology, 65, 923-927
Oppenheimer-Shaanan, Y., Sibony-Nevo, O., Bloom-Ackermann, Z., Suissa, R., Steinberg, N., Kartvelishvily, E., Brumfeld, V., and Kolodkin-Gal, I. (2016) Spatio-temporal assembly of functional mineral scaffolds within microbial biofilms. Npj Biofilms and microbiomes, 2, 15031.
Pentecost, A. (2003) Cyanobacteria associated with hot spring travertines. Can. J. Earth Sci., 40, 1447-1457
Pierson, B.K., Giovannoni, S.J., Stahl, D.A., and Castenholz, R.W. (1985) Heliothrix oregonensis, gen. nov., sp. Nov., a phototrophic filamentous gliding bacterium containing bacteriochlorophyll a. Arch. Microbiol., 142, 164-167.
Pivovarova T.A., Kondrat'eva T.F., Batrakov S.G., Esipov S.E., Sheichenko V.I., Bykova S.A., Lysenko A.M., and Karavaiko G.I. (2002) Phenotypic features of Ferroplasma acidiphilum Strains YT and Y-2. Microbiology, 71(6), 698-706
Ponder, W.F., Colgan, D.J., Healy, J.M., Nützel, A., Simone, L.R., and Strong, E.E. (2008) Caenogastropod phylogeny. Pp. 331-383, in : Ponder, W.F. & Lindberg, D.L. (eds), Molluscan Phylogeny. Berkeley: University of California Press, xi+469 pp.
Poynton, J.C., Menegon, M., and Salvido, S. (2005) Bufo uzunguensis of southern Tanzania (Amphibia: Anura): a history of confusion. African Journal of Herpetology, ??-??
Richardson, J.R., and Watson, J.E. (1975) Form and function in a recent free living brachiopod Magadina cumingi. Paleobiology, 1, 379-387.
Rujirawan, A., Stuart, B.L., and Aowphol, A. (2013) A new tree frog in the genus Polypedates (Anura: Rhacophoridae) from southern Thailand. Zootaxa, 3702 (6), 545-565.
Satterlie, R.A. (2015) The search for ancestral nervous systems: An integrative comparative approach. The Journal of experimental biology, 218, 612-617.
Singh, S.P., Tastogi, R.P., Häder, D.P., Sinha., R.P. (2011) An improved method for genomic DNA extraction from cyanobacteria. World J. Microbiol. Biotechnol., 27, 1225-1230.
Smith, A.D. & Gilbert, J.J. Spatial and temporal variability in filament lenght of a toxic cyanobacterium (Anabaena affinis). Freshwater Biology, 33, 1-11
Stetter K.O. (2006) Hyperthermophiles in the history of life. Phil. Trans. R. Soc. B., 361, 1837-1843
Taylor, P.D., and James, N.P. (2013) Secular changes in colony-forms and bryozoans carbonates sediments through geological history. Sedimentology, 60, 1184-1212.
Thiebault, E., Huther, X., Shillito, B., Jollivet, D., and Gaill, F. (2002) Spatial and temporal variations of recruitment in the tube worm Riftia pachyptila on the East Pacific Rise (9°50'N and 13°N). Marine ecology progress series, 234, 147-157.
Thompson, W. and Rayner, A.D.M., (1983) Extent, development and function of mycelial cord systems in soil. Trans. Br. Mycol. Soc. 81(2), 333-345
Tomaselli, L. (1997) Morphology, ultrastructure and taxonomy of Arthrospira (Spirulina) maxima and Arthrospira (Spirulina) pletensis, Pp. 1-16, in: Vonshak, A. (eds), Spirulina platensis (Arthrospira): Physiology, cell-biology and biotechnology. Taylor and Francis, 1-16.
Tully, J.G., Taylor-Robinson, D., Rose, D.L., Cole, R.M., Bove, J.M. (1983) International journal of systematic bacteriology, 33(2), 387-396
Wahlund, T.M., Woese, C.R., Castenholz, R.W., and Madigan, M.T. (1991) A thermophilic green sulfur bacterium from New Zealand hot springs, Chlorobium tepidum sp. Nov.. Arch. Microbiol., 156, 81-90.
Waites, K.B., and Talkington, D.F. (2004) Mycoplasma pneumonia and its role as a human pathogen. Clinical microbiology reviews, 17(4), 697-728.
Wicaksono, A., Mursidawati, S., Sukamto, L.A., Teixeira da Silva, J.A. (2016) Rafflesia spp.: propagation and conservation. Planta, 244, 289-296
Williams, G.C., Hoeksema, B.W., and van Ofwegen, L.P. (2012) A fifth morphological polyp in Pennatulacean octocorals, with a review of polyp polymorphism in the genera Pennatula and Pteroeides (Anthozoa: Pennatulidae). Zoological studies, 51(7), 1006-1017.
Wirth R., Chertkov O., Held B., Lapidus A., Nolan M., Lucas S., Hammon N., Deshpande S., Cheng J.-F., Tapia R., Han H., Goodwin L., Pitluck S., Liolios K., Ioanna P., Ivanova N., Mavromatis K., Mikhailova N., Pati A., Chen A., Palaniappan K., Land M., Hauser L., Chang Y.-J., Jeffries C.D., Bilek Y., Hader T., Rohde M., Spring S., Sikorski J., Göker M., Woyke T., Bristow J., Eisen J.A., Markowitz …
Yabe, S., Sakai, Y., Yokota, A. (2016) Thermosporothrix narukonensis sp. Nov., belonging to the class Ktedonobacteria, isolated from fallen leaves on geothermal soil, and emended description of the genus Thermosporothrix. International Journal of Systematic and Evolutionary Microbiology, 66, 2152-2157.
Yang, A., Tang, W.S., Si, T., Tang, J.X. (2017) Influence of physical effects on the swarming motility of pseudomonas aeruginosa. Biophysical Journal, 112, 1462-1471.
Zeebe, R.E., Bijma, J., Hönisch, B., Sanyal, A., Spero, H.J., Wolf-Gladrow, D.A. (2008) Vital effect and beyond: a modelling perspective on developing palaeoceanographical proxy relationships in foraminfera. Geological Society, London, Special Publications, 303, 45-58
Zhao, X., Schwartz, C., Pierson, J., Giovannoni, S.J., McIntosh, J.R., Nicastro, D. (2016) Three-dimensional structure of the ultraoligotrophic marine bacterium "Candidatus Pelagibacter ibique". Applied and Environmental microbiology, 83(3), 83e02807-16
Ziegler, T., Böhme, W., and Philipp, K.M. (1999) Varanus caerulivirens sp. N., a new monitor lizard of the V. indicus group from Halmahera, Moluccas, Indonesia., Herpetozoa, 12(1/2), 45-56.
Zueler, M. (1909) Bau und entwicklung von Wagnerella borealis Mereschk. Arch. Protistenkd. 17, 135-202
Santodomingo, N., Reyes, J., Flórez, P., Chacón-Gómez, I.C., van Ofwegen, L.P., Hoeksema, B.W. (2013) Diversity and distribution of azooxanthllate corals in the Colombian Caribbean, Mar. Biodiv. 43, 7-22	Santodomingo et al. (2013)	Santodomingo et al. (2013)	Santodomingo et al. (2013)	Santodomingo et al. (2013)	Santodomingo et al. (2013)	Santodomingo et al. (2013)	Santodomingo et al. (2013)	Santodomingo et al. (2013)	Santodomingo et al. (2013)	Santodomingo et al. (2013)	Santodomingo et al. (2013)	Santodomingo et al. (2013)	Santodomingo et al. (2013)	Santodomingo et al. (2013)	Santodomingo et al. (2013)	Santodomingo et al. (2013)	Santodomingo et al. (2013)	Santodomingo et al. (2013)	Santodomingo et al. (2013)	Santodomingo et al. (2013)	Santodomingo et al. (2013)	Santodomingo et al. (2013)	Santodomingo et al. (2013)	Santodomingo et al. (2013)	Santodomingo et al. (2013)	Santodomingo et al. (2013)	Santodomingo et al. (2013)	Santodomingo et al. (2013)	Santodomingo et al. (2013)	Santodomingo et al. (2013)	Santodomingo et al. (2013)	Santodomingo et al. (2013)	Santodomingo et al. (2013)	Santodomingo et al. (2013)	Santodomingo et al. (2013)	Santodomingo et al. (2013)	Santodomingo et al. (2013)	Santodomingo et al. (2013)	Santodomingo et al. (2013)	Santodomingo et al. (2013)	Santodomingo et al. (2013)	Santodomingo et al. (2013)	Santodomingo et al. (2013)	Santodomingo et al. (2013)	Santodomingo et al. (2013)	Santodomingo et al. (2013)	Santodomingo et al. (2013)	Santodomingo et al. (2013)	Santodomingo et al. (2013)
Chacón-Gómez, I.C., Reyes, J., Santodomingo, N. (2012) Deep-water octocorals (Anthozoa: Cnidaria) collected from the Colombian Caribbean during "Macrofauna explorations" 1998-2002*, Bol. Invest. Mar. Cost., 41(1), 193-211	Chacón-Gómez et al. (2012)	Chacón-Gómez et al. (2012)	Chacón-Gómez et al. (2012)	Chacón-Gómez et al. (2012)	Chacón-Gómez et al. (2012)	Chacón-Gómez et al. (2012)	Chacón-Gómez et al. (2012)	Chacón-Gómez et al. (2012)	Chacón-Gómez et al. (2012)	Chacón-Gómez et al. (2012)	Chacón-Gómez et al. (2012)	Chacón-Gómez et al. (2012)	Chacón-Gómez et al. (2012)	Chacón-Gómez et al. (2012)	Chacón-Gómez et al. (2012)	Chacón-Gómez et al. (2012)	Chacón-Gómez et al. (2012)	Chacón-Gómez et al. (2012)	Chacón-Gómez et al. (2012)	Chacón-Gómez et al. (2012)	Chacón-Gómez et al. (2012)	Chacón-Gómez et al. (2012)	Chacón-Gómez et al. (2012)	Chacón-Gómez et al. (2012)	Chacón-Gómez et al. (2012)	Chacón-Gómez et al. (2012)	Chacón-Gómez et al. (2012)	Chacón-Gómez et al. (2012)	Chacón-Gómez et al. (2012)	Chacón-Gómez et al. (2012)	Chacón-Gómez et al. (2012)	Chacón-Gómez et al. (2012)	Chacón-Gómez et al. (2012)	Chacón-Gómez et al. (2012)	Chacón-Gómez et al. (2012)	Chacón-Gómez et al. (2012)	Chacón-Gómez et al. (2012)	Chacón-Gómez et al. (2012)	Chacón-Gómez et al. (2012)	Chacón-Gómez et al. (2012)	Chacón-Gómez et al. (2012)	Chacón-Gómez et al. (2012)	Chacón-Gómez et al. (2012)	Chacón-Gómez et al. (2012)	Chacón-Gómez et al. (2012)	Chacón-Gómez et al. (2012)	Chacón-Gómez et al. (2012)	Chacón-Gómez et al. (2012)	Chacón-Gómez et al. (2012)
Bilewitch, J.P. (2014) The roles of morphological diversification, depth range expansions and a novel gene in the evolution of the Octocorallia, PhD Thesis,The University of Queensland, School of Biological Sciences	Bilewitch (2014)	Bilewitch (2014)	Bilewitch (2014)	Bilewitch (2014)	Bilewitch (2014)	Bilewitch (2014)	Bilewitch (2014)	Bilewitch (2014)	Bilewitch (2014)	Bilewitch (2014)	Bilewitch (2014)	Bilewitch (2014)	Bilewitch (2014)	Bilewitch (2014)	Bilewitch (2014)	Bilewitch (2014)	Bilewitch (2014)	Bilewitch (2014)	Bilewitch (2014)	Bilewitch (2014)	Bilewitch (2014)	Bilewitch (2014)	Bilewitch (2014)	Bilewitch (2014)	Bilewitch (2014)	Bilewitch (2014)	Bilewitch (2014)	Bilewitch (2014)	Bilewitch (2014)	Bilewitch (2014)	Bilewitch (2014)	Bilewitch (2014)	Bilewitch (2014)	Bilewitch (2014)	Bilewitch (2014)	Bilewitch (2014)	Bilewitch (2014)	Bilewitch (2014)	Bilewitch (2014)	Bilewitch (2014)	Bilewitch (2014)	Bilewitch (2014)	Bilewitch (2014)	Bilewitch (2014)	Bilewitch (2014)	Bilewitch (2014)	Bilewitch (2014)	Bilewitch (2014)	Bilewitch (2014)
Bürger, O. (1895). Die Nemertinen des Golfes von Neapel: und der angrenzenden Meeres-Abschnitte. Fauna und Flora des Golfes von Neapel und der angrenzenden Meeres-Abschnitte herausgegeben von der zoologischen station zu Neapel 22: 1–743. Tafel I in the Biodiversity Heritage Library
Roe, P., Norenburg, J.L., Maslakova, S. (2007) Nemertea, in The light and Smith Manual, P221-233, https://doi.org/10.1525/9780520930438-019
Albert 1er, P. de M. and Richard, J. (1900) Résultats des campagnes scientifiques accomplies sur son yacht par Albert 1er Prince souverain de Monaco, Fascicule XVII, Cephalopodes provenant des campagnes de la Princesse-Alice (1891-1897), Imprimerie de Monaco, Pl. XIV
Barrales-Alcalá, D., Francke, O.F., Prendini, L. (2018) Systematic revision of the giant vinegaroons of the Mastigoproctus giganteus complex (Thelyphonida: Thelyphonidae) of North America. Bulletin of the Amercian Museum of natural History, 418, 662pp.
Lydekker, R., Bowdler Sharpe, R., Macpherson, H.A., Pickard-Cambridge, F.O., Ogilvie Grant, W.R., Gahan, C.J., Bather, F.A., Smith, E.A., Pocock, R.I., Bernard, M., Bernard, H., Kirkpatrick, R. (1901) The Royal Natural History. Volume 6. New York, Merrill & Baker Publishers
Janssen, R., Prpic, N.M., Damen W.G.M. (2006) A review of the correlation of tergites, sternites, and leg pairs in diplopods. - Frontiers in Zoology 2006, 3:2 doi:10.1186/1742-9994-3-2
Zombro, O., Adis, J., Bragg, P.E., Naskrecki, P., Meakin, K., Wittneben, M., Saxe, V. (2003) A new genus and species of Mantophasmatidae (Insecta: Mantophasmatodae) from the Brandberg Massif, Namibia, with notes on behaviour. Cimbebasia, 19, 13-24
Chun, C. (1905) Aus den Tiefen des Weltmeeres, Jen, Germany : Verlag von Gustav Filcher in Jena, p. 546
Andres (1976) Graptolithen aus ordovizischen Geschieben und die fruhe Stammesgeschichte der Graptolithen. PhD Thesis, University of Berlin
Andrews, E.A. (1859) An undescribed acraniate: Asymemetron lucayanum, Baltimore 1893
Berner, L. (1967) Distributional atlas of Thaliacea in the California current region. Cal-COFI Altas 8
Hernandez, A. & Escoriza, D. (2019) A new subspecies of African fire salamnder Salamndra agira (urodela, Salamandridae) from the Middle Atlas Mountains, Morocco. Zookeys 893, 143-158
Myers, A. & Hays, G.C. (2006) Do leatherback turtles Dermochelys coriacea forage during the breeding season? A combination of data-logging devices provide new insights. Marine Ecology Progress Series, 322, 259-267
Website
Phymet2 - Universitat Wroclawski (http://phymet2.biotech.uni.wroc.pl/index.php?ind=record&id=47)
SMHI - Swedish Meteorological and hydrological Institute - © Kuylenstierna & Karlson (http://www.smhi.se/oceanografi/oce_info_data/plankton_checklist/diatoms/xthalassiosira_nordenskioel.htm)
Images CNRS - © Audrey DUSSUTOUR / CRCA / CNRS Photothèque (https://images.cnrs.fr/photo/20170060_0001) & (https://images.cnrs.fr/photo/20170060_0005)
University Libraries - University of Washington - (http://digitalcollections.lib.washington.edu/cdm/singleitem/collection/fishimages/id/50069/rec/1)
Microworld - Arcella - (https://www.arcella.nl)
Penard Labs - (http://www.penard.de)
Phototheque Pasteur - © Thierry Blisnick (https://phototheque.pasteur.fr/) & (http://www.imib-wuerzburg.de/research/siegel/research/)
bioinformaticaupf.crg - (https://bioinformaticaupf.crg.eu/20112012/projectes1112/B3/home.html)
scientificillustration.tumblr - (https://scientificillustration.tumblr.com/post/104694681542/alianoram-finally-got-around-to-scanning-this)
FAVPNG - (https://favpng.com/png_view/mushroom-amanita-muscaria-death-cap-drawing-mushroom-png/VLnRkGR8)	FAVPNG - (https://favpng.com/png_view/mushroom-amanita-muscaria-death-cap-drawing-mushroom-png/VLnRkGR8)	FAVPNG - (https://favpng.com/png_view/mushroom-amanita-muscaria-death-cap-drawing-mushroom-png/VLnRkGR8)	FAVPNG - (https://favpng.com/png_view/mushroom-amanita-muscaria-death-cap-drawing-mushroom-png/VLnRkGR8)	FAVPNG - (https://favpng.com/png_view/mushroom-amanita-muscaria-death-cap-drawing-mushroom-png/VLnRkGR8)	FAVPNG - (https://favpng.com/png_view/mushroom-amanita-muscaria-death-cap-drawing-mushroom-png/VLnRkGR8)	FAVPNG - (https://favpng.com/png_view/mushroom-amanita-muscaria-death-cap-drawing-mushroom-png/VLnRkGR8)	FAVPNG - (https://favpng.com/png_view/mushroom-amanita-muscaria-death-cap-drawing-mushroom-png/VLnRkGR8)	FAVPNG - (https://favpng.com/png_view/mushroom-amanita-muscaria-death-cap-drawing-mushroom-png/VLnRkGR8)	FAVPNG - (https://favpng.com/png_view/mushroom-amanita-muscaria-death-cap-drawing-mushroom-png/VLnRkGR8)	FAVPNG - (https://favpng.com/png_view/mushroom-amanita-muscaria-death-cap-drawing-mushroom-png/VLnRkGR8)	FAVPNG - (https://favpng.com/png_view/mushroom-amanita-muscaria-death-cap-drawing-mushroom-png/VLnRkGR8)	FAVPNG - (https://favpng.com/png_view/mushroom-amanita-muscaria-death-cap-drawing-mushroom-png/VLnRkGR8)	FAVPNG - (https://favpng.com/png_view/mushroom-amanita-muscaria-death-cap-drawing-mushroom-png/VLnRkGR8)	FAVPNG - (https://favpng.com/png_view/mushroom-amanita-muscaria-death-cap-drawing-mushroom-png/VLnRkGR8)	FAVPNG - (https://favpng.com/png_view/mushroom-amanita-muscaria-death-cap-drawing-mushroom-png/VLnRkGR8)	FAVPNG - (https://favpng.com/png_view/mushroom-amanita-muscaria-death-cap-drawing-mushroom-png/VLnRkGR8)	FAVPNG - (https://favpng.com/png_view/mushroom-amanita-muscaria-death-cap-drawing-mushroom-png/VLnRkGR8)	FAVPNG - (https://favpng.com/png_view/mushroom-amanita-muscaria-death-cap-drawing-mushroom-png/VLnRkGR8)	FAVPNG - (https://favpng.com/png_view/mushroom-amanita-muscaria-death-cap-drawing-mushroom-png/VLnRkGR8)	FAVPNG - (https://favpng.com/png_view/mushroom-amanita-muscaria-death-cap-drawing-mushroom-png/VLnRkGR8)	FAVPNG - (https://favpng.com/png_view/mushroom-amanita-muscaria-death-cap-drawing-mushroom-png/VLnRkGR8)	FAVPNG - (https://favpng.com/png_view/mushroom-amanita-muscaria-death-cap-drawing-mushroom-png/VLnRkGR8)	FAVPNG - (https://favpng.com/png_view/mushroom-amanita-muscaria-death-cap-drawing-mushroom-png/VLnRkGR8)	FAVPNG - (https://favpng.com/png_view/mushroom-amanita-muscaria-death-cap-drawing-mushroom-png/VLnRkGR8)	FAVPNG - (https://favpng.com/png_view/mushroom-amanita-muscaria-death-cap-drawing-mushroom-png/VLnRkGR8)	FAVPNG - (https://favpng.com/png_view/mushroom-amanita-muscaria-death-cap-drawing-mushroom-png/VLnRkGR8)	FAVPNG - (https://favpng.com/png_view/mushroom-amanita-muscaria-death-cap-drawing-mushroom-png/VLnRkGR8)	FAVPNG - (https://favpng.com/png_view/mushroom-amanita-muscaria-death-cap-drawing-mushroom-png/VLnRkGR8)	FAVPNG - (https://favpng.com/png_view/mushroom-amanita-muscaria-death-cap-drawing-mushroom-png/VLnRkGR8)	FAVPNG - (https://favpng.com/png_view/mushroom-amanita-muscaria-death-cap-drawing-mushroom-png/VLnRkGR8)	FAVPNG - (https://favpng.com/png_view/mushroom-amanita-muscaria-death-cap-drawing-mushroom-png/VLnRkGR8)	FAVPNG - (https://favpng.com/png_view/mushroom-amanita-muscaria-death-cap-drawing-mushroom-png/VLnRkGR8)	FAVPNG - (https://favpng.com/png_view/mushroom-amanita-muscaria-death-cap-drawing-mushroom-png/VLnRkGR8)	FAVPNG - (https://favpng.com/png_view/mushroom-amanita-muscaria-death-cap-drawing-mushroom-png/VLnRkGR8)	FAVPNG - (https://favpng.com/png_view/mushroom-amanita-muscaria-death-cap-drawing-mushroom-png/VLnRkGR8)	FAVPNG - (https://favpng.com/png_view/mushroom-amanita-muscaria-death-cap-drawing-mushroom-png/VLnRkGR8)	FAVPNG - (https://favpng.com/png_view/mushroom-amanita-muscaria-death-cap-drawing-mushroom-png/VLnRkGR8)	FAVPNG - (https://favpng.com/png_view/mushroom-amanita-muscaria-death-cap-drawing-mushroom-png/VLnRkGR8)	FAVPNG - (https://favpng.com/png_view/mushroom-amanita-muscaria-death-cap-drawing-mushroom-png/VLnRkGR8)	FAVPNG - (https://favpng.com/png_view/mushroom-amanita-muscaria-death-cap-drawing-mushroom-png/VLnRkGR8)	FAVPNG - (https://favpng.com/png_view/mushroom-amanita-muscaria-death-cap-drawing-mushroom-png/VLnRkGR8)	FAVPNG - (https://favpng.com/png_view/mushroom-amanita-muscaria-death-cap-drawing-mushroom-png/VLnRkGR8)	FAVPNG - (https://favpng.com/png_view/mushroom-amanita-muscaria-death-cap-drawing-mushroom-png/VLnRkGR8)	FAVPNG - (https://favpng.com/png_view/mushroom-amanita-muscaria-death-cap-drawing-mushroom-png/VLnRkGR8)	FAVPNG - (https://favpng.com/png_view/mushroom-amanita-muscaria-death-cap-drawing-mushroom-png/VLnRkGR8)	FAVPNG - (https://favpng.com/png_view/mushroom-amanita-muscaria-death-cap-drawing-mushroom-png/VLnRkGR8)	FAVPNG - (https://favpng.com/png_view/mushroom-amanita-muscaria-death-cap-drawing-mushroom-png/VLnRkGR8)	FAVPNG - (https://favpng.com/png_view/mushroom-amanita-muscaria-death-cap-drawing-mushroom-png/VLnRkGR8)	FAVPNG - (https://favpng.com/png_view/mushroom-amanita-muscaria-death-cap-drawing-mushroom-png/VLnRkGR8)
National Archief - Fotocollectie Nederlandse Heidemaatschappij - (https://www.nationaalarchief.nl/onderzoeken/fotocollectie/ae47958a-d0b4-102d-bcf8-003048976d84)	National Archief - Fotocollectie Nederlandse Heidemaatschappij - (https://www.nationaalarchief.nl/onderzoeken/fotocollectie/ae47958a-d0b4-102d-bcf8-003048976d84)	National Archief - Fotocollectie Nederlandse Heidemaatschappij - (https://www.nationaalarchief.nl/onderzoeken/fotocollectie/ae47958a-d0b4-102d-bcf8-003048976d84)	National Archief - Fotocollectie Nederlandse Heidemaatschappij - (https://www.nationaalarchief.nl/onderzoeken/fotocollectie/ae47958a-d0b4-102d-bcf8-003048976d84)	National Archief - Fotocollectie Nederlandse Heidemaatschappij - (https://www.nationaalarchief.nl/onderzoeken/fotocollectie/ae47958a-d0b4-102d-bcf8-003048976d84)	National Archief - Fotocollectie Nederlandse Heidemaatschappij - (https://www.nationaalarchief.nl/onderzoeken/fotocollectie/ae47958a-d0b4-102d-bcf8-003048976d84)	National Archief - Fotocollectie Nederlandse Heidemaatschappij - (https://www.nationaalarchief.nl/onderzoeken/fotocollectie/ae47958a-d0b4-102d-bcf8-003048976d84)	National Archief - Fotocollectie Nederlandse Heidemaatschappij - (https://www.nationaalarchief.nl/onderzoeken/fotocollectie/ae47958a-d0b4-102d-bcf8-003048976d84)	National Archief - Fotocollectie Nederlandse Heidemaatschappij - (https://www.nationaalarchief.nl/onderzoeken/fotocollectie/ae47958a-d0b4-102d-bcf8-003048976d84)	National Archief - Fotocollectie Nederlandse Heidemaatschappij - (https://www.nationaalarchief.nl/onderzoeken/fotocollectie/ae47958a-d0b4-102d-bcf8-003048976d84)	National Archief - Fotocollectie Nederlandse Heidemaatschappij - (https://www.nationaalarchief.nl/onderzoeken/fotocollectie/ae47958a-d0b4-102d-bcf8-003048976d84)	National Archief - Fotocollectie Nederlandse Heidemaatschappij - (https://www.nationaalarchief.nl/onderzoeken/fotocollectie/ae47958a-d0b4-102d-bcf8-003048976d84)	National Archief - Fotocollectie Nederlandse Heidemaatschappij - (https://www.nationaalarchief.nl/onderzoeken/fotocollectie/ae47958a-d0b4-102d-bcf8-003048976d84)	National Archief - Fotocollectie Nederlandse Heidemaatschappij - (https://www.nationaalarchief.nl/onderzoeken/fotocollectie/ae47958a-d0b4-102d-bcf8-003048976d84)	National Archief - Fotocollectie Nederlandse Heidemaatschappij - (https://www.nationaalarchief.nl/onderzoeken/fotocollectie/ae47958a-d0b4-102d-bcf8-003048976d84)	National Archief - Fotocollectie Nederlandse Heidemaatschappij - (https://www.nationaalarchief.nl/onderzoeken/fotocollectie/ae47958a-d0b4-102d-bcf8-003048976d84)	National Archief - Fotocollectie Nederlandse Heidemaatschappij - (https://www.nationaalarchief.nl/onderzoeken/fotocollectie/ae47958a-d0b4-102d-bcf8-003048976d84)	National Archief - Fotocollectie Nederlandse Heidemaatschappij - (https://www.nationaalarchief.nl/onderzoeken/fotocollectie/ae47958a-d0b4-102d-bcf8-003048976d84)	National Archief - Fotocollectie Nederlandse Heidemaatschappij - (https://www.nationaalarchief.nl/onderzoeken/fotocollectie/ae47958a-d0b4-102d-bcf8-003048976d84)	National Archief - Fotocollectie Nederlandse Heidemaatschappij - (https://www.nationaalarchief.nl/onderzoeken/fotocollectie/ae47958a-d0b4-102d-bcf8-003048976d84)	National Archief - Fotocollectie Nederlandse Heidemaatschappij - (https://www.nationaalarchief.nl/onderzoeken/fotocollectie/ae47958a-d0b4-102d-bcf8-003048976d84)	National Archief - Fotocollectie Nederlandse Heidemaatschappij - (https://www.nationaalarchief.nl/onderzoeken/fotocollectie/ae47958a-d0b4-102d-bcf8-003048976d84)	National Archief - Fotocollectie Nederlandse Heidemaatschappij - (https://www.nationaalarchief.nl/onderzoeken/fotocollectie/ae47958a-d0b4-102d-bcf8-003048976d84)	National Archief - Fotocollectie Nederlandse Heidemaatschappij - (https://www.nationaalarchief.nl/onderzoeken/fotocollectie/ae47958a-d0b4-102d-bcf8-003048976d84)	National Archief - Fotocollectie Nederlandse Heidemaatschappij - (https://www.nationaalarchief.nl/onderzoeken/fotocollectie/ae47958a-d0b4-102d-bcf8-003048976d84)	National Archief - Fotocollectie Nederlandse Heidemaatschappij - (https://www.nationaalarchief.nl/onderzoeken/fotocollectie/ae47958a-d0b4-102d-bcf8-003048976d84)	National Archief - Fotocollectie Nederlandse Heidemaatschappij - (https://www.nationaalarchief.nl/onderzoeken/fotocollectie/ae47958a-d0b4-102d-bcf8-003048976d84)	National Archief - Fotocollectie Nederlandse Heidemaatschappij - (https://www.nationaalarchief.nl/onderzoeken/fotocollectie/ae47958a-d0b4-102d-bcf8-003048976d84)	National Archief - Fotocollectie Nederlandse Heidemaatschappij - (https://www.nationaalarchief.nl/onderzoeken/fotocollectie/ae47958a-d0b4-102d-bcf8-003048976d84)	National Archief - Fotocollectie Nederlandse Heidemaatschappij - (https://www.nationaalarchief.nl/onderzoeken/fotocollectie/ae47958a-d0b4-102d-bcf8-003048976d84)	National Archief - Fotocollectie Nederlandse Heidemaatschappij - (https://www.nationaalarchief.nl/onderzoeken/fotocollectie/ae47958a-d0b4-102d-bcf8-003048976d84)	National Archief - Fotocollectie Nederlandse Heidemaatschappij - (https://www.nationaalarchief.nl/onderzoeken/fotocollectie/ae47958a-d0b4-102d-bcf8-003048976d84)	National Archief - Fotocollectie Nederlandse Heidemaatschappij - (https://www.nationaalarchief.nl/onderzoeken/fotocollectie/ae47958a-d0b4-102d-bcf8-003048976d84)	National Archief - Fotocollectie Nederlandse Heidemaatschappij - (https://www.nationaalarchief.nl/onderzoeken/fotocollectie/ae47958a-d0b4-102d-bcf8-003048976d84)	National Archief - Fotocollectie Nederlandse Heidemaatschappij - (https://www.nationaalarchief.nl/onderzoeken/fotocollectie/ae47958a-d0b4-102d-bcf8-003048976d84)	National Archief - Fotocollectie Nederlandse Heidemaatschappij - (https://www.nationaalarchief.nl/onderzoeken/fotocollectie/ae47958a-d0b4-102d-bcf8-003048976d84)	National Archief - Fotocollectie Nederlandse Heidemaatschappij - (https://www.nationaalarchief.nl/onderzoeken/fotocollectie/ae47958a-d0b4-102d-bcf8-003048976d84)	National Archief - Fotocollectie Nederlandse Heidemaatschappij - (https://www.nationaalarchief.nl/onderzoeken/fotocollectie/ae47958a-d0b4-102d-bcf8-003048976d84)	National Archief - Fotocollectie Nederlandse Heidemaatschappij - (https://www.nationaalarchief.nl/onderzoeken/fotocollectie/ae47958a-d0b4-102d-bcf8-003048976d84)	National Archief - Fotocollectie Nederlandse Heidemaatschappij - (https://www.nationaalarchief.nl/onderzoeken/fotocollectie/ae47958a-d0b4-102d-bcf8-003048976d84)	National Archief - Fotocollectie Nederlandse Heidemaatschappij - (https://www.nationaalarchief.nl/onderzoeken/fotocollectie/ae47958a-d0b4-102d-bcf8-003048976d84)	National Archief - Fotocollectie Nederlandse Heidemaatschappij - (https://www.nationaalarchief.nl/onderzoeken/fotocollectie/ae47958a-d0b4-102d-bcf8-003048976d84)	National Archief - Fotocollectie Nederlandse Heidemaatschappij - (https://www.nationaalarchief.nl/onderzoeken/fotocollectie/ae47958a-d0b4-102d-bcf8-003048976d84)	National Archief - Fotocollectie Nederlandse Heidemaatschappij - (https://www.nationaalarchief.nl/onderzoeken/fotocollectie/ae47958a-d0b4-102d-bcf8-003048976d84)	National Archief - Fotocollectie Nederlandse Heidemaatschappij - (https://www.nationaalarchief.nl/onderzoeken/fotocollectie/ae47958a-d0b4-102d-bcf8-003048976d84)	National Archief - Fotocollectie Nederlandse Heidemaatschappij - (https://www.nationaalarchief.nl/onderzoeken/fotocollectie/ae47958a-d0b4-102d-bcf8-003048976d84)	National Archief - Fotocollectie Nederlandse Heidemaatschappij - (https://www.nationaalarchief.nl/onderzoeken/fotocollectie/ae47958a-d0b4-102d-bcf8-003048976d84)	National Archief - Fotocollectie Nederlandse Heidemaatschappij - (https://www.nationaalarchief.nl/onderzoeken/fotocollectie/ae47958a-d0b4-102d-bcf8-003048976d84)	National Archief - Fotocollectie Nederlandse Heidemaatschappij - (https://www.nationaalarchief.nl/onderzoeken/fotocollectie/ae47958a-d0b4-102d-bcf8-003048976d84)	National Archief - Fotocollectie Nederlandse Heidemaatschappij - (https://www.nationaalarchief.nl/onderzoeken/fotocollectie/ae47958a-d0b4-102d-bcf8-003048976d84)
Fotocommunity.it - © Gaetano Dario Gargiulo (https://www.fotocommunity.it/photo/alicia-mirabilis-gaetano-dario-gargiulo/21015341)	Fotocommunity.it - © Gaetano Dario Gargiulo (https://www.fotocommunity.it/photo/alicia-mirabilis-gaetano-dario-gargiulo/21015341)	Fotocommunity.it - © Gaetano Dario Gargiulo (https://www.fotocommunity.it/photo/alicia-mirabilis-gaetano-dario-gargiulo/21015341)	Fotocommunity.it - © Gaetano Dario Gargiulo (https://www.fotocommunity.it/photo/alicia-mirabilis-gaetano-dario-gargiulo/21015341)	Fotocommunity.it - © Gaetano Dario Gargiulo (https://www.fotocommunity.it/photo/alicia-mirabilis-gaetano-dario-gargiulo/21015341)	Fotocommunity.it - © Gaetano Dario Gargiulo (https://www.fotocommunity.it/photo/alicia-mirabilis-gaetano-dario-gargiulo/21015341)	Fotocommunity.it - © Gaetano Dario Gargiulo (https://www.fotocommunity.it/photo/alicia-mirabilis-gaetano-dario-gargiulo/21015341)	Fotocommunity.it - © Gaetano Dario Gargiulo (https://www.fotocommunity.it/photo/alicia-mirabilis-gaetano-dario-gargiulo/21015341)	Fotocommunity.it - © Gaetano Dario Gargiulo (https://www.fotocommunity.it/photo/alicia-mirabilis-gaetano-dario-gargiulo/21015341)	Fotocommunity.it - © Gaetano Dario Gargiulo (https://www.fotocommunity.it/photo/alicia-mirabilis-gaetano-dario-gargiulo/21015341)	Fotocommunity.it - © Gaetano Dario Gargiulo (https://www.fotocommunity.it/photo/alicia-mirabilis-gaetano-dario-gargiulo/21015341)	Fotocommunity.it - © Gaetano Dario Gargiulo (https://www.fotocommunity.it/photo/alicia-mirabilis-gaetano-dario-gargiulo/21015341)	Fotocommunity.it - © Gaetano Dario Gargiulo (https://www.fotocommunity.it/photo/alicia-mirabilis-gaetano-dario-gargiulo/21015341)	Fotocommunity.it - © Gaetano Dario Gargiulo (https://www.fotocommunity.it/photo/alicia-mirabilis-gaetano-dario-gargiulo/21015341)	Fotocommunity.it - © Gaetano Dario Gargiulo (https://www.fotocommunity.it/photo/alicia-mirabilis-gaetano-dario-gargiulo/21015341)	Fotocommunity.it - © Gaetano Dario Gargiulo (https://www.fotocommunity.it/photo/alicia-mirabilis-gaetano-dario-gargiulo/21015341)	Fotocommunity.it - © Gaetano Dario Gargiulo (https://www.fotocommunity.it/photo/alicia-mirabilis-gaetano-dario-gargiulo/21015341)	Fotocommunity.it - © Gaetano Dario Gargiulo (https://www.fotocommunity.it/photo/alicia-mirabilis-gaetano-dario-gargiulo/21015341)	Fotocommunity.it - © Gaetano Dario Gargiulo (https://www.fotocommunity.it/photo/alicia-mirabilis-gaetano-dario-gargiulo/21015341)	Fotocommunity.it - © Gaetano Dario Gargiulo (https://www.fotocommunity.it/photo/alicia-mirabilis-gaetano-dario-gargiulo/21015341)	Fotocommunity.it - © Gaetano Dario Gargiulo (https://www.fotocommunity.it/photo/alicia-mirabilis-gaetano-dario-gargiulo/21015341)	Fotocommunity.it - © Gaetano Dario Gargiulo (https://www.fotocommunity.it/photo/alicia-mirabilis-gaetano-dario-gargiulo/21015341)	Fotocommunity.it - © Gaetano Dario Gargiulo (https://www.fotocommunity.it/photo/alicia-mirabilis-gaetano-dario-gargiulo/21015341)	Fotocommunity.it - © Gaetano Dario Gargiulo (https://www.fotocommunity.it/photo/alicia-mirabilis-gaetano-dario-gargiulo/21015341)	Fotocommunity.it - © Gaetano Dario Gargiulo (https://www.fotocommunity.it/photo/alicia-mirabilis-gaetano-dario-gargiulo/21015341)	Fotocommunity.it - © Gaetano Dario Gargiulo (https://www.fotocommunity.it/photo/alicia-mirabilis-gaetano-dario-gargiulo/21015341)	Fotocommunity.it - © Gaetano Dario Gargiulo (https://www.fotocommunity.it/photo/alicia-mirabilis-gaetano-dario-gargiulo/21015341)	Fotocommunity.it - © Gaetano Dario Gargiulo (https://www.fotocommunity.it/photo/alicia-mirabilis-gaetano-dario-gargiulo/21015341)	Fotocommunity.it - © Gaetano Dario Gargiulo (https://www.fotocommunity.it/photo/alicia-mirabilis-gaetano-dario-gargiulo/21015341)	Fotocommunity.it - © Gaetano Dario Gargiulo (https://www.fotocommunity.it/photo/alicia-mirabilis-gaetano-dario-gargiulo/21015341)	Fotocommunity.it - © Gaetano Dario Gargiulo (https://www.fotocommunity.it/photo/alicia-mirabilis-gaetano-dario-gargiulo/21015341)	Fotocommunity.it - © Gaetano Dario Gargiulo (https://www.fotocommunity.it/photo/alicia-mirabilis-gaetano-dario-gargiulo/21015341)	Fotocommunity.it - © Gaetano Dario Gargiulo (https://www.fotocommunity.it/photo/alicia-mirabilis-gaetano-dario-gargiulo/21015341)	Fotocommunity.it - © Gaetano Dario Gargiulo (https://www.fotocommunity.it/photo/alicia-mirabilis-gaetano-dario-gargiulo/21015341)	Fotocommunity.it - © Gaetano Dario Gargiulo (https://www.fotocommunity.it/photo/alicia-mirabilis-gaetano-dario-gargiulo/21015341)	Fotocommunity.it - © Gaetano Dario Gargiulo (https://www.fotocommunity.it/photo/alicia-mirabilis-gaetano-dario-gargiulo/21015341)	Fotocommunity.it - © Gaetano Dario Gargiulo (https://www.fotocommunity.it/photo/alicia-mirabilis-gaetano-dario-gargiulo/21015341)	Fotocommunity.it - © Gaetano Dario Gargiulo (https://www.fotocommunity.it/photo/alicia-mirabilis-gaetano-dario-gargiulo/21015341)	Fotocommunity.it - © Gaetano Dario Gargiulo (https://www.fotocommunity.it/photo/alicia-mirabilis-gaetano-dario-gargiulo/21015341)	Fotocommunity.it - © Gaetano Dario Gargiulo (https://www.fotocommunity.it/photo/alicia-mirabilis-gaetano-dario-gargiulo/21015341)	Fotocommunity.it - © Gaetano Dario Gargiulo (https://www.fotocommunity.it/photo/alicia-mirabilis-gaetano-dario-gargiulo/21015341)	Fotocommunity.it - © Gaetano Dario Gargiulo (https://www.fotocommunity.it/photo/alicia-mirabilis-gaetano-dario-gargiulo/21015341)	Fotocommunity.it - © Gaetano Dario Gargiulo (https://www.fotocommunity.it/photo/alicia-mirabilis-gaetano-dario-gargiulo/21015341)	Fotocommunity.it - © Gaetano Dario Gargiulo (https://www.fotocommunity.it/photo/alicia-mirabilis-gaetano-dario-gargiulo/21015341)	Fotocommunity.it - © Gaetano Dario Gargiulo (https://www.fotocommunity.it/photo/alicia-mirabilis-gaetano-dario-gargiulo/21015341)	Fotocommunity.it - © Gaetano Dario Gargiulo (https://www.fotocommunity.it/photo/alicia-mirabilis-gaetano-dario-gargiulo/21015341)	Fotocommunity.it - © Gaetano Dario Gargiulo (https://www.fotocommunity.it/photo/alicia-mirabilis-gaetano-dario-gargiulo/21015341)	Fotocommunity.it - © Gaetano Dario Gargiulo (https://www.fotocommunity.it/photo/alicia-mirabilis-gaetano-dario-gargiulo/21015341)	Fotocommunity.it - © Gaetano Dario Gargiulo (https://www.fotocommunity.it/photo/alicia-mirabilis-gaetano-dario-gargiulo/21015341)	Fotocommunity.it - © Gaetano Dario Gargiulo (https://www.fotocommunity.it/photo/alicia-mirabilis-gaetano-dario-gargiulo/21015341)
Coral of the world - Veron J.E.N., Stafford-Smith M.G., Turak E. and DeVantier L.M. (2016). Corals of the World. Accessed 08 December 2021, version 0.01 (Beta). http://coralsoftheworld.org/v0.01(Beta)	Fishfish - (https://www.fishfish.fr/corail/acropora-caroliniana)	Fishfish - (https://www.fishfish.fr/corail/acropora-caroliniana)	Fishfish - (https://www.fishfish.fr/corail/acropora-caroliniana)	Fishfish - (https://www.fishfish.fr/corail/acropora-caroliniana)	Fishfish - (https://www.fishfish.fr/corail/acropora-caroliniana)	Fishfish - (https://www.fishfish.fr/corail/acropora-caroliniana)	Fishfish - (https://www.fishfish.fr/corail/acropora-caroliniana)	Fishfish - (https://www.fishfish.fr/corail/acropora-caroliniana)	Fishfish - (https://www.fishfish.fr/corail/acropora-caroliniana)	Fishfish - (https://www.fishfish.fr/corail/acropora-caroliniana)	Fishfish - (https://www.fishfish.fr/corail/acropora-caroliniana)	Fishfish - (https://www.fishfish.fr/corail/acropora-caroliniana)	Fishfish - (https://www.fishfish.fr/corail/acropora-caroliniana)	Fishfish - (https://www.fishfish.fr/corail/acropora-caroliniana)	Fishfish - (https://www.fishfish.fr/corail/acropora-caroliniana)	Fishfish - (https://www.fishfish.fr/corail/acropora-caroliniana)	Fishfish - (https://www.fishfish.fr/corail/acropora-caroliniana)	Fishfish - (https://www.fishfish.fr/corail/acropora-caroliniana)	Fishfish - (https://www.fishfish.fr/corail/acropora-caroliniana)	Fishfish - (https://www.fishfish.fr/corail/acropora-caroliniana)	Fishfish - (https://www.fishfish.fr/corail/acropora-caroliniana)	Fishfish - (https://www.fishfish.fr/corail/acropora-caroliniana)	Fishfish - (https://www.fishfish.fr/corail/acropora-caroliniana)	Fishfish - (https://www.fishfish.fr/corail/acropora-caroliniana)	Fishfish - (https://www.fishfish.fr/corail/acropora-caroliniana)	Fishfish - (https://www.fishfish.fr/corail/acropora-caroliniana)	Fishfish - (https://www.fishfish.fr/corail/acropora-caroliniana)	Fishfish - (https://www.fishfish.fr/corail/acropora-caroliniana)	Fishfish - (https://www.fishfish.fr/corail/acropora-caroliniana)	Fishfish - (https://www.fishfish.fr/corail/acropora-caroliniana)	Fishfish - (https://www.fishfish.fr/corail/acropora-caroliniana)	Fishfish - (https://www.fishfish.fr/corail/acropora-caroliniana)	Fishfish - (https://www.fishfish.fr/corail/acropora-caroliniana)	Fishfish - (https://www.fishfish.fr/corail/acropora-caroliniana)	Fishfish - (https://www.fishfish.fr/corail/acropora-caroliniana)	Fishfish - (https://www.fishfish.fr/corail/acropora-caroliniana)	Fishfish - (https://www.fishfish.fr/corail/acropora-caroliniana)	Fishfish - (https://www.fishfish.fr/corail/acropora-caroliniana)	Fishfish - (https://www.fishfish.fr/corail/acropora-caroliniana)	Fishfish - (https://www.fishfish.fr/corail/acropora-caroliniana)	Fishfish - (https://www.fishfish.fr/corail/acropora-caroliniana)	Fishfish - (https://www.fishfish.fr/corail/acropora-caroliniana)	Fishfish - (https://www.fishfish.fr/corail/acropora-caroliniana)	Fishfish - (https://www.fishfish.fr/corail/acropora-caroliniana)	Fishfish - (https://www.fishfish.fr/corail/acropora-caroliniana)	Fishfish - (https://www.fishfish.fr/corail/acropora-caroliniana)	Fishfish - (https://www.fishfish.fr/corail/acropora-caroliniana)	Fishfish - (https://www.fishfish.fr/corail/acropora-caroliniana)	Fishfish - (https://www.fishfish.fr/corail/acropora-caroliniana)
Aquarium Illusion - (https://www.aquariumillusions.com/pulsing-xenia-frag-1-2.html)
Seashellco - (https://www.seashellco.com/sea-life/sea-fans)
CDC-PHIL - Centers for Disease Control and Prevention, Public Health Image Library - (https://phil.cdc.gov/PHIL_Images/20031208/87d4bff74e41427cb278526bd9cbe76a/5260_lores.jpg)
Vellutini, B.C. (2021) Is Lineus longissimus the longest animal on Earth? - (https://organelas.com/posts/lineus-longissimus-the-longest-animal-on-earth/)
Natural History Museum Data Portal - (https://data.nhm.ac.uk/dataset/56e711e6-c847-4f99-915a-6894bb5c5dea/resource/05ff2255-c38a-40c9-b657-4ccb55ab2feb/record/3537860)
Database of Marine flora and fauna of Ranong, Thailand - (https://ranong.myspecies.info/file/231)
Sealifebase.ca - (https://www.sealifebase.ca/summary/Joubiniteuthis-portieri.html)
Sketchfab - (https://sketchfab.com/)
Stringfixer - (https://stringfixer.com/fr/Arion_rufus)
Ed Bowlby, NOAA/Olympic Coast NMS - (http://www.realmonstrosities.com/2014/09/pompom-sea-anemone.html)
Poppe Images - Marine iconography of the Philippine Archipelago - (https://www.poppe-images.com/?t=17&photoid=906435)
Geocaching - (https://www.geocaching.com/geocache/GC7NGXW_fossilis-gastropoda-turritella?guid=d7c9fe3b-3b3a-444a-ad02-aca7f51ece61)
Doris.ffessm - (https://doris.ffessm.fr/Especes/Glaucus-atlanticus-Dragon-bleu-pelagique-4985)
Animal Diversity Web - https://animaldiversity.org/accounts/Haliotis_rufescens/	Animal Diversity Web	Animal Diversity Web	Animal Diversity Web	Animal Diversity Web	Animal Diversity Web	Animal Diversity Web	Animal Diversity Web	Animal Diversity Web	Animal Diversity Web	Animal Diversity Web	Animal Diversity Web	Animal Diversity Web	Animal Diversity Web	Animal Diversity Web	Animal Diversity Web	Animal Diversity Web	Animal Diversity Web	Animal Diversity Web	Animal Diversity Web	Animal Diversity Web	Animal Diversity Web	Animal Diversity Web	Animal Diversity Web	Animal Diversity Web	Animal Diversity Web	Animal Diversity Web	Animal Diversity Web	Animal Diversity Web	Animal Diversity Web	Animal Diversity Web	Animal Diversity Web	Animal Diversity Web	Animal Diversity Web	Animal Diversity Web	Animal Diversity Web	Animal Diversity Web	Animal Diversity Web	Animal Diversity Web	Animal Diversity Web	Animal Diversity Web	Animal Diversity Web	Animal Diversity Web	Animal Diversity Web	Animal Diversity Web	Animal Diversity Web	Animal Diversity Web	Animal Diversity Web	Animal Diversity Web	Animal Diversity Web
The Cole Museum of Zoology - University of Reading - (https://collections.reading.ac.uk/cole-museum/explore/online-exhibitions/the-chelicerates/)
PHYLOPIC - (http://phylopic.org/)
Dreamtimes - (https://www.dreamstime.com/phalangium-opilio-wall-beautiful-arachnid-close-up-photo-image196311351)
INPN - Inventaire National du Patrimoine Naturel - (https://inpn.mnhn.fr/espece/cd_nom/934115/tab/taxo)
Wikimedia - (https://commons.wikimedia.org/wiki/File:Theraphosa_blondi_MHNT.jpg)
Istock - (https://www.istockphoto.com/fr/vectoriel/fouet-araign%C3%A9e-gm477462115-36137234)
© Didier Descouens - (https://fr.wikipedia.org/wiki/Scutig%C3%A8re#/media/Fichier:Scutigera_coleoptrata_MHNT.jpg)
Photo Nature et Macro - (https://www.trigobert.net/work/archispirostreptus-gigas-mille-pattes)
Flickriver - (https://www.flickriver.com/photos/jfcart/6227695892/)
Hlasek - (https://www.hlasek.com/leptodora_kindtii_cv5009.html)
The Children's Museum of Indianapolis - (https://fr.wikipedia.org/wiki/Crabe_bleu#/media/Fichier:The_Childrens_Museum_of_Indianapolis_-_Atlantic_blue_crab.jpg)
Envatoelements - (https://elements.envato.com/fr/high-angle-view-of-common-woodlouse-oniscus-asellu-PLS2Y4X)
Wikipedia - (https://en.wikipedia.org/wiki/Metanephrops_japonicus#/media/File:Metanephrops_japonicus_edit.jpg)
pngwing.com - (https://www.pngwing.com/en/free-png-stttp)
National Geographic - (https://www.nationalgeographic.org/projects/photo-ark/animal/stenorhynchus-seticornis/)
Gogreen - (http://www.mygogreenpest.com/portfolio-item/silverfish/)
Mecoptera.free.fr - (http://mecoptera.free.fr/Bittacus-italicus.html)
Wikimedia - (https://commons.wikimedia.org/wiki/File:Thysanoptera_icon.svg)
Insecta.pro - (http://insecta.pro/taxonomy/124255)
Stock.adobe - (https://stock.adobe.com/fr/images/large-black-carpenter-ant-camponotus-vagus-isolated-on-white-background-dorsal-view-of-large-black-ant/310925217)
Passion-entomologie - (https://passion-entomologie.fr/les-mantes-ecologie-biologie/)
echinoderms.myspecies.info - (https://echinoderms.myspecies.info/file/162)
jaxshells.org - (https://www.jaxshells.org/pycno.htm)
Niwa.co.nz - © Dave Bowden (https://niwa.co.nz/news-and-publications/blogs/Critteroftheweek/critter-of-the-week-140-the-gorgon%E2%80%99s-head-gorgonocephalus)
Alchetron - (https://alchetron.com/Gorgonocephalus-eucnemis#gorgonocephalus-eucnemis-4c30c467-ae1f-46e0-9843-fdbafed47bd-resize-750.jpeg)
DORIS.ffessm - (https://doris.ffessm.fr/Especes/Diadema-savignyi-Oursin-diademe-de-Savigny-2162)
Alamyimages.fr - (https://www.alamyimages.fr/colobocentrotus-atratus-une-espece-d-oursin-dans-la-famille-echinometridae-maurice-en-date-du-18e-siecle-image257288252.html)
WORMS - World Register of Marine Species - (http://www.marinespecies.org/photogallery.php?album=5414&pic=132400)
MNHN - Spécimen MNHN-IE-2013-10421, sous la dénomination Cidarites bispinosa Lamarck, 1816 Collection : Échinodermes (IE) Muséum National d'Histoire Naturelle (Paris, France) (https://commons.wikimedia.org/wiki/File:Prionocidaris_bispinosa_2.jpg)
CAUP image database (https://botany.natur.cuni.cz/algo/database/sites/default/files/Polysiphonia%20elongata_144.jpg)
Alchetron - (https://alchetron.com/Echinocardium-cordatum#echinocardium-cordatum-bcbecde2-350e-46c9-afa6-ffec2e3e6bf-resize-750.jpeg)
Rosairo Beach Marine laboratory - Walla Walla University - (https://inverts.wallawalla.edu/Hemichordata/Saccoglossus_bromophenolosus.html)
Yale Peabody Museum of natural History - (https://view.collections.yale.edu/m3/?manifest=https://manifests.collections.yale.edu/ypm/nat/1414483&canvas=https://manifests.collections.yale.edu/canvas/ypm/51f76044-52df-40a5-b39c-3b53d498cd56)
Bay-Nouailhat (2006) Description de Clavelina dellavallei, [En ligne] https://www.mer-littoral.org/32/clavelina-dellavallei.php, consultée le 13 décembre 2021.
Bay-Nouailhat (2005) Description de Clavelina lepadiformis, [En ligne] https://www.mer-littoral.org/32/clavelina-lepadiformis.php, consultée le 13 décembre 2021.
Bay-Nouailhat (2007) Description de Phallusia mammillata, [En ligne] https://www.mer-littoral.org/32/phallusia-mammillata.php, consultée le 13 décembre 2021.
DORIS.ffessm.fr - Ziemski, F., Müller, Y. in : DORIS, 21/01/2021 : Pyrosoma atlanticum Péron, 1804, https://doris.ffessm.fr/ref/specie/711
Database of modern sharks, rays and chimaeras, www.shark-references.com, World Wide Web electronic publication, Version 12/2021
Memorandum of Understanding on the Conservation of Migratory Sharks - https://www.cms.int/sharks/en/species/pristis-pristis
Additional height data for trees:
http://www.biendata.org/
https://pfaf.org/user/Default.aspx
References for environments and ecology
Bacteria & Archaea
Lecointre L., and Le Guyader H. (2016) Classification phylogénétique du vivant, Tome 1, 4th edition. Belin, 584p
Madin, J.S., Nielsen, D.A., Brbic, M., Corkrey, R., Danko, D., Edwards, K., Engqvist, K.K.M., Fierer, N., Geoghegan, J.L., Gillings, M., Kyrpides, N., Litchman, E., Mason, C.E., Moore, L., Nielsen, S., Paulsen, I.T., Price, N.D., Reddy, T. B. K., Richards, M.A., Rocha, E.P.C., Schmidt, T.M., Shaaban, H., Shukla, M., Supek, F., Tetu, S.G., Vieira-Silva, S., Wattam, A.R., Westfall, D.A.,Westoby, M.…
Bacdiv (https://bacdive.dsmz.de/)
https://web2.uwindsor.ca/courses/biology/fackrell/Microbes/
Microbewiki (https://microbewiki.kenyon.edu/)
Protists (Unicellular eukaryotes)
Microworld - World of amoeboid microorganisms (https://www.arcella.nl)
ALGAEBASE (https://www.algaebase.org/)
WORMS (http://www.marinespecies.org/index.php)
Tree Of Life Web Project (http://tolweb.org/tree/phylogeny.html)
DIATOMBASE (https://diatombase.org/index.php)
AlgaTerra (http://www.algaterra.org/default.htm)
MaciverLab (https://maciverlab.bms.ed.ac.uk/)
Uniprot (https://www.uniprot.org/)
Protist information Server (http://protist.i.hosei.ac.jp/)
Droplet (https://www.pirx.com/droplet/index.shtml)
The World of Protozoa, Rotifera, Nematoda and Oligochaeta (https://www.nies.go.jp/chiiki1/protoz/index.html)
Penard Labs (http://www.penard.de/Introduction/)
Diatombase (https://www.diatombase.org/)
Svensson, F., Norberg, J., Snoeijs, P. (2014) Diatom cell size, coloniality and motility: trade-offs between temperature, salinity and nutrient supply with climate change. Plos One, 9(10): e109993
Fungii
https://www.mycodb.fr/
http://www.ascofrance.com/
https://mushroomobserver.org/
https://www.catalogueoflife.org/
https://www.radiolaria.org/
https://foraminifera.eu/
https://www.mikrotax.org/
http://www.marinespecies.org/
Ocean biodiversity information system (https://obis.org/)
https://www.mindat.org/
[truncated: 5,000 more columns]
