# Supplementary material for: Mapping life’s disparity and evolutionary constraints in a geometric complexity space
Source: Sci Adv. 2026 Jan 7;12(2):eaea6945. doi: 10.1126/sciadv.aea6945 (PMC12778060; doi:10.1126/sciadv.aea6945)
Supplement: Supplementary file 3 — Data S1 and S2 [file sciadv.aea6945_data_s1_and_s2.zip › aea6945_data_s2.xlsx]

## Sheet: Gielis shapes
Note: Empty cases indicate parameters which are not relevant to shape description		Shapes generated using the site: http://www.procato.com/superformula/	Parameters of the Gielis' superformula The t values correspond to transformation f(ϕ) such as: 0: None / 1: ϕ / 2: sin(ϕ) / 3: cos(ϕ) / 4: (ϕ)1/2 / 5: sin(ϕ)² / 6: cos(ϕ)² / 7: 1+sin(ϕ)² / 8: 1+cos(ϕ)² / 9: atan(ϕ)								Additional transformations (only for spiral shapes)
	Category	Shape code : a-b-m-n1-n2-n3-p-t	a	b	m	n1	n2	n3	p	t	Ratio of additional mass or structures (% of body size)	Spiral thickness	Number of additional radial structures
1	Gielis shape	0.009-500-10000-2-2-1-1024-0	0.009	500	10000	2	2	1	1024	0
2	Gielis shape	0.01-0.01-20-0.1-0.1-1-0	0.01	0.01	20	0.1	0.1	1	1024	0
3	Gielis shape	0.01-0.01-20-0.1-0.1-1-1	0.01	0.01	20	0.1	0.1	1	1024	1
4	Gielis shape	0.01-0.01-20-0.1-0.1-1-2	0.01	0.01	20	0.1	0.1	1	1024	2
5	Gielis shape	0.01-0.01-20-0.1-0.1-1-5	0.01	0.01	20	0.1	0.1	1	1024	5
6	Gielis shape	0.01-0.01-2.5-0.01-0.01-100-0	0.01	0.01	2.5	0.01	0.01	100	1024	0
7	Gielis shape	0.01-0.01-3.14-0.01-0.01-10-0	0.01	0.01	3.14	0.01	0.01	10	1024	0
8	Gielis shape	0.01-0.01-3.14-0.01-0.01-100-0	0.01	0.01	3.14	0.01	0.01	100	1024	0
9	Gielis shape	0.01-0.1-2.5-0.01-0.01-10-0	0.01	0.1	2.5	0.01	0.01	10	1024	0
10	Gielis shape	0.023-50-100000-2-2-1-1024-0	0.023	50	100000	2	2	1	1024	0
11	Gielis shape	0.1-0.1-100-0.2-0.1-0.1-0	0.1	0.1	100	0.2	0.1	0.1	1024	0
12	Gielis shape	0.1-0.1-100-0.2-0.2-0.1-0	0.1	0.1	100	0.2	0.2	0.1	1024	0
13	Gielis shape	0.1-0.1-100-0.4-0.1-0.1-0	0.1	0.1	100	0.4	0.1	0.1	1024	0
14	Gielis shape	0.1-0.1-100-0.5-0.1-0.1-0	0.1	0.1	100	0.5	0.1	0.1	1024	0
15	Gielis shape	0.1-0.1-100-0.5-0.1-0.1-1	0.1	0.1	100	0.5	0.1	0.1	1024	1
16	Gielis shape	0.1-0.1-100-0.5-0.1-0.1-2	0.1	0.1	100	0.5	0.1	0.1	1024	2
17	Gielis shape	0.1-0.1-100-0.5-0.1-0.1-5	0.1	0.1	100	0.5	0.1	0.1	1024	5
18	Gielis shape	0.1-0.1-100-0.5-0.1-0.1-7	0.1	0.1	100	0.5	0.1	0.1	1024	7
19	Gielis shape	0.1-0.1-200-0.4-0.1-0.1-0	0.1	0.1	200	0.4	0.1	0.1	1024	0
20	Gielis shape	0.1-0.1-200-0.5-0.1-0.1-0	0.1	0.1	200	0.5	0.1	0.1	1024	0
21	Gielis shape	0.1-0.1-200-1-0.1-0.1-0	0.1	0.1	200	1	0.1	0.1	1024	0
22	Gielis shape	0.1-0.1-2.5-1-1-100-0	0.1	0.1	2.5	1	1	100	1024	0
23	Gielis shape	0.1-0.1-2.5-1-1-100-2	0.1	0.1	2.5	1	1	100	1024	2
24	Gielis shape	0.1-0.1-40-1-0.1-0.1-0	0.1	0.1	40	1	0.1	0.1	1024	0
25	Gielis shape	0.1-0.1-500-0.4-0.1-0.1-0	0.1	0.1	500	0.4	0.1	0.1	1024	0
26	Gielis shape	0.1-1-20-0.02-1-1-0	0.1	1	20	0.02	1	1	1024	0
27	Gielis shape	0.1-1-27-10-10-1000-1000-0-0-500-10-2	0.1	1	27	10	10	1000	1000	0
28	Gielis shape	0.1-1-27-10-10-1000-50-0-0-500-10-2	0.1	1	27	10	10	1000	50	0
29	Gielis shape	0.1-3-36-1-9-8-0	0.1	3	36	1	9	8	1024	0
30	Gielis shape	0.1-5-4-3-3-2-0	0.1	5	4	3	3	2	1024	0
31	Gielis shape	0.1-10-28-1-9-8-0	0.1	10	28	1	9	8	1024	0
32	Gielis shape	0.1-10-6-60-9-8-0	0.1	10	6	60	9	8	1024	0
33	Gielis shape	0.1-10-30-10-120-100-1024-0-73-450-10-2	0.1	10	30	10	120	100	1024	0
34	Gielis shape	0.1-20-14-1-9-8-0	0.1	20	14	1	9	8	1024	0
35	Gielis shape	0.1-30-12-1-9-8-0	0.1	30	12	1	9	8	1024	0
36	Gielis shape	0.1-40-32-0.7-8-9-0	0.1	40	32	0.7	8	9	1024	0
37	Gielis shape	0.1-40-64-0.7-10-9-0	0.1	40	64	0.7	10	9	1024	0
38	Gielis shape	0.1-50-128-0.1-10-9-0	0.1	50	128	0.1	10	9	1024	0
39	Gielis shape	0.1-50-128-0.1-10-9-4	0.1	50	128	0.1	10	9	1024	4
40	Gielis shape	0.1-50-16-1-9-20-0	0.1	50	16	1	9	20	1024	0
41	Gielis shape	0.1-50-20-1-9-20-0	0.1	50	20	1	9	20	1024	0
42	Gielis shape	0.1-50-25-1-9-20-0	0.1	50	25	1	9	20	1024	0
43	Gielis shape	0.1-50-250-1-9-20-0	0.1	50	250	1	9	20	1024	0
44	Gielis shape	0.1-50-256-0.1-10-9-0	0.1	50	256	0.1	10	9	1024	0
45	Gielis shape	0.1-50-256-0.1-10-9-1	0.1	50	256	0.1	10	9	1024	1
46	Gielis shape	0.1-50-256-0.1-10-9-4	0.1	50	256	0.1	10	9	1024	4
47	Gielis shape	0.1-50-40-1-9-20-0	0.1	50	40	1	9	20	1024	0
48	Gielis shape	0.1-50-400-1-9-20-0	0.1	50	400	1	9	20	1024	0
49	Gielis shape	0.1-50-50-1-9-20-0	0.1	50	50	1	9	20	1024	0
50	Gielis shape	0.1-50-6-1-9-8-0	0.1	50	6	1	9	8	1024	0
51	Gielis shape	0.1-50-64-0.1-10-9-1	0.1	50	64	0.1	10	9	1024	1
52	Gielis shape	0.1-50-8-1-9-20-0	0.1	50	8	1	9	20	1024	0
53	Gielis shape	0.1-50-80-1-9-20-0	0.1	50	80	1	9	20	1024	0
54	Gielis shape	0.1-50-6-10-9-8-1024-0	0.1	50	6	10	9	8	1024	0
55	Gielis shape	0.1-50-6-12-9-8-1024-0	0.1	50	6	12	9	8	1024	0
56	Gielis shape	0.1-50-6-16-9-8-1024-0	0.1	50	6	16	9	8	1024	0
57	Gielis shape	0.1-50-6-22-9-8-1024-0	0.1	50	6	22	9	8	1024	0
58	Gielis shape	0.1-50-6-30-9-8-1024-0	0.1	50	6	30	9	8	1024	0
59	Gielis shape	0.1-50-6-37-9-8-1024-0	0.1	50	6	37	9	8	1024	0
60	Gielis shape	0.1-50-6-50-9-8-1024-0	0.1	50	6	50	9	8	1024	0
61	Gielis shape	0.1-50-6-80-9-8-1024-0	0.1	50	6	80	9	8	1024	0
62	Gielis shape	0.1-100-27-32-17-10-1024-2-0-500-10-2	0.1	100	27	32	17	10	1024	2
63	Gielis shape	0.1-100-5000-32-17-10-1024-0-0-500-10-2	0.1	100	5000	32	17	10	1024	0
64	Gielis shape	0.1-100-5000-32-17-10-1024-2-0-500-10-2	0.1	100	5000	32	17	10	1024	2
65	Gielis shape	0.1-100-9000-32-17-10-1024-2-0-500-10-2	0.1	100	9000	32	17	10	1024	2
66	Gielis shape	0.1-500-10000-2-2-1-1024-0	0.1	500	10000	2	2	1	1024	0
67	Gielis shape	0.1-500-100000-2-2-1-1024-0	0.1	500	100000	2	2	1	1024	0
68	Gielis shape	0.1-1000-10-0.9-9-8-0	0.1	1000	10	0.9	9	8	1024	0
69	Gielis shape	0.1-1000-124-28-28-20-1024-0-0-500-10-2	0.1	1000	124	28	28	20	1024	0
70	Gielis shape	0.12-100-6-12-120-100-1024-0-73-450-10-2	0.12	100	6	12	120	100	1024	0
71	Gielis shape	0.12-500-100000-2-2-1-1024-0	0.12	500	100000	2	2	1	1024	0
72	Gielis shape	0.19-500-100000-2-2-1-1024-0	0.19	500	100000	2	2	1	1024	0
73	Gielis shape	0.2-1-16-80-78-1-1024-3-0-500-10-2	0.2	1	16	80	78	1	1024	3
74	Gielis shape	0.2-1-4-0.001-78-1-1024-2-0-500-10-2	0.2	1	4	0.001	78	1	1024	2
75	Gielis shape	0.2-1-4-80-78-1-1024-2-0-500-10-2	0.2	1	4	80	78	1	1024	2
76	Gielis shape	0.2-600-100000-2-2-1-1024-0	0.2	600	100000	2	2	1	1024	0
77	Gielis shape	0.25-500-100000-2-2-1-1024-0	0.25	500	100000	2	2	1	1024	0
78	Gielis shape	0.3-0.1-4-10-3-2-0	0.3	0.1	4	10	3	2	1024	0
79	Gielis shape	0.3-0.1-4-20-3-2-0	0.3	0.1	4	20	3	2	1024	0
80	Gielis shape	0.3-0.1-4-3-3-2-0	0.3	0.1	4	3	3	2	1024	0
81	Gielis shape	0.3-0.3-2-3-2-20-0	0.3	0.3	2	3	2	20	1024	0
82	Gielis shape	0.3-0.3-4-3-3-2-0	0.3	0.3	4	3	3	2	1024	0
83	Gielis shape	0.3-0.5-4-3-3-2-0	0.3	0.5	4	3	3	2	1024	0
84	Gielis shape	0.3-1-4-3-3-2-0	0.3	1	4	3	3	2	1024	0
85	Gielis shape	0.3-4-12-3-1-1-0	0.3	4	12	3	1	1	1024	0
86	Gielis shape	0.3-4-12-3-1-1-2	0.3	4	12	3	1	1	1024	2
87	Gielis shape	0.3-5-4-3-3-2-0	0.3	5	4	3	3	2	1024	0
88	Gielis shape	0.3-10-4-3-3-2-0	0.3	10	4	3	3	2	1024	0
89	Gielis shape	0.3-20-4-3-3-2-0	0.3	20	4	3	3	2	1024	0
90	Gielis shape	0.3-25-4-3-3-2-0	0.3	25	4	3	3	2	1024	0
91	Gielis shape	0.3-28-4-3-3-2-0	0.3	28	4	3	3	2	1024	0
92	Gielis shape	0.3-30-4-3-3-2-0	0.3	30	4	3	3	2	1024	0
93	Gielis shape	0.3-33-4-3-3-2-0	0.3	33	4	3	3	2	1024	0
94	Gielis shape	0.3-37-4-3-3-2-0	0.3	37	4	3	3	2	1024	0
95	Gielis shape	0.3-40-4-3-3-2-0	0.3	40	4	3	3	2	1024	0
96	Gielis shape	0.3-43-4-3-3-2-0	0.3	43	4	3	3	2	1024	0
97	Gielis shape	0.3-45-4-3-3-2-0	0.3	45	4	3	3	2	1024	0
98	Gielis shape	0.3-47-4-3-3-2-0	0.3	47	4	3	3	2	1024	0
99	Gielis shape	0.3-50-4-3-3-2-0	0.3	50	4	3	3	2	1024	0
100	Gielis shape	0.3-52-4-3-3-2-0	0.3	52	4	3	3	2	1024	0
101	Gielis shape	0.3-55-4-3-3-2-0	0.3	55	4	3	3	2	1024	0
102	Gielis shape	0.3-57-4-3-3-2-0	0.3	57	4	3	3	2	1024	0
103	Gielis shape	0.3-60-4-3-3-2-0	0.3	60	4	3	3	2	1024	0
104	Gielis shape	0.3-63-4-3-3-2-0	0.3	63	4	3	3	2	1024	0
105	Gielis shape	0.3-65-4-3-3-2-0	0.3	65	4	3	3	2	1024	0
106	Gielis shape	0.3-67-4-3-3-2-0	0.3	67	4	3	3	2	1024	0
107	Gielis shape	0.3-70-4-3-3-2-0	0.3	70	4	3	3	2	1024	0
108	Gielis shape	0.3-72-4-3-3-2-0	0.3	72	4	3	3	2	1024	0
109	Gielis shape	0.3-75-4-3-3-2-0	0.3	75	4	3	3	2	1024	0
110	Gielis shape	0.3-78-4-3-3-2-0	0.3	78	4	3	3	2	1024	0
111	Gielis shape	0.3-80-4-3-3-2-0	0.3	80	4	3	3	2	1024	0
112	Gielis shape	0.3-85-4-3-3-2-0	0.3	85	4	3	3	2	1024	0
113	Gielis shape	0.3-88-4-3-3-2-0	0.3	88	4	3	3	2	1024	0
114	Gielis shape	0.3-90-4-3-3-2-0	0.3	90	4	3	3	2	1024	0
115	Gielis shape	0.3-93-4-3-3-2-0	0.3	93	4	3	3	2	1024	0
116	Gielis shape	0.3-98-4-3-3-2-0	0.3	98	4	3	3	2	1024	0
117	Gielis shape	0.3-100-4-3-3-2-0	0.3	100	4	3	3	2	1024	0
118	Gielis shape	0.3-120-4-3-3-2-0	0.3	120	4	3	3	2	1024	0
119	Gielis shape	0.3-150-4-3-3-2-0	0.3	150	4	3	3	2	1024	0
120	Gielis shape	0.3-200-4-3-3-2-0	0.3	200	4	3	3	2	1024	0
121	Gielis shape	0.3-250-4-3-3-2-0	0.3	250	4	3	3	2	1024	0
122	Gielis shape	0.3-300-4-3-3-2-0	0.3	300	4	3	3	2	1024	0
123	Gielis shape	0.3-400-4-3-3-2-0	0.3	400	4	3	3	2	1024	0
124	Gielis shape	0.3-500-4-3-3-2-0	0.3	500	4	3	3	2	1024	0
125	Gielis shape	0.3-750-4-3-3-2-0	0.3	750	4	3	3	2	1024	0
126	Gielis shape	0.5-0.5-20-0.01-0.01-1-0	0.5	0.5	20	0.01	0.01	1	1024	0
127	Gielis shape	0.5-0.5-20-0.1-0.01-1-1	0.5	0.5	20	0.1	0.01	1	1024	1
128	Gielis shape	0.5-0.5-20-0.1-0.01-1-5	0.5	0.5	20	0.1	0.01	1	1024	5
129	Gielis shape	0.5-0.5-20-0.1-0.1-1-2	0.5	0.5	20	0.1	0.1	1	1024	2
130	Gielis shape	0.5-0.5-20-0.3-0.5-1-0	0.5	0.5	20	0.3	0.5	1	1024	0
131	Gielis shape	0.5-0.5-20-0.5-0.5-1-0	0.5	0.5	20	0.5	0.5	1	1024	0
132	Gielis shape	0.5-0.5-20-0.5-0.5-1-2	0.5	0.5	20	0.5	0.5	1	1024	2
133	Gielis shape	0.5-0.5-20-0.5-0.5-1-5	0.5	0.5	20	0.5	0.5	1	1024	5
134	Gielis shape	0.5-0.5-20-0.5-0.5-1-6	0.5	0.5	20	0.5	0.5	1	1024	6
135	Gielis shape	0.5-0.5-20-0.5-0.5-1-7	0.5	0.5	20	0.5	0.5	1	1024	7
136	Gielis shape	0.5-0.5-20-0.5-0.5-2-0	0.5	0.5	20	0.5	0.5	2	1024	0
137	Gielis shape	0.5-0.5-20-3.142-3.142-3.142-0	0.5	0.5	20	3.142	3.142	3.142	1024	0
138	Gielis shape	0.5-0.5-30-0.01-0.01-1-0	0.5	0.5	30	0.01	0.01	1	1024	0
139	Gielis shape	0.5-0.5-30-0.01-0.01-1-2	0.5	0.5	30	0.01	0.01	1	1024	2
140	Gielis shape	0.5-0.5-30-0.01-0.01-1-5	0.5	0.5	30	0.01	0.01	1	1024	5
141	Gielis shape	0.5-0.5-30-0.01-0.01-1-9	0.5	0.5	30	0.01	0.01	1	1024	9
142	Gielis shape	0.5-0.5-10-1-0.3-16-1024-8-0-500-10-2	0.5	0.5	10	1	0.3	16	1024	8
143	Gielis shape	0.5-0.5-105-1-1-10-1024-7-0-500-10-2	0.5	0.5	105	1	1	10	1024	7
144	Gielis shape	0.5-0.5-105-1-1-10-1024-8-0-500-10-2	0.5	0.5	105	1	1	10	1024	8
145	Gielis shape	0.5-0.5-20-1-0.3-16-1024-8-0-500-10-2	0.5	0.5	20	1	0.3	16	1024	8
146	Gielis shape	0.5-0.5-200-1-0.3-10-1024-8-0-500-10-2	0.5	0.5	200	1	0.3	10	1024	8
147	Gielis shape	0.5-0.5-200-1-0.3-16-1024-8-0-500-10-2	0.5	0.5	200	1	0.3	16	1024	8
148	Gielis shape	0.5-0.5-200-40-0.3-16-1024-8-0-500-10-2	0.5	0.5	200	40	0.3	16	1024	8
149	Gielis shape	0.5-5-4-3-3-2-0	0.5	5	4	3	3	2	1024	0
150	Gielis shape	0.5-18-10-3-3-2-0	0.5	18	10	3	3	2	1024	0
151	Gielis shape	0.5-50-10-1-9-20-0	0.5	50	10	1	9	20	1024	0
152	Gielis shape	0.5-600-100000-2-2-1-1024-0	0.5	600	100000	2	2	1	1024	0
153	Gielis shape	0.6-5-4-3-3-2-0	0.6	5	4	3	3	2	1024	0
154	Gielis shape	0.6-40-24-0.7-8-0-0	0.6	40	24	0.7	8	0	1024	0
155	Gielis shape	0.6-10000-100000-1-2-1-1024-0	0.6	10000	100000	1	2	1	1024	0
156	Gielis shape	0.6-10000-100000-10-2-1-1024-0	0.6	10000	100000	10	2	1	1024	0
157	Gielis shape	0.6-10000-100000-2-2-1-1024-0	0.6	10000	100000	2	2	1	1024	0
158	Gielis shape	0.6-10000-100000-5-2-1-1024-0	0.6	10000	100000	5	2	1	1024	0
159	Gielis shape	0.7-40-32-0.7-8-9-0	0.7	40	32	0.7	8	9	1024	0
160	Gielis shape	0.8-9-18-2-2-2-2	0.8	9	18	2	2	2	1024	2
161	Gielis shape	0.8-9-18-2-2-3-2	0.8	9	18	2	2	3	1024	2
162	Gielis shape	0.9-5-4-3-3-2-0	0.9	5	4	3	3	2	1024	0
163	Gielis shape	1-0.1-30-1-1-1-0	1	0.1	30	1	1	1	1024	0
164	Gielis shape	1-0.1-20-0.01-1-1-2	1	0.1	20	0.01	1	1	1024	2
165	Gielis shape	1-0.1-20-1-1-1-2	1	0.1	20	1	1	1	1024	2
166	Gielis shape	1-0.1-100-10-1-10-1000-1-0-500-10-2	1	0.1	100	10	1	10	1000	1
167	Gielis shape	1-0.1-8-3-6-9-0	1	0.1	8	3	6	9	1024	0
168	Gielis shape	1-0.2-2000-5-32-18-1024-8-0-500-10-2	1	0.2	2000	5	32	18	1024	8
169	Gielis shape	1-0.2-4-5-18-18-1024-8-0-500-10-2	1	0.2	4	5	18	18	1024	8
170	Gielis shape	1-0.25-100-7-9-12-0	1	0.25	100	7	9	12	1024	0
171	Gielis shape	1-0.25-1000-7-9-12-0	1	0.25	1000	7	9	12	1024	0
172	Gielis shape	1-0.25-14-7-0-12-0	1	0.25	14	7	0	12	1024	0
173	Gielis shape	1-0.25-200-7-9-12-0	1	0.25	200	7	9	12	1024	0
174	Gielis shape	1-0.25-50-7-9-12-0	1	0.25	50	7	9	12	1024	0
175	Gielis shape	1-0.3-100-3-5-100-0	1	0.3	100	3	5	100	1024	0
176	Gielis shape	1-0.3-40-900-0.08-50-0	1	0.3	40	900	0.08	50	1024	0
177	Gielis shape	1-0.4-48-0.05-0.5-0.5-1024-0-0-500-10-2	1	0.4	48	0.05	0.5	0.5	1024	0
178	Gielis shape	1-0.5-2-3-9-30-0	1	0.5	2	3	9	30	1024	0
179	Gielis shape	1-0.6-3000-75-1.5-1000-1024-0-0-500-10-2	1	0.6	3000	75	1.5	1000	1024	0
180	Gielis shape	1-0.6-48-0.05-0.5-0.5-1024-0-0-500-10-2	1	0.6	48	0.05	0.5	0.5	1024	0
181	Gielis shape	1-0.7-100-3-100-100-0	1	0.7	100	3	100	100	1024	0
182	Gielis shape	1-0.7-100-3-5-100-0	1	0.7	100	3	5	100	1024	0
183	Gielis shape	1-0.7-100-3-70-9-0	1	0.7	100	3	70	9	1024	0
184	Gielis shape	1-0.7-20-3-70-9-0	1	0.7	20	3	70	9	1024	0
185	Gielis shape	1-0.7-8-3-6-9-0	1	0.7	8	3	6	9	1024	0
186	Gielis shape	1-0.8-48-0.05-0.5-0.5-1024-0-0-500-10-2	1	0.8	48	0.05	0.5	0.5	1024	0
188	Gielis shape	1-1-10-1-0.5-2-0	1	1	10	1	0.5	2	1024	0
189	Gielis shape	1-1-10-5-18-18-0	1	1	10	5	18	18	1024	0
190	Gielis shape	1-1-100-0.2-1-4-0	1	1	100	0.2	1	4	1024	0
191	Gielis shape	1-1-100-1-0.5-2-0	1	1	100	1	0.5	2	1024	0
192	Gielis shape	1-1-20-1-0.5-2-0	1	1	20	1	0.5	2	1024	0
193	Gielis shape	1-1-20-1.5-8-8-0	1	1	20	1.5	8	8	1024	0
194	Gielis shape	1-1-20-2-6-6-3	1	1	20	2	6	6	1024	3
195	Gielis shape	1-1-24-0.5-0.5-9-3	1	1	24	0.5	0.5	9	1024	3
196	Gielis shape	1-1-3-5-18-18-0	1	1	3	5	18	18	1024	0
197	Gielis shape	1-1-30-1-1-1-0	1	1	30	1	1	1	1024	0
198	Gielis shape	1-1-30-3-2-20-0	1	1	30	3	2	20	1024	0
199	Gielis shape	1-1-30-3-40-20-0	1	1	30	3	40	20	1024	0
200	Gielis shape	1-1-4-1-1-1-0	1	1	4	1	1	1	1024	0
201	Gielis shape	1-1-4-1-1-2-0	1	1	4	1	1	2	1024	0
202	Gielis shape	1-1-5-1-1-1-0	1	1	5	1	1	1	1024	0
203	Gielis shape	1-1-5-5-18-18-0	1	1	5	5	18	18	1024	0
204	Gielis shape	1-1-50-0.2-1-4-0	1	1	50	0.2	1	4	1024	0
205	Gielis shape	1-1-50-3-1-1-0	1	1	50	3	1	1	1024	0
206	Gielis shape	1-1-50-6-15-15-0	1	1	50	6	15	15	1024	0
207	Gielis shape	1-1-500-1-1-3-0	1	1	500	1	1	3	1024	0
208	Gielis shape	1-1-6-3-2-40-0	1	1	6	3	2	40	1024	0
209	Gielis shape	1-1-67-1-1-3-0	1	1	67	1	1	3	1024	0
210	Gielis shape	1-1-8-0.2-40-8-0	1	1	8	0.2	40	8	1024	0
211	Gielis shape	1-1-8-0.2-60-8-0	1	1	8	0.2	60	8	1024	0
212	Gielis shape	1-1-8-0.2-9-8-0	1	1	8	0.2	9	8	1024	0
213	Gielis shape	1-1-8-0.5-1-20-0	1	1	8	0.5	1	20	1024	0
214	Gielis shape	1-1-8-1.5-9-8-0	1	1	8	1.5	9	8	1024	0
215	Gielis shape	1-1-9-0.2-1-4-0	1	1	9	0.2	1	4	1024	0
216	Gielis shape	1-1-90-10-1-1-0	1	1	90	10	1	1	1024	0
217	Gielis shape	1-1-100-0.1-0.1-0.05-0	1	1	100	0.1	0.1	0.05	1024	0
218	Gielis shape	1-1-100-0.1-1-1-0	1	1	100	0.1	1	1	1024	0
219	Gielis shape	1-1-100-1-0.01-0.01-0	1	1	100	1	0.01	0.01	1024	0
220	Gielis shape	1-1-100-1-0.01-0.01-5	1	1	100	1	0.01	0.01	1024	5
221	Gielis shape	1-1-100-1-0.01-0.01-7	1	1	100	1	0.01	0.01	1024	7
222	Gielis shape	1-1-100-1-0.1-0.01-0	1	1	100	1	0.1	0.01	1024	0
223	Gielis shape	1-1-100-1-0.1-0.05-0	1	1	100	1	0.1	0.05	1024	0
224	Gielis shape	1-1-100-1-1-1-5	1	1	100	1	1	1	1024	5
225	Gielis shape	1-1-100-1-1-1-8	1	1	100	1	1	1	1024	8
226	Gielis shape	1-1-100-1-1-5-0	1	1	100	1	1	5	1024	0
227	Gielis shape	1-1-2-1-1-0.01-0	1	1	2	1	1	0.01	1024	0
228	Gielis shape	1-1-20-0.001-1-1-0	1	1	20	0.001	1	1	1024	0
229	Gielis shape	1-1-20-0.01-1-1-0	1	1	20	0.01	1	1	1024	0
230	Gielis shape	1-1-20-0.02-1-1-0	1	1	20	0.02	1	1	1024	0
231	Gielis shape	1-1-20-0.1-1-1-0	1	1	20	0.1	1	1	1024	0
232	Gielis shape	1-1-200-0.02-1-1-0	1	1	200	0.02	1	1	1024	0
233	Gielis shape	1-1-200-0.02-1-1-1	1	1	200	0.02	1	1	1024	1
234	Gielis shape	1-1-200-0.02-1-1-2	1	1	200	0.02	1	1	1024	2
235	Gielis shape	1-1-200-0.02-1-1-5	1	1	200	0.02	1	1	1024	5
236	Gielis shape	1-1-200-0.02-1-1-7	1	1	200	0.02	1	1	1024	7
237	Gielis shape	1-1-3-1-0.1-0.1-0	1	1	3	1	0.1	0.1	1024	0
238	Gielis shape	1-1-50-0.1-0.1-100-0	1	1	50	0.1	0.1	100	1024	0
239	Gielis shape	1-1-50-0.1-0.1-1000-0	1	1	50	0.1	0.1	1000	1024	0
240	Gielis shape	1-1-50-0.1-1-10000-0	1	1	50	0.1	1	10000	1024	0
241	Gielis shape	1-1-50-0.1-1-10000-1	1	1	50	0.1	1	10000	1024	1
242	Gielis shape	1-1-50-0.1-1-10000-2	1	1	50	0.1	1	10000	1024	2
243	Gielis shape	1-1-50-0.1-1-10000-3	1	1	50	0.1	1	10000	1024	3
244	Gielis shape	1-1-50-0.1-1-10000-5	1	1	50	0.1	1	10000	1024	5
245	Gielis shape	1-1-0-1-1-1-10-1-0-500-10-2	1	1	0	1	1	1	10	1
246	Gielis shape	1-1-0-1-1-1-100-1-0-500-10-2	1	1	0	1	1	1	100	1
247	Gielis shape	1-1-0-1-1-1-1000-1-0-500-10-2	1	1	0	1	1	1	1000	1
248	Gielis shape	1-1-0-1-1-1-150-1-0-500-10-2	1	1	0	1	1	1	150	1
249	Gielis shape	1-1-0-1-1-1-200-1-0-500-10-2	1	1	0	1	1	1	200	1
250	Gielis shape	1-1-0-1-1-1-2000-1-0-500-10-2	1	1	0	1	1	1	2000	1
251	Gielis shape	1-1-0-1-1-1-25-1-0-500-10-2	1	1	0	1	1	1	25	1
252	Gielis shape	1-1-0-1-1-1-300-1-0-500-10-2	1	1	0	1	1	1	300	1
253	Gielis shape	1-1-0-1-1-1-400-1-0-500-10-2	1	1	0	1	1	1	400	1
254	Gielis shape	1-1-0-1-1-1-50-1-0-500-10-2	1	1	0	1	1	1	50	1
255	Gielis shape	1-1-0-1-1-1-500-1-0-500-10-2	1	1	0	1	1	1	500	1
256	Gielis shape	1-1-0-1-1-1-600-1-0-500-10-2	1	1	0	1	1	1	600	1
257	Gielis shape	1-1-0-1-1-1-700-1-0-500-10-2	1	1	0	1	1	1	700	1
258	Gielis shape	1-1-0-1-1-1-75-1-0-500-10-2	1	1	0	1	1	1	75	1
259	Gielis shape	1-1-0-1-1-1-800-1-0-500-10-2	1	1	0	1	1	1	800	1
260	Gielis shape	1-1-0-1-1-1-900-1-0-500-10-2	1	1	0	1	1	1	900	1
261	Gielis shape	1-1-1-1-1-1-25-1-0-500-10-2	1	1	1	1	1	1	25	1
262	Gielis shape	1-1-10-10-10-1000-150-1-0-500-10-2	1	1	10	10	10	1000	150	1
263	Gielis shape	1-1-100-10-1-10-1000-1-0-500-10-2	1	1	100	10	1	10	1000	1
264	Gielis shape	1-1-2-1-1-1-100-1-0-500-10-2	1	1	2	1	1	1	100	1
265	Gielis shape	1-1-2-1-1-1-1000-1-0-500-10-2	1	1	2	1	1	1	1000	1
266	Gielis shape	1-1-2-1-1-1-150-1-0-500-10-2	1	1	2	1	1	1	150	1
267	Gielis shape	1-1-2-1-1-1-200-1-0-500-10-2	1	1	2	1	1	1	200	1
268	Gielis shape	1-1-2-1-1-1-25-1-0-500-10-2	1	1	2	1	1	1	25	1
269	Gielis shape	1-1-2-1-1-1-250-1-0-500-10-2	1	1	2	1	1	1	250	1
270	Gielis shape	1-1-2-1-1-1-300-1-0-500-10-2	1	1	2	1	1	1	300	1
271	Gielis shape	1-1-2-1-1-1-400-1-0-500-10-2	1	1	2	1	1	1	400	1
272	Gielis shape	1-1-2-1-1-1-50-1-0-500-10-2	1	1	2	1	1	1	50	1
273	Gielis shape	1-1-2-1-1-1-500-1-0-500-10-2	1	1	2	1	1	1	500	1
274	Gielis shape	1-1-2-1-1-1-600-1-0-500-10-2	1	1	2	1	1	1	600	1
275	Gielis shape	1-1-2-1-1-1-75-1-0-500-10-2	1	1	2	1	1	1	75	1
276	Gielis shape	1-1-3-1-1-1-10-1-0-500-10-2	1	1	3	1	1	1	10	1
277	Gielis shape	1-1-3-1-1-1-100-1-0-500-10-2	1	1	3	1	1	1	100	1
278	Gielis shape	1-1-3-1-1-1-20-1-0-500-10-2	1	1	3	1	1	1	20	1
279	Gielis shape	1-1-3-1-1-1-200-1-0-500-10-2	1	1	3	1	1	1	200	1
280	Gielis shape	1-1-3-1-1-1-400-1-0-500-10-2	1	1	3	1	1	1	400	1
281	Gielis shape	1-1-3-1-1-1-50-1-0-500-10-2	1	1	3	1	1	1	50	1
282	Gielis shape	1-1-10-10-10-1000-200-0-0-500-10-2	1	1	10	10	10	1000	200	0
283	Gielis shape	1-1-10-10-10-1000-200-5-0-500-10-2	1	1	10	10	10	1000	200	5
284	Gielis shape	1-1-10-10-10-1000-200-7-0-500-10-2	1	1	10	10	10	1000	200	7
285	Gielis shape	1-1-10-10-10-1000-50-0-0-500-10-2	1	1	10	10	10	1000	50	0
286	Gielis shape	1-1-10-8-50-1000-10-0-0-500-10-2	1	1	10	8	50	1000	10	0
287	Gielis shape	1-1-10-8-50-1000-10-2-0-500-10-2	1	1	10	8	50	1000	10	2
288	Gielis shape	1-1-10-8-50-1000-10-5-0-500-10-2	1	1	10	8	50	1000	10	5
289	Gielis shape	1-1-10-8-50-1000-10-7-0-500-10-2	1	1	10	8	50	1000	10	7
290	Gielis shape	1-1-100-100-10-100-0	1	1	100	100	10	100	1024	0
291	Gielis shape	1-1-10000-1-2-10000-0	1	1	10000	1	2	10000	1024	0
292	Gielis shape	1-1-100000-1-1-1-0	1	1	100000	1	1	1	1024	0
293	Gielis shape	1-1-2-1-1-1-0	1	1	2	1	1	1	1024	0
294	Gielis shape	1-1-3-1-2-10000-0	1	1	3	1	2	10000	1024	0
295	Gielis shape	1-1-3-1-2-50-0	1	1	3	1	2	50	1024	0
296	Gielis shape	1-1-30-0.4-89-6-0	1	1	30	0.4	89	6	1024	0
297	Gielis shape	1-1-300-1-2-10000-0	1	1	300	1	2	10000	1024	0
298	Gielis shape	1-1-40-0.4-1-6-0	1	1	40	0.4	1	6	1024	0
299	Gielis shape	1-1-5-0.7-0.5-2-0	1	1	5	0.7	0.5	2	1024	0
300	Gielis shape	1-1-5-0.7-0.5-7-0	1	1	5	0.7	0.5	7	1024	0
301	Gielis shape	1-1-5-0.7-1-10-0	1	1	5	0.7	1	10	1024	0
302	Gielis shape	1-1-5-1-12-2-0	1	1	5	1	12	2	1024	0
303	Gielis shape	1-1-5-5-100-2-0	1	1	5	5	100	2	1024	0
304	Gielis shape	1-1-5-5-20-2-0	1	1	5	5	20	2	1024	0
305	Gielis shape	1-1-6-0.4-0-6-0	1	1	6	0.4	0	6	1024	0
306	Gielis shape	1-1-89-0.4-0-6-2	1	1	89	0.4	0	6	1024	2
307	Gielis shape	1-1-89-0.4-0-6-6	1	1	89	0.4	0	6	1024	6
308	Gielis shape	1-1-1-1-1-1-0	1	1	1	1	1	1	1024	0
309	Gielis shape	1-1-1-1-1000-1-0	1	1	1	1	1000	1	1024	0
310	Gielis shape	1-1-10-0.001-1-0-1024-0-0-500-10-2	1	1	10	0.001	1	0	1024	0
311	Gielis shape	1-1-10-0.001-1-0-1024-5-0-500-10-2	1	1	10	0.001	1	0	1024	5
312	Gielis shape	1-1-10-0.01-1-0-1024-0-0-500-10-2	1	1	10	0.01	1	0	1024	0
313	Gielis shape	1-1-10-0.05-1-0-1024-0-0-500-10-2	1	1	10	0.05	1	0	1024	0
314	Gielis shape	1-1-10-0.1-1-0-1024-0-0-500-10-2	1	1	10	0.1	1	0	1024	0
315	Gielis shape	1-1-10-0.2-1-0-1024-0-0-500-10-2	1	1	10	0.2	1	0	1024	0
316	Gielis shape	1-1-10-0.3-1-0-1024-0-0-500-10-2	1	1	10	0.3	1	0	1024	0
317	Gielis shape	1-1-10-0.5-0.5-0.001-1024-0-0-500-10-2	1	1	10	0.5	0.5	0.001	1024	0
318	Gielis shape	1-1-100-0.5-0.01-0.01-1024-0-0-500-10-2	1	1	100	0.5	0.01	0.01	1024	0
319	Gielis shape	1-1-100-0.5-0.08-0.01-1024-0-0-500-10-2	1	1	100	0.5	0.08	0.01	1024	0
320	Gielis shape	1-1-100-2-6-6-1024-7-7-500-10-2	1	1	100	2	6	6	1024	7
321	Gielis shape	1-1-100-2-60-6-1024-7-7-500-10-2	1	1	100	2	60	6	1024	7
322	Gielis shape	1-1-1000-0.25-0.05-0.01-1024-0-0-500-10-2	1	1	1000	0.25	0.05	0.01	1024	0
323	Gielis shape	1-1-1000-1-0.5-2-1024-0	1	1	1000	1	0.5	2	1024	0
324	Gielis shape	1-1-10000-1-1-10000-2	1	1	10000	1	1	10000	1024	2
325	Gielis shape	1-1-108-0.5-0.08-0.01-1024-0-0-500-10-2	1	1	108	0.5	0.08	0.01	1024	0
326	Gielis shape	1-1-12-0.05-0.5-0.5-1024-0-0-500-10-2	1	1	12	0.05	0.5	0.5	1024	0
327	Gielis shape	1-1-12-0.05-0.5-0.5-1024-3-0-500-10-2	1	1	12	0.05	0.5	0.5	1024	3
328	Gielis shape	1-1-12-0.3-1-0-1024-0-0-500-10-2	1	1	12	0.3	1	0	1024	0
329	Gielis shape	1-1-12-0.5-0.08-0.01-1024-0-0-500-10-2	1	1	12	0.5	0.08	0.01	1024	0
330	Gielis shape	1-1-12-0.5-0.5-0.001-1024-0-0-500-10-2	1	1	12	0.5	0.5	0.001	1024	0
331	Gielis shape	1-1-13-0.05-0.5-0.2-1024-0-0-500-10-2	1	1	13	0.05	0.5	0.2	1024	0
332	Gielis shape	1-1-14-0.05-0.5-0.2-1024-0-0-500-10-2	1	1	14	0.05	0.5	0.2	1024	0
333	Gielis shape	1-1-14-0.05-0.5-0.2-1024-7-0-500-10-2	1	1	14	0.05	0.5	0.2	1024	7
334	Gielis shape	1-1-15-0.05-0.5-0.1-1024-0-0-500-10-2	1	1	15	0.05	0.5	0.1	1024	0
335	Gielis shape	1-1-15-0.05-0.5-0.5-1024-0-0-500-10-2	1	1	15	0.05	0.5	0.5	1024	0
336	Gielis shape	1-1-15-0.05-0.5-1-1024-0-0-500-10-2	1	1	15	0.05	0.5	1	1024	0
337	Gielis shape	1-1-150-0.05-0.5-0.2-1024-7-0-500-10-2	1	1	150	0.05	0.5	0.2	1024	7
338	Gielis shape	1-1-16-0.03-1-0.2-1024-0-0-500-10-2	1	1	16	0.03	1	0.2	1024	0
339	Gielis shape	1-1-16-0.05-0.5-0.1-1024-5-0-500-10-2	1	1	16	0.05	0.5	0.1	1024	5
340	Gielis shape	1-1-16-0.05-0.5-0.1-1024-7-0-500-10-2	1	1	16	0.05	0.5	0.1	1024	7
341	Gielis shape	1-1-16-0.1-0.8-0.4-1024-7-0-500-10-2	1	1	16	0.1	0.8	0.4	1024	7
342	Gielis shape	1-1-16-0.2-1-0.5-1024-0-0-500-10-2	1	1	16	0.2	1	0.5	1024	0
343	Gielis shape	1-1-16-0.5-0.5-0.001-1024-0-0-500-10-2	1	1	16	0.5	0.5	0.001	1024	0
344	Gielis shape	1-1-16-1-1-60-2	1	1	16	1	1	60	1024	2
345	Gielis shape	1-1-16-100-4-60-0	1	1	16	100	4	60	1024	0
346	Gielis shape	1-1-160-1-0.2-3-1024-0	1	1	160	1	0.2	3	1024	0
347	Gielis shape	1-1-16000-1-0.2-3-1024-0	1	1	16000	1	0.2	3	1024	0
348	Gielis shape	1-1-19-0.05-0.5-0.5-1024-0-0-500-10-2	1	1	19	0.05	0.5	0.5	1024	0
349	Gielis shape	1-1-20-0.05-0.5-0.5-1024-0-0-500-10-2	1	1	20	0.05	0.5	0.5	1024	0
350	Gielis shape	1-1-20-0.1-1-0-1024-0-0-500-10-2	1	1	20	0.1	1	0	1024	0
351	Gielis shape	1-1-20-0.2-1-0-1024-0-0-500-10-2	1	1	20	0.2	1	0	1024	0
352	Gielis shape	1-1-20-0.25-0.05-0.01-1024-0-0-500-10-2	1	1	20	0.25	0.05	0.01	1024	0
353	Gielis shape	1-1-20-0.3-1-0-1024-0-0-500-10-2	1	1	20	0.3	1	0	1024	0
354	Gielis shape	1-1-20-0.5-0.08-0.01-1024-0-0-500-10-2	1	1	20	0.5	0.08	0.01	1024	0
355	Gielis shape	1-1-20-0.5-0.08-0.01-1024-2-0-500-10-2	1	1	20	0.5	0.08	0.01	1024	2
356	Gielis shape	1-1-20-0.5-0.08-0.01-1024-5-0-500-10-2	1	1	20	0.5	0.08	0.01	1024	5
357	Gielis shape	1-1-20-0.5-0.08-0.01-1024-7-0-500-10-2	1	1	20	0.5	0.08	0.01	1024	7
358	Gielis shape	1-1-20-0.5-1-0-1024-0-0-500-10-2	1	1	20	0.5	1	0	1024	0
359	Gielis shape	1-1-2000-0.25-0.05-0.01-1024-0-0-500-10-2	1	1	2000	0.25	0.05	0.01	1024	0
360	Gielis shape	1-1-23-1-2-1-1024-0-0-500-10-2	1	1	23	1	2	1	1024	0
361	Gielis shape	1-1-23-1-2-1-1024-7-0-500-10-2	1	1	23	1	2	1	1024	7
362	Gielis shape	1-1-23-1-78-1-1024-2-0-500-10-2	1	1	23	1	78	1	1024	2
363	Gielis shape	1-1-23-1-78-1-1024-7-0-500-10-2	1	1	23	1	78	1	1024	7
364	Gielis shape	1-1-24-0.03-1-0.2-1024-0-0-500-10-2	1	1	24	0.03	1	0.2	1024	0
365	Gielis shape	1-1-24-0.05-0.05-0.5-1024-0-0-500-10-2	1	1	24	0.05	0.05	0.5	1024	0
366	Gielis shape	1-1-24-0.05-0.5-0.2-1024-0-0-500-10-2	1	1	24	0.05	0.5	0.2	1024	0
367	Gielis shape	1-1-24-0.05-0.5-0.2-1024-7-0-500-10-2	1	1	24	0.05	0.5	0.2	1024	7
368	Gielis shape	1-1-24-0.05-0.5-0.5-1024-0-0-500-10-2	1	1	24	0.05	0.5	0.5	1024	0
369	Gielis shape	1-1-24-0.05-1-0.1-1024-0-0-500-10-2	1	1	24	0.05	1	0.1	1024	0
370	Gielis shape	1-1-24-0.1-1-0.1-1024-0-0-500-10-2	1	1	24	0.1	1	0.1	1024	0
371	Gielis shape	1-1-25-0.05-0.5-0.5-1024-0-0-500-10-2	1	1	25	0.05	0.5	0.5	1024	0
372	Gielis shape	1-1-2500-0.25-0.05-0.01-1024-0-0-500-10-2	1	1	2500	0.25	0.05	0.01	1024	0
373	Gielis shape	1-1-28-0.05-0.5-0.5-1024-0-0-500-10-2	1	1	28	0.05	0.5	0.5	1024	0
374	Gielis shape	1-1-3-1000-2000-2000-1024-0-0-500-10-2	1	1	3	1000	2000	2000	1024	0
375	Gielis shape	1-1-3-5-18-18-1024-5-0-500-10-2	1	1	3	5	18	18	1024	5
376	Gielis shape	1-1-3-5-18-18-1024-8-0-500-10-2	1	1	3	5	18	18	1024	8
377	Gielis shape	1-1-300-0.5-0.08-0.01-1024-0-0-500-10-2	1	1	300	0.5	0.08	0.01	1024	0
378	Gielis shape	1-1-3000-0.25-0.05-0.01-1024-0-0-500-10-2	1	1	3000	0.25	0.05	0.01	1024	0
379	Gielis shape	1-1-32-0.03-1-0.2-1024-0-0-500-10-2	1	1	32	0.03	1	0.2	1024	0
380	Gielis shape	1-1-32-0.05-0.5-0.1-1024-5-0-500-10-2	1	1	32	0.05	0.5	0.1	1024	5
381	Gielis shape	1-1-32-0.05-0.5-0.2-1024-7-0-500-10-2	1	1	32	0.05	0.5	0.2	1024	7
382	Gielis shape	1-1-32-0.1-1-0.1-1024-0-0-500-10-2	1	1	32	0.1	1	0.1	1024	0
383	Gielis shape	1-1-32-0.1-1-0.5-1024-0-0-500-10-2	1	1	32	0.1	1	0.5	1024	0
384	Gielis shape	1-1-32-0.2-1-0.1-1024-0-0-500-10-2	1	1	32	0.2	1	0.1	1024	0
385	Gielis shape	1-1-32-0.2-1-0.5-1024-0-0-500-10-2	1	1	32	0.2	1	0.5	1024	0
386	Gielis shape	1-1-32-0.5-1-0.5-1024-0-0-500-10-2	1	1	32	0.5	1	0.5	1024	0
387	Gielis shape	1-1-32-100-4-60-0	1	1	32	100	4	60	1024	0
388	Gielis shape	1-1-32-100-4-60-2	1	1	32	100	4	60	1024	2
389	Gielis shape	1-1-34-0.05-0.5-0.2-1024-0-0-500-10-2	1	1	34	0.05	0.5	0.2	1024	0
390	Gielis shape	1-1-36-0.05-0.5-0.5-1024-0-0-500-10-2	1	1	36	0.05	0.5	0.5	1024	0
391	Gielis shape	1-1-38-0.05-0.5-0.5-1024-0-0-500-10-2	1	1	38	0.05	0.5	0.5	1024	0
392	Gielis shape	1-1-4-0.5-0.5-0.001-1024-0-0-500-10-2	1	1	4	0.5	0.5	0.001	1024	0
393	Gielis shape	1-1-4-0.5-0.5-0.01-1024-0-0-500-10-2	1	1	4	0.5	0.5	0.01	1024	0
394	Gielis shape	1-1-4-1-78-1-1024-2-0-500-10-2	1	1	4	1	78	1	1024	2
395	Gielis shape	1-1-4-1000-1000-1000-1024-0-0-500-10-2	1	1	4	1000	1000	1000	1024	0
396	Gielis shape	1-1-40-0.05-0.05-0.5-1024-0-0-500-10-2	1	1	40	0.05	0.05	0.5	1024	0
397	Gielis shape	1-1-40-0.05-0.09-0.5-1024-0-0-500-10-2	1	1	40	0.05	0.09	0.5	1024	0
398	Gielis shape	1-1-40-0.05-0.1-1-1024-0-0-500-10-2	1	1	40	0.05	0.1	1	1024	0
399	Gielis shape	1-1-40-0.05-0.5-0.5-1024-0-0-500-10-2	1	1	40	0.05	0.5	0.5	1024	0
400	Gielis shape	1-1-40-0.5-0.05-0-1024-0-0-500-10-2	1	1	40	0.5	0.05	0	1024	0
401	Gielis shape	1-1-40-0.5-0.05-0.01-1024-0-0-500-10-2	1	1	40	0.5	0.05	0.01	1024	0
402	Gielis shape	1-1-40-0.5-0.05-0.1-1024-0-0-500-10-2	1	1	40	0.5	0.05	0.1	1024	0
403	Gielis shape	1-1-4000-0.25-0.05-0.01-1024-0-0-500-10-2	1	1	4000	0.25	0.05	0.01	1024	0
404	Gielis shape	1-1-44-0.05-0.5-0.5-1024-0-0-500-10-2	1	1	44	0.05	0.5	0.5	1024	0
405	Gielis shape	1-1-48-0.05-0.05-0.5-1024-0-0-500-10-2	1	1	48	0.05	0.05	0.5	1024	0
406	Gielis shape	1-1-48-0.05-0.5-0.5-1024-0-0-500-10-2	1	1	48	0.05	0.5	0.5	1024	0
407	Gielis shape	1-1-5-3-6-6-0	1	1	5	3	6	6	1024	0
408	Gielis shape	1-1-50-0.1-1-0-1024-0-0-500-10-2	1	1	50	0.1	1	0	1024	0
409	Gielis shape	1-1-50-0.1-1-0.5-1024-0-0-500-10-2	1	1	50	0.1	1	0.5	1024	0
410	Gielis shape	1-1-50-0.2-1-0-1024-0-0-500-10-2	1	1	50	0.2	1	0	1024	0
411	Gielis shape	1-1-50-0.2-1-0.5-1024-0-0-500-10-2	1	1	50	0.2	1	0.5	1024	0
412	Gielis shape	1-1-500-0.25-0.05-0.01-1024-0-0-500-10-2	1	1	500	0.25	0.05	0.01	1024	0
413	Gielis shape	1-1-500-0.5-0.05-0.01-1024-0-0-500-10-2	1	1	500	0.5	0.05	0.01	1024	0
414	Gielis shape	1-1-500-0.5-0.08-0.01-1024-0-0-500-10-2	1	1	500	0.5	0.08	0.01	1024	0
415	Gielis shape	1-1-6-0.5-0.5-0.001-1024-0-0-500-10-2	1	1	6	0.5	0.5	0.001	1024	0
416	Gielis shape	1-1-6-1000-390-390-1024-0-0-500-10-2	1	1	6	1000	390	390	1024	0
417	Gielis shape	1-1-7-1-1000-1-3	1	1	7	1	1000	1	1024	3
418	Gielis shape	1-1-7-1000-320-320-1024-0-0-500-10-2	1	1	7	1000	320	320	1024	0
419	Gielis shape	1-1-7-3-6-6-0	1	1	7	3	6	6	1024	0
420	Gielis shape	1-1-8-0.05-0.5-0.2-1024-7-0-500-10-2	1	1	8	0.05	0.5	0.2	1024	7
421	Gielis shape	1-1-8-0.1-1-0-1024-0-0-500-10-2	1	1	8	0.1	1	0	1024	0
422	Gielis shape	1-1-8-0.3-1-0-1024-0-0-500-10-2	1	1	8	0.3	1	0	1024	0
423	Gielis shape	1-1-8-1000-250-250-1024-0-0-500-10-2	1	1	8	1000	250	250	1024	0
424	Gielis shape	1-1-9-0.5-1-20-1024-8-0-500-10-2	1	1	9	0.5	1	20	1024	8
425	Gielis shape	1-1-100-0.4-0.9-2-1024-0-0-500-10-2	1	1	100	0.4	0.9	2	1024	0
426	Gielis shape	1-1-100-0.9-0.9-2-1024-0-0-500-10-2	1	1	100	0.9	0.9	2	1024	0
427	Gielis shape	1-1-100-50-0.9-2-1024-0-0-500-10-2	1	1	100	50	0.9	2	1024	0
428	Gielis shape	1-1-1000-0.4-0.6-2-1024-2-0-500-10-2	1	1	1000	0.4	0.6	2	1024	2
429	Gielis shape	1-1-10000-0.4-0.6-2-1024-2-0-500-10-2	1	1	10000	0.4	0.6	2	1024	2
430	Gielis shape	1-1-10000-0.4-1-2-1024-2-0-500-10-2	1	1	10000	0.4	1	2	1024	2
431	Gielis shape	1-1-10000-1-1-2-1024-2-0-500-10-2	1	1	10000	1	1	2	1024	2
432	Gielis shape	1-1-34-0.2-0.4-3-1024-2-0-500-10-2	1	1	34	0.2	0.4	3	1024	2
433	Gielis shape	1-1-34-0.2-0.8-3-1024-2-0-500-10-2	1	1	34	0.2	0.8	3	1024	2
434	Gielis shape	1-1-34-0.2-30-3-1024-2-0-500-10-2	1	1	34	0.2	30	3	1024	2
435	Gielis shape	1-1-34-0.2-4-1-1024-2-0-500-10-2	1	1	34	0.2	4	1	1024	2
436	Gielis shape	1-1-34-0.2-4-3-1024-2-0-500-10-2	1	1	34	0.2	4	3	1024	2
437	Gielis shape	1-1-34-0.2-4-4-1024-2-0-500-10-2	1	1	34	0.2	4	4	1024	2
438	Gielis shape	1-1-34-0.4-0.4-3-1024-2-0-500-10-2	1	1	34	0.4	0.4	3	1024	2
439	Gielis shape	1-1-64-0.4-0.4-3-1024-2-0-500-10-2	1	1	64	0.4	0.4	3	1024	2
440	Gielis shape	1-1-89-0.4-0.2-2-1024-0-0-500-10-2	1	1	89	0.4	0.2	2	1024	0
441	Gielis shape	1-1-89-0.4-0.4-3-1024-2-0-500-10-2	1	1	89	0.4	0.4	3	1024	2
442	Gielis shape	1-1-89-0.4-0.9-2-1024-0-0-500-10-2	1	1	89	0.4	0.9	2	1024	0
443	Gielis shape	1-1-89-0.4-1-3-1024-2-0-500-10-2	1	1	89	0.4	1	3	1024	2
444	Gielis shape	1-1-130-1-1-130-1024-2-0-500-10-2	1	1	130	1	1	130	1024	2
445	Gielis shape	1-1-200-1-1-1000-1024-2-0-500-10-2	1	1	200	1	1	1000	1024	2
446	Gielis shape	1-1-200-1-1-130-1024-2-0-500-10-2	1	1	200	1	1	130	1024	2
447	Gielis shape	1-1-0-1-1-1-100-1-0-500-10-2-Thick10	1	1	0	1	1	1	100	1		1.16279
448	Gielis shape	1-1-0-1-1-1-100-1-0-500-10-2-Thick15	1	1	0	1	1	1	100	1		1.74419
449	Gielis shape	1-1-0-1-1-1-100-1-0-500-10-2-Thick20	1	1	0	1	1	1	100	1		2.32558
450	Gielis shape	1-1-0-1-1-1-1000-1-0-500-10-2-Thick10	1	1	0	1	1	1	1000	1		1.16279
451	Gielis shape	1-1-0-1-1-1-1000-1-0-500-10-2-Thick15	1	1	0	1	1	1	1000	1		1.74419
452	Gielis shape	1-1-0-1-1-1-1000-1-0-500-10-2-Thick20	1	1	0	1	1	1	1000	1		2.32558
453	Gielis shape	1-1-0-1-1-1-1000-1-0-500-10-2-Thick50	1	1	0	1	1	1	1000	1		5.81395
454	Gielis shape	1-1-0-1-1-1-150-1-0-500-10-2-Thick10	1	1	0	1	1	1	150	1		1.16279
455	Gielis shape	1-1-0-1-1-1-150-1-0-500-10-2-Thick15	1	1	0	1	1	1	150	1		1.74419
456	Gielis shape	1-1-0-1-1-1-150-1-0-500-10-2-Thick20	1	1	0	1	1	1	150	1		2.32558
457	Gielis shape	1-1-0-1-1-1-150-1-0-500-10-2-Thick50	1	1	0	1	1	1	150	1		5.81395
458	Gielis shape	1-1-0-1-1-1-200-1-0-500-10-2-Thick10	1	1	0	1	1	1	200	1		1.16279
459	Gielis shape	1-1-0-1-1-1-200-1-0-500-10-2-Thick15	1	1	0	1	1	1	200	1		1.74419
460	Gielis shape	1-1-0-1-1-1-200-1-0-500-10-2-Thick20	1	1	0	1	1	1	200	1		2.32558
461	Gielis shape	1-1-0-1-1-1-200-1-0-500-10-2-Thick50	1	1	0	1	1	1	200	1		5.81395
462	Gielis shape	1-1-0-1-1-1-2000-1-0-500-10-2-Thick10	1	1	0	1	1	1	2000	1		1.16279
463	Gielis shape	1-1-0-1-1-1-2000-1-0-500-10-2-Thick15	1	1	0	1	1	1	2000	1		1.74419
464	Gielis shape	1-1-0-1-1-1-2000-1-0-500-10-2-Thick20	1	1	0	1	1	1	2000	1		2.32558
465	Gielis shape	1-1-0-1-1-1-2000-1-0-500-10-2-Thick50	1	1	0	1	1	1	2000	1		5.81395
466	Gielis shape	1-1-0-1-1-1-300-1-0-500-10-2-Thick10	1	1	0	1	1	1	300	1		1.16279
467	Gielis shape	1-1-0-1-1-1-300-1-0-500-10-2-Thick15	1	1	0	1	1	1	300	1		1.74419
468	Gielis shape	1-1-0-1-1-1-300-1-0-500-10-2-Thick20	1	1	0	1	1	1	300	1		2.32558
469	Gielis shape	1-1-0-1-1-1-300-1-0-500-10-2-Thick50	1	1	0	1	1	1	300	1		5.81395
470	Gielis shape	1-1-0-1-1-1-400-1-0-500-10-2-Thick10	1	1	0	1	1	1	400	1		1.16279
471	Gielis shape	1-1-0-1-1-1-400-1-0-500-10-2-Thick15	1	1	0	1	1	1	400	1		1.74419
472	Gielis shape	1-1-0-1-1-1-400-1-0-500-10-2-Thick20	1	1	0	1	1	1	400	1		2.32558
473	Gielis shape	1-1-0-1-1-1-400-1-0-500-10-2-Thick50	1	1	0	1	1	1	400	1		5.81395
474	Gielis shape	1-1-0-1-1-1-50-1-0-500-10-2-Thick10	1	1	0	1	1	1	50	1		1.16279
475	Gielis shape	1-1-0-1-1-1-50-1-0-500-10-2-Thick15	1	1	0	1	1	1	50	1		1.74419
476	Gielis shape	1-1-0-1-1-1-500-1-0-500-10-2-Thick10	1	1	0	1	1	1	500	1		1.16279
477	Gielis shape	1-1-0-1-1-1-500-1-0-500-10-2-Thick15	1	1	0	1	1	1	500	1		1.74419
478	Gielis shape	1-1-0-1-1-1-500-1-0-500-10-2-Thick20	1	1	0	1	1	1	500	1		2.32558
479	Gielis shape	1-1-0-1-1-1-500-1-0-500-10-2-Thick50	1	1	0	1	1	1	500	1		5.81395
480	Gielis shape	1-1-0-1-1-1-600-1-0-500-10-2-Thick10	1	1	0	1	1	1	600	1		1.16279
481	Gielis shape	1-1-0-1-1-1-600-1-0-500-10-2-Thick15	1	1	0	1	1	1	600	1		1.74419
482	Gielis shape	1-1-0-1-1-1-600-1-0-500-10-2-Thick20	1	1	0	1	1	1	600	1		2.32558
483	Gielis shape	1-1-0-1-1-1-600-1-0-500-10-2-Thick50	1	1	0	1	1	1	600	1		5.81395
484	Gielis shape	1-1-0-1-1-1-700-1-0-500-10-2-Thick10	1	1	0	1	1	1	700	1		1.16279
485	Gielis shape	1-1-0-1-1-1-700-1-0-500-10-2-Thick15	1	1	0	1	1	1	700	1		1.74419
486	Gielis shape	1-1-0-1-1-1-700-1-0-500-10-2-Thick20	1	1	0	1	1	1	700	1		2.32558
487	Gielis shape	1-1-0-1-1-1-700-1-0-500-10-2-Thick50	1	1	0	1	1	1	700	1		5.81395
488	Gielis shape	1-1-0-1-1-1-75-1-0-500-10-2-Thick10	1	1	0	1	1	1	75	1		1.16279
489	Gielis shape	1-1-0-1-1-1-75-1-0-500-10-2-Thick15	1	1	0	1	1	1	75	1		1.74419
490	Gielis shape	1-1-0-1-1-1-75-1-0-500-10-2-Thick20	1	1	0	1	1	1	75	1		2.32558
491	Gielis shape	1-1-0-1-1-1-800-1-0-500-10-2-Thick10	1	1	0	1	1	1	800	1		1.16279
492	Gielis shape	1-1-0-1-1-1-800-1-0-500-10-2-Thick15	1	1	0	1	1	1	800	1		1.74419
493	Gielis shape	1-1-0-1-1-1-800-1-0-500-10-2-Thick20	1	1	0	1	1	1	800	1		2.32558
494	Gielis shape	1-1-0-1-1-1-800-1-0-500-10-2-Thick50	1	1	0	1	1	1	800	1		5.81395
495	Gielis shape	1-1-0-1-1-1-900-1-0-500-10-2-Thick10	1	1	0	1	1	1	900	1		1.16279
496	Gielis shape	1-1-0-1-1-1-900-1-0-500-10-2-Thick15	1	1	0	1	1	1	900	1		1.74419
497	Gielis shape	1-1-0-1-1-1-900-1-0-500-10-2-Thick20	1	1	0	1	1	1	900	1		2.32558
498	Gielis shape	1-1-0-1-1-1-900-1-0-500-10-2-Thick50	1	1	0	1	1	1	900	1		5.81395
499	Gielis shape	1-1-0-1-1-1-100-1-0-500-10-2-Thick38	1	1	0	1	1	1	100	1		4.4186
500	Gielis shape	1-1-0-1-1-1-112-1-0-500-10-2-Thick42	1	1	0	1	1	1	112	1		4.88372
501	Gielis shape	1-1-0-1-1-1-12-1-0-500-10-2-Thick3	1	1	0	1	1	1	12	1		0.348837
502	Gielis shape	1-1-0-1-1-1-125-1-0-500-10-2-Thick50	1	1	0	1	1	1	125	1		5.81395
503	Gielis shape	1-1-0-1-1-1-137-1-0-500-10-2-Thick53	1	1	0	1	1	1	137	1		6.16279
504	Gielis shape	1-1-0-1-1-1-15-1-0-500-10-2-Thick4	1	1	0	1	1	1	15	1		0.465116
505	Gielis shape	1-1-0-1-1-1-150-1-0-500-10-2-Thick58	1	1	0	1	1	1	150	1		6.74419
506	Gielis shape	1-1-0-1-1-1-162-1-0-500-10-2-Thick62	1	1	0	1	1	1	162	1		7.2093
507	Gielis shape	1-1-0-1-1-1-175-1-0-500-10-2-Thick70	1	1	0	1	1	1	175	1		8.13953
508	Gielis shape	1-1-0-1-1-1-225-1-0-500-10-2-Thick88	1	1	0	1	1	1	225	1		10.2326
509	Gielis shape	1-1-0-1-1-1-25-1-0-500-10-2-Thick8	1	1	0	1	1	1	25	1		0.930233
510	Gielis shape	1-1-0-1-1-1-250-1-0-500-10-2-Thick98	1	1	0	1	1	1	250	1		11.3953
511	Gielis shape	1-1-0-1-1-1-300-1-0-500-10-2-Thick118	1	1	0	1	1	1	300	1		13.7209
512	Gielis shape	1-1-0-1-1-1-37-1-0-500-10-2-Thick13	1	1	0	1	1	1	37	1		1.51163
513	Gielis shape	1-1-0-1-1-1-50-1-0-500-10-2-Thick18	1	1	0	1	1	1	50	1		2.09302
514	Gielis shape	1-1-0-1-1-1-62-1-0-500-10-2-Thick22	1	1	0	1	1	1	62	1		2.55814
515	Gielis shape	1-1-0-1-1-1-75-1-0-500-10-2-Thick28	1	1	0	1	1	1	75	1		3.25581
516	Gielis shape	1-1-0-1-1-1-87-1-0-500-10-2-Thick32	1	1	0	1	1	1	87	1		3.72093
517	Gielis shape	1-1-120-0.05-0.5-0.3-1024-2-0-500-10-2	1	1	120	0.05	0.5	0.3	1024	2
518	Gielis shape	1-1-120-0.05-0.5-0.5-1024-0-0-500-10-2	1	1	120	0.05	0.5	0.5	1024	0
519	Gielis shape	1-1-120-0.05-0.5-0.5-1024-2-0-500-10-2	1	1	120	0.05	0.5	0.5	1024	2
520	Gielis shape	1-1-120-0.05-0.5-0.5-1024-5-0-500-10-2	1	1	120	0.05	0.5	0.5	1024	5
521	Gielis shape	1-1-120-0.05-0.5-0.5-1024-7-0-500-10-2	1	1	120	0.05	0.5	0.5	1024	7
522	Gielis shape	1-1-120-0.05-0.5-0.6-1024-0-0-500-10-2	1	1	120	0.05	0.5	0.6	1024	0
523	Gielis shape	1-1-120-0.05-0.5-0.7-1024-0-0-500-10-2	1	1	120	0.05	0.5	0.7	1024	0
524	Gielis shape	1-1-120-0.05-0.5-0.7-1024-2-0-500-10-2	1	1	120	0.05	0.5	0.7	1024	2
525	Gielis shape	1-1-120-0.05-0.5-0.8-1024-2-0-500-10-2	1	1	120	0.05	0.5	0.8	1024	2
526	Gielis shape	1-1-120-0.05-0.5-1-1024-2-0-500-10-2	1	1	120	0.05	0.5	1	1024	2
527	Gielis shape	1-1-140-0.05-0.5-0.5-1024-0-0-500-10-2	1	1	140	0.05	0.5	0.5	1024	0
528	Gielis shape	1-1-140-0.05-0.5-0.7-1024-0-0-500-10-2	1	1	140	0.05	0.5	0.7	1024	0
529	Gielis shape	1-1-24-0.05-0.5-1-1024-0-0-500-10-2	1	1	24	0.05	0.5	1	1024	0
530	Gielis shape	1-1-240-0.05-0.5-0.6-1024-0-0-500-10-2	1	1	240	0.05	0.5	0.6	1024	0
531	Gielis shape	1-1-240-0.05-0.5-0.7-1024-0-0-500-10-2	1	1	240	0.05	0.5	0.7	1024	0
532	Gielis shape	1-1-240-0.05-0.5-1-1024-0-0-500-10-2	1	1	240	0.05	0.5	1	1024	0
533	Gielis shape	1-1-240-0.05-0.5-1-1024-2-0-500-10-2	1	1	240	0.05	0.5	1	1024	2
534	Gielis shape	1-1-240-0.05-0.5-1-1024-5-0-500-10-2	1	1	240	0.05	0.5	1	1024	5
535	Gielis shape	1-1-240-0.05-0.5-1-1024-7-0-500-10-2	1	1	240	0.05	0.5	1	1024	7
536	Gielis shape	1-1-300-0.05-0.5-0.7-1024-0-0-500-10-2	1	1	300	0.05	0.5	0.7	1024	0
537	Gielis shape	1-1-340-0.05-0.5-0.5-1024-0-0-500-10-2	1	1	340	0.05	0.5	0.5	1024	0
538	Gielis shape	1-1-340-0.05-0.5-0.6-1024-0-0-500-10-2	1	1	340	0.05	0.5	0.6	1024	0
539	Gielis shape	1-1-340-0.05-0.5-0.7-1024-0-0-500-10-2	1	1	340	0.05	0.5	0.7	1024	0
540	Gielis shape	1-1-340-0.05-0.5-0.8-1024-0-0-500-10-2	1	1	340	0.05	0.5	0.8	1024	0
541	Gielis shape	1-1-340-0.05-0.5-1-1024-0-0-500-10-2	1	1	340	0.05	0.5	1	1024	0
542	Gielis shape	1-1-340-0.05-0.5-1-1024-2-0-500-10-2	1	1	340	0.05	0.5	1	1024	2
543	Gielis shape	1-1-340-0.05-0.5-1-1024-5-0-500-10-2	1	1	340	0.05	0.5	1	1024	5
544	Gielis shape	1-1-340-0.05-0.5-1-1024-7-0-500-10-2	1	1	340	0.05	0.5	1	1024	7
545	Gielis shape	1-1-341-0.05-0.5-1-1024-0-0-500-10-2	1	1	341	0.05	0.5	1	1024	0
546	Gielis shape	1-1-38-0.05-0.5-0.5-1024-0-0-500-10-2	1	1	38	0.05	0.5	0.5	1024	0
547	Gielis shape	1-1-39-0.05-0.5-0.5-1024-0-0-500-10-2	1	1	39	0.05	0.5	0.5	1024	0
548	Gielis shape	1-1-390-0.05-0.5-0.3-1024-0-0-500-10-2	1	1	390	0.05	0.5	0.3	1024	0
549	Gielis shape	1-1-390-0.05-0.5-0.4-1024-0-0-500-10-2	1	1	390	0.05	0.5	0.4	1024	0
550	Gielis shape	1-1-390-0.05-0.5-0.5-1024-0-0-500-10-2	1	1	390	0.05	0.5	0.5	1024	0
551	Gielis shape	1-1-390-0.05-0.5-0.5-1024-2-0-500-10-2	1	1	390	0.05	0.5	0.5	1024	2
552	Gielis shape	1-1-390-0.05-0.5-0.6-1024-0-0-500-10-2	1	1	390	0.05	0.5	0.6	1024	0
553	Gielis shape	1-1-390-0.05-0.5-0.7-1024-0-0-500-10-2	1	1	390	0.05	0.5	0.7	1024	0
554	Gielis shape	1-1-390-0.05-0.5-0.8-1024-0-0-500-10-2	1	1	390	0.05	0.5	0.8	1024	0
555	Gielis shape	1-1-390-0.05-0.5-1.4-1024-0-0-500-10-2	1	1	390	0.05	0.5	1.4	1024	0
556	Gielis shape	1-1-390-0.05-0.5-1.8-1024-0-0-500-10-2	1	1	390	0.05	0.5	1.8	1024	0
557	Gielis shape	1-1-40-0.05-0.5-0.6-1024-0-0-500-10-2	1	1	40	0.05	0.5	0.6	1024	0
558	Gielis shape	1-1-400-0.05-0.5-0.6-1024-0-0-500-10-2	1	1	400	0.05	0.5	0.6	1024	0
559	Gielis shape	1-1-400-0.05-0.5-0.7-1024-0-0-500-10-2	1	1	400	0.05	0.5	0.7	1024	0
560	Gielis shape	1-1-410-0.05-0.5-0.6-1024-0-0-500-10-2	1	1	410	0.05	0.5	0.6	1024	0
561	Gielis shape	1-1-410-0.05-0.5-0.7-1024-0-0-500-10-2	1	1	410	0.05	0.5	0.7	1024	0
562	Gielis shape	1-1-410-0.05-0.5-0.8-1024-0-0-500-10-2	1	1	410	0.05	0.5	0.8	1024	0
563	Gielis shape	1-1-420-0.05-0.5-0.6-1024-0-0-500-10-2	1	1	420	0.05	0.5	0.6	1024	0
564	Gielis shape	1-1-420-0.05-0.5-0.8-1024-0-0-500-10-2	1	1	420	0.05	0.5	0.8	1024	0
565	Gielis shape	1-1-420-0.05-0.5-1-1024-0-0-500-10-2	1	1	420	0.05	0.5	1	1024	0
566	Gielis shape	1-1-420-0.05-0.5-1-1024-3-0-500-10-2	1	1	420	0.05	0.5	1	1024	3
567	Gielis shape	1-1-430-0.05-0.5-0.6-1024-0-0-500-10-2	1	1	430	0.05	0.5	0.6	1024	0
568	Gielis shape	1-1-430-0.05-0.5-0.7-1024-0-0-500-10-2	1	1	430	0.05	0.5	0.7	1024	0
569	Gielis shape	1-1-430-0.05-0.5-0.8-1024-0-0-500-10-2	1	1	430	0.05	0.5	0.8	1024	0
570	Gielis shape	1-1-430-0.05-0.5-1-1024-0-0-500-10-2	1	1	430	0.05	0.5	1	1024	0
571	Gielis shape	1-1-440-0.05-0.5-0.4-1024-2-0-500-10-2	1	1	440	0.05	0.5	0.4	1024	2
572	Gielis shape	1-1-440-0.05-0.5-0.5-1024-0-0-500-10-2	1	1	440	0.05	0.5	0.5	1024	0
573	Gielis shape	1-1-440-0.05-0.5-0.6-1024-0-0-500-10-2	1	1	440	0.05	0.5	0.6	1024	0
574	Gielis shape	1-1-440-0.05-0.5-0.6-1024-2-0-500-10-2	1	1	440	0.05	0.5	0.6	1024	2
575	Gielis shape	1-1-440-0.05-0.5-0.8-1024-0-0-500-10-2	1	1	440	0.05	0.5	0.8	1024	0
576	Gielis shape	1-1-450-0.05-0.5-0.6-1024-0-0-500-10-2	1	1	450	0.05	0.5	0.6	1024	0
577	Gielis shape	1-1-450-0.05-0.5-0.8-1024-0-0-500-10-2	1	1	450	0.05	0.5	0.8	1024	0
578	Gielis shape	1-1-46-0.05-0.5-0.5-1024-0-0-500-10-2	1	1	46	0.05	0.5	0.5	1024	0
579	Gielis shape	1-1-460-0.05-0.5-0.6-1024-0-0-500-10-2	1	1	460	0.05	0.5	0.6	1024	0
580	Gielis shape	1-1-460-0.05-0.5-0.6-1024-3-0-500-10-2	1	1	460	0.05	0.5	0.6	1024	3
581	Gielis shape	1-1-460-0.05-0.5-0.8-1024-0-0-500-10-2	1	1	460	0.05	0.5	0.8	1024	0
582	Gielis shape	1-1-460-0.05-0.5-0.8-1024-3-0-500-10-2	1	1	460	0.05	0.5	0.8	1024	3
583	Gielis shape	1-1-464-0.05-0.5-0.6-1024-0-0-500-10-2	1	1	464	0.05	0.5	0.6	1024	0
584	Gielis shape	1-1-464-0.05-0.5-0.6-1024-3-0-500-10-2	1	1	464	0.05	0.5	0.6	1024	3
585	Gielis shape	1-1-464-0.05-0.5-0.8-1024-0-0-500-10-2	1	1	464	0.05	0.5	0.8	1024	0
586	Gielis shape	1-1-466-0.05-0.5-0.3-1024-0-0-500-10-2	1	1	466	0.05	0.5	0.3	1024	0
587	Gielis shape	1-1-466-0.05-0.5-0.3-1024-3-0-500-10-2	1	1	466	0.05	0.5	0.3	1024	3
588	Gielis shape	1-1-466-0.05-0.5-0.6-1024-3-0-500-10-2	1	1	466	0.05	0.5	0.6	1024	3
589	Gielis shape	1-1-468-0.05-0.5-0.1-1024-0-0-500-10-2	1	1	468	0.05	0.5	0.1	1024	0
590	Gielis shape	1-1-468-0.05-0.5-0.5-1024-0-0-500-10-2	1	1	468	0.05	0.5	0.5	1024	0
591	Gielis shape	1-1-468-0.05-0.5-0.8-1024-0-0-500-10-2	1	1	468	0.05	0.5	0.8	1024	0
592	Gielis shape	1-1-468-0.05-0.5-0.8-1024-3-0-500-10-2	1	1	468	0.05	0.5	0.8	1024	3
593	Gielis shape	1-1-47-0.05-0.5-0.5-1024-0-0-500-10-2	1	1	47	0.05	0.5	0.5	1024	0
594	Gielis shape	1-1-472-0.05-0.5-0.1-1024-0-0-500-10-2	1	1	472	0.05	0.5	0.1	1024	0
595	Gielis shape	1-1-472-0.05-0.5-0.1-1024-3-0-500-10-2	1	1	472	0.05	0.5	0.1	1024	3
596	Gielis shape	1-1-472-0.05-0.5-0.6-1024-0-0-500-10-2	1	1	472	0.05	0.5	0.6	1024	0
597	Gielis shape	1-1-472-0.05-0.5-0.6-1024-3-0-500-10-2	1	1	472	0.05	0.5	0.6	1024	3
598	Gielis shape	1-1-472-0.05-0.5-0.7-1024-3-0-500-10-2	1	1	472	0.05	0.5	0.7	1024	3
599	Gielis shape	1-1-472-0.05-0.5-0.8-1024-3-0-500-10-2	1	1	472	0.05	0.5	0.8	1024	3
600	Gielis shape	1-1-473-0.05-0.5-0.6-1024-3-0-500-10-2	1	1	473	0.05	0.5	0.6	1024	3
601	Gielis shape	1-1-476-0.05-0.5-0.1-1024-0-0-500-10-2	1	1	476	0.05	0.5	0.1	1024	0
602	Gielis shape	1-1-476-0.05-0.5-0.1-1024-3-0-500-10-2	1	1	476	0.05	0.5	0.1	1024	3
603	Gielis shape	1-1-476-0.05-0.5-0.4-1024-0-0-500-10-2	1	1	476	0.05	0.5	0.4	1024	0
604	Gielis shape	1-1-476-0.05-0.5-0.6-1024-0-0-500-10-2	1	1	476	0.05	0.5	0.6	1024	0
605	Gielis shape	1-1-476-0.05-0.5-0.7-1024-0-0-500-10-2	1	1	476	0.05	0.5	0.7	1024	0
606	Gielis shape	1-1-476-0.05-0.5-0.7-1024-3-0-500-10-2	1	1	476	0.05	0.5	0.7	1024	3
607	Gielis shape	1-1-478-0.05-0.5-0.1-1024-3-0-500-10-2	1	1	478	0.05	0.5	0.1	1024	3
608	Gielis shape	1-1-48-0.04-0.5-0.5-1024-0-0-500-10-2	1	1	48	0.04	0.5	0.5	1024	0
609	Gielis shape	1-1-48-0.05-0.5-0.05-1024-0-0-500-10-2	1	1	48	0.05	0.5	0.05	1024	0
610	Gielis shape	1-1-48-0.05-0.5-0.1-1024-0-0-500-10-2	1	1	48	0.05	0.5	0.1	1024	0
611	Gielis shape	1-1-48-0.05-0.5-0.3-1024-0-0-500-10-2	1	1	48	0.05	0.5	0.3	1024	0
612	Gielis shape	1-1-48-0.05-0.5-0.4-1024-0-0-500-10-2	1	1	48	0.05	0.5	0.4	1024	0
613	Gielis shape	1-1-48-0.05-0.5-0.5-800-0-0-500-10-2	1	1	48	0.05	0.5	0.5	800	0
614	Gielis shape	1-1-48-0.05-0.5-0.5-900-0-0-500-10-2	1	1	48	0.05	0.5	0.5	900	0
615	Gielis shape	1-1-48-0.05-0.5-0.6-1024-0-0-500-10-2	1	1	48	0.05	0.5	0.6	1024	0
616	Gielis shape	1-1-48-0.05-0.5-0.7-1024-0-0-500-10-2	1	1	48	0.05	0.5	0.7	1024	0
617	Gielis shape	1-1-48-0.05-0.5-0.8-1024-0-0-500-10-2	1	1	48	0.05	0.5	0.8	1024	0
618	Gielis shape	1-1-48-0.05-0.5-0.9-1024-0-0-500-10-2	1	1	48	0.05	0.5	0.9	1024	0
619	Gielis shape	1-1-48-0.05-0.5-1-1024-0-0-500-10-2	1	1	48	0.05	0.5	1	1024	0
620	Gielis shape	1-1-48-0.06-0.5-0.5-1024-0-0-500-10-2	1	1	48	0.06	0.5	0.5	1024	0
621	Gielis shape	1-1-48-0.07-0.5-0.5-1024-0-0-500-10-2	1	1	48	0.07	0.5	0.5	1024	0
622	Gielis shape	1-1-48-0.08-0.5-0.5-1024-0-0-500-10-2	1	1	48	0.08	0.5	0.5	1024	0
623	Gielis shape	1-1-480-0.05-0.5-0.6-1024-3-0-500-10-2	1	1	480	0.05	0.5	0.6	1024	3
624	Gielis shape	1-1-480-0.05-0.5-0.8-1024-0-0-500-10-2	1	1	480	0.05	0.5	0.8	1024	0
625	Gielis shape	1-1-480-0.05-0.5-0.8-1024-3-0-500-10-2	1	1	480	0.05	0.5	0.8	1024	3
626	Gielis shape	1-1-480-0.05-0.5-1-1024-3-0-500-10-2	1	1	480	0.05	0.5	1	1024	3
627	Gielis shape	1-1-480-0.05-0.5-1.4-1024-0-0-500-10-2	1	1	480	0.05	0.5	1.4	1024	0
628	Gielis shape	1-1-480-0.05-0.5-1.4-1024-3-0-500-10-2	1	1	480	0.05	0.5	1.4	1024	3
629	Gielis shape	1-1-482-0.05-0.5-0.1-1024-0-0-500-10-2	1	1	482	0.05	0.5	0.1	1024	0
630	Gielis shape	1-1-484-0.05-0.5-1-1024-3-0-500-10-2	1	1	484	0.05	0.5	1	1024	3
631	Gielis shape	1-1-486-0.05-0.5-0.5-1024-3-0-500-10-2	1	1	486	0.05	0.5	0.5	1024	3
632	Gielis shape	1-1-486-0.05-0.5-0.6-1024-3-0-500-10-2	1	1	486	0.05	0.5	0.6	1024	3
633	Gielis shape	1-1-486-0.05-0.5-0.7-1024-0-0-500-10-2	1	1	486	0.05	0.5	0.7	1024	0
634	Gielis shape	1-1-490-0.05-0.5-0.4-1024-0-0-500-10-2	1	1	490	0.05	0.5	0.4	1024	0
635	Gielis shape	1-1-492-0.05-0.5-0.4-1024-3-0-500-10-2	1	1	492	0.05	0.5	0.4	1024	3
636	Gielis shape	1-1-492-0.05-0.5-0.8-1024-0-0-500-10-2	1	1	492	0.05	0.5	0.8	1024	0
637	Gielis shape	1-1-492-0.05-0.5-0.8-1024-3-0-500-10-2	1	1	492	0.05	0.5	0.8	1024	3
638	Gielis shape	1-1-496-0.05-0.5-0.5-1024-0-0-500-10-2	1	1	496	0.05	0.5	0.5	1024	0
639	Gielis shape	1-1-496-0.05-0.5-0.6-1024-0-0-500-10-2	1	1	496	0.05	0.5	0.6	1024	0
640	Gielis shape	1-1-496-0.05-0.5-0.7-1024-3-0-500-10-2	1	1	496	0.05	0.5	0.7	1024	3
641	Gielis shape	1-1-496-0.05-0.5-0.8-1024-0-0-500-10-2	1	1	496	0.05	0.5	0.8	1024	0
642	Gielis shape	1-1-498-0.05-0.5-0.5-1024-3-0-500-10-2	1	1	498	0.05	0.5	0.5	1024	3
643	Gielis shape	1-1-498-0.05-0.5-0.6-1024-3-0-500-10-2	1	1	498	0.05	0.5	0.6	1024	3
644	Gielis shape	1-1-500-0.05-0.5-0.6-1024-0-0-500-10-2	1	1	500	0.05	0.5	0.6	1024	0
645	Gielis shape	1-1-500-0.05-0.5-0.6-1024-3-0-500-10-2	1	1	500	0.05	0.5	0.6	1024	3
646	Gielis shape	1-1-52-0.05-0.5-0.5-1024-0-0-500-10-2	1	1	52	0.05	0.5	0.5	1024	0
647	Gielis shape	1-1-80-0.05-0.5-0.4-1024-0-0-500-10-2	1	1	80	0.05	0.5	0.4	1024	0
648	Gielis shape	1-1-80-0.05-0.5-0.5-1024-0-0-500-10-2	1	1	80	0.05	0.5	0.5	1024	0
649	Gielis shape	1-1-80-0.05-0.5-0.6-1024-0-0-500-10-2	1	1	80	0.05	0.5	0.6	1024	0
650	Gielis shape	1-1-80-0.05-0.5-0.8-1024-0-0-500-10-2	1	1	80	0.05	0.5	0.8	1024	0
651	Gielis shape	1-1-96-0.05-0.5-0.6-1024-0-0-500-10-2	1	1	96	0.05	0.5	0.6	1024	0
652	Gielis shape	1-1-96-0.05-0.5-0.8-1024-0-0-500-10-2	1	1	96	0.05	0.5	0.8	1024	0
653	Gielis shape	1-1-96-0.05-0.5-1-1024-0-0-500-10-2	1	1	96	0.05	0.5	1	1024	0
654	Gielis shape	1-1-0-1-1-1-1000-1-90-500-10-2	1	1	0	1	1	1	1000	1
655	Gielis shape	1-1-0-1-1-1-125-1-60-500-10-2	1	1	0	1	1	1	125	1
656	Gielis shape	1-1-0-1-1-1-150-1-180-500-10-2	1	1	0	1	1	1	150	1
657	Gielis shape	1-1-0-1-1-1-175-1-180-500-10-2	1	1	0	1	1	1	175	1
658	Gielis shape	1-1-0-1-1-1-200-1-60-500-10-2	1	1	0	1	1	1	200	1
659	Gielis shape	1-1-0-1-1-1-300-1-320-500-10-2	1	1	0	1	1	1	300	1
660	Gielis shape	1-1-0-1-1-1-350-1-120-500-10-2	1	1	0	1	1	1	350	1
661	Gielis shape	1-1-0-1-1-1-50-1-290-500-10-2	1	1	0	1	1	1	50	1
662	Gielis shape	1-1-0-1-1-1-500-1-90-500-10-2	1	1	0	1	1	1	500	1
663	Gielis shape	1-1-0-1-1-1-75-1-250-500-10-2	1	1	0	1	1	1	75	1
664	Gielis shape	1-1.2-2-0.5-0.5-2-1024-0-0-500-10-2	1	1.2	2	0.5	0.5	2	1024	0
665	Gielis shape	1-1.2-2-0.5-0.5-5-1024-0-0-500-10-2	1	1.2	2	0.5	0.5	5	1024	0
666	Gielis shape	1-1.2-2-0.5-0.5-7-1024-0-0-500-10-2	1	1.2	2	0.5	0.5	7	1024	0
667	Gielis shape	1-2-1-1-5-20-0	1	2	1	1	5	20	1024	0
668	Gielis shape	1-2-1-1-5-30-0	1	2	1	1	5	30	1024	0
669	Gielis shape	1-2-2-1-0.8-6-0	1	2	2	1	0.8	6	1024	0
670	Gielis shape	1-2-4-1-1-1-0	1	2	4	1	1	1	1024	0
671	Gielis shape	1-2-5-12-10-20-0	1	2	5	12	10	20	1024	0
672	Gielis shape	1-2-4-1-4-1-0	1	2	4	1	4	1	1024	0
673	Gielis shape	1-2-6-0.5-0.5-0.5-1024-0-0-500-10-2	1	2	6	0.5	0.5	0.5	1024	0
674	Gielis shape	1-3-64-1-10-9-1	1	3	64	1	10	9	1024	1
675	Gielis shape	1-3-64-2-30-9-1	1	3	64	2	30	9	1024	1
676	Gielis shape	1-3-64-4-10-9-1	1	3	64	4	10	9	1024	1
677	Gielis shape	1-3-8-1-1-1-2	1	3	8	1	1	1	1024	2
678	Gielis shape	1-4-4-1-1-1-0	1	4	4	1	1	1	1024	0
679	Gielis shape	1-4-4-3-1-1-0	1	4	4	3	1	1	1024	0
680	Gielis shape	1-4-8-3-1-1-0	1	4	8	3	1	1	1024	0
681	Gielis shape	1-4-100-100-10-100-0	1	4	100	100	10	100	1024	0
682	Gielis shape	1-4-10000-100-10-100-0	1	4	10000	100	10	100	1024	0
683	Gielis shape	1-4-6-0.2-0.1-0.9-1024-7-0-500-10-2	1	4	6	0.2	0.1	0.9	1024	7
684	Gielis shape	1-4-6-0.2-0.1-1.5-1024-7-0-500-10-2	1	4	6	0.2	0.1	1.5	1024	7
685	Gielis shape	1-4-6-0.2-0.5-0.5-1024-0-0-500-10-2	1	4	6	0.2	0.5	0.5	1024	0
686	Gielis shape	1-4-6-0.4-0.5-0.5-1024-0-0-500-10-2	1	4	6	0.4	0.5	0.5	1024	0
687	Gielis shape	1-5-4-1-4-1-0	1	5	4	1	4	1	1024	0
688	Gielis shape	1-5-4-1-84-1-0	1	5	4	1	84	1	1024	0
689	Gielis shape	1-5-4-3-3-2-0	1	5	4	3	3	2	1024	0
690	Gielis shape	1-5-4-3-3-2-2	1	5	4	3	3	2	1024	2
691	Gielis shape	1-5-4-6-3-2-0	1	5	4	6	3	2	1024	0
692	Gielis shape	1-8-4-9-1-1-0	1	8	4	9	1	1	1024	0
693	Gielis shape	1-10-4-1-1-1-0	1	10	4	1	1	1	1024	0
694	Gielis shape	1-10-4-1-20-1-3	1	10	4	1	20	1	1024	3
695	Gielis shape	1-10-8-1-1-1-0	1	10	8	1	1	1	1024	0
696	Gielis shape	1-20-30-1-1-1-0	1	20	30	1	1	1	1024	0
697	Gielis shape	1-20-16-100-5-60-0	1	20	16	100	5	60	1024	0
698	Gielis shape	1-20-30-100-5-60-0	1	20	30	100	5	60	1024	0
699	Gielis shape	1-20-40-100-9-60-0	1	20	40	100	9	60	1024	0
700	Gielis shape	1-20-6080-100-5-20-0	1	20	6080	100	5	20	1024	0
701	Gielis shape	1-20-6080-100-5-60-0	1	20	6080	100	5	60	1024	0
702	Gielis shape	1-20-16-100-0.4-60-0	1	20	16	100	0.4	60	1024	0
703	Gielis shape	1-20-16-100-100-60-0	1	20	16	100	100	60	1024	0
704	Gielis shape	1-20-16-100-2-60-0	1	20	16	100	2	60	1024	0
705	Gielis shape	1-40-23-1-2-1-1024-7-0-500-10-2	1	40	23	1	2	1	1024	7
706	Gielis shape	1-40-40-900-78888-50-0	1	40	40	900	78888	50	1024	0
707	Gielis shape	1-40-600-900-989-50-0	1	40	600	900	989	50	1024	0
708	Gielis shape	1-40-9000-900-989-50-0	1	40	9000	900	989	50	1024	0
709	Gielis shape	1-56-78-90-9-30-0	1	56	78	90	9	30	1024	0
710	Gielis shape	1-70-2-1-140-1-0	1	70	2	1	140	1	1024	0
711	Gielis shape	1-100-78-90-9-60-0	1	100	78	90	9	60	1024	0
712	Gielis shape	1-100-50-8-100-100-2	1	100	50	8	100	100	1024	2
713	Gielis shape	1-100-50-8-100-100-5	1	100	50	8	100	100	1024	5
714	Gielis shape	1-100-50-8-100-100-9	1	100	50	8	100	100	1024	9
715	Gielis shape	1-100-4-0.5-0.5-0.001-1024-0-0-500-10-2	1	100	4	0.5	0.5	0.001	1024	0
716	Gielis shape	1-1000-10-1-1-10000-2	1	1000	10	1	1	10000	1024	2
717	Gielis shape	1-1000-1024-32-2-6.5-1024-1-0-500-10-2	1	1000	1024	32	2	6.5	1024	1
718	Gielis shape	1-1000-1024-32-2-9.5-1024-1-0-500-10-2	1	1000	1024	32	2	9.5	1024	1
719	Gielis shape	1-1000-128-32-2-6.5-1024-1-0-500-10-2	1	1000	128	32	2	6.5	1024	1
720	Gielis shape	1-1000-128-32-2-9.5-1024-1-0-500-10-2	1	1000	128	32	2	9.5	1024	1
721	Gielis shape	1-1000-16-32-2-6.5-1024-1-0-500-10-2	1	1000	16	32	2	6.5	1024	1
722	Gielis shape	1-1000-16-32-2-9.5-1024-1-0-500-10-2	1	1000	16	32	2	9.5	1024	1
723	Gielis shape	1-1000-2048-32-2-6.5-1024-1-0-500-10-2	1	1000	2048	32	2	6.5	1024	1
724	Gielis shape	1-1000-2048-32-2-9.5-1024-1-0-500-10-2	1	1000	2048	32	2	9.5	1024	1
725	Gielis shape	1-1000-256-32-2-6.5-1024-1-0-500-10-2	1	1000	256	32	2	6.5	1024	1
726	Gielis shape	1-1000-256-32-2-9.5-1024-1-0-500-10-2	1	1000	256	32	2	9.5	1024	1
727	Gielis shape	1-1000-32-32-2-6.5-1024-1-0-500-10-2	1	1000	32	32	2	6.5	1024	1
728	Gielis shape	1-1000-32-32-2-9.5-1024-1-0-500-10-2	1	1000	32	32	2	9.5	1024	1
729	Gielis shape	1-1000-4-32-2-6.5-1024-1-0-500-10-2	1	1000	4	32	2	6.5	1024	1
730	Gielis shape	1-1000-4-32-2-9.5-1024-1-0-500-10-2	1	1000	4	32	2	9.5	1024	1
731	Gielis shape	1-1000-512-32-2-6.5-1024-1-0-500-10-2	1	1000	512	32	2	6.5	1024	1
732	Gielis shape	1-1000-512-32-2-9.5-1024-1-0-500-10-2	1	1000	512	32	2	9.5	1024	1
733	Gielis shape	1-1000-64-32-2-6.5-1024-1-0-500-10-2	1	1000	64	32	2	6.5	1024	1
734	Gielis shape	1-1000-64-32-2-9.5-1024-1-0-500-10-2	1	1000	64	32	2	9.5	1024	1
735	Gielis shape	1-1000-8-32-2-6.5-1024-1-0-500-10-2	1	1000	8	32	2	6.5	1024	1
736	Gielis shape	1-1000-8-32-2-9.5-1024-1-0-500-10-2	1	1000	8	32	2	9.5	1024	1
737	Gielis shape	1-1000-100000-160-28-20-1024-0-0-500-10-2	1	1000	100000	160	28	20	1024	0
738	Gielis shape	1-1000-100000-28-28-20-1024-0-0-500-10-2	1	1000	100000	28	28	20	1024	0
739	Gielis shape	1-1000-100000-280-28-20-1024-0-0-500-10-2	1	1000	100000	280	28	20	1024	0
740	Gielis shape	1-1000-100000-70-0.5-20-1024-0-0-500-10-2	1	1000	100000	70	0.5	20	1024	0
741	Gielis shape	1-1000-100000-70-1-20-1024-0-0-500-10-2	1	1000	100000	70	1	20	1024	0
742	Gielis shape	1-1000-100000-70-10-20-1024-0-0-500-10-2	1	1000	100000	70	10	20	1024	0
743	Gielis shape	1-1000-100000-70-105-20-1024-0-0-500-10-2	1	1000	100000	70	105	20	1024	0
744	Gielis shape	1-1000-100000-70-20-20-1024-0-0-500-10-2	1	1000	100000	70	20	20	1024	0
745	Gielis shape	1-1000-100000-70-28-20-1024-0-0-500-10-2	1	1000	100000	70	28	20	1024	0
746	Gielis shape	1-1000-100000-70-4-2-1024-0-0-500-10-2	1	1000	100000	70	4	2	1024	0
747	Gielis shape	1-1000-100000-70-5-20-1024-0-0-500-10-2	1	1000	100000	70	5	20	1024	0
748	Gielis shape	1-1000-100000-80-28-20-1024-0-0-500-10-2	1	1000	100000	80	28	20	1024	0
749	Gielis shape	1-1000-100000-90-28-20-1024-0-0-500-10-2	1	1000	100000	90	28	20	1024	0
750	Gielis shape	1-1000-1024-32-2-6.5-1024-0-0-500-10-2	1	1000	1024	32	2	6.5	1024	0
751	Gielis shape	1-1000-1024-32-2-6.5-1024-2-0-500-10-2	1	1000	1024	32	2	6.5	1024	2
752	Gielis shape	1-1000-1024-32-2-6.5-1024-5-0-500-10-2	1	1000	1024	32	2	6.5	1024	5
753	Gielis shape	1-1000-1024-32-2-6.5-1024-7-0-500-10-2	1	1000	1024	32	2	6.5	1024	7
754	Gielis shape	1-1000-1024-32-2-9.5-1024-0-0-500-10-2	1	1000	1024	32	2	9.5	1024	0
755	Gielis shape	1-1000-1024-32-2-9.5-1024-2-0-500-10-2	1	1000	1024	32	2	9.5	1024	2
756	Gielis shape	1-1000-1024-32-2-9.5-1024-5-0-500-10-2	1	1000	1024	32	2	9.5	1024	5
757	Gielis shape	1-1000-1024-32-2-9.5-1024-7-0-500-10-2	1	1000	1024	32	2	9.5	1024	7
758	Gielis shape	1-1000-124-28-28-20-1024-0-0-500-10-2	1	1000	124	28	28	20	1024	0
759	Gielis shape	1-1000-124-28-28-20-1024-2-0-500-10-2	1	1000	124	28	28	20	1024	2
760	Gielis shape	1-1000-128-32-2-6.5-1024-0-0-500-10-2	1	1000	128	32	2	6.5	1024	0
761	Gielis shape	1-1000-128-32-2-6.5-1024-2-0-500-10-2	1	1000	128	32	2	6.5	1024	2
762	Gielis shape	1-1000-128-32-2-6.5-1024-5-0-500-10-2	1	1000	128	32	2	6.5	1024	5
763	Gielis shape	1-1000-128-32-2-6.5-1024-7-0-500-10-2	1	1000	128	32	2	6.5	1024	7
764	Gielis shape	1-1000-128-32-2-9.5-1024-0-0-500-10-2	1	1000	128	32	2	9.5	1024	0
765	Gielis shape	1-1000-128-32-2-9.5-1024-2-0-500-10-2	1	1000	128	32	2	9.5	1024	2
766	Gielis shape	1-1000-128-32-2-9.5-1024-5-0-500-10-2	1	1000	128	32	2	9.5	1024	5
767	Gielis shape	1-1000-128-32-2-9.5-1024-7-0-500-10-2	1	1000	128	32	2	9.5	1024	7
768	Gielis shape	1-1000-16-32-2-6.5-1024-0-0-500-10-2	1	1000	16	32	2	6.5	1024	0
769	Gielis shape	1-1000-16-32-2-6.5-1024-2-0-500-10-2	1	1000	16	32	2	6.5	1024	2
770	Gielis shape	1-1000-16-32-2-6.5-1024-5-0-500-10-2	1	1000	16	32	2	6.5	1024	5
771	Gielis shape	1-1000-16-32-2-6.5-1024-7-0-500-10-2	1	1000	16	32	2	6.5	1024	7
772	Gielis shape	1-1000-16-32-2-9.5-1024-0-0-500-10-2	1	1000	16	32	2	9.5	1024	0
773	Gielis shape	1-1000-16-32-2-9.5-1024-2-0-500-10-2	1	1000	16	32	2	9.5	1024	2
774	Gielis shape	1-1000-16-32-2-9.5-1024-5-0-500-10-2	1	1000	16	32	2	9.5	1024	5
775	Gielis shape	1-1000-16-32-2-9.5-1024-7-0-500-10-2	1	1000	16	32	2	9.5	1024	7
776	Gielis shape	1-1000-2000-28-28-20-1024-0-0-500-10-2	1	1000	2000	28	28	20	1024	0
777	Gielis shape	1-1000-2048-32-2-6.5-1024-0-0-500-10-2	1	1000	2048	32	2	6.5	1024	0
778	Gielis shape	1-1000-2048-32-2-6.5-1024-2-0-500-10-2	1	1000	2048	32	2	6.5	1024	2
779	Gielis shape	1-1000-2048-32-2-6.5-1024-5-0-500-10-2	1	1000	2048	32	2	6.5	1024	5
780	Gielis shape	1-1000-2048-32-2-6.5-1024-7-0-500-10-2	1	1000	2048	32	2	6.5	1024	7
781	Gielis shape	1-1000-2048-32-2-9.5-1024-0-0-500-10-2	1	1000	2048	32	2	9.5	1024	0
782	Gielis shape	1-1000-2048-32-2-9.5-1024-2-0-500-10-2	1	1000	2048	32	2	9.5	1024	2
783	Gielis shape	1-1000-2048-32-2-9.5-1024-5-0-500-10-2	1	1000	2048	32	2	9.5	1024	5
784	Gielis shape	1-1000-2048-32-2-9.5-1024-7-0-500-10-2	1	1000	2048	32	2	9.5	1024	7
785	Gielis shape	1-1000-256-32-2-6.5-1024-0-0-500-10-2	1	1000	256	32	2	6.5	1024	0
786	Gielis shape	1-1000-256-32-2-6.5-1024-2-0-500-10-2	1	1000	256	32	2	6.5	1024	2
787	Gielis shape	1-1000-256-32-2-6.5-1024-5-0-500-10-2	1	1000	256	32	2	6.5	1024	5
788	Gielis shape	1-1000-256-32-2-6.5-1024-7-0-500-10-2	1	1000	256	32	2	6.5	1024	7
789	Gielis shape	1-1000-256-32-2-9.5-1024-0-0-500-10-2	1	1000	256	32	2	9.5	1024	0
790	Gielis shape	1-1000-256-32-2-9.5-1024-2-0-500-10-2	1	1000	256	32	2	9.5	1024	2
791	Gielis shape	1-1000-256-32-2-9.5-1024-5-0-500-10-2	1	1000	256	32	2	9.5	1024	5
792	Gielis shape	1-1000-256-32-2-9.5-1024-7-0-500-10-2	1	1000	256	32	2	9.5	1024	7
793	Gielis shape	1-1000-3000-28-28-20-1024-0-0-500-10-2	1	1000	3000	28	28	20	1024	0
794	Gielis shape	1-1000-3000-28-28-20-1024-7-0-500-10-2	1	1000	3000	28	28	20	1024	7
795	Gielis shape	1-1000-32-32-2-6.5-1024-0-0-500-10-2	1	1000	32	32	2	6.5	1024	0
796	Gielis shape	1-1000-32-32-2-6.5-1024-2-0-500-10-2	1	1000	32	32	2	6.5	1024	2
797	Gielis shape	1-1000-32-32-2-6.5-1024-5-0-500-10-2	1	1000	32	32	2	6.5	1024	5
798	Gielis shape	1-1000-32-32-2-6.5-1024-7-0-500-10-2	1	1000	32	32	2	6.5	1024	7
799	Gielis shape	1-1000-32-32-2-9.5-1024-0-0-500-10-2	1	1000	32	32	2	9.5	1024	0
800	Gielis shape	1-1000-32-32-2-9.5-1024-2-0-500-10-2	1	1000	32	32	2	9.5	1024	2
801	Gielis shape	1-1000-32-32-2-9.5-1024-5-0-500-10-2	1	1000	32	32	2	9.5	1024	5
802	Gielis shape	1-1000-32-32-2-9.5-1024-7-0-500-10-2	1	1000	32	32	2	9.5	1024	7
803	Gielis shape	1-1000-4-32-2-6.5-1024-0-0-500-10-2	1	1000	4	32	2	6.5	1024	0
804	Gielis shape	1-1000-4-32-2-6.5-1024-2-0-500-10-2	1	1000	4	32	2	6.5	1024	2
805	Gielis shape	1-1000-4-32-2-6.5-1024-5-0-500-10-2	1	1000	4	32	2	6.5	1024	5
806	Gielis shape	1-1000-4-32-2-6.5-1024-7-0-500-10-2	1	1000	4	32	2	6.5	1024	7
807	Gielis shape	1-1000-4-32-2-9.5-1024-0-0-500-10-2	1	1000	4	32	2	9.5	1024	0
808	Gielis shape	1-1000-4-32-2-9.5-1024-2-0-500-10-2	1	1000	4	32	2	9.5	1024	2
809	Gielis shape	1-1000-4-32-2-9.5-1024-5-0-500-10-2	1	1000	4	32	2	9.5	1024	5
810	Gielis shape	1-1000-4-32-2-9.5-1024-7-0-500-10-2	1	1000	4	32	2	9.5	1024	7
811	Gielis shape	1-1000-512-32-2-6.5-1024-0-0-500-10-2	1	1000	512	32	2	6.5	1024	0
812	Gielis shape	1-1000-512-32-2-6.5-1024-2-0-500-10-2	1	1000	512	32	2	6.5	1024	2
813	Gielis shape	1-1000-512-32-2-6.5-1024-5-0-500-10-2	1	1000	512	32	2	6.5	1024	5
814	Gielis shape	1-1000-512-32-2-6.5-1024-7-0-500-10-2	1	1000	512	32	2	6.5	1024	7
815	Gielis shape	1-1000-512-32-2-9.5-1024-0-0-500-10-2	1	1000	512	32	2	9.5	1024	0
816	Gielis shape	1-1000-512-32-2-9.5-1024-2-0-500-10-2	1	1000	512	32	2	9.5	1024	2
817	Gielis shape	1-1000-512-32-2-9.5-1024-5-0-500-10-2	1	1000	512	32	2	9.5	1024	5
818	Gielis shape	1-1000-512-32-2-9.5-1024-7-0-500-10-2	1	1000	512	32	2	9.5	1024	7
819	Gielis shape	1-1000-64-32-2-6.5-1024-0-0-500-10-2	1	1000	64	32	2	6.5	1024	0
820	Gielis shape	1-1000-64-32-2-6.5-1024-2-0-500-10-2	1	1000	64	32	2	6.5	1024	2
821	Gielis shape	1-1000-64-32-2-6.5-1024-5-0-500-10-2	1	1000	64	32	2	6.5	1024	5
822	Gielis shape	1-1000-64-32-2-6.5-1024-7-0-500-10-2	1	1000	64	32	2	6.5	1024	7
823	Gielis shape	1-1000-64-32-2-9.5-1024-0-0-500-10-2	1	1000	64	32	2	9.5	1024	0
824	Gielis shape	1-1000-64-32-2-9.5-1024-2-0-500-10-2	1	1000	64	32	2	9.5	1024	2
825	Gielis shape	1-1000-64-32-2-9.5-1024-5-0-500-10-2	1	1000	64	32	2	9.5	1024	5
826	Gielis shape	1-1000-64-32-2-9.5-1024-7-0-500-10-2	1	1000	64	32	2	9.5	1024	7
827	Gielis shape	1-1000-8-32-2-6.5-1024-0-0-500-10-2	1	1000	8	32	2	6.5	1024	0
828	Gielis shape	1-1000-8-32-2-6.5-1024-2-0-500-10-2	1	1000	8	32	2	6.5	1024	2
829	Gielis shape	1-1000-8-32-2-6.5-1024-5-0-500-10-2	1	1000	8	32	2	6.5	1024	5
830	Gielis shape	1-1000-8-32-2-6.5-1024-7-0-500-10-2	1	1000	8	32	2	6.5	1024	7
831	Gielis shape	1-1000-8-32-2-9.5-1024-0-0-500-10-2	1	1000	8	32	2	9.5	1024	0
832	Gielis shape	1-1000-8-32-2-9.5-1024-2-0-500-10-2	1	1000	8	32	2	9.5	1024	2
833	Gielis shape	1-1000-8-32-2-9.5-1024-5-0-500-10-2	1	1000	8	32	2	9.5	1024	5
834	Gielis shape	1-1000-8-32-2-9.5-1024-7-0-500-10-2	1	1000	8	32	2	9.5	1024	7
835	Gielis shape	1-55000-5050-345-34543-3-200-3-0-500-10-2	1	55000	5050	345	34543	3	200	3
836	Gielis shape	1-100000-1024-32-0.06-5-1024-1-0-500-10-2	1	100000	1024	32	0.06	5	1024	1
837	Gielis shape	1-100000-1024-32-0.16-5-1024-1-0-500-10-2	1	100000	1024	32	0.16	5	1024	1
838	Gielis shape	1-100000-1024-32-0.26-5-1024-1-0-500-10-2	1	100000	1024	32	0.26	5	1024	1
839	Gielis shape	1-100000-1024-32-0.36-5-1024-1-0-500-10-2	1	100000	1024	32	0.36	5	1024	1
840	Gielis shape	1-100000-1024-32-0.62-5-1024-1-0-500-10-2	1	100000	1024	32	0.62	5	1024	1
841	Gielis shape	1-100000-128-32-0.06-5-1024-1-0-500-10-2	1	100000	128	32	0.06	5	1024	1
842	Gielis shape	1-100000-128-32-0.16-5-1024-1-0-500-10-2	1	100000	128	32	0.16	5	1024	1
843	Gielis shape	1-100000-128-32-0.26-5-1024-1-0-500-10-2	1	100000	128	32	0.26	5	1024	1
844	Gielis shape	1-100000-128-32-0.36-5-1024-1-0-500-10-2	1	100000	128	32	0.36	5	1024	1
845	Gielis shape	1-100000-128-32-0.62-5-1024-1-0-500-10-2	1	100000	128	32	0.62	5	1024	1
846	Gielis shape	1-100000-16-32-0.06-5-1024-1-0-500-10-2	1	100000	16	32	0.06	5	1024	1
847	Gielis shape	1-100000-16-32-0.16-5-1024-1-0-500-10-2	1	100000	16	32	0.16	5	1024	1
848	Gielis shape	1-100000-16-32-0.26-5-1024-1-0-500-10-2	1	100000	16	32	0.26	5	1024	1
849	Gielis shape	1-100000-16-32-0.36-5-1024-1-0-500-10-2	1	100000	16	32	0.36	5	1024	1
850	Gielis shape	1-100000-16-32-0.62-5-1024-1-0-500-10-2	1	100000	16	32	0.62	5	1024	1
851	Gielis shape	1-100000-2-32-0.06-5-1024-1-0-500-10-2	1	100000	2	32	0.06	5	1024	1
852	Gielis shape	1-100000-2-32-0.16-5-1024-1-0-500-10-2	1	100000	2	32	0.16	5	1024	1
853	Gielis shape	1-100000-2048-32-0.06-5-1024-1-0-500-10-2	1	100000	2048	32	0.06	5	1024	1
854	Gielis shape	1-100000-2048-32-0.16-5-1024-1-0-500-10-2	1	100000	2048	32	0.16	5	1024	1
855	Gielis shape	1-100000-2048-32-0.26-5-1024-1-0-500-10-2	1	100000	2048	32	0.26	5	1024	1
856	Gielis shape	1-100000-2048-32-0.36-5-1024-1-0-500-10-2	1	100000	2048	32	0.36	5	1024	1
857	Gielis shape	1-100000-2048-32-0.62-5-1024-1-0-500-10-2	1	100000	2048	32	0.62	5	1024	1
858	Gielis shape	1-100000-256-32-0.06-5-1024-1-0-500-10-2	1	100000	256	32	0.06	5	1024	1
859	Gielis shape	1-100000-256-32-0.16-5-1024-1-0-500-10-2	1	100000	256	32	0.16	5	1024	1
860	Gielis shape	1-100000-256-32-0.26-5-1024-1-0-500-10-2	1	100000	256	32	0.26	5	1024	1
861	Gielis shape	1-100000-256-32-0.36-5-1024-1-0-500-10-2	1	100000	256	32	0.36	5	1024	1
862	Gielis shape	1-100000-256-32-0.62-5-1024-1-0-500-10-2	1	100000	256	32	0.62	5	1024	1
863	Gielis shape	1-100000-32-32-0.06-5-1024-1-0-500-10-2	1	100000	32	32	0.06	5	1024	1
864	Gielis shape	1-100000-32-32-0.16-5-1024-1-0-500-10-2	1	100000	32	32	0.16	5	1024	1
865	Gielis shape	1-100000-32-32-0.26-5-1024-1-0-500-10-2	1	100000	32	32	0.26	5	1024	1
866	Gielis shape	1-100000-32-32-0.36-5-1024-1-0-500-10-2	1	100000	32	32	0.36	5	1024	1
867	Gielis shape	1-100000-32-32-0.62-5-1024-1-0-500-10-2	1	100000	32	32	0.62	5	1024	1
868	Gielis shape	1-100000-4-32-0.06-5-1024-1-0-500-10-2	1	100000	4	32	0.06	5	1024	1
869	Gielis shape	1-100000-4-32-0.16-5-1024-1-0-500-10-2	1	100000	4	32	0.16	5	1024	1
870	Gielis shape	1-100000-4-32-0.26-5-1024-1-0-500-10-2	1	100000	4	32	0.26	5	1024	1
871	Gielis shape	1-100000-4-32-0.36-5-1024-1-0-500-10-2	1	100000	4	32	0.36	5	1024	1
872	Gielis shape	1-100000-4-32-0.62-5-1024-1-0-500-10-2	1	100000	4	32	0.62	5	1024	1
873	Gielis shape	1-100000-512-32-0.06-5-1024-1-0-500-10-2	1	100000	512	32	0.06	5	1024	1
874	Gielis shape	1-100000-512-32-0.16-5-1024-1-0-500-10-2	1	100000	512	32	0.16	5	1024	1
875	Gielis shape	1-100000-512-32-0.26-5-1024-1-0-500-10-2	1	100000	512	32	0.26	5	1024	1
876	Gielis shape	1-100000-512-32-0.36-5-1024-1-0-500-10-2	1	100000	512	32	0.36	5	1024	1
877	Gielis shape	1-100000-512-32-0.62-5-1024-1-0-500-10-2	1	100000	512	32	0.62	5	1024	1
878	Gielis shape	1-100000-64-32-0.06-5-1024-1-0-500-10-2	1	100000	64	32	0.06	5	1024	1
879	Gielis shape	1-100000-64-32-0.16-5-1024-1-0-500-10-2	1	100000	64	32	0.16	5	1024	1
880	Gielis shape	1-100000-64-32-0.26-5-1024-1-0-500-10-2	1	100000	64	32	0.26	5	1024	1
881	Gielis shape	1-100000-64-32-0.36-5-1024-1-0-500-10-2	1	100000	64	32	0.36	5	1024	1
882	Gielis shape	1-100000-64-32-0.62-5-1024-1-0-500-10-2	1	100000	64	32	0.62	5	1024	1
883	Gielis shape	1-100000-8-32-0.06-5-1024-1-0-500-10-2	1	100000	8	32	0.06	5	1024	1
884	Gielis shape	1-100000-8-32-0.16-5-1024-1-0-500-10-2	1	100000	8	32	0.16	5	1024	1
885	Gielis shape	1-100000-8-32-0.26-5-1024-1-0-500-10-2	1	100000	8	32	0.26	5	1024	1
886	Gielis shape	1-100000-8-32-0.36-5-1024-1-0-500-10-2	1	100000	8	32	0.36	5	1024	1
887	Gielis shape	1-100000-8-32-0.62-5-1024-1-0-500-10-2	1	100000	8	32	0.62	5	1024	1
888	Gielis shape	1-100000-1024-32-0.06-5-1024-0-0-500-10-2	1	100000	1024	32	0.06	5	1024	0
889	Gielis shape	1-100000-1024-32-0.06-5-1024-2-0-500-10-2	1	100000	1024	32	0.06	5	1024	2
890	Gielis shape	1-100000-1024-32-0.06-5-1024-5-0-500-10-2	1	100000	1024	32	0.06	5	1024	5
891	Gielis shape	1-100000-1024-32-0.06-5-1024-7-0-500-10-2	1	100000	1024	32	0.06	5	1024	7
892	Gielis shape	1-100000-1024-32-0.16-5-1024-0-0-500-10-2	1	100000	1024	32	0.16	5	1024	0
893	Gielis shape	1-100000-1024-32-0.16-5-1024-2-0-500-10-2	1	100000	1024	32	0.16	5	1024	2
894	Gielis shape	1-100000-1024-32-0.16-5-1024-5-0-500-10-2	1	100000	1024	32	0.16	5	1024	5
895	Gielis shape	1-100000-1024-32-0.16-5-1024-7-0-500-10-2	1	100000	1024	32	0.16	5	1024	7
896	Gielis shape	1-100000-1024-32-0.26-5-1024-0-0-500-10-2	1	100000	1024	32	0.26	5	1024	0
897	Gielis shape	1-100000-1024-32-0.26-5-1024-2-0-500-10-2	1	100000	1024	32	0.26	5	1024	2
898	Gielis shape	1-100000-1024-32-0.26-5-1024-5-0-500-10-2	1	100000	1024	32	0.26	5	1024	5
899	Gielis shape	1-100000-1024-32-0.26-5-1024-7-0-500-10-2	1	100000	1024	32	0.26	5	1024	7
900	Gielis shape	1-100000-1024-32-0.36-5-1024-0-0-500-10-2	1	100000	1024	32	0.36	5	1024	0
901	Gielis shape	1-100000-1024-32-0.36-5-1024-2-0-500-10-2	1	100000	1024	32	0.36	5	1024	2
902	Gielis shape	1-100000-1024-32-0.36-5-1024-5-0-500-10-2	1	100000	1024	32	0.36	5	1024	5
903	Gielis shape	1-100000-1024-32-0.36-5-1024-7-0-500-10-2	1	100000	1024	32	0.36	5	1024	7
904	Gielis shape	1-100000-1024-32-0.62-5-1024-0-0-500-10-2	1	100000	1024	32	0.62	5	1024	0
905	Gielis shape	1-100000-1024-32-0.62-5-1024-2-0-500-10-2	1	100000	1024	32	0.62	5	1024	2
906	Gielis shape	1-100000-1024-32-0.62-5-1024-5-0-500-10-2	1	100000	1024	32	0.62	5	1024	5
907	Gielis shape	1-100000-1024-32-0.62-5-1024-7-0-500-10-2	1	100000	1024	32	0.62	5	1024	7
908	Gielis shape	1-100000-128-32-0.06-5-1024-0-0-500-10-2	1	100000	128	32	0.06	5	1024	0
909	Gielis shape	1-100000-128-32-0.06-5-1024-2-0-500-10-2	1	100000	128	32	0.06	5	1024	2
910	Gielis shape	1-100000-128-32-0.06-5-1024-5-0-500-10-2	1	100000	128	32	0.06	5	1024	5
911	Gielis shape	1-100000-128-32-0.06-5-1024-7-0-500-10-2	1	100000	128	32	0.06	5	1024	7
912	Gielis shape	1-100000-128-32-0.16-5-1024-0-0-500-10-2	1	100000	128	32	0.16	5	1024	0
913	Gielis shape	1-100000-128-32-0.16-5-1024-2-0-500-10-2	1	100000	128	32	0.16	5	1024	2
914	Gielis shape	1-100000-128-32-0.16-5-1024-5-0-500-10-2	1	100000	128	32	0.16	5	1024	5
915	Gielis shape	1-100000-128-32-0.16-5-1024-7-0-500-10-2	1	100000	128	32	0.16	5	1024	7
916	Gielis shape	1-100000-128-32-0.26-5-1024-0-0-500-10-2	1	100000	128	32	0.26	5	1024	0
917	Gielis shape	1-100000-128-32-0.26-5-1024-2-0-500-10-2	1	100000	128	32	0.26	5	1024	2
918	Gielis shape	1-100000-128-32-0.26-5-1024-5-0-500-10-2	1	100000	128	32	0.26	5	1024	5
919	Gielis shape	1-100000-128-32-0.26-5-1024-7-0-500-10-2	1	100000	128	32	0.26	5	1024	7
920	Gielis shape	1-100000-128-32-0.36-5-1024-0-0-500-10-2	1	100000	128	32	0.36	5	1024	0
921	Gielis shape	1-100000-128-32-0.36-5-1024-2-0-500-10-2	1	100000	128	32	0.36	5	1024	2
922	Gielis shape	1-100000-128-32-0.36-5-1024-5-0-500-10-2	1	100000	128	32	0.36	5	1024	5
923	Gielis shape	1-100000-128-32-0.36-5-1024-7-0-500-10-2	1	100000	128	32	0.36	5	1024	7
924	Gielis shape	1-100000-128-32-0.62-5-1024-0-0-500-10-2	1	100000	128	32	0.62	5	1024	0
925	Gielis shape	1-100000-128-32-0.62-5-1024-2-0-500-10-2	1	100000	128	32	0.62	5	1024	2
926	Gielis shape	1-100000-128-32-0.62-5-1024-5-0-500-10-2	1	100000	128	32	0.62	5	1024	5
927	Gielis shape	1-100000-128-32-0.62-5-1024-7-0-500-10-2	1	100000	128	32	0.62	5	1024	7
928	Gielis shape	1-100000-16-32-0.06-5-1024-0-0-500-10-2	1	100000	16	32	0.06	5	1024	0
929	Gielis shape	1-100000-16-32-0.06-5-1024-2-0-500-10-2	1	100000	16	32	0.06	5	1024	2
930	Gielis shape	1-100000-16-32-0.06-5-1024-5-0-500-10-2	1	100000	16	32	0.06	5	1024	5
931	Gielis shape	1-100000-16-32-0.06-5-1024-7-0-500-10-2	1	100000	16	32	0.06	5	1024	7
932	Gielis shape	1-100000-16-32-0.16-5-1024-0-0-500-10-2	1	100000	16	32	0.16	5	1024	0
933	Gielis shape	1-100000-16-32-0.16-5-1024-2-0-500-10-2	1	100000	16	32	0.16	5	1024	2
934	Gielis shape	1-100000-16-32-0.16-5-1024-5-0-500-10-2	1	100000	16	32	0.16	5	1024	5
935	Gielis shape	1-100000-16-32-0.16-5-1024-7-0-500-10-2	1	100000	16	32	0.16	5	1024	7
936	Gielis shape	1-100000-16-32-0.26-5-1024-0-0-500-10-2	1	100000	16	32	0.26	5	1024	0
937	Gielis shape	1-100000-16-32-0.26-5-1024-2-0-500-10-2	1	100000	16	32	0.26	5	1024	2
938	Gielis shape	1-100000-16-32-0.26-5-1024-5-0-500-10-2	1	100000	16	32	0.26	5	1024	5
939	Gielis shape	1-100000-16-32-0.26-5-1024-7-0-500-10-2	1	100000	16	32	0.26	5	1024	7
940	Gielis shape	1-100000-16-32-0.36-5-1024-0-0-500-10-2	1	100000	16	32	0.36	5	1024	0
941	Gielis shape	1-100000-16-32-0.36-5-1024-2-0-500-10-2	1	100000	16	32	0.36	5	1024	2
942	Gielis shape	1-100000-16-32-0.36-5-1024-5-0-500-10-2	1	100000	16	32	0.36	5	1024	5
943	Gielis shape	1-100000-16-32-0.36-5-1024-7-0-500-10-2	1	100000	16	32	0.36	5	1024	7
944	Gielis shape	1-100000-16-32-0.62-5-1024-0-0-500-10-2	1	100000	16	32	0.62	5	1024	0
945	Gielis shape	1-100000-16-32-0.62-5-1024-2-0-500-10-2	1	100000	16	32	0.62	5	1024	2
946	Gielis shape	1-100000-16-32-0.62-5-1024-5-0-500-10-2	1	100000	16	32	0.62	5	1024	5
947	Gielis shape	1-100000-16-32-0.62-5-1024-7-0-500-10-2	1	100000	16	32	0.62	5	1024	7
948	Gielis shape	1-100000-2048-32-0.06-5-1024-0-0-500-10-2	1	100000	2048	32	0.06	5	1024	0
949	Gielis shape	1-100000-2048-32-0.06-5-1024-2-0-500-10-2	1	100000	2048	32	0.06	5	1024	2
950	Gielis shape	1-100000-2048-32-0.06-5-1024-5-0-500-10-2	1	100000	2048	32	0.06	5	1024	5
951	Gielis shape	1-100000-2048-32-0.06-5-1024-7-0-500-10-2	1	100000	2048	32	0.06	5	1024	7
952	Gielis shape	1-100000-2048-32-0.16-5-1024-0-0-500-10-2	1	100000	2048	32	0.16	5	1024	0
953	Gielis shape	1-100000-2048-32-0.16-5-1024-2-0-500-10-2	1	100000	2048	32	0.16	5	1024	2
954	Gielis shape	1-100000-2048-32-0.16-5-1024-5-0-500-10-2	1	100000	2048	32	0.16	5	1024	5
955	Gielis shape	1-100000-2048-32-0.16-5-1024-7-0-500-10-2	1	100000	2048	32	0.16	5	1024	7
956	Gielis shape	1-100000-2048-32-0.26-5-1024-0-0-500-10-2	1	100000	2048	32	0.26	5	1024	0
957	Gielis shape	1-100000-2048-32-0.26-5-1024-2-0-500-10-2	1	100000	2048	32	0.26	5	1024	2
958	Gielis shape	1-100000-2048-32-0.26-5-1024-5-0-500-10-2	1	100000	2048	32	0.26	5	1024	5
959	Gielis shape	1-100000-2048-32-0.26-5-1024-7-0-500-10-2	1	100000	2048	32	0.26	5	1024	7
960	Gielis shape	1-100000-2048-32-0.36-5-1024-0-0-500-10-2	1	100000	2048	32	0.36	5	1024	0
961	Gielis shape	1-100000-2048-32-0.36-5-1024-2-0-500-10-2	1	100000	2048	32	0.36	5	1024	2
962	Gielis shape	1-100000-2048-32-0.36-5-1024-5-0-500-10-2	1	100000	2048	32	0.36	5	1024	5
963	Gielis shape	1-100000-2048-32-0.36-5-1024-7-0-500-10-2	1	100000	2048	32	0.36	5	1024	7
964	Gielis shape	1-100000-2048-32-0.62-5-1024-0-0-500-10-2	1	100000	2048	32	0.62	5	1024	0
965	Gielis shape	1-100000-2048-32-0.62-5-1024-2-0-500-10-2	1	100000	2048	32	0.62	5	1024	2
966	Gielis shape	1-100000-2048-32-0.62-5-1024-5-0-500-10-2	1	100000	2048	32	0.62	5	1024	5
967	Gielis shape	1-100000-2048-32-0.62-5-1024-7-0-500-10-2	1	100000	2048	32	0.62	5	1024	7
968	Gielis shape	1-100000-256-32-0.06-5-1024-0-0-500-10-2	1	100000	256	32	0.06	5	1024	0
969	Gielis shape	1-100000-256-32-0.06-5-1024-2-0-500-10-2	1	100000	256	32	0.06	5	1024	2
970	Gielis shape	1-100000-256-32-0.06-5-1024-5-0-500-10-2	1	100000	256	32	0.06	5	1024	5
971	Gielis shape	1-100000-256-32-0.06-5-1024-7-0-500-10-2	1	100000	256	32	0.06	5	1024	7
972	Gielis shape	1-100000-256-32-0.16-5-1024-0-0-500-10-2	1	100000	256	32	0.16	5	1024	0
973	Gielis shape	1-100000-256-32-0.16-5-1024-2-0-500-10-2	1	100000	256	32	0.16	5	1024	2
974	Gielis shape	1-100000-256-32-0.16-5-1024-5-0-500-10-2	1	100000	256	32	0.16	5	1024	5
975	Gielis shape	1-100000-256-32-0.16-5-1024-7-0-500-10-2	1	100000	256	32	0.16	5	1024	7
976	Gielis shape	1-100000-256-32-0.26-5-1024-0-0-500-10-2	1	100000	256	32	0.26	5	1024	0
977	Gielis shape	1-100000-256-32-0.26-5-1024-2-0-500-10-2	1	100000	256	32	0.26	5	1024	2
978	Gielis shape	1-100000-256-32-0.26-5-1024-5-0-500-10-2	1	100000	256	32	0.26	5	1024	5
979	Gielis shape	1-100000-256-32-0.26-5-1024-7-0-500-10-2	1	100000	256	32	0.26	5	1024	7
980	Gielis shape	1-100000-256-32-0.36-5-1024-0-0-500-10-2	1	100000	256	32	0.36	5	1024	0
981	Gielis shape	1-100000-256-32-0.36-5-1024-2-0-500-10-2	1	100000	256	32	0.36	5	1024	2
982	Gielis shape	1-100000-256-32-0.36-5-1024-5-0-500-10-2	1	100000	256	32	0.36	5	1024	5
983	Gielis shape	1-100000-256-32-0.36-5-1024-7-0-500-10-2	1	100000	256	32	0.36	5	1024	7
984	Gielis shape	1-100000-256-32-0.62-5-1024-0-0-500-10-2	1	100000	256	32	0.62	5	1024	0
985	Gielis shape	1-100000-256-32-0.62-5-1024-2-0-500-10-2	1	100000	256	32	0.62	5	1024	2
986	Gielis shape	1-100000-256-32-0.62-5-1024-5-0-500-10-2	1	100000	256	32	0.62	5	1024	5
987	Gielis shape	1-100000-256-32-0.62-5-1024-7-0-500-10-2	1	100000	256	32	0.62	5	1024	7
988	Gielis shape	1-100000-32-32-0.06-5-1024-0-0-500-10-2	1	100000	32	32	0.06	5	1024	0
989	Gielis shape	1-100000-32-32-0.06-5-1024-2-0-500-10-2	1	100000	32	32	0.06	5	1024	2
990	Gielis shape	1-100000-32-32-0.06-5-1024-5-0-500-10-2	1	100000	32	32	0.06	5	1024	5
991	Gielis shape	1-100000-32-32-0.06-5-1024-7-0-500-10-2	1	100000	32	32	0.06	5	1024	7
992	Gielis shape	1-100000-32-32-0.16-5-1024-0-0-500-10-2	1	100000	32	32	0.16	5	1024	0
993	Gielis shape	1-100000-32-32-0.16-5-1024-2-0-500-10-2	1	100000	32	32	0.16	5	1024	2
994	Gielis shape	1-100000-32-32-0.16-5-1024-5-0-500-10-2	1	100000	32	32	0.16	5	1024	5
995	Gielis shape	1-100000-32-32-0.16-5-1024-7-0-500-10-2	1	100000	32	32	0.16	5	1024	7
996	Gielis shape	1-100000-32-32-0.26-5-1024-0-0-500-10-2	1	100000	32	32	0.26	5	1024	0
997	Gielis shape	1-100000-32-32-0.26-5-1024-2-0-500-10-2	1	100000	32	32	0.26	5	1024	2
998	Gielis shape	1-100000-32-32-0.26-5-1024-5-0-500-10-2	1	100000	32	32	0.26	5	1024	5
999	Gielis shape	1-100000-32-32-0.26-5-1024-7-0-500-10-2	1	100000	32	32	0.26	5	1024	7
1000	Gielis shape	1-100000-32-32-0.36-5-1024-0-0-500-10-2	1	100000	32	32	0.36	5	1024	0
1001	Gielis shape	1-100000-32-32-0.36-5-1024-2-0-500-10-2	1	100000	32	32	0.36	5	1024	2
1002	Gielis shape	1-100000-32-32-0.36-5-1024-5-0-500-10-2	1	100000	32	32	0.36	5	1024	5
1003	Gielis shape	1-100000-32-32-0.36-5-1024-7-0-500-10-2	1	100000	32	32	0.36	5	1024	7
1004	Gielis shape	1-100000-32-32-0.62-5-1024-0-0-500-10-2	1	100000	32	32	0.62	5	1024	0
1005	Gielis shape	1-100000-32-32-0.62-5-1024-2-0-500-10-2	1	100000	32	32	0.62	5	1024	2
1006	Gielis shape	1-100000-32-32-0.62-5-1024-5-0-500-10-2	1	100000	32	32	0.62	5	1024	5
1007	Gielis shape	1-100000-32-32-0.62-5-1024-7-0-500-10-2	1	100000	32	32	0.62	5	1024	7
1008	Gielis shape	1-100000-4-32-0.06-5-1024-0-0-500-10-2	1	100000	4	32	0.06	5	1024	0
1009	Gielis shape	1-100000-4-32-0.06-5-1024-2-0-500-10-2	1	100000	4	32	0.06	5	1024	2
1010	Gielis shape	1-100000-4-32-0.06-5-1024-5-0-500-10-2	1	100000	4	32	0.06	5	1024	5
1011	Gielis shape	1-100000-4-32-0.06-5-1024-7-0-500-10-2	1	100000	4	32	0.06	5	1024	7
1012	Gielis shape	1-100000-4-32-0.16-5-1024-0-0-500-10-2	1	100000	4	32	0.16	5	1024	0
1013	Gielis shape	1-100000-4-32-0.16-5-1024-2-0-500-10-2	1	100000	4	32	0.16	5	1024	2
1014	Gielis shape	1-100000-4-32-0.16-5-1024-5-0-500-10-2	1	100000	4	32	0.16	5	1024	5
1015	Gielis shape	1-100000-4-32-0.16-5-1024-7-0-500-10-2	1	100000	4	32	0.16	5	1024	7
1016	Gielis shape	1-100000-4-32-0.26-5-1024-0-0-500-10-2	1	100000	4	32	0.26	5	1024	0
1017	Gielis shape	1-100000-4-32-0.26-5-1024-2-0-500-10-2	1	100000	4	32	0.26	5	1024	2
1018	Gielis shape	1-100000-4-32-0.26-5-1024-5-0-500-10-2	1	100000	4	32	0.26	5	1024	5
1019	Gielis shape	1-100000-4-32-0.26-5-1024-7-0-500-10-2	1	100000	4	32	0.26	5	1024	7
1020	Gielis shape	1-100000-4-32-0.36-5-1024-0-0-500-10-2	1	100000	4	32	0.36	5	1024	0
1021	Gielis shape	1-100000-4-32-0.36-5-1024-2-0-500-10-2	1	100000	4	32	0.36	5	1024	2
1022	Gielis shape	1-100000-4-32-0.36-5-1024-5-0-500-10-2	1	100000	4	32	0.36	5	1024	5
1023	Gielis shape	1-100000-4-32-0.36-5-1024-7-0-500-10-2	1	100000	4	32	0.36	5	1024	7
1024	Gielis shape	1-100000-4-32-0.62-5-1024-0-0-500-10-2	1	100000	4	32	0.62	5	1024	0
1025	Gielis shape	1-100000-4-32-0.62-5-1024-2-0-500-10-2	1	100000	4	32	0.62	5	1024	2
1026	Gielis shape	1-100000-4-32-0.62-5-1024-5-0-500-10-2	1	100000	4	32	0.62	5	1024	5
1027	Gielis shape	1-100000-4-32-0.62-5-1024-7-0-500-10-2	1	100000	4	32	0.62	5	1024	7
1028	Gielis shape	1-100000-512-32-0.06-5-1024-0-0-500-10-2	1	100000	512	32	0.06	5	1024	0
1029	Gielis shape	1-100000-512-32-0.06-5-1024-2-0-500-10-2	1	100000	512	32	0.06	5	1024	2
1030	Gielis shape	1-100000-512-32-0.06-5-1024-5-0-500-10-2	1	100000	512	32	0.06	5	1024	5
1031	Gielis shape	1-100000-512-32-0.06-5-1024-7-0-500-10-2	1	100000	512	32	0.06	5	1024	7
1032	Gielis shape	1-100000-512-32-0.16-5-1024-0-0-500-10-2	1	100000	512	32	0.16	5	1024	0
1033	Gielis shape	1-100000-512-32-0.16-5-1024-2-0-500-10-2	1	100000	512	32	0.16	5	1024	2
1034	Gielis shape	1-100000-512-32-0.16-5-1024-5-0-500-10-2	1	100000	512	32	0.16	5	1024	5
1035	Gielis shape	1-100000-512-32-0.16-5-1024-7-0-500-10-2	1	100000	512	32	0.16	5	1024	7
1036	Gielis shape	1-100000-512-32-0.26-5-1024-0-0-500-10-2	1	100000	512	32	0.26	5	1024	0
1037	Gielis shape	1-100000-512-32-0.26-5-1024-2-0-500-10-2	1	100000	512	32	0.26	5	1024	2
1038	Gielis shape	1-100000-512-32-0.26-5-1024-5-0-500-10-2	1	100000	512	32	0.26	5	1024	5
1039	Gielis shape	1-100000-512-32-0.26-5-1024-7-0-500-10-2	1	100000	512	32	0.26	5	1024	7
1040	Gielis shape	1-100000-512-32-0.36-5-1024-0-0-500-10-2	1	100000	512	32	0.36	5	1024	0
1041	Gielis shape	1-100000-512-32-0.36-5-1024-2-0-500-10-2	1	100000	512	32	0.36	5	1024	2
1042	Gielis shape	1-100000-512-32-0.36-5-1024-5-0-500-10-2	1	100000	512	32	0.36	5	1024	5
1043	Gielis shape	1-100000-512-32-0.36-5-1024-7-0-500-10-2	1	100000	512	32	0.36	5	1024	7
1044	Gielis shape	1-100000-512-32-0.62-5-1024-0-0-500-10-2	1	100000	512	32	0.62	5	1024	0
1045	Gielis shape	1-100000-512-32-0.62-5-1024-2-0-500-10-2	1	100000	512	32	0.62	5	1024	2
1046	Gielis shape	1-100000-512-32-0.62-5-1024-5-0-500-10-2	1	100000	512	32	0.62	5	1024	5
1047	Gielis shape	1-100000-512-32-0.62-5-1024-7-0-500-10-2	1	100000	512	32	0.62	5	1024	7
1048	Gielis shape	1-100000-64-32-0.06-5-1024-0-0-500-10-2	1	100000	64	32	0.06	5	1024	0
1049	Gielis shape	1-100000-64-32-0.06-5-1024-2-0-500-10-2	1	100000	64	32	0.06	5	1024	2
1050	Gielis shape	1-100000-64-32-0.06-5-1024-5-0-500-10-2	1	100000	64	32	0.06	5	1024	5
1051	Gielis shape	1-100000-64-32-0.06-5-1024-7-0-500-10-2	1	100000	64	32	0.06	5	1024	7
1052	Gielis shape	1-100000-64-32-0.16-5-1024-0-0-500-10-2	1	100000	64	32	0.16	5	1024	0
1053	Gielis shape	1-100000-64-32-0.16-5-1024-2-0-500-10-2	1	100000	64	32	0.16	5	1024	2
1054	Gielis shape	1-100000-64-32-0.16-5-1024-5-0-500-10-2	1	100000	64	32	0.16	5	1024	5
1055	Gielis shape	1-100000-64-32-0.16-5-1024-7-0-500-10-2	1	100000	64	32	0.16	5	1024	7
1056	Gielis shape	1-100000-64-32-0.26-5-1024-0-0-500-10-2	1	100000	64	32	0.26	5	1024	0
1057	Gielis shape	1-100000-64-32-0.26-5-1024-2-0-500-10-2	1	100000	64	32	0.26	5	1024	2
1058	Gielis shape	1-100000-64-32-0.26-5-1024-5-0-500-10-2	1	100000	64	32	0.26	5	1024	5
1059	Gielis shape	1-100000-64-32-0.26-5-1024-7-0-500-10-2	1	100000	64	32	0.26	5	1024	7
1060	Gielis shape	1-100000-64-32-0.36-5-1024-0-0-500-10-2	1	100000	64	32	0.36	5	1024	0
1061	Gielis shape	1-100000-64-32-0.36-5-1024-2-0-500-10-2	1	100000	64	32	0.36	5	1024	2
1062	Gielis shape	1-100000-64-32-0.36-5-1024-5-0-500-10-2	1	100000	64	32	0.36	5	1024	5
1063	Gielis shape	1-100000-64-32-0.36-5-1024-7-0-500-10-2	1	100000	64	32	0.36	5	1024	7
1064	Gielis shape	1-100000-64-32-0.62-5-1024-0-0-500-10-2	1	100000	64	32	0.62	5	1024	0
1065	Gielis shape	1-100000-64-32-0.62-5-1024-2-0-500-10-2	1	100000	64	32	0.62	5	1024	2
1066	Gielis shape	1-100000-64-32-0.62-5-1024-5-0-500-10-2	1	100000	64	32	0.62	5	1024	5
1067	Gielis shape	1-100000-64-32-0.62-5-1024-7-0-500-10-2	1	100000	64	32	0.62	5	1024	7
1068	Gielis shape	1-100000-8-32-0.06-5-1024-0-0-500-10-2	1	100000	8	32	0.06	5	1024	0
1069	Gielis shape	1-100000-8-32-0.06-5-1024-2-0-500-10-2	1	100000	8	32	0.06	5	1024	2
1070	Gielis shape	1-100000-8-32-0.06-5-1024-5-0-500-10-2	1	100000	8	32	0.06	5	1024	5
1071	Gielis shape	1-100000-8-32-0.06-5-1024-7-0-500-10-2	1	100000	8	32	0.06	5	1024	7
1072	Gielis shape	1-100000-8-32-0.16-5-1024-0-0-500-10-2	1	100000	8	32	0.16	5	1024	0
1073	Gielis shape	1-100000-8-32-0.16-5-1024-2-0-500-10-2	1	100000	8	32	0.16	5	1024	2
1074	Gielis shape	1-100000-8-32-0.16-5-1024-5-0-500-10-2	1	100000	8	32	0.16	5	1024	5
1075	Gielis shape	1-100000-8-32-0.16-5-1024-7-0-500-10-2	1	100000	8	32	0.16	5	1024	7
1076	Gielis shape	1-100000-8-32-0.26-5-1024-0-0-500-10-2	1	100000	8	32	0.26	5	1024	0
1077	Gielis shape	1-100000-8-32-0.26-5-1024-2-0-500-10-2	1	100000	8	32	0.26	5	1024	2
1078	Gielis shape	1-100000-8-32-0.26-5-1024-5-0-500-10-2	1	100000	8	32	0.26	5	1024	5
1079	Gielis shape	1-100000-8-32-0.26-5-1024-7-0-500-10-2	1	100000	8	32	0.26	5	1024	7
1080	Gielis shape	1-100000-8-32-0.36-5-1024-0-0-500-10-2	1	100000	8	32	0.36	5	1024	0
1081	Gielis shape	1-100000-8-32-0.36-5-1024-2-0-500-10-2	1	100000	8	32	0.36	5	1024	2
1082	Gielis shape	1-100000-8-32-0.36-5-1024-5-0-500-10-2	1	100000	8	32	0.36	5	1024	5
1083	Gielis shape	1-100000-8-32-0.36-5-1024-7-0-500-10-2	1	100000	8	32	0.36	5	1024	7
1084	Gielis shape	1-100000-8-32-0.62-5-1024-0-0-500-10-2	1	100000	8	32	0.62	5	1024	0
1085	Gielis shape	1-100000-8-32-0.62-5-1024-2-0-500-10-2	1	100000	8	32	0.62	5	1024	2
1086	Gielis shape	1-100000-8-32-0.62-5-1024-5-0-500-10-2	1	100000	8	32	0.62	5	1024	5
1087	Gielis shape	1-100000-8-32-0.62-5-1024-7-0-500-10-2	1	100000	8	32	0.62	5	1024	7
1088	Gielis shape	2-2-5-1000-620-620-1024-0-0-500-10-2	2	2	5	1000	620	620	1024	0
1089	Gielis shape	2-2-0.3-3-3-3-1-Thick25	2	2	0.3	3	3	3	1024	1		2.90698
1090	Gielis shape	2-2-0.3-3-3-3-1-Thick5	2	2	0.3	3	3	3	1024	1		0.581395
1091	Gielis shape	2-2-100-3-3-3-1-Thick5	2	2	100	3	3	3	1024	1		0.581395
1092	Gielis shape	2-2-30-3-3-3-1-Thick25	2	2	30	3	3	3	1024	1		2.90698
1093	Gielis shape	2-2-30-3-3-3-1-Thick5	2	2	30	3	3	3	1024	1		0.581395
1094	Gielis shape	2-2-4-3-10-3-1-Thick5	2	2	4	3	10	3	1024	1		0.581395
1095	Gielis shape	2-2-4-3-20-3-1-Thick5	2	2	4	3	20	3	1024	1		0.581395
1096	Gielis shape	2-2-4-3-3-3-1-Thick25	2	2	4	3	3	3	1024	1		2.90698
1097	Gielis shape	2-2-4-3-3-3-1-Thick5	2	2	4	3	3	3	1024	1		0.581395
1098	Gielis shape	2-2-4-3-5-10-1-Thick5	2	2	4	3	5	10	1024	1		0.581395
1099	Gielis shape	2-2-4-3-5-2-1-Thick25	2	2	4	3	5	2	1024	1		2.90698
1100	Gielis shape	2-2-4-3-5-2-1-Thick5	2	2	4	3	5	2	1024	1		0.581395
1101	Gielis shape	2-2-50-3-3-3-1-Thick5	2	2	50	3	3	3	1024	1		0.581395
1102	Gielis shape	2-2-70-3-5-1-1-Thick5	2	2	70	3	5	1	1024	1		0.581395
1103	Gielis shape	2-1000-1000-1-1-1-0	2	1000	1000	1	1	1	1024	0
1104	Gielis shape	3-0.25-50-7-9-12-0	3	0.25	50	7	9	12	1024	0
1105	Gielis shape	3-0.5-16-1-1-2-0	3	0.5	16	1	1	2	1024	0
1106	Gielis shape	3-2-10-3-3-3-1-Thick5	3	2	10	3	3	3	1024	1		0.581395
1107	Gielis shape	3-2-100-3-3-3-1-Thick25	3	2	100	3	3	3	1024	1		2.90698
1108	Gielis shape	3-2-100-3-3-3-1-Thick5	3	2	100	3	3	3	1024	1		11.6279
1109	Gielis shape	3-2-20-3-3-3-1-Thick100	3	2	20	3	3	3	1024	1		2.90698
1110	Gielis shape	3-2-20-3-3-3-1-Thick25	3	2	20	3	3	3	1024	1		0.581395
1111	Gielis shape	3-2-20-3-3-3-1-Thick5	3	2	20	3	3	3	1024	1		2.90698
1112	Gielis shape	3-2-200-3-3-3-1-Thick25	3	2	200	3	3	3	1024	1		0.581395
1113	Gielis shape	3-2-200-3-3-3-1-Thick5	3	2	200	3	3	3	1024	1		0.581395
1114	Gielis shape	3-2-30-3-3-3-1-Thick5	3	2	30	3	3	3	1024	1		0.581395
1115	Gielis shape	3-2-4-3-3-3-1-Thick25	3	2	4	3	3	3	1024	1		2.90698
1116	Gielis shape	3-2-4-3-3-3-1-Thick5	3	2	4	3	3	3	1024	1		0.581395
1117	Gielis shape	3-2-50-3-3-3-1-Thick5	3	2	50	3	3	3	1024	1		0.581395
1118	Gielis shape	3-3-8-1-1-1-2	3	3	8	1	1	1	1024	2
1119	Gielis shape	3-3-2-1-1-2-0	3	3	2	1	1	2	1024	0
1120	Gielis shape	4-0.25-100-7-9-12-0	4	0.25	100	7	9	12	1024	0
1121	Gielis shape	4-0.25-1000-7-9-12-0	4	0.25	1000	7	9	12	1024	0
1122	Gielis shape	4-0.25-14-7-9-12-0	4	0.25	14	7	9	12	1024	0
1123	Gielis shape	4-0.25-20-7-9-12-0	4	0.25	20	7	9	12	1024	0
1124	Gielis shape	4-0.25-300-7-9-12-0	4	0.25	300	7	9	12	1024	0
1125	Gielis shape	4-0.25-32-7-9-12-0	4	0.25	32	7	9	12	1024	0
1126	Gielis shape	4-0.25-40-7-9-12-0	4	0.25	40	7	9	12	1024	0
1127	Gielis shape	4-0.25-500-7-9-12-0	4	0.25	500	7	9	12	1024	0
1128	Gielis shape	4-0.25-6-7-9-12-0	4	0.25	6	7	9	12	1024	0
1129	Gielis shape	4-0.25-60-7-9-12-0	4	0.25	60	7	9	12	1024	0
1130	Gielis shape	4-0.25-8-7-9-12-0	4	0.25	8	7	9	12	1024	0
1131	Gielis shape	4-0.25-80-7-9-12-0	4	0.25	80	7	9	12	1024	0
1132	Gielis shape	4-2-200-1.5-3-3-1	4	2	200	1.5	3	3	1024	1
1133	Gielis shape	4-10-32-1-9-8-1	4	10	32	1	9	8	1024	1
1134	Gielis shape	5-0.1-20-30-50-90-0	5	0.1	20	30	50	90	1024	0
1135	Gielis shape	5-0.1-30-30-50-90-0	5	0.1	30	30	50	90	1024	0
1136	Gielis shape	5-0.4-2-100-100-2-0	5	0.4	2	100	100	2	1024	0
1137	Gielis shape	5-0.4-2-100-100-70-0	5	0.4	2	100	100	70	1024	0
1138	Gielis shape	5-0.4-2-100-50-2-0	5	0.4	2	100	50	2	1024	0
1139	Gielis shape	5-0.4-2-30-80-70-0	5	0.4	2	30	80	70	1024	0
1140	Gielis shape	5-0.4-2-50-100-2-0	5	0.4	2	50	100	2	1024	0
1141	Gielis shape	5-0.4-20-30-0-70-0	5	0.4	20	30	0	70	1024	0
1142	Gielis shape	5-0.4-4-50-100-2-0	5	0.4	4	50	100	2	1024	0
1143	Gielis shape	5-0.4-8-50-100-2-0	5	0.4	8	50	100	2	1024	0
1144	Gielis shape	5-0.6-20-60-100-2-0	5	0.6	20	60	100	2	1024	0
1145	Gielis shape	5-1-27-10-10-1000-1000-0-0-500-10-2	5	1	27	10	10	1000	1000	0
1146	Gielis shape	5-5-15-5-5-5-1024-0-0-500-10-2	5	5	15	5	5	5	1024	0
1147	Gielis shape	5-10-20-20-50-50-0	5	10	20	20	50	50	1024	0
1148	Gielis shape	5-10-20-30-50-50-0	5	10	20	30	50	50	1024	0
1149	Gielis shape	5-10-100-1-1-1-1000-1-0-500-10-2	5	10	100	1	1	1	1000	1
1150	Gielis shape	5-10-50-1-1-1-1000-1-0-500-10-2	5	10	50	1	1	1	1000	1
1151	Gielis shape	5-10-100-1-1-1-1000-1-0-500-10-2-Thick25	5	10	100	1	1	1	1000	1		2.90698
1152	Gielis shape	5-10-100-1-1-1-1000-1-0-500-10-2-Thick5	5	10	100	1	1	1	1000	1		0.581395
1153	Gielis shape	5-10-50-1-1-1-1000-1-0-500-10-2-Thick25	5	10	50	1	1	1	1000	1		2.90698
1154	Gielis shape	5-10-50-1-1-1-1000-1-0-500-10-2-Thick5	5	10	50	1	1	1	1000	1		0.581395
1155	Gielis shape	5-15-30-1-1-1-0	5	15	30	1	1	1	1024	0
1156	Gielis shape	5-15-40-1-1-1-0	5	15	40	1	1	1	1024	0
1157	Gielis shape	5-50-20-30-50-90-0	5	50	20	30	50	90	1024	0
1158	Gielis shape	6-80-16-1-0.04-1-0	6	80	16	1	0.04	1	1024	0
1159	Gielis shape	6-80-26-1-0.04-1-0	6	80	26	1	0.04	1	1024	0
1160	Gielis shape	6-80-300-1-0.04-1-0	6	80	300	1	0.04	1	1024	0
1161	Gielis shape	6-80-32-1-0.04-1-0	6	80	32	1	0.04	1	1024	0
1162	Gielis shape	6-80-4-1-0.04-1-0	6	80	4	1	0.04	1	1024	0
1163	Gielis shape	6-80-4-1-0.07-1-0	6	80	4	1	0.07	1	1024	0
1164	Gielis shape	6-80-50000-1-0.04-1-0	6	80	50000	1	0.04	1	1024	0
1165	Gielis shape	6-80-64-1-0.04-1-0	6	80	64	1	0.04	1	1024	0
1166	Gielis shape	6-80-8-1-0.04-1-0	6	80	8	1	0.04	1	1024	0
1167	Gielis shape	7-1-40-10-40-1000-83-0-0-500-10-2	7	1	40	10	40	1000	83	0
1168	Gielis shape	8-10-100-1-1-1-1000-1-0-500-10-2	8	10	100	1	1	1	1000	1
1169	Gielis shape	8-10-100-2-1-1-50-1-0-500-10-2	8	10	100	2	1	1	50	1
1170	Gielis shape	8-10-100-3-1-1-100-1-0-500-10-2	8	10	100	3	1	1	100	1
1171	Gielis shape	8-10-100-3-1-1-1000-1-0-500-10-2	8	10	100	3	1	1	1000	1
1172	Gielis shape	8-10-100-5-1-1-100-1-0-500-10-2	8	10	100	5	1	1	100	1
1173	Gielis shape	8-10-100-5-1-1-20-1-0-500-10-2	8	10	100	5	1	1	20	1
1174	Gielis shape	8-10-100-5-1-1-50-1-0-500-10-2	8	10	100	5	1	1	50	1
1175	Gielis shape	8-10-100-1-1-1-1000-1-0-500-10-2-Thick25	8	10	100	1	1	1	1000	1		2.90698
1176	Gielis shape	8-10-100-1-1-1-1000-1-0-500-10-2-Thick5	8	10	100	1	1	1	1000	1		0.581395
1177	Gielis shape	8-10-100-2-1-1-50-1-0-500-10-2-Thick5	8	10	100	2	1	1	50	1		0.581395
1178	Gielis shape	8-10-100-3-1-1-100-1-0-500-10-2-Thick5	8	10	100	3	1	1	100	1		0.581395
1179	Gielis shape	8-10-100-3-1-1-1000-1-0-500-10-2-Thick25	8	10	100	3	1	1	1000	1		2.90698
1180	Gielis shape	8-10-100-3-1-1-1000-1-0-500-10-2-Thick5	8	10	100	3	1	1	1000	1		0.581395
1181	Gielis shape	8-10-100-5-1-1-100-1-0-500-10-2-Thick5	8	10	100	5	1	1	100	1		0.581395
1182	Gielis shape	8-10-100-5-1-1-20-1-0-500-10-2-Thick5	8	10	100	5	1	1	20	1		0.581395
1183	Gielis shape	8-10-100-5-1-1-50-1-0-500-10-2-Thick5	8	10	100	5	1	1	50	1		0.581395
1184	Gielis shape	9-0.4-16-10-1-0.2-1024-0-0-500-10-2	9	0.4	16	10	1	0.2	1024	0
1185	Gielis shape	9-0.4-16-10-1-0.2-1024-1-0-500-10-2	9	0.4	16	10	1	0.2	1024	1
1186	Gielis shape	9-0.4-16-10-1-0.2-1024-7-0-500-10-2	9	0.4	16	10	1	0.2	1024	7
1187	Gielis shape	9-0.4-36-10-10-0.2-1024-7-0-500-10-2	9	0.4	36	10	10	0.2	1024	7
1188	Gielis shape	9-0.4-4-10-3-1-1024-0-0-500-10-2	9	0.4	4	10	3	1	1024	0
1189	Gielis shape	9-0.4-4-3-3-0.001-1024-0-0-500-10-2	9	0.4	4	3	3	0.001	1024	0
1190	Gielis shape	9-0.4-4-3-3-2-1024-0-0-500-10-2	9	0.4	4	3	3	2	1024	0
1191	Gielis shape	9-0.4-4-6-3-1-1024-0-0-500-10-2	9	0.4	4	6	3	1	1024	0
1192	Gielis shape	9-1-16-9-1-2-0	9	1	16	9	1	2	1024	0
1193	Gielis shape	9-2-90-3-3-3-1024-0-0-500-10-2	9	2	90	3	3	3	1024	0
1194	Gielis shape	9-6-30-10-2-5-0	9	6	30	10	2	5	1024	0
1195	Gielis shape	9-6-4-10-2-10-0	9	6	4	10	2	10	1024	0
1196	Gielis shape	9-6-4-2.718-2.718-2.718-0	9	6	4	2.718	2.718	2.718	1024	0
1197	Gielis shape	9-8-16-9-1-2-0	9	8	16	9	1	2	1024	0
1198	Gielis shape	9-8-8-9-1-2-0	9	8	8	9	1	2	1024	0
1199	Gielis shape	10-1-10000-1-0-6-0	10	1	10000	1	0	6	1024	0
1200	Gielis shape	10-1-11-10-40-1000-21-7-0-500-10-2	10	1	11	10	40	1000	21	7
1201	Gielis shape	10-1-30-10-40-1000-10-0-0-500-10-2	10	1	30	10	40	1000	10	0
1202	Gielis shape	10-1-30-10-40-1000-11-0-0-500-10-2	10	1	30	10	40	1000	11	0
1203	Gielis shape	10-1-30-10-40-1000-12-0-0-500-10-2	10	1	30	10	40	1000	12	0
1204	Gielis shape	10-1-30-10-40-1000-13-0-0-500-10-2	10	1	30	10	40	1000	13	0
1205	Gielis shape	10-1-30-10-40-1000-21-0-0-500-10-2	10	1	30	10	40	1000	21	0
1206	Gielis shape	10-1-40-10-40-1000-15-0-0-500-10-2	10	1	40	10	40	1000	15	0
1207	Gielis shape	10-1-40-10-40-1000-21-0-0-500-10-2	10	1	40	10	40	1000	21	0
1208	Gielis shape	10-1-40-10-40-1000-25-0-0-500-10-2	10	1	40	10	40	1000	25	0
1209	Gielis shape	10-1-40-10-40-1000-74-0-0-500-10-2	10	1	40	10	40	1000	74	0
1210	Gielis shape	10-1-40-10-40-1000-83-0-0-500-10-2	10	1	40	10	40	1000	83	0
1211	Gielis shape	10-1-10005-1-1-10000-1024-7-0-500-10-2	10	1	10005	1	1	10000	1024	7
1212	Gielis shape	10-1-126-1-1-10000-1024-7-0-500-10-2	10	1	126	1	1	10000	1024	7
1213	Gielis shape	10-1-13-0.25-0.1-0.2-1024-7-0-500-10-2	10	1	13	0.25	0.1	0.2	1024	7
1214	Gielis shape	10-1-13-0.25-0.1-0.5-1024-7-0-500-10-2	10	1	13	0.25	0.1	0.5	1024	7
1215	Gielis shape	10-1-13-0.25-0.1-1-1024-7-0-500-10-2	10	1	13	0.25	0.1	1	1024	7
1216	Gielis shape	10-1-16-0.5-100-0.04-1024-7-0-500-10-2	10	1	16	0.5	100	0.04	1024	7
1217	Gielis shape	10-1-16-1-0.5-3-1024-7-0-500-10-2	10	1	16	1	0.5	3	1024	7
1218	Gielis shape	10-1-16-1-0.8-0.4-1024-7-0-500-10-2	10	1	16	1	0.8	0.4	1024	7
1219	Gielis shape	10-1-16-1-0.8-2-1024-7-0-500-10-2	10	1	16	1	0.8	2	1024	7
1220	Gielis shape	10-1-16-1-0.8-3-1024-7-0-500-10-2	10	1	16	1	0.8	3	1024	7
1221	Gielis shape	10-1-16-1-1-0.04-1024-7-0-500-10-2	10	1	16	1	1	0.04	1024	7
1222	Gielis shape	10-1-36-1-0-0.2-1024-7-0-500-10-2	10	1	36	1	0	0.2	1024	7
1223	Gielis shape	10-1-36-1-1-10000-1024-7-0-500-10-2	10	1	36	1	1	10000	1024	7
1224	Gielis shape	10-1-4-0.5-0.5-0.001-1024-0-0-500-10-2	10	1	4	0.5	0.5	0.001	1024	0
1225	Gielis shape	10-5-20-1-1-1-2	10	5	20	1	1	1	1024	2
1226	Gielis shape	10-5-10-0.2-0.5-0.2-1024-0-0-500-10-2	10	5	10	0.2	0.5	0.2	1024	0
1227	Gielis shape	10-10-32-5-9-8-0	10	10	32	5	9	8	1024	0
1228	Gielis shape	10-10-10-1-1-1-100-1-0-500-10-2	10	10	10	1	1	1	100	1
1229	Gielis shape	10-10-10-1-1-1-1000-1-0-500-10-2	10	10	10	1	1	1	1000	1
1230	Gielis shape	10-10-10-1-1-1-1000-9-0-500-10-2	10	10	10	1	1	1	1000	9
1231	Gielis shape	10-10-10-1-1-1-500-9-0-500-10-2	10	10	10	1	1	1	500	9
1232	Gielis shape	10-10-16-1-1-1-100-1-0-500-10-2	10	10	16	1	1	1	100	1
1233	Gielis shape	10-10-16-1-1-1-200-1-0-500-10-2	10	10	16	1	1	1	200	1
1234	Gielis shape	10-10-16-1-1-1-500-9-0-500-10-2	10	10	16	1	1	1	500	9
1235	Gielis shape	10-10-16-1-1-1-750-9-0-500-10-2	10	10	16	1	1	1	750	9
1236	Gielis shape	10-10-20-1-1-1-500-9-0-500-10-2	10	10	20	1	1	1	500	9
1237	Gielis shape	10-10-20-1-1-1-750-9-0-500-10-2	10	10	20	1	1	1	750	9
1238	Gielis shape	10-10-200-1-1-1-1000-1-0-500-10-2	10	10	200	1	1	1	1000	1
1239	Gielis shape	10-10-25-1-1-1-100-1-0-500-10-2	10	10	25	1	1	1	100	1
1240	Gielis shape	10-10-25-1-1-1-200-1-0-500-10-2	10	10	25	1	1	1	200	1
1241	Gielis shape	10-10-25-1-1-1-500-9-0-500-10-2	10	10	25	1	1	1	500	9
1242	Gielis shape	10-10-5-1-1-1-100-1-0-500-10-2	10	10	5	1	1	1	100	1
1243	Gielis shape	10-10-5-1-1-1-1000-9-0-500-10-2	10	10	5	1	1	1	1000	9
1244	Gielis shape	10-10-5-1-1-1-200-1-0-500-10-2	10	10	5	1	1	1	200	1
1245	Gielis shape	10-10-5-1-1-1-25-1-0-500-10-2	10	10	5	1	1	1	25	1
1246	Gielis shape	10-10-5-1-1-1-50-1-0-500-10-2	10	10	5	1	1	1	50	1
1247	Gielis shape	10-10-5-1-1-1-500-1-0-500-10-2	10	10	5	1	1	1	500	1
1248	Gielis shape	10-10-5-1-1-1-500-9-0-500-10-2	10	10	5	1	1	1	500	9
1249	Gielis shape	10-10-5-1-1-1-750-9-0-500-10-2	10	10	5	1	1	1	750	9
1250	Gielis shape	10-10-50-1-1-1-100-1-0-500-10-2	10	10	50	1	1	1	100	1
1251	Gielis shape	10-10-50-1-1-1-1000-1-0-500-10-2	10	10	50	1	1	1	1000	1
1252	Gielis shape	10-10-8-1-1-1-200-1-0-500-10-2	10	10	8	1	1	1	200	1
1253	Gielis shape	10-10-10000-5-0.08-1-0	10	10	10000	5	0.08	1	1024	0
1254	Gielis shape	10-10-32-0.3-0.008-1-0	10	10	32	0.3	0.008	1	1024	0
1255	Gielis shape	10-10-32-5-0.008-1-0	10	10	32	5	0.008	1	1024	0
1256	Gielis shape	10-10-32-5-0.08-1-0	10	10	32	5	0.08	1	1024	0
1257	Gielis shape	10-10-50000-5-0.8-1-0	10	10	50000	5	0.8	1	1024	0
1258	Gielis shape	10-10-10-1-100-100-1024-0-0-500-10-2	10	10	10	1	100	100	1024	0
1259	Gielis shape	10-10-10-1-100-100-1024-7-0-500-10-2	10	10	10	1	100	100	1024	7
1260	Gielis shape	10-10-11-1-100-100-1024-0-0-500-10-2	10	10	11	1	100	100	1024	0
1261	Gielis shape	10-10-11-1-100-100-1024-7-0-500-10-2	10	10	11	1	100	100	1024	7
1262	Gielis shape	10-10-12-1-100-100-1024-7-0-500-10-2	10	10	12	1	100	100	1024	7
1263	Gielis shape	10-10-13-1-100-100-1024-0-0-500-10-2	10	10	13	1	100	100	1024	0
1264	Gielis shape	10-10-13-1-100-100-1024-7-0-500-10-2	10	10	13	1	100	100	1024	7
1265	Gielis shape	10-10-14-1-100-100-1024-0-0-500-10-2	10	10	14	1	100	100	1024	0
1266	Gielis shape	10-10-14-1-100-100-1024-7-0-500-10-2	10	10	14	1	100	100	1024	7
1267	Gielis shape	10-10-15-1-100-100-1024-0-0-500-10-2	10	10	15	1	100	100	1024	0
1268	Gielis shape	10-10-15-1-100-100-1024-7-0-500-10-2	10	10	15	1	100	100	1024	7
1269	Gielis shape	10-10-16-1-100-100-1024-7-0-500-10-2	10	10	16	1	100	100	1024	7
1270	Gielis shape	10-10-17-1-100-100-1024-0-0-500-10-2	10	10	17	1	100	100	1024	0
1271	Gielis shape	10-10-17-1-100-100-1024-7-0-500-10-2	10	10	17	1	100	100	1024	7
1272	Gielis shape	10-10-18-1-100-100-1024-0-0-500-10-2	10	10	18	1	100	100	1024	0
1273	Gielis shape	10-10-18-1-100-100-1024-7-0-500-10-2	10	10	18	1	100	100	1024	7
1274	Gielis shape	10-10-19-1-100-100-1024-0-0-500-10-2	10	10	19	1	100	100	1024	0
1275	Gielis shape	10-10-19-1-100-100-1024-7-0-500-10-2	10	10	19	1	100	100	1024	7
1276	Gielis shape	10-10-4-1-100-100-1024-0-0-500-10-2	10	10	4	1	100	100	1024	0
1277	Gielis shape	10-10-5-1-100-100-1024-0-0-500-10-2	10	10	5	1	100	100	1024	0
1278	Gielis shape	10-10-5-1-100-100-1024-5-0-500-10-2	10	10	5	1	100	100	1024	5
1279	Gielis shape	10-10-6-1-100-100-1024-0-0-500-10-2	10	10	6	1	100	100	1024	0
1280	Gielis shape	10-10-6-1-100-100-1024-7-0-500-10-2	10	10	6	1	100	100	1024	7
1281	Gielis shape	10-10-7-1-100-100-1024-0-0-500-10-2	10	10	7	1	100	100	1024	0
1282	Gielis shape	10-10-7-1-100-100-1024-7-0-500-10-2	10	10	7	1	100	100	1024	7
1283	Gielis shape	10-10-8-1-100-100-1024-7-0-500-10-2	10	10	8	1	100	100	1024	7
1284	Gielis shape	10-10-9-1-100-100-1024-0-0-500-10-2	10	10	9	1	100	100	1024	0
1285	Gielis shape	10-10-9-1-100-100-1024-7-0-500-10-2	10	10	9	1	100	100	1024	7
1286	Gielis shape	10-50-10-0.2-0.5-0.2-1024-0-0-500-10-2	10	50	10	0.2	0.5	0.2	1024	0
1287	Gielis shape	10-100-10-0.2-0.5-0.2-1024-0-0-500-10-2	10	100	10	0.2	0.5	0.2	1024	0
1288	Gielis shape	10-100-5-0.2-0.2-0.2-1024-0-0-500-10-2	10	100	5	0.2	0.2	0.2	1024	0
1289	Gielis shape	10-100-6-0.2-0.2-0.2-1024-0-0-500-10-2	10	100	6	0.2	0.2	0.2	1024	0
1290	Gielis shape	10-100-6-0.2-0.2-0.2-1024-2-0-500-10-2	10	100	6	0.2	0.2	0.2	1024	2
1291	Gielis shape	10-100-6-0.2-0.2-0.2-1024-7-0-500-10-2	10	100	6	0.2	0.2	0.2	1024	7
1292	Gielis shape	10-100-6-0.2-0.5-0.2-1024-0-0-500-10-2	10	100	6	0.2	0.5	0.2	1024	0
1293	Gielis shape	10-900-100000-2-2-1-1024-0	10	900	100000	2	2	1	1024	0
1294	Gielis shape	10-1000-10-0.2-0.5-0.2-1024-0-0-500-10-2	10	1000	10	0.2	0.5	0.2	1024	0
1295	Gielis shape	10-1000-10-0.2-0.5-0.25-1024-0-0-500-10-2	10	1000	10	0.2	0.5	0.25	1024	0
1296	Gielis shape	10-1000-10-0.5-0.5-0.25-1024-0-0-500-10-2	10	1000	10	0.5	0.5	0.25	1024	0
1297	Gielis shape	10-1000-10-1-0.5-0.25-1024-0-0-500-10-2	10	1000	10	1	0.5	0.25	1024	0
1298	Gielis shape	20-0.1-100-0.5-0.1-0.1-0	20	0.1	100	0.5	0.1	0.1	1024	0
1299	Gielis shape	20-0.1-100-0.5-0.1-0.1-2	20	0.1	100	0.5	0.1	0.1	1024	2
1300	Gielis shape	20-0.2-2000-5-32-18-1024-8-0-500-10-2	20	0.2	2000	5	32	18	1024	8
1301	Gielis shape	20-0.5-20-1-0.3-16-1024-8-0-500-10-2	20	0.5	20	1	0.3	16	1024	8
1302	Gielis shape	20-1-75-0.25-0.5-0.5-1024-0-0-500-10-2	20	1	75	0.25	0.5	0.5	1024	0
1303	Gielis shape	20-1-75-1-0.5-0.5-1024-0-0-500-10-2	20	1	75	1	0.5	0.5	1024	0
1304	Gielis shape	20-1-75-1-0.5-0.5-1024-2-0-500-10-2	20	1	75	1	0.5	0.5	1024	2
1305	Gielis shape	20-1-75-1-0.5-0.5-1024-7-0-500-10-2	20	1	75	1	0.5	0.5	1024	7
1306	Gielis shape	20-1-9-0.3-0.3-0.3-1024-7-0-500-10-2	20	1	9	0.3	0.3	0.3	1024	7
1307	Gielis shape	20-4-4-1-2-2-0	20	4	4	1	2	2	1024	0
1308	Gielis shape	20-20-9-0.3-0.3-0.3-1024-7-0-500-10-2	20	20	9	0.3	0.3	0.3	1024	7
1309	Gielis shape	20-100-100-10-1-1-50-1-0-500-10-2	20	100	100	10	1	1	50	1
1310	Gielis shape	20-100-100-10-1-1-50-1-0-500-10-2-Thick5	20	100	100	10	1	1	50	1		0.581395
1311	Gielis shape	20-200-9-0.3-0.3-0.3-1024-7-0-500-10-2	20	200	9	0.3	0.3	0.3	1024	7
1312	Gielis shape	20-1000-9-0.3-0.3-0.3-1024-7-0-500-10-2	20	1000	9	0.3	0.3	0.3	1024	7
1313	Gielis shape	50-1-30-10-40-1000-50-0-0-500-10-2	50	1	30	10	40	1000	50	0
1314	Gielis shape	50-1-42-10-10-1000-1000-0-0-500-10-2	50	1	42	10	10	1000	1000	0
1315	Gielis shape	50-1-42-10-20-1000-1000-0-0-500-10-2	50	1	42	10	20	1000	1000	0
1316	Gielis shape	50-1-42-10-40-1000-1000-0-0-500-10-2	50	1	42	10	40	1000	1000	0
1317	Gielis shape	50-1-42-10-40-1000-50-0-0-500-10-2	50	1	42	10	40	1000	50	0
1318	Gielis shape	50-10-100-10-1-1-50-1-0-500-10-2	50	10	100	10	1	1	50	1
1319	Gielis shape	50-10-100-10-1-1-50-1-0-500-10-2-Thick5	50	10	100	10	1	1	50	1		0.581395
1320	Gielis shape	50-50-100-3-50-0.5-1024-2-0-500-10-2	50	50	100	3	50	0.5	1024	2
1321	Gielis shape	56-2-90-9-30-0-0	56	2	90	9	30	0	1024	0
1322	Gielis shape	90-1-36-0.4-10-0.2-1024-7-0-500-10-2	90	1	36	0.4	10	0.2	1024	7
1323	Gielis shape	90-1-36-1-10-0.2-1024-7-0-500-10-2	90	1	36	1	10	0.2	1024	7
1324	Gielis shape	100-0.2-2000-432-90-18-1024-8-0-500-10-2	100	0.2	2000	432	90	18	1024	8
1325	Gielis shape	100-1-4-0.5-0.5-0.001-1024-0-0-500-10-2	100	1	4	0.5	0.5	0.001	1024	0
1326	Gielis shape	100-1-1500-24-10-12-1024-0-0-500-10-2	100	1	1500	24	10	12	1024	0
1327	Gielis shape	100-1-1500-24-5-12-1024-0-0-500-10-2	100	1	1500	24	5	12	1024	0
1328	Gielis shape	100-1-16-0.5-0.05-0.1-1024-0-0-500-10-2	100	1	16	0.5	0.05	1	1024	0
1329	Gielis shape	100-1-16-0.5-0.05-1-1024-0-0-500-10-2	100	1	16	0.5	0.05	0.1	1024	0
1330	Gielis shape	100-1-16-0.5-0.05-2-1024-0-0-500-10-2	100	1	16	0.5	0.05	2	1024	0
1331	Gielis shape	100-1-1756-24-10-12-1024-0-0-500-10-2	100	1	1756	24	10	12	1024	0
1332	Gielis shape	100-1-654-12-10-12-1024-0-0-500-10-2	100	1	654	12	10	12	1024	0
1333	Gielis shape	100-1-654-12-5-12-1024-0-0-500-10-2	100	1	654	12	5	12	1024	0
1334	Gielis shape	100-1-654-12-5-2-1024-0-0-500-10-2	100	1	654	12	5	2	1024	0
1335	Gielis shape	100-1-654-24-10-12-1024-0-0-500-10-2	100	1	654	24	10	12	1024	0
1336	Gielis shape	100-100-1000-1-0.1-0.01-0	100	100	1000	1	0.1	0.01	1024	0
1337	Gielis shape	100-100-1000-2-2-0.1-0	100	100	1000	2	2	0.1	1024	0
1338	Gielis shape	100-100-1000-2-2-1-0	100	100	1000	2	2	1	1024	0
1339	Gielis shape	100-100-10-1-0.5-0.1-1024-0-0-500-10-2	100	100	10	1	0.5	0.1	1024	0
1340	Gielis shape	100-100-10-1-0.5-0.1-1024-7-0-500-10-2	100	100	10	1	0.5	0.1	1024	7
1341	Gielis shape	100-500-1000-1-1-1-0	100	500	1000	1	1	1	1024	0
1342	Gielis shape	100-500-1000-1-1-1-2	100	500	1000	1	1	1	1024	2
1343	Gielis shape	100-1000-80-1-1-1-0	100	1000	80	1	1	1	1024	0
1344	Gielis shape	100-10000-2800-40-1-2-1024-0-0-500-10-2	100	10000	2800	40	1	2	1024	0
1345	Gielis shape	100-10000-5600-160-1-2-1024-0-0-500-10-2	100	10000	5600	160	1	2	1024	0
1346	Gielis shape	150-500-1000-2-2-1-0	150	500	1000	2	2	1	1024	0
1347	Gielis shape	200-10-32-10-1-1-100-1-0-500-10-2	200	10	32	10	1	1	100	1
1348	Gielis shape	200-10-32-10-1-1-100-1-0-500-10-2-Thick5	200	10	32	10	1	1	100	1		0.581395
1349	Gielis shape	200-500-1000-2-2-1-0	200	500	1000	2	2	1	1024	0
1350	Gielis shape	300-500-1000-2-2-1-0	300	500	1000	2	2	1	1024	0
1351	Gielis shape	390-100-0.1-1-1-1-1	390	100	0.1	1	1	1	1024	1
1352	Gielis shape	400-0.1-1000-100-2-1-0	400	0.1	1000	100	2	1	1024	0
1353	Gielis shape	400-0.5-5000-100-2-2-0	400	0.5	5000	100	2	2	1024	0
1354	Gielis shape	400-500-1000-100-2-1-0	400	500	1000	100	2	1	1024	0
1355	Gielis shape	400-500-1000-2-2-1-0	400	500	1000	2	2	1	1024	0
1356	Gielis shape	400-500-1000-2-2-2-0	400	500	1000	2	2	2	1024	0
1357	Gielis shape	400-500-1000-2-2-3-0	400	500	1000	2	2	3	1024	0
1358	Gielis shape	500-5-100000-2-2-1-1024-0	500	5	100000	2	2	1	1024	0
1359	Gielis shape	500-50-10000-2-2-1-1024-0	500	50	10000	2	2	1	1024	0
1360	Gielis shape	500-50-100000-2-2-1-1024-0	500	50	100000	2	2	1	1024	0
1361	Gielis shape	500-100-100-100-10-0.5-700-2-0-500-10-2	500	100	100	100	10	0.5	700	2
1362	Gielis shape	500-100-100-50-10-0.5-10-2-0-500-10-2	500	100	100	50	10	0.5	10	2
1363	Gielis shape	500-100-100-50-10-0.5-100-2-0-500-10-2	500	100	100	50	10	0.5	100	2
1364	Gielis shape	500-100-1000-50-20-0.05-500-2-0-500-10-2	500	100	1000	50	20	0.05	500	2
1365	Gielis shape	500-100-10000-50-0.3-3-1953-2-0-500-10-2	500	100	10000	50	0.3	3	1953	2
1366	Gielis shape	500-100-10000-50-0.3-3-200-2-0-500-10-2	500	100	10000	50	0.3	3	200	2
1367	Gielis shape	500-100-10000-50-0.3-3-200-3-0-500-10-2	500	100	10000	50	0.3	3	200	3
1368	Gielis shape	500-100-10000-50-20-1-500-2-0-500-10-2	500	100	10000	50	20	1	500	2
1369	Gielis shape	500-100-10000-50-20-2-100-2-0-500-10-2	500	100	10000	50	20	2	100	2
1370	Gielis shape	500-100-10000-50-20-3-100-2-0-500-10-2	500	100	10000	50	20	3	100	2
1371	Gielis shape	500-100-100000-50-20-2-100-2-0-500-10-2	500	100	100000	50	20	2	100	2
1372	Gielis shape	500-100-5050-50-0.3-3-200-3-0-500-10-2	500	100	5050	50	0.3	3	200	3
1373	Gielis shape	500-200-10000-1.3-0.3-0.9-1024-0-0-500-10-2	500	200	10000	1.3	0.3	0.9	1024	0
1374	Gielis shape	500-200-100000-1.3-0.3-0.8-1024-0-0-500-10-2	500	200	100000	1.3	0.3	0.8	1024	0
1375	Gielis shape	500-200-100000-1.3-0.3-0.9-1024-0-0-500-10-2	500	200	100000	1.3	0.3	0.9	1024	0
1376	Gielis shape	500-200-100000-1.3-0.3-1-1024-0-0-500-10-2	500	200	100000	1.3	0.3	1	1024	0
1377	Gielis shape	500-200-20000-1.3-0.3-0.9-1024-0-0-500-10-2	500	200	20000	1.3	0.3	0.9	1024	0
1378	Gielis shape	500-500-1000-2-2-1-0	500	500	1000	2	2	1	1024	0
1379	Gielis shape	500-500-10000-2-2-1-0	500	500	10000	2	2	1	1024	0
1380	Gielis shape	500-500-100000-2-2-1-0	500	500	100000	2	2	1	1024	0
1381	Gielis shape	500-500-1000-2-2-4-1024-0	500	500	1000	2	2	4	1024	0
1382	Gielis shape	500-500-10000-2-0.13-1-1024-0	500	500	10000	2	0.13	1	1024	0
1383	Gielis shape	500-500-10000-2-0.3-1-1024-0	500	500	10000	2	0.3	1	1024	0
1384	Gielis shape	500-500-10000-2-0.33-1-1024-0	500	500	10000	2	0.33	1	1024	0
1385	Gielis shape	500-500-10000-2-2-1-1024-0	500	500	10000	2	2	1	1024	0
1386	Gielis shape	500-500-10000-2-2-4-1024-0	500	500	10000	2	2	4	1024	0
1387	Gielis shape	500-500-100000-2-0.3-1-1024-0	500	500	100000	2	0.3	1	1024	0
1388	Gielis shape	500-500-100000-2-2-3-512-0	500	500	100000	2	2	3	512	0
1389	Gielis shape	500-500-100000-2-2-4-1024-0	500	500	100000	2	2	4	1024	0
1390	Gielis shape	500-500-50000-2-2-1-1024-0	500	500	50000	2	2	1	1024	0
1391	Gielis shape	500-500-1000-2-0.3-1-1024-0-0-500-10-2	500	500	1000	2	0.3	1	1024	0
1392	Gielis shape	500-500-1000-2-0.4-1-1024-0-0-500-10-2	500	500	1000	2	0.4	1	1024	0
1393	Gielis shape	500-500-10000-0.7-0.3-0.3-1024-0-0-500-10-2	500	500	10000	0.7	0.3	0.3	1024	0
1394	Gielis shape	500-500-10000-1-0.3-0.4-1024-0-0-500-10-2	500	500	10000	1	0.3	0.4	1024	0
1395	Gielis shape	500-500-10000-1-0.3-1-1024-0-0-500-10-2	500	500	10000	1	0.3	1	1024	0
1396	Gielis shape	500-500-10000-1.3-0.3-0.3-1024-0-0-500-10-2	500	500	10000	1.3	0.3	0.3	1024	0
1397	Gielis shape	500-500-10000-1.3-0.3-1-1024-0-0-500-10-2	500	500	10000	1.3	0.3	1	1024	0
1398	Gielis shape	500-500-10000-1.5-0.3-1-1024-0-0-500-10-2	500	500	10000	1.5	0.3	1	1024	0
1399	Gielis shape	500-500-10000-2-0.4-1-1024-0-0-500-10-2	500	500	10000	2	0.4	1	1024	0
1400	Gielis shape	500-500-10000-2-0.5-1-1024-0-0-500-10-2	500	500	10000	2	0.5	1	1024	0
1401	Gielis shape	500-500-10000-2.4-0.3-1-1024-0-0-500-10-2	500	500	10000	2.4	0.3	1	1024	0
1402	Gielis shape	500-500-10000-2.7-0.3-1-1024-0-0-500-10-2	500	500	10000	2.7	0.3	1	1024	0
1403	Gielis shape	500-500-10000-3-0.3-1-1024-0-0-500-10-2	500	500	10000	3	0.3	1	1024	0
1404	Gielis shape	500-500-10000-3.4-0.3-1-1024-0-0-500-10-2	500	500	10000	3.4	0.3	1	1024	0
1405	Gielis shape	500-500-10000-3.7-0.3-1-1024-0-0-500-10-2	500	500	10000	3.7	0.3	1	1024	0
1406	Gielis shape	500-500-10000-4-0.3-1-1024-0-0-500-10-2	500	500	10000	4	0.3	1	1024	0
1407	Gielis shape	500-500-10000-4.3-0.3-1-1024-0-0-500-10-2	500	500	10000	4.3	0.3	1	1024	0
1408	Gielis shape	500-500-10000-5-0.3-1-1024-0-0-500-10-2	500	500	10000	5	0.3	1	1024	0
1409	Gielis shape	500-500-10000-7-0.3-1-1024-0-0-500-10-2	500	500	10000	7	0.3	1	1024	0
1410	Gielis shape	500-500-10000-9-0.3-1-1024-0-0-500-10-2	500	500	10000	9	0.3	1	1024	0
1411	Gielis shape	500-500-100000-1.3-0.3-0.01-1024-0-0-500-10-2	500	500	100000	1.3	0.3	0.01	1024	0
1412	Gielis shape	500-500-100000-1.3-0.3-0.01-1024-1-0-500-10-2	500	500	100000	1.3	0.3	0.01	1024	1
1413	Gielis shape	500-500-100000-1.3-0.3-0.9-1024-0-0-500-10-2	500	500	100000	1.3	0.3	0.9	1024	0
1414	Gielis shape	500-500-100000-2-0.4-1-1024-0-0-500-10-2	500	500	100000	2	0.4	1	1024	0
1415	Gielis shape	500-500-100000-2-0.5-1-1024-0-0-500-10-2	500	500	100000	2	0.5	1	1024	0
1416	Gielis shape	500-500-100000-2.4-0.3-1-1024-0-0-500-10-2	500	500	100000	2.4	0.3	1	1024	0
1417	Gielis shape	500-500-100000-2.6-0.3-1-1024-0-0-500-10-2	500	500	100000	2.6	0.3	1	1024	0
1418	Gielis shape	500-500-100000-2.9-0.3-1-1024-0-0-500-10-2	500	500	100000	2.9	0.3	1	1024	0
1419	Gielis shape	500-500-100000-3.2-0.3-1-1024-0-0-500-10-2	500	500	100000	3.2	0.3	1	1024	0
1420	Gielis shape	500-500-100000-3.4-0.3-1-1024-0-0-500-10-2	500	500	100000	3.4	0.3	1	1024	0
1421	Gielis shape	500-500-100000-3.7-0.3-1-1024-0-0-500-10-2	500	500	100000	3.7	0.3	1	1024	0
1422	Gielis shape	500-500-100000-4-0.3-1-1024-0-0-500-10-2	500	500	100000	4	0.3	1	1024	0
1423	Gielis shape	500-500-100000-4.3-0.3-1-1024-0-0-500-10-2	500	500	100000	4.3	0.3	1	1024	0
1424	Gielis shape	500-500-100000-4.7-0.3-0.3-1024-0-0-500-10-2	500	500	100000	4.7	0.3	0.3	1024	0
1425	Gielis shape	500-500-100000-4.7-0.3-1-1024-0-0-500-10-2	500	500	100000	4.7	0.3	1	1024	0
1426	Gielis shape	500-500-100000-5-0.3-0.6-1024-0-0-500-10-2	500	500	100000	5	0.3	0.6	1024	0
1427	Gielis shape	500-500-20000-2-0.3-1-1024-0-0-500-10-2	500	500	20000	2	0.3	1	1024	0
1428	Gielis shape	500-500-100-1-0.03-0.5-1024-2-0-900-10-2	500	500	100	1	0.03	0.5	1024	2
1429	Gielis shape	500-500-100-1-0.3-0.5-1024-2-0-900-10-2	500	500	100	1	0.3	0.5	1024	2
1430	Gielis shape	500-500-100-1-10-0.5-1024-2-0-500-10-2	500	500	100	1	10	0.5	1024	2
1431	Gielis shape	500-500-100-1-10-1-1024-2-0-500-10-2	500	500	100	1	10	1	1024	2
1432	Gielis shape	500-500-100-1.5-0.3-0.5-1024-2-0-900-10-2	500	500	100	1.5	0.3	0.5	1024	2
1433	Gielis shape	500-500-100-3-0.3-0.01-1024-0-0-900-10-2	500	500	100	3	0.3	0.01	1024	0
1434	Gielis shape	500-500-100-3-50-0.5-1024-2-0-500-10-2	500	500	100	3	50	0.5	1024	2
1435	Gielis shape	500-500-1000-1-10-0.5-600-2-0-500-10-2	500	500	1000	1	10	0.5	600	2
1436	Gielis shape	500-500-1000-3-0.3-0.08-1024-2-0-900-10-2	500	500	1000	3	0.3	0.08	1024	2
1437	Gielis shape	500-500-1000-3-0.3-0.09-1024-0-0-900-10-2	500	500	1000	3	0.3	0.09	1024	0
1438	Gielis shape	500-500-1000-3-0.3-0.5-1024-2-0-900-10-2	500	500	1000	3	0.3	0.5	1024	2
1439	Gielis shape	500-500-1000-3-0.3-1-1024-2-0-900-10-2	500	500	1000	3	0.3	1	1024	2
1440	Gielis shape	500-500-10000-1.5-0.3-0.05-1024-5-0-900-10-2	500	500	10000	1.5	0.3	0.05	1024	5
1441	Gielis shape	500-500-10000-1.5-0.3-0.5-1024-2-0-900-10-2	500	500	10000	1.5	0.3	0.5	1024	2
1442	Gielis shape	500-500-10000-3-0.3-0.01-1024-2-0-900-10-2	500	500	10000	3	0.3	0.01	1024	2
1443	Gielis shape	500-500-10000-3-0.3-0.09-1024-0-0-900-10-2	500	500	10000	3	0.3	0.09	1024	0
1444	Gielis shape	500-500-100000-1-10-0.5-600-2-0-500-10-2	500	500	100000	1	10	0.5	600	2
1445	Gielis shape	500-500-100000-3-0.3-0.01-1024-0-0-900-10-2	500	500	100000	3	0.3	0.01	1024	0
1446	Gielis shape	500-500-100000-3-0.3-0.4-1024-0-0-900-10-2	500	500	100000	3	0.3	0.4	1024	0
1447	Gielis shape	500-500-2-3-0.3-0.01-1024-0-0-900-10-2	500	500	2	3	0.3	0.01	1024	0
1448	Gielis shape	500-500-200-3-0.3-0.01-1024-0-0-900-10-2	500	500	200	3	0.3	0.01	1024	0
1449	Gielis shape	500-500-2000-3-0.3-0.01-1024-0-0-900-10-2	500	500	2000	3	0.3	0.01	1024	0
1450	Gielis shape	500-500-50000-3-0.3-0.03-1024-2-0-900-10-2	500	500	50000	3	0.3	0.03	1024	2
1451	Gielis shape	500-500-50000-3-0.3-0.08-1024-2-0-900-10-2	500	500	50000	3	0.3	0.08	1024	2
1452	Gielis shape	500-500-50000-3-0.3-0.09-1024-2-0-900-10-2	500	500	50000	3	0.3	0.09	1024	2
1453	Gielis shape	500-500-8-1.3-0.3-0.01-1024-0-0-900-10-2	500	500	8	1.3	0.3	0.01	1024	0
1454	Gielis shape	500-500-10000-1.3-0.3-0.5-1024-0-0-500-10-2	500	500	10000	1.3	0.3	0.5	1024	0
1455	Gielis shape	500-500-10000-1.3-0.3-0.7-1024-0-0-500-10-2	500	500	10000	1.3	0.3	0.7	1024	0
1456	Gielis shape	500-500-10000-1.3-0.3-0.8-1024-0-0-500-10-2	500	500	10000	1.3	0.3	0.8	1024	0
1457	Gielis shape	500-500-10000-1.3-0.3-0.9-1024-0-0-500-10-2	500	500	10000	1.3	0.3	0.9	1024	0
1458	Gielis shape	500-500-100000-1.3-0.3-0.7-1024-0-0-500-10-2	500	500	100000	1.3	0.3	0.7	1024	0
1459	Gielis shape	500-500-100000-1.3-0.3-0.8-1024-0-0-500-10-2	500	500	100000	1.3	0.3	0.8	1024	0
1460	Gielis shape	500-500-100000-1.3-0.3-1-1024-0-0-500-10-2	500	500	100000	1.3	0.3	1	1024	0
1461	Gielis shape	500-500-20000-1.3-0.3-0.9-1024-0-0-500-10-2	500	500	20000	1.3	0.3	0.9	1024	0
1462	Gielis shape	500-500-25000-1.3-0.3-0.4-1024-0-0-500-10-2	500	500	25000	1.3	0.3	0.4	1024	0
1463	Gielis shape	500-500-25000-1.3-0.3-0.5-1024-0-0-500-10-2	500	500	25000	1.3	0.3	0.5	1024	0
1464	Gielis shape	500-500-25000-1.3-0.3-0.6-1024-0-0-500-10-2	500	500	25000	1.3	0.3	0.6	1024	0
1465	Gielis shape	500-500-25000-1.3-0.3-0.7-1024-0-0-500-10-2	500	500	25000	1.3	0.3	0.7	1024	0
1466	Gielis shape	500-500-25000-1.3-0.3-0.8-1024-0-0-500-10-2	500	500	25000	1.3	0.3	0.8	1024	0
1467	Gielis shape	500-500-25000-1.3-0.3-1-1024-0-0-500-10-2	500	500	25000	1.3	0.3	1	1024	0
1468	Gielis shape	500-500-30000-1.3-0.3-0.7-1024-0-0-500-10-2	500	500	30000	1.3	0.3	0.7	1024	0
1469	Gielis shape	500-500-40000-1.3-0.3-0.7-1024-0-0-500-10-2	500	500	40000	1.3	0.3	0.7	1024	0
1470	Gielis shape	500-500-40000-1.3-0.3-0.8-1024-0-0-500-10-2	500	500	40000	1.3	0.3	0.8	1024	0
1471	Gielis shape	500-500-50000-1.3-0.3-0.7-1024-0-0-500-10-2	500	500	50000	1.3	0.3	0.7	1024	0
1472	Gielis shape	500-500-50000-1.3-0.3-0.8-1024-0-0-500-10-2	500	500	50000	1.3	0.3	0.8	1024	0
1473	Gielis shape	500-500-50000-1.3-0.3-0.9-1024-0-0-500-10-2	500	500	50000	1.3	0.3	0.9	1024	0
1474	Gielis shape	500-500-50000-1.3-0.3-1-1024-0-0-500-10-2	500	500	50000	1.3	0.3	1	1024	0
1475	Gielis shape	500-500-60000-1.3-0.3-0.7-1024-0-0-500-10-2	500	500	60000	1.3	0.3	0.7	1024	0
1476	Gielis shape	500-500-60000-1.3-0.3-0.8-1024-0-0-500-10-2	500	500	60000	1.3	0.3	0.8	1024	0
1477	Gielis shape	500-500-60000-1.3-0.3-0.9-1024-0-0-500-10-2	500	500	60000	1.3	0.3	0.9	1024	0
1478	Gielis shape	500-500-9000-1.3-0.3-1-1024-0-0-500-10-2	500	500	9000	1.3	0.3	1	1024	0
1479	Gielis shape	500-500-90000-1.3-0.3-0.7-1024-0-0-500-10-2	500	500	90000	1.3	0.3	0.7	1024	0
1480	Gielis shape	500-500-90000-1.3-0.3-0.8-1024-0-0-500-10-2	500	500	90000	1.3	0.3	0.8	1024	0
1481	Gielis shape	500-500-90000-1.3-0.3-0.9-1024-0-0-500-10-2	500	500	90000	1.3	0.3	0.9	1024	0
1482	Gielis shape	500-500-95000-1.3-0.3-0.9-1024-0-0-500-10-2	500	500	95000	1.3	0.3	0.9	1024	0
1483	Gielis shape	500-500-95000-1.3-0.3-1-1024-0-0-500-10-2	500	500	95000	1.3	0.3	1	1024	0
1484	Gielis shape	500-700-100-0.4-1-1-0	500	700	100	0.4	1	1	1024	0
1485	Gielis shape	500-700-40-0.4-1-1-0	500	700	40	0.4	1	1	1024	0
1486	Gielis shape	500-900-100-0.4-1-1-0	500	900	100	0.4	1	1	1024	0
1487	Gielis shape	500-1000-100-0.02-1-1-0	500	1000	100	0.02	1	1	1024	0
1488	Gielis shape	500-1000-100-1-1-1-2	500	1000	100	1	1	1	1024	2
1489	Gielis shape	500-1000-100-2-1-1-0	500	1000	100	2	1	1	1024	0
1490	Gielis shape	500-1000-1000-1-1-1-0	500	1000	1000	1	1	1	1024	0
1491	Gielis shape	500-1000-10000-0.4-1-1-0	500	1000	10000	0.4	1	1	1024	0
1492	Gielis shape	500-1000-170-1-1-1-0	500	1000	170	1	1	1	1024	0
1493	Gielis shape	500-1000-300-2-1-1-0	500	1000	300	2	1	1	1024	0
1494	Gielis shape	500-1000-36-0.4-1-1-0	500	1000	36	0.4	1	1	1024	0
1495	Gielis shape	500-1000-51000-0.02-1-1-0	500	1000	51000	0.02	1	1	1024	0
1496	Gielis shape	500-1000-51000-6-1-1-0	500	1000	51000	6	1	1	1024	0
1497	Gielis shape	500-1000-100000-2-2-1-1024-0	500	1000	100000	2	2	1	1024	0
1498	Gielis shape	500-10000-40000-6-0.1-1-1024-0-0-500-10-2	500	10000	40000	6	0.1	1	1024	0
1499	Gielis shape	500-10000-500-4-4-4-1024-0-0-500-10-2	500	10000	500	4	4	4	1024	0
1500	Gielis shape	500-10000-5000-4-0.1-1-1024-0-0-500-10-2	500	10000	5000	4	0.1	1	1024	0
1501	Gielis shape	500-10000-5000-4-4-1-1024-0-0-500-10-2	500	10000	5000	4	4	1	1024	0
1502	Gielis shape	500-10000-5000-4-4-2-1024-0-0-500-10-2	500	10000	5000	4	4	2	1024	0
1503	Gielis shape	500-10000-5000-4-4-4-1024-0-0-500-10-2	500	10000	5000	4	4	4	1024	0
1504	Gielis shape	500-10000-5000-4-4-6-1024-0-0-500-10-2	500	10000	5000	4	4	6	1024	0
1505	Gielis shape	578-378-15-5-5-2-1024-0-0-500-10-2	578	378	15	5	5	2	1024	0
1506	Gielis shape	578-378-1516-12-5-2-1024-0-0-500-10-2	578	378	1516	12	5	2	1024	0
1507	Gielis shape	578-378-18-12-5-2-1024-0-0-500-10-2	578	378	18	12	5	2	1024	0
1508	Gielis shape	578-378-180-12-5-2-1024-0-0-500-10-2	578	378	180	12	5	2	1024	0
1509	Gielis shape	578-378-1800-12-5-2-1024-0-0-500-10-2	578	378	1800	12	5	2	1024	0
1510	Gielis shape	578-378-1800-12-5-3-1024-0-0-500-10-2	578	378	1800	12	5	3	1024	0
1511	Gielis shape	578-378-1800-24-5-3-1024-0-0-500-10-2	578	378	1800	24	5	3	1024	0
1512	Gielis shape	578-378-1800-48-5-3-1024-0-0-500-10-2	578	378	1800	48	5	3	1024	0
1513	Gielis shape	578-378-3600-12-5-2-1024-0-0-500-10-2	578	378	3600	12	5	2	1024	0
1514	Gielis shape	578-378-3600-12-5-3-1024-0-0-500-10-2	578	378	3600	12	5	3	1024	0
1515	Gielis shape	800-500-10000-1.4-2-1.4-1024-0-0-900-10-2	800	500	10000	1.4	2	1.4	1024	0
1516	Gielis shape	800-800-100-1.4-2.134-1.3-1024-0-0-900-10-2	800	800	100	1.4	2.134	1.3	1024	0
1517	Gielis shape	800-800-1000-1.4-2-1.3-1024-0-0-900-10-2	800	800	1000	1.4	2	1.3	1024	0
1518	Gielis shape	800-800-1000-1.4-2-1.4-1024-0-0-900-10-2	800	800	1000	1.4	2	1.4	1024	0
1519	Gielis shape	800-800-10000-2-2.134-1.2-1024-0-0-900-10-2	800	800	10000	2	2.134	1.2	1024	0
1520	Gielis shape	800-800-10000-2-2.134-1.3-1024-0-0-900-10-2	800	800	10000	2	2.134	1.3	1024	0
1521	Gielis shape	800-900-100000-2-2-1-1024-0	800	900	100000	2	2	1	1024	0
1522	Gielis shape	800-900-1000-2-2-1-1024-0-0-600-10-2	800	900	1000	2	2	1	1024	0
1523	Gielis shape	800-900-1000-2-2-1.2-1024-0-0-500-10-2	800	900	1000	2	2	1.2	1024	0
1524	Gielis shape	800-900-1000.76-2-1.98-1-1024-0-0-600-10-2	800	900	1000.76	2	1.98	1	1024	0
1525	Gielis shape	800-900-10000-2-1.98-1-1024-0-0-600-10-2	800	900	10000	2	1.98	1	1024	0
1526	Gielis shape	800-900-100000-2-2-0.8-1024-0-0-500-10-2	800	900	100000	2	2	0.8	1024	0
1527	Gielis shape	800-900-100000-2-2-1.1-1024-0-0-500-10-2	800	900	100000	2	2	1.1	1024	0
1528	Gielis shape	800-900-100000-2-2-1.2-1024-0-0-500-10-2	800	900	100000	2	2	1.2	1024	0
1529	Gielis shape	800-900-100000-2-2-1.22-1024-0-0-500-10-2	800	900	100000	2	2	1.22	1024	0
1530	Gielis shape	800-900-100000-2-2-1.3-1024-0-0-500-10-2	800	900	100000	2	2	1.3	1024	0
1531	Gielis shape	800-900-100000-2-2.134-1.2-1024-0-0-900-10-2	800	900	100000	2	2.134	1.2	1024	0
1532	Gielis shape	800-900-100000-2-2.2-1.2-1024-0-0-500-10-2	800	900	100000	2	2.2	1.2	1024	0
1533	Gielis shape	800-900-1001.34-2-1.98-1-1024-0-0-600-10-2	800	900	1001.34	2	1.98	1	1024	0
1534	Gielis shape	800-900-1001.34-2-1.98-1-1024-2-0-600-10-2	800	900	1001.34	2	1.98	1	1024	2
1535	Gielis shape	800-900-1054.2-2-1.98-1-1024-2-0-600-10-2	800	900	1054.2	2	1.98	1	1024	2
1536	Gielis shape	800-900-2000-2-2-1-1024-0-0-600-10-2	800	900	2000	2	2	1	1024	0
1537	Gielis shape	800-900-3000-2-2-1-1024-0-0-600-10-2	800	900	3000	2	2	1	1024	0
1538	Gielis shape	800-900-4000-2-2-1-1024-0-0-600-10-2	800	900	4000	2	2	1	1024	0
1539	Gielis shape	800-900-5000-2-2-1-1024-0-0-600-10-2	800	900	5000	2	2	1	1024	0
1540	Gielis shape	800-900-6000-2-2-1-1024-0-0-600-10-2	800	900	6000	2	2	1	1024	0
1541	Gielis shape	800-900-8000-2-2-1-1024-0-0-600-10-2	800	900	8000	2	2	1	1024	0
1542	Gielis shape	1000-0.1-100-0.5-0.1-0.1-2	1000	0.1	100	0.5	0.1	0.1	1024	2
1543	Gielis shape	1000-0.1-4-0.8-0.8-6-1024-7-7-500-10-2	1000	0.1	4	0.8	0.8	6	1024	7
1544	Gielis shape	1000-0.1-9-0.8-0.8-6-1024-7-7-500-10-2	1000	0.1	9	0.8	0.8	6	1024	7
1545	Gielis shape	1000-0.2-20-432-90-18-1024-0-0-500-10-2	1000	0.2	20	432	90	18	1024	0
1546	Gielis shape	1000-0.2-2000-432-90-18-1024-8-0-500-10-2	1000	0.2	2000	432	90	18	1024	8
1547	Gielis shape	1000-0.2-34-26-20-18-1024-0-0-500-10-2	1000	0.2	34	26	20	18	1024	0
1548	Gielis shape	1000-0.5-20-1-0.3-16-1024-8-0-500-10-2	1000	0.5	20	1	0.3	16	1024	8
1549	Gielis shape	1000-0.5-40-3-0.5-16-1024-8-0-500-10-2	1000	0.5	40	3	0.5	16	1024	8
1550	Gielis shape	1000-1-13-0.25-0.1-1-1024-7-0-500-10-2	1000	1	13	0.25	0.1	1	1024	7
1551	Gielis shape	1000-1-24-0.5-5-18-1024-0-0-500-10-2	1000	1	24	0.5	5	18	1024	0
1552	Gielis shape	1000-1-75-0.25-0.1-1-1024-7-0-500-10-2	1000	1	75	0.25	0.1	1	1024	7
1553	Gielis shape	1000-10-32-10-1-10-100-1-0-500-10-2	1000	10	32	10	1	10	100	1
1554	Gielis shape	1000-100-1000-0.1-0.1-0.1-2	1000	100	1000	0.1	0.1	0.1	1024	2
1555	Gielis shape	1000-100-2-2-2-2-1024-0-0-500-10-2	1000	100	2	2	2	2	1024	0
1556	Gielis shape	1000-1000-1000-0.1-0.1-0.1-7	1000	1000	1000	0.1	0.1	0.1	1024	7
1557	Gielis shape	1000-1000-1000-0.5-0.1-0.1-2	1000	1000	1000	0.5	0.1	0.1	1024	2
1558	Gielis shape	1000-1000-1000-1-1-0.1-2	1000	1000	1000	1	1	0.1	1024	2
1559	Gielis shape	1000-1000-1000-1-1-0.1-7	1000	1000	1000	1	1	0.1	1024	7
1560	Gielis shape	1000-1000-1000-1-1-0.1-9	1000	1000	1000	1	1	0.1	1024	9
1561	Gielis shape	1000-1000-100000-0.01-1-1-0	1000	1000	100000	0.01	1	1	1024	0
1562	Gielis shape	1000-1000-100000-0.05-1-1-0	1000	1000	100000	0.05	1	1	1024	0
1563	Gielis shape	1000-1000-100000-0.1-1-1-0	1000	1000	100000	0.1	1	1	1024	0
1564	Gielis shape	1000-1000-100000-0.25-1-1-0	1000	1000	100000	0.25	1	1	1024	0
1565	Gielis shape	1000-1000-100000-0.5-1-1-0	1000	1000	100000	0.5	1	1	1024	0
1566	Gielis shape	1000-1000-100000-1-1-1-0	1000	1000	100000	1	1	1	1024	0
1567	Gielis shape	1000-1000-100000-10-1-1-0	1000	1000	100000	10	1	1	1024	0
1568	Gielis shape	1000-1000-100000-2-2-1-0	1000	1000	100000	2	2	1	1024	0
1569	Gielis shape	1000-1000-100000-5-1-1-0	1000	1000	100000	5	1	1	1024	0
1570	Gielis shape	1000-1000-256-0.01-0.005-1-0	1000	1000	256	0.01	0.005	1	1024	0
1571	Gielis shape	1000-1000-256-0.05-0.005-1-7	1000	1000	256	0.05	0.005	1	1024	7
1572	Gielis shape	1000-1000-256-0.05-0.02-0.1-0	1000	1000	256	0.05	0.02	0.1	1024	0
1573	Gielis shape	1000-1000-256-0.05-0.02-0.2-0	1000	1000	256	0.05	0.02	0.2	1024	0
1574	Gielis shape	1000-1000-256-0.05-0.02-0.2-2	1000	1000	256	0.05	0.02	0.2	1024	2
1575	Gielis shape	1000-1000-256-0.05-0.02-1-0	1000	1000	256	0.05	0.02	1	1024	0
1576	Gielis shape	1000-1000-256-0.2-0.05-0.005-0	1000	1000	256	0.2	0.05	0.005	1024	0
1577	Gielis shape	1000-1000-256-0.2-0.05-0.005-2	1000	1000	256	0.2	0.05	0.005	1024	2
1578	Gielis shape	1000-1000-256-0.5-0.05-0.1-0	1000	1000	256	0.5	0.05	0.1	1024	0
1579	Gielis shape	1000-1000-256-0.5-0.05-0.2-0	1000	1000	256	0.5	0.05	0.2	1024	0
1580	Gielis shape	1000-1000-32-0.25-0.01-1-0	1000	1000	32	0.25	0.01	1	1024	0
1581	Gielis shape	1000-1000-10000-5-0.03-1-0	1000	1000	10000	5	0.03	1	1024	0
1582	Gielis shape	1000-1000-128-5-0.005-1-0	1000	1000	128	5	0.005	1	1024	0
1583	Gielis shape	1000-1000-16-0.18-0.008-1-0	1000	1000	16	0.18	0.008	1	1024	0
1584	Gielis shape	1000-1000-30-0.18-0.008-1-0	1000	1000	30	0.18	0.008	1	1024	0
1585	Gielis shape	1000-1000-64-0.2-0.08-1-0	1000	1000	64	0.2	0.08	1	1024	0
1586	Gielis shape	1000-1000-11.9-0.01-0.001-1-1024-0	1000	1000	11.9	0.01	0.001	1	1024	0
1587	Gielis shape	1000-1000-11.9-0.02-0.001-1-1024-0	1000	1000	11.9	0.02	0.001	1	1024	0
1588	Gielis shape	1000-1000-11.9-0.03-0.001-1-1024-0	1000	1000	11.9	0.03	0.001	1	1024	0
1589	Gielis shape	1000-1000-6-0.5-0.4-0.2-1024-0-0-500-10-2	1000	1000	6	0.5	0.4	0.2	1024	0
1590	Gielis shape	1000-1000-6-0.5-0.4-0.2-1024-2-0-500-10-2	1000	1000	6	0.5	0.4	0.2	1024	2
1591	Gielis shape	1000-1000-6-0.5-0.4-0.2-1024-7-0-500-10-2	1000	1000	6	0.5	0.4	0.2	1024	7
1592	Gielis shape	1000-1000-9.9-0.003-0.002-1-1024-0	1000	1000	9.9	0.003	0.002	1	1024	0
1593	Gielis shape	1000-1000-9.9-0.005-0.002-1-1024-0	1000	1000	9.9	0.005	0.002	1	1024	0
1594	Gielis shape	1000-1000-9.9-0.008-0.002-1-1024-0	1000	1000	9.9	0.008	0.002	1	1024	0
1595	Gielis shape	1000-1000-9.9-0.01-0.002-1-1024-0	1000	1000	9.9	0.01	0.002	1	1024	0
1596	Gielis shape	1000-1000-9.9-0.02-0.002-1-1024-0	1000	1000	9.9	0.02	0.002	1	1024	0
1597	Gielis shape	1000-1000-9.9-0.03-0.002-1-1024-0	1000	1000	9.9	0.03	0.002	1	1024	0
1598	Gielis shape	1000-1000-9.9-0.05-0.002-1-1024-0	1000	1000	9.9	0.05	0.002	1	1024	0
1599	Gielis shape	1000-1000-1000-6-2-4-1024-0-0-500-10-2	1000	1000	1000	6	2	4	1024	0
1600	Gielis shape	1000-1000-1000-6-4-4-1024-0-0-500-10-2	1000	1000	1000	6	4	4	1024	0
1601	Gielis shape	1000-1000-32-0.3-0.005-1-1024-0-0-500-10-2	1000	1000	32	0.3	0.005	1	1024	0
1602	Gielis shape	1000-1000-3200-10-5-3-1024-0-0-500-10-2	1000	1000	3200	10	5	3	1024	0
1603	Gielis shape	1000-1000-3200-10-5-6-1024-0-0-500-10-2	1000	1000	3200	10	5	6	1024	0
1604	Gielis shape	1000-1000-3200-70-4-2-1024-0-0-500-10-2	1000	1000	3200	70	4	2	1024	0
1605	Gielis shape	1000-1000-64-0.1-0.005-1-1024-0-0-500-10-2	1000	1000	64	0.1	0.005	1	1024	0
1606	Gielis shape	1000-1000-1000-1-1-0.08-1024-9-0-500-10-2	1000	1000	1000	1	1	0.08	1024	9
1607	Gielis shape	1000-1000-2000-1-1-0.08-1024-9-0-500-10-2	1000	1000	2000	1	1	0.08	1024	9
1608	Gielis shape	1000-1000-2000-1-1-0.1-1024-9-0-500-10-2	1000	1000	2000	1	1	0.1	1024	9
1609	Gielis shape	1000-1000-4000-1-1-0.08-1024-9-0-500-10-2	1000	1000	4000	1	1	0.08	1024	9
1610	Gielis shape	1000-1000-4000-1-1-0.1-1024-9-0-500-10-2	1000	1000	4000	1	1	0.1	1024	9
1611	Gielis shape	1000-1000-5000-1-1-0.1-10000-9-0-500-10-2	1000	1000	5000	1	1	0.1	10000	9
1612	Gielis shape	1000-1000-5000-1-1-0.1-500-9-0-500-10-2	1000	1000	5000	1	1	0.1	500	9
1613	Gielis shape	1000-1000-5000-1-1-0.1-5000-9-0-500-10-2	1000	1000	5000	1	1	0.1	5000	9
1614	Gielis shape	1000-1000-600-1-1-0.1-1024-9-0-500-10-2	1000	1000	600	1	1	0.1	1024	9
1615	Gielis shape	1000-1000-800-1-1-0.1-1024-9-0-500-10-2	1000	1000	800	1	1	0.1	1024	9
1616	Gielis shape	1000-10000-1024-0.4-0.8-1-1024-0-0-500-10-2	1000	10000	1024	0.4	0.8	1	1024	0
1617	Gielis shape	1000-10000-11.9-0.001-0.001-1-1024-0	1000	10000	11.9	0.001	0.001	1	1024	0
1618	Gielis shape	1000-10000-11.9-0.002-0.001-1-1024-0	1000	10000	11.9	0.002	0.001	1	1024	0
1619	Gielis shape	1000-10000-11.9-0.004-0.001-1-1024-0	1000	10000	11.9	0.004	0.001	1	1024	0
1620	Gielis shape	1000-10000-11.9-0.007-0.001-1-1024-0	1000	10000	11.9	0.007	0.001	1	1024	0
1621	Gielis shape	1000-10000-11.9-0.01-0.001-1-1024-0	1000	10000	11.9	0.01	0.001	1	1024	0
1622	Gielis shape	1000-10000-128-0.4-0.8-1-1024-0-0-500-10-2	1000	10000	128	0.4	0.8	1	1024	0
1623	Gielis shape	1000-10000-13.99-0.001-0.001-1-1024-0	1000	10000	13.99	0.001	0.001	1	1024	0
1624	Gielis shape	1000-10000-13.99-0.002-0.001-1-1024-0	1000	10000	13.99	0.002	0.001	1	1024	0
1625	Gielis shape	1000-10000-13.99-0.004-0.001-1-1024-0	1000	10000	13.99	0.004	0.001	1	1024	0
1626	Gielis shape	1000-10000-13.99-0.006-0.001-1-1024-0	1000	10000	13.99	0.006	0.001	1	1024	0
1627	Gielis shape	1000-10000-13.99-0.01-0.001-1-1024-0	1000	10000	13.99	0.01	0.001	1	1024	0
1628	Gielis shape	1000-10000-13.99-0.02-0.001-1-1024-0	1000	10000	13.99	0.02	0.001	1	1024	0
1629	Gielis shape	1000-10000-16-0.4-0.8-1-1024-0-0-500-10-2	1000	10000	16	0.4	0.8	1	1024	0
1630	Gielis shape	1000-10000-2048-0.4-0.8-1-1024-0-0-500-10-2	1000	10000	2048	0.4	0.8	1	1024	0
1631	Gielis shape	1000-10000-213.4-0.02-0.001-1-1024-0	1000	10000	213.4	0.02	0.001	1	1024	0
1632	Gielis shape	1000-10000-256-0.4-0.8-1-1024-0-0-500-10-2	1000	10000	256	0.4	0.8	1	1024	0
1633	Gielis shape	1000-10000-32-0.4-0.8-1-1024-0-0-500-10-2	1000	10000	32	0.4	0.8	1	1024	0
1634	Gielis shape	1000-10000-512-0.4-0.8-1-1024-0-0-500-10-2	1000	10000	512	0.4	0.8	1	1024	0
1635	Gielis shape	1000-10000-64-0.4-0.8-1-1024-0-0-500-10-2	1000	10000	64	0.4	0.8	1	1024	0
1636	Gielis shape	1000-10000-8-0.4-0.8-1-1024-0-0-500-10-2	1000	10000	8	0.4	0.8	1	1024	0
1637	Gielis shape	1800-400-1000-6-2-4-1024-0-0-500-10-2	1800	400	1000	6	2	4	1024	0
1638	Gielis shape	1800-400-2400-12-5-3-1024-0-0-500-10-2	1800	400	2400	12	5	3	1024	0
1639	Gielis shape	1800-400-2400-24-5-3-1024-0-0-500-10-2	1800	400	2400	24	5	3	1024	0
1640	Gielis shape	1800-400-2400-48-5-3-1024-0-0-500-10-2	1800	400	2400	48	5	3	1024	0
1641	Gielis shape	1800-400-2400-6-5-10-1024-0-0-500-10-2	1800	400	2400	6	5	10	1024	0
1642	Gielis shape	1800-400-2400-6-5-3-1024-0-0-500-10-2	1800	400	2400	6	5	3	1024	0
1643	Gielis shape	1800-400-2400-6-5-4-1024-0-0-500-10-2	1800	400	2400	6	5	4	1024	0
1644	Gielis shape	1800-400-2400-6-6-10-1024-0-0-500-10-2	1800	400	2400	6	6	10	1024	0
1645	Gielis shape	1800-400-2400-6-6-3-1024-0-0-500-10-2	1800	400	2400	6	6	3	1024	0
1646	Gielis shape	1800-400-3000-6-5-3-1024-0-0-500-10-2	1800	400	3000	6	5	3	1024	0
1647	Gielis shape	1800-400-30000-6-5-3-1024-0-0-500-10-2	1800	400	30000	6	5	3	1024	0
1648	Gielis shape	1800-400-3600-6-5-3-1024-0-0-500-10-2	1800	400	3600	6	5	3	1024	0
1649	Gielis shape	1800-400-3800-6-5-3-1024-0-0-500-10-2	1800	400	3800	6	5	3	1024	0
1650	Gielis shape	1800-400-4200-6-5-3-1024-0-0-500-10-2	1800	400	4200	6	5	3	1024	0
1651	Gielis shape	2000-10-16-20-1-1-100-1-0-500-10-2	2000	10	16	20	1	1	100	1
1652	Gielis shape	2000-10-16-20-1-1-100-1-0-500-10-2-Thick5	2000	10	16	20	1	1	100	1		0.581395
1653	Gielis shape	2000-1000-1000-0.05-1-1-0	2000	1000	1000	0.05	1	1	1024	0
1654	Gielis shape	2000-1000-1000-0.1-1-1-0	2000	1000	1000	0.1	1	1	1024	0
1655	Gielis shape	2000-1000-1000-1-0.01-1-0	2000	1000	1000	1	0.01	1	1024	0
1656	Gielis shape	2000-1000-1000-1-0.05-1-0	2000	1000	1000	1	0.05	1	1024	0
1657	Gielis shape	2000-1000-1000-1-0.1-0.4-0	2000	1000	1000	1	0.1	0.4	1024	0
1658	Gielis shape	2000-1000-1000-1-0.1-1-0	2000	1000	1000	1	0.1	1	1024	0
1659	Gielis shape	2000-1000-1000-1-0.5-1-0	2000	1000	1000	1	0.5	1	1024	0
1660	Gielis shape	5000-5000-10000-2.5-1-0.6-1024-0-0-500-10-2	5000	5000	10000	2.5	1	0.6	1024	0
1661	Gielis shape	5000-5000-100000-2-0.5-1-1024-0-0-500-10-2	5000	5000	100000	2	0.5	1	1024	0
1662	Gielis shape	5000-5000-100000-2-0.65-0.6-1024-0-0-500-10-2	5000	5000	100000	2	0.65	0.6	1024	0
1663	Gielis shape	5000-5000-100000-2-1-0.6-1024-0-0-500-10-2	5000	5000	100000	2	1	0.6	1024	0
1664	Gielis shape	10000-0.1-100-0.1-0.1-0.1-2	10000	0.1	100	0.1	0.1	0.1	1024	2
1665	Gielis shape	10000-0.1-100-0.1-0.1-0.1-5	10000	0.1	100	0.1	0.1	0.1	1024	5
1666	Gielis shape	10000-1-100-0.1-0.1-0.1-2	10000	1	100	0.1	0.1	0.1	1024	2
1667	Gielis shape	10000-1-100-0.1-0.1-0.1-7	10000	1	100	0.1	0.1	0.1	1024	7
1668	Gielis shape	10000-1-1500-24-5-12-1024-0-0-500-10-2	10000	1	1500	24	5	12	1024	0
1669	Gielis shape	10000-100-32-1-1-1-0	10000	100	32	1	1	1	1024	0
1670	Gielis shape	10000-100-1024-32-15-10-1024-1-0-500-10-2	10000	100	1024	32	15	10	1024	1
1671	Gielis shape	10000-100-1024-32-17-10-1024-1-0-500-10-2	10000	100	1024	32	17	10	1024	1
1672	Gielis shape	10000-100-128-32-15-10-1024-1-0-500-10-2	10000	100	128	32	15	10	1024	1
1673	Gielis shape	10000-100-128-32-17-10-1024-1-0-500-10-2	10000	100	128	32	17	10	1024	1
1674	Gielis shape	10000-100-16-32-15-10-1024-1-0-500-10-2	10000	100	16	32	15	10	1024	1
1675	Gielis shape	10000-100-16-32-17-10-1024-1-0-500-10-2	10000	100	16	32	17	10	1024	1
1676	Gielis shape	10000-100-2048-32-15-10-1024-1-0-500-10-2	10000	100	2048	32	15	10	1024	1
1677	Gielis shape	10000-100-2048-32-17-10-1024-1-0-500-10-2	10000	100	2048	32	17	10	1024	1
1678	Gielis shape	10000-100-256-32-15-10-1024-1-0-500-10-2	10000	100	256	32	15	10	1024	1
1679	Gielis shape	10000-100-256-32-17-10-1024-1-0-500-10-2	10000	100	256	32	17	10	1024	1
1680	Gielis shape	10000-100-32-32-15-10-1024-1-0-500-10-2	10000	100	32	32	15	10	1024	1
1681	Gielis shape	10000-100-32-32-17-10-1024-1-0-500-10-2	10000	100	32	32	17	10	1024	1
1682	Gielis shape	10000-100-4-32-15-10-1024-1-0-500-10-2	10000	100	4	32	15	10	1024	1
1683	Gielis shape	10000-100-512-32-15-10-1024-1-0-500-10-2	10000	100	512	32	15	10	1024	1
1684	Gielis shape	10000-100-512-32-17-10-1024-1-0-500-10-2	10000	100	512	32	17	10	1024	1
1685	Gielis shape	10000-100-64-32-15-10-1024-1-0-500-10-2	10000	100	64	32	15	10	1024	1
1686	Gielis shape	10000-100-64-32-17-10-1024-1-0-500-10-2	10000	100	64	32	17	10	1024	1
1687	Gielis shape	10000-100-8-32-15-10-1024-1-0-500-10-2	10000	100	8	32	15	10	1024	1
1688	Gielis shape	10000-100-1024-32-15-10-1024-0-0-500-10-2	10000	100	1024	32	15	10	1024	0
1689	Gielis shape	10000-100-1024-32-15-10-1024-2-0-500-10-2	10000	100	1024	32	15	10	1024	2
1690	Gielis shape	10000-100-1024-32-15-10-1024-5-0-500-10-2	10000	100	1024	32	15	10	1024	5
1691	Gielis shape	10000-100-1024-32-15-10-1024-7-0-500-10-2	10000	100	1024	32	15	10	1024	7
1692	Gielis shape	10000-100-1024-32-17-10-1024-0-0-500-10-2	10000	100	1024	32	17	10	1024	0
1693	Gielis shape	10000-100-1024-32-17-10-1024-2-0-500-10-2	10000	100	1024	32	17	10	1024	2
1694	Gielis shape	10000-100-1024-32-17-10-1024-5-0-500-10-2	10000	100	1024	32	17	10	1024	5
1695	Gielis shape	10000-100-1024-32-17-10-1024-7-0-500-10-2	10000	100	1024	32	17	10	1024	7
1696	Gielis shape	10000-100-128-32-15-10-1024-0-0-500-10-2	10000	100	128	32	15	10	1024	0
1697	Gielis shape	10000-100-128-32-15-10-1024-2-0-500-10-2	10000	100	128	32	15	10	1024	2
1698	Gielis shape	10000-100-128-32-15-10-1024-5-0-500-10-2	10000	100	128	32	15	10	1024	5
1699	Gielis shape	10000-100-128-32-15-10-1024-7-0-500-10-2	10000	100	128	32	15	10	1024	7
1700	Gielis shape	10000-100-128-32-17-10-1024-0-0-500-10-2	10000	100	128	32	17	10	1024	0
1701	Gielis shape	10000-100-128-32-17-10-1024-2-0-500-10-2	10000	100	128	32	17	10	1024	2
1702	Gielis shape	10000-100-128-32-17-10-1024-5-0-500-10-2	10000	100	128	32	17	10	1024	5
1703	Gielis shape	10000-100-128-32-17-10-1024-7-0-500-10-2	10000	100	128	32	17	10	1024	7
1704	Gielis shape	10000-100-16-32-15-10-1024-0-0-500-10-2	10000	100	16	32	15	10	1024	0
1705	Gielis shape	10000-100-16-32-15-10-1024-2-0-500-10-2	10000	100	16	32	15	10	1024	2
1706	Gielis shape	10000-100-16-32-15-10-1024-5-0-500-10-2	10000	100	16	32	15	10	1024	5
1707	Gielis shape	10000-100-16-32-15-10-1024-7-0-500-10-2	10000	100	16	32	15	10	1024	7
1708	Gielis shape	10000-100-16-32-17-10-1024-0-0-500-10-2	10000	100	16	32	17	10	1024	0
1709	Gielis shape	10000-100-16-32-17-10-1024-2-0-500-10-2	10000	100	16	32	17	10	1024	2
1710	Gielis shape	10000-100-16-32-17-10-1024-5-0-500-10-2	10000	100	16	32	17	10	1024	5
1711	Gielis shape	10000-100-16-32-17-10-1024-7-0-500-10-2	10000	100	16	32	17	10	1024	7
1712	Gielis shape	10000-100-2000-32-17-10-1024-2-0-500-10-2	10000	100	2000	32	17	10	1024	2
1713	Gielis shape	10000-100-2048-32-15-10-1024-0-0-500-10-2	10000	100	2048	32	15	10	1024	0
1714	Gielis shape	10000-100-2048-32-15-10-1024-2-0-500-10-2	10000	100	2048	32	15	10	1024	2
1715	Gielis shape	10000-100-2048-32-15-10-1024-5-0-500-10-2	10000	100	2048	32	15	10	1024	5
1716	Gielis shape	10000-100-2048-32-15-10-1024-7-0-500-10-2	10000	100	2048	32	15	10	1024	7
1717	Gielis shape	10000-100-2048-32-17-10-1024-0-0-500-10-2	10000	100	2048	32	17	10	1024	0
1718	Gielis shape	10000-100-2048-32-17-10-1024-2-0-500-10-2	10000	100	2048	32	17	10	1024	2
1719	Gielis shape	10000-100-2048-32-17-10-1024-5-0-500-10-2	10000	100	2048	32	17	10	1024	5
1720	Gielis shape	10000-100-2048-32-17-10-1024-7-0-500-10-2	10000	100	2048	32	17	10	1024	7
1721	Gielis shape	10000-100-253-32-1-2-1024-0-0-500-10-2	10000	100	253	32	1	2	1024	0
1722	Gielis shape	10000-100-253-32-1-220-1024-2-0-500-10-2	10000	100	253	32	1	220	1024	2
1723	Gielis shape	10000-100-253-32-17-10-1024-0-0-500-10-2	10000	100	253	32	17	10	1024	0
1724	Gielis shape	10000-100-253-32-17-10-1024-2-0-500-10-2	10000	100	253	32	17	10	1024	2
1725	Gielis shape	10000-100-256-32-15-10-1024-0-0-500-10-2	10000	100	256	32	15	10	1024	0
1726	Gielis shape	10000-100-256-32-15-10-1024-2-0-500-10-2	10000	100	256	32	15	10	1024	2
1727	Gielis shape	10000-100-256-32-15-10-1024-5-0-500-10-2	10000	100	256	32	15	10	1024	5
1728	Gielis shape	10000-100-256-32-15-10-1024-7-0-500-10-2	10000	100	256	32	15	10	1024	7
1729	Gielis shape	10000-100-256-32-17-10-1024-0-0-500-10-2	10000	100	256	32	17	10	1024	0
1730	Gielis shape	10000-100-256-32-17-10-1024-2-0-500-10-2	10000	100	256	32	17	10	1024	2
1731	Gielis shape	10000-100-256-32-17-10-1024-5-0-500-10-2	10000	100	256	32	17	10	1024	5
1732	Gielis shape	10000-100-256-32-17-10-1024-7-0-500-10-2	10000	100	256	32	17	10	1024	7
1733	Gielis shape	10000-100-27-32-17-10-1024-2-0-500-10-2	10000	100	27	32	17	10	1024	2
1734	Gielis shape	10000-100-32-32-15-10-1024-0-0-500-10-2	10000	100	32	32	15	10	1024	0
1735	Gielis shape	10000-100-32-32-15-10-1024-2-0-500-10-2	10000	100	32	32	15	10	1024	2
1736	Gielis shape	10000-100-32-32-15-10-1024-5-0-500-10-2	10000	100	32	32	15	10	1024	5
1737	Gielis shape	10000-100-32-32-15-10-1024-7-0-500-10-2	10000	100	32	32	15	10	1024	7
1738	Gielis shape	10000-100-32-32-17-10-1024-0-0-500-10-2	10000	100	32	32	17	10	1024	0
1739	Gielis shape	10000-100-32-32-17-10-1024-2-0-500-10-2	10000	100	32	32	17	10	1024	2
1740	Gielis shape	10000-100-32-32-17-10-1024-5-0-500-10-2	10000	100	32	32	17	10	1024	5
1741	Gielis shape	10000-100-32-32-17-10-1024-7-0-500-10-2	10000	100	32	32	17	10	1024	7
1742	Gielis shape	10000-100-4-32-15-10-1024-0-0-500-10-2	10000	100	4	32	15	10	1024	0
1743	Gielis shape	10000-100-4-32-15-10-1024-7-0-500-10-2	10000	100	4	32	15	10	1024	7
1744	Gielis shape	10000-100-4-32-17-10-1024-0-0-500-10-2	10000	100	4	32	17	10	1024	0
1745	Gielis shape	10000-100-4-32-17-10-1024-5-0-500-10-2	10000	100	4	32	17	10	1024	5
1746	Gielis shape	10000-100-512-32-15-10-1024-0-0-500-10-2	10000	100	512	32	15	10	1024	0
1747	Gielis shape	10000-100-512-32-15-10-1024-2-0-500-10-2	10000	100	512	32	15	10	1024	2
1748	Gielis shape	10000-100-512-32-15-10-1024-5-0-500-10-2	10000	100	512	32	15	10	1024	5
1749	Gielis shape	10000-100-512-32-15-10-1024-7-0-500-10-2	10000	100	512	32	15	10	1024	7
1750	Gielis shape	10000-100-512-32-17-10-1024-0-0-500-10-2	10000	100	512	32	17	10	1024	0
1751	Gielis shape	10000-100-512-32-17-10-1024-2-0-500-10-2	10000	100	512	32	17	10	1024	2
1752	Gielis shape	10000-100-512-32-17-10-1024-5-0-500-10-2	10000	100	512	32	17	10	1024	5
1753	Gielis shape	10000-100-512-32-17-10-1024-7-0-500-10-2	10000	100	512	32	17	10	1024	7
1754	Gielis shape	10000-100-64-32-15-10-1024-0-0-500-10-2	10000	100	64	32	15	10	1024	0
1755	Gielis shape	10000-100-64-32-15-10-1024-2-0-500-10-2	10000	100	64	32	15	10	1024	2
1756	Gielis shape	10000-100-64-32-15-10-1024-5-0-500-10-2	10000	100	64	32	15	10	1024	5
1757	Gielis shape	10000-100-64-32-15-10-1024-7-0-500-10-2	10000	100	64	32	15	10	1024	7
1758	Gielis shape	10000-100-64-32-17-10-1024-0-0-500-10-2	10000	100	64	32	17	10	1024	0
1759	Gielis shape	10000-100-64-32-17-10-1024-2-0-500-10-2	10000	100	64	32	17	10	1024	2
1760	Gielis shape	10000-100-64-32-17-10-1024-5-0-500-10-2	10000	100	64	32	17	10	1024	5
1761	Gielis shape	10000-100-64-32-17-10-1024-7-0-500-10-2	10000	100	64	32	17	10	1024	7
1762	Gielis shape	10000-100-8-32-15-10-1024-0-0-500-10-2	10000	100	8	32	15	10	1024	0
1763	Gielis shape	10000-100-8-32-15-10-1024-2-0-500-10-2	10000	100	8	32	15	10	1024	2
1764	Gielis shape	10000-100-8-32-15-10-1024-5-0-500-10-2	10000	100	8	32	15	10	1024	5
1765	Gielis shape	10000-100-8-32-15-10-1024-7-0-500-10-2	10000	100	8	32	15	10	1024	7
1766	Gielis shape	10000-100-8-32-17-10-1024-0-0-500-10-2	10000	100	8	32	17	10	1024	0
1767	Gielis shape	10000-100-8-32-17-10-1024-2-0-500-10-2	10000	100	8	32	17	10	1024	2
1768	Gielis shape	10000-100-8-32-17-10-1024-5-0-500-10-2	10000	100	8	32	17	10	1024	5
1769	Gielis shape	10000-100-8-32-17-10-1024-7-0-500-10-2	10000	100	8	32	17	10	1024	7
1770	Gielis shape	10000-1000-100000-0.5-1-1-0	10000	1000	100000	0.5	1	1	1024	0
1771	Gielis shape	10000-1000-100000-1-1-1-0	10000	1000	100000	1	1	1	1024	0
1772	Gielis shape	10000-1000-100000-10-1-1-0	10000	1000	100000	10	1	1	1024	0
1773	Gielis shape	10000-1000-100000-100-1-1-0	10000	1000	100000	100	1	1	1024	0
1774	Gielis shape	10000-1000-16-1-0.6-1-0	10000	1000	16	1	0.6	1	1024	0
1775	Gielis shape	10000-1000-256-0.5-0.1-0-0	10000	1000	256	0.5	0.1	0	1024	0
1776	Gielis shape	10000-1000-256-1-0.1-0-0	10000	1000	256	1	0.1	0	1024	0
1777	Gielis shape	10000-1000-32-0.1-0.005-1-0	10000	1000	32	0.1	0.005	1	1024	0
1778	Gielis shape	10000-1000-32-0.5-0.001-1-0	10000	1000	32	0.5	0.001	1	1024	0
1779	Gielis shape	10000-1000-32-0.5-0.008-1-0	10000	1000	32	0.5	0.008	1	1024	0
1780	Gielis shape	10000-1000-32-0.6-0.6-1-2	10000	1000	32	0.6	0.6	1	1024	2
1781	Gielis shape	10000-1000-32-0.6-0.6-1-5	10000	1000	32	0.6	0.6	1	1024	5
1782	Gielis shape	10000-1000-32-0.7-0.001-1-0	10000	1000	32	0.7	0.001	1	1024	0
1783	Gielis shape	10000-1000-32-0.7-0.005-1-0	10000	1000	32	0.7	0.005	1	1024	0
1784	Gielis shape	10000-1000-32-0.7-0.007-1-0	10000	1000	32	0.7	0.007	1	1024	0
1785	Gielis shape	10000-1000-32-0.7-0.01-1-0	10000	1000	32	0.7	0.01	1	1024	0
1786	Gielis shape	10000-1000-32-0.7-0.01-1-2	10000	1000	32	0.7	0.01	1	1024	2
1787	Gielis shape	10000-1000-32-0.7-0.01-1-5	10000	1000	32	0.7	0.01	1	1024	5
1788	Gielis shape	10000-1000-32-0.7-0.01-1-7	10000	1000	32	0.7	0.01	1	1024	7
1789	Gielis shape	10000-1000-32-0.7-0.02-1-0	10000	1000	32	0.7	0.02	1	1024	0
1790	Gielis shape	10000-1000-32-0.7-0.03-1-0	10000	1000	32	0.7	0.03	1	1024	0
1791	Gielis shape	10000-1000-32-0.7-0.5-1-0	10000	1000	32	0.7	0.5	1	1024	0
1792	Gielis shape	10000-1000-32-1-0.1-1-0	10000	1000	32	1	0.1	1	1024	0
1793	Gielis shape	10000-1000-32-1-0.4-1-0	10000	1000	32	1	0.4	1	1024	0
1794	Gielis shape	10000-1000-32-1-0.6-1-0	10000	1000	32	1	0.6	1	1024	0
1795	Gielis shape	10000-1000-32-1-1-1-0	10000	1000	32	1	1	1	1024	0
1796	Gielis shape	10000-1000-124-28-28-20-1024-0-0-500-10-2	10000	1000	124	28	28	20	1024	0
1797	Gielis shape	10000-1000-62-28-28-16-1024-0-0-500-10-2	10000	1000	62	28	28	16	1024	0
1798	Gielis shape	10000-10000-16-0.05-0.002-1-0	10000	10000	16	0.05	0.002	1	1024	0
1799	Gielis shape	10000-10000-16-0.1-0.004-1-0	10000	10000	16	0.1	0.004	1	1024	0
1800	Gielis shape	10000-10000-16-0.1-0.004-1-1	10000	10000	16	0.1	0.004	1	1024	1
1801	Gielis shape	10000-10000-16-0.1-0.004-1-2	10000	10000	16	0.1	0.004	1	1024	2
1802	Gielis shape	10000-10000-16-0.1-0.004-1-5	10000	10000	16	0.1	0.004	1	1024	5
1803	Gielis shape	10000-10000-16-0.1-0.004-1-7	10000	10000	16	0.1	0.004	1	1024	7
1804	Gielis shape	10000-10000-16-0.5-0.001-1-0	10000	10000	16	0.5	0.001	1	1024	0
1805	Gielis shape	10000-10000-16-0.5-0.003-1-0	10000	10000	16	0.5	0.003	1	1024	0
1806	Gielis shape	10000-10000-16-0.5-0.008-1-0	10000	10000	16	0.5	0.008	1	1024	0
1807	Gielis shape	10000-10000-16-0.5-0.01-1-0	10000	10000	16	0.5	0.01	1	1024	0
1808	Gielis shape	10000-10000-16-0.5-0.05-1-0	10000	10000	16	0.5	0.05	1	1024	0
1809	Gielis shape	10000-10000-16-0.5-0.05-1-2	10000	10000	16	0.5	0.05	1	1024	2
1810	Gielis shape	10000-10000-256-0.25-0.1-0-0	10000	10000	256	0.25	0.1	0	1024	0
1811	Gielis shape	10000-10000-256-0.5-0.1-0-0	10000	10000	256	0.5	0.1	0	1024	0
1812	Gielis shape	10000-10000-32-0.25-0.1-0-0	10000	10000	32	0.25	0.1	0	1024	0
1813	Gielis shape	10000-10000-12-0.2-0.008-1-0	10000	10000	12	0.2	0.008	1	1024	0
1814	Gielis shape	10000-10000-16-0.2-0.008-1-0	10000	10000	16	0.2	0.008	1	1024	0
1815	Gielis shape	10000-10000-16-0.4-0.008-1-0	10000	10000	16	0.4	0.008	1	1024	0
1816	Gielis shape	10000-10000-20-0.3-0.008-1-0	10000	10000	20	0.3	0.008	1	1024	0
1817	Gielis shape	10000-10000-32-10-0.005-1-0	10000	10000	32	10	0.005	1	1024	0
1818	Gielis shape	10000-10000-32-5-0.005-1-0	10000	10000	32	5	0.005	1	1024	0
1819	Gielis shape	10000-10000-4-0.2-0.008-1-0	10000	10000	4	0.2	0.008	1	1024	0
1820	Gielis shape	10000-10000-8-0.2-0.008-1-0	10000	10000	8	0.2	0.008	1	1024	0
1821	Gielis shape	10000-10000-1024-0.7-0.001-1-1024-0	10000	10000	1024	0.7	0.001	1	1024	0
1822	Gielis shape	10000-10000-1024-0.7-0.01-1-1024-0	10000	10000	1024	0.7	0.01	1	1024	0
1823	Gielis shape	10000-10000-128-0.7-0.001-1-1024-0	10000	10000	128	0.7	0.001	1	1024	0
1824	Gielis shape	10000-10000-12.8-0.7-0.001-1-1024-0	10000	10000	12.8	0.7	0.001	1	1024	0
1825	Gielis shape	10000-10000-16-0.02-0.002-1-1024-0	10000	10000	16	0.02	0.002	1	1024	0
1826	Gielis shape	10000-10000-16-0.026-0.002-1-1024-0	10000	10000	16	0.026	0.002	1	1024	0
1827	Gielis shape	10000-10000-16-0.033-0.002-1-1024-0	10000	10000	16	0.033	0.002	1	1024	0
1828	Gielis shape	10000-10000-16-0.05-0.002-1-1024-0	10000	10000	16	0.05	0.002	1	1024	0
1829	Gielis shape	10000-10000-16-0.07-0.002-1-1024-0	10000	10000	16	0.07	0.002	1	1024	0
1830	Gielis shape	10000-10000-16-0.09-0.002-1-1024-0	10000	10000	16	0.09	0.002	1	1024	0
1831	Gielis shape	10000-10000-16-0.25-0.002-1-1024-0	10000	10000	16	0.25	0.002	1	1024	0
1832	Gielis shape	10000-10000-16-0.7-0.001-1-1024-0	10000	10000	16	0.7	0.001	1	1024	0
1833	Gielis shape	10000-10000-2048-0.7-0.001-1-1024-0	10000	10000	2048	0.7	0.001	1	1024	0
1834	Gielis shape	10000-10000-256-0.7-0.001-1-1024-0	10000	10000	256	0.7	0.001	1	1024	0
1835	Gielis shape	10000-10000-4-0.02-0.002-1-1024-0	10000	10000	4	0.02	0.002	1	1024	0
1836	Gielis shape	10000-10000-4-0.026-0.002-1-1024-0	10000	10000	4	0.026	0.002	1	1024	0
1837	Gielis shape	10000-10000-4-0.03-0.002-1-1024-0	10000	10000	4	0.03	0.002	1	1024	0
1838	Gielis shape	10000-10000-4-0.05-0.002-1-1024-0	10000	10000	4	0.05	0.002	1	1024	0
1839	Gielis shape	10000-10000-4-0.07-0.002-1-1024-0	10000	10000	4	0.07	0.002	1	1024	0
1840	Gielis shape	10000-10000-4-0.09-0.002-1-1024-0	10000	10000	4	0.09	0.002	1	1024	0
1841	Gielis shape	10000-10000-4-0.25-0.002-1-1024-0	10000	10000	4	0.25	0.002	1	1024	0
1842	Gielis shape	10000-10000-4-0.7-0.001-1-1024-0	10000	10000	4	0.7	0.001	1	1024	0
1843	Gielis shape	10000-10000-512-0.7-0.001-1-1024-0	10000	10000	512	0.7	0.001	1	1024	0
1844	Gielis shape	10000-10000-64-0.7-0.001-1-1024-0	10000	10000	64	0.7	0.001	1	1024	0
1845	Gielis shape	10000-10000-8-0.02-0.002-1-1024-0	10000	10000	8	0.02	0.002	1	1024	0
1846	Gielis shape	10000-10000-8-0.026-0.002-1-1024-0	10000	10000	8	0.026	0.002	1	1024	0
1847	Gielis shape	10000-10000-8-0.033-0.002-1-1024-0	10000	10000	8	0.033	0.002	1	1024	0
1848	Gielis shape	10000-10000-8-0.05-0.002-1-1024-0	10000	10000	8	0.05	0.002	1	1024	0
1849	Gielis shape	10000-10000-8-0.07-0.002-1-1024-0	10000	10000	8	0.07	0.002	1	1024	0
1850	Gielis shape	10000-10000-8-0.09-0.002-1-1024-0	10000	10000	8	0.09	0.002	1	1024	0
1851	Gielis shape	10000-10000-8-0.25-0.002-1-1024-0	10000	10000	8	0.25	0.002	1	1024	0
1852	Gielis shape	10000-10000-8-0.7-0.001-1-1024-0	10000	10000	8	0.7	0.001	1	1024	0
1853	Gielis shape	10000-10000-100.5-0.2-0.001-1-1024-0-0-850-10-2	10000	10000	100.5	0.2	0.001	1	1024	0
1854	Gielis shape	10000-10000-106.7-0.2-0.001-1-1024-0-0-850-10-2	10000	10000	106.7	0.2	0.001	1	1024	0
1855	Gielis shape	10000-10000-115.6-0.2-0.001-1-1024-0-0-850-10-2	10000	10000	115.6	0.2	0.001	1	1024	0
1856	Gielis shape	10000-10000-128-0.1-0.001-1-1024-0-0-500-10-2	10000	10000	128	0.1	0.001	1	1024	0
1857	Gielis shape	10000-10000-128-0.2-0.001-1-1024-0-0-500-10-2	10000	10000	128	0.2	0.001	1	1024	0
1858	Gielis shape	10000-10000-128-0.3-0.001-1-1024-0-0-500-10-2	10000	10000	128	0.3	0.001	1	1024	0
1859	Gielis shape	10000-10000-128-0.4-0.001-1-1024-0-0-500-10-2	10000	10000	128	0.4	0.001	1	1024	0
1860	Gielis shape	10000-10000-128-0.5-0.001-1-1024-0-0-500-10-2	10000	10000	128	0.5	0.001	1	1024	0
1861	Gielis shape	10000-10000-128-1-0.001-1-1024-0-0-500-10-2	10000	10000	128	1	0.001	1	1024	0
1862	Gielis shape	10000-10000-128-1.4-0.001-1-1024-0-0-500-10-2	10000	10000	128	1.4	0.001	1	1024	0
1863	Gielis shape	10000-10000-128-1.7-0.001-1-1024-0-0-500-10-2	10000	10000	128	1.7	0.001	1	1024	0
1864	Gielis shape	10000-10000-128-2-0.001-1-1024-0-0-500-10-2	10000	10000	128	2	0.001	1	1024	0
1865	Gielis shape	10000-10000-128-2.3-0.001-1-1024-0-0-500-10-2	10000	10000	128	2.3	0.001	1	1024	0
1866	Gielis shape	10000-10000-128-3-0.001-1-1024-0-0-500-10-2	10000	10000	128	3	0.001	1	1024	0
1867	Gielis shape	10000-10000-128-3.3-0.001-1-1024-0-0-500-10-2	10000	10000	128	3.3	0.001	1	1024	0
1868	Gielis shape	10000-10000-128-3.7-0.001-1-1024-0-0-500-10-2	10000	10000	128	3.7	0.001	1	1024	0
1869	Gielis shape	10000-10000-64-0.1-0.001-1-1024-0-0-500-10-2	10000	10000	64	0.1	0.001	1	1024	0
1870	Gielis shape	10000-10000-64-0.2-0.001-1-1024-0-0-500-10-2	10000	10000	64	0.2	0.001	1	1024	0
1871	Gielis shape	10000-10000-64-0.3-0.001-1-1024-0-0-500-10-2	10000	10000	64	0.3	0.001	1	1024	0
1872	Gielis shape	10000-10000-64-0.4-0.001-1-1024-0-0-500-10-2	10000	10000	64	0.4	0.001	1	1024	0
1873	Gielis shape	10000-10000-64-1-0.001-1-1024-0-0-500-10-2	10000	10000	64	1	0.001	1	1024	0
1874	Gielis shape	10000-10000-64-1.1-0.001-1-1024-0-0-500-10-2	10000	10000	64	1.1	0.001	1	1024	0
1875	Gielis shape	10000-10000-64-1.2-0.001-1-1024-0-0-500-10-2	10000	10000	64	1.2	0.001	1	1024	0
1876	Gielis shape	10000-10000-64-1.5-0.001-1-1024-0-0-500-10-2	10000	10000	64	1.5	0.001	1	1024	0
1877	Gielis shape	10000-10000-64-1.7-0.001-1-1024-0-0-500-10-2	10000	10000	64	1.7	0.001	1	1024	0
1878	Gielis shape	10000-10000-64-2-0.001-1-1024-0-0-500-10-2	10000	10000	64	2	0.001	1	1024	0
1879	Gielis shape	10000-10000-64-2.3-0.001-1-1024-0-0-500-10-2	10000	10000	64	2.3	0.001	1	1024	0
1880	Gielis shape	10000-10000-64-3-0.001-1-1024-0-0-500-10-2	10000	10000	64	3	0.001	1	1024	0
1881	Gielis shape	10000-10000-64-4-0.001-1-1024-0-0-500-10-2	10000	10000	64	4	0.001	1	1024	0
1882	Gielis shape	10000-10000-75.5-0.2-0.001-1-1024-0-0-850-10-2	10000	10000	75.5	0.2	0.001	1	1024	0
1883	Gielis shape	10000-10000-79.8-0.2-0.001-1-1024-0-0-850-10-2	10000	10000	79.8	0.2	0.001	1	1024	0
1884	Gielis shape	10000-10000-83.4-0.2-0.001-1-1024-0-0-850-10-2	10000	10000	83.4	0.2	0.001	1	1024	0
1885	Gielis shape	10000-10000-87.2-0.2-0.001-1-1024-0-0-850-10-2	10000	10000	87.2	0.2	0.001	1	1024	0
1886	Gielis shape	10000-10000-91.4-0.2-0.001-1-1024-0-0-850-10-2	10000	10000	91.4	0.2	0.001	1	1024	0
1887	Gielis shape	10000-10000-94.2-0.2-0.001-1-1024-0-0-850-10-2	10000	10000	94.2	0.2	0.001	1	1024	0
1888	Gielis shape	10000-10000-97.3-0.2-0.001-1-1024-0-0-850-10-2	10000	10000	97.3	0.2	0.001	1	1024	0
1889	Gielis shape	10000-10000-24-27-28-12-1024-0-0-500-10-2	10000	10000	24	27	28	12	1024	0
1890	Gielis shape	10000-10000-48-28-28-12-1024-0-0-500-10-2	10000	10000	48	28	28	12	1024	0
1891	Gielis shape	10000-10000-62-28-28-12-1024-0-0-500-10-2	10000	10000	62	28	28	12	1024	0
1892	Gielis shape	10000-10000-62-28-28-16-1024-0-0-500-10-2	10000	10000	62	28	28	16	1024	0
1893	Gielis shape	10000-100000-100-0.5-1-1-0	10000	100000	100	0.5	1	1	1024	0
1894	Gielis shape	50000-1000-1000-1-1-1-0	50000	1000	1000	1	1	1	1024	0
1895	Gielis shape	50000-10000-100000-1-1-1-0	50000	10000	100000	1	1	1	1024	0
1896	Gielis shape	100000-1000-1000-1-1-1-0	100000	1000	1000	1	1	1	1024	0
1897	Gielis shape	100000-1000-1000-1-1-1-2	100000	1000	1000	1	1	1	1024	2
1898	Gielis shape	100000-1000-1000-1-1-1-5	100000	1000	1000	1	1	1	1024	5
1899	Gielis shape	100000-1000-1000-1-1-1-9	100000	1000	1000	1	1	1	1024	9
1900	Gielis shape	100000-50000-100000-0.5-1-1-0	100000	50000	100000	0.5	1	1	1024	0
1901	Gielis shape	100000-50000-100000-0.5-1-1-2	100000	50000	100000	0.5	1	1	1024	2
1902	Gielis shape	100000-50000-100000-0.5-1-1-5	100000	50000	100000	0.5	1	1	1024	5
1903	Gielis shape	100000-50000-100000-1-1-1-0	100000	50000	100000	1	1	1	1024	0
1904	Gielis shape	100000-100000-100-0.1-1-1-0	100000	100000	100	0.1	1	1	1024	0
187	Gielis shape (circle)	1-1-0-1-1-1-0	1	1	0	1	1	1	1024	0
1905	Gielis shape (modified)	1-0.1-100-10-1-10-1000-1-0-500-10-2-Thick25	1	0.1	100	10	1	10	1000	1		2.90698
1906	Gielis shape (modified)	1-0.1-100-10-1-10-1000-1-0-500-10-2-Thick5	1	0.1	100	10	1	10	1000	1		0.581395
1907	Gielis shape (modified)	1-1-0-1-1-1-100-1-0-500-10-2-Thick25	1	1	0	1	1	1	100	1		2.90698
1908	Gielis shape (modified)	1-1-0-1-1-1-100-1-0-500-10-2-Thick5	1	1	0	1	1	1	100	1		0.581395
1909	Gielis shape (modified)	1-1-0-1-1-1-1000-1-0-500-10-2-Thick100	1	1	0	1	1	1	1000	1		11.6279
1910	Gielis shape (modified)	1-1-0-1-1-1-1000-1-0-500-10-2-Thick25	1	1	0	1	1	1	1000	1		2.90698
1911	Gielis shape (modified)	1-1-0-1-1-1-1000-1-0-500-10-2-Thick5	1	1	0	1	1	1	1000	1		0.581395
1912	Gielis shape (modified)	1-1-0-1-1-1-150-1-0-500-10-2-Thick25	1	1	0	1	1	1	150	1		2.90698
1913	Gielis shape (modified)	1-1-0-1-1-1-150-1-0-500-10-2-Thick5	1	1	0	1	1	1	150	1		0.581395
1914	Gielis shape (modified)	1-1-0-1-1-1-200-1-0-500-10-2-Thick25	1	1	0	1	1	1	200	1		2.90698
1915	Gielis shape (modified)	1-1-0-1-1-1-200-1-0-500-10-2-Thick5	1	1	0	1	1	1	200	1		0.581395
1916	Gielis shape (modified)	1-1-0-1-1-1-2000-1-0-500-10-2-Thick25	1	1	0	1	1	1	2000	1		2.90698
1917	Gielis shape (modified)	1-1-0-1-1-1-2000-1-0-500-10-2-Thick5	1	1	0	1	1	1	2000	1		0.581395
1918	Gielis shape (modified)	1-1-0-1-1-1-25-1-0-500-10-2-Thick5	1	1	0	1	1	1	25	1		0.581395
1919	Gielis shape (modified)	1-1-0-1-1-1-300-1-0-500-10-2-Thick100	1	1	0	1	1	1	300	1		11.6279
1920	Gielis shape (modified)	1-1-0-1-1-1-300-1-0-500-10-2-Thick25	1	1	0	1	1	1	300	1		2.90698
1921	Gielis shape (modified)	1-1-0-1-1-1-300-1-0-500-10-2-Thick5	1	1	0	1	1	1	300	1		0.581395
1922	Gielis shape (modified)	1-1-0-1-1-1-400-1-0-500-10-2-Thick100	1	1	0	1	1	1	400	1		11.6279
1923	Gielis shape (modified)	1-1-0-1-1-1-400-1-0-500-10-2-Thick25	1	1	0	1	1	1	400	1		2.90698
1924	Gielis shape (modified)	1-1-0-1-1-1-400-1-0-500-10-2-Thick5	1	1	0	1	1	1	400	1		0.581395
1925	Gielis shape (modified)	1-1-0-1-1-1-50-1-0-500-10-2-Thick5	1	1	0	1	1	1	50	1		0.581395
1926	Gielis shape (modified)	1-1-0-1-1-1-500-1-0-500-10-2-Thick100	1	1	0	1	1	1	500	1		11.6279
1927	Gielis shape (modified)	1-1-0-1-1-1-500-1-0-500-10-2-Thick25	1	1	0	1	1	1	500	1		2.90698
1928	Gielis shape (modified)	1-1-0-1-1-1-500-1-0-500-10-2-Thick5	1	1	0	1	1	1	500	1		0.581395
1929	Gielis shape (modified)	1-1-0-1-1-1-600-1-0-500-10-2-Thick100	1	1	0	1	1	1	600	1		11.6279
1930	Gielis shape (modified)	1-1-0-1-1-1-600-1-0-500-10-2-Thick25	1	1	0	1	1	1	600	1		2.90698
1931	Gielis shape (modified)	1-1-0-1-1-1-600-1-0-500-10-2-Thick5	1	1	0	1	1	1	600	1		0.581395
1932	Gielis shape (modified)	1-1-0-1-1-1-700-1-0-500-10-2-Thick100	1	1	0	1	1	1	700	1		11.6279
1933	Gielis shape (modified)	1-1-0-1-1-1-700-1-0-500-10-2-Thick25	1	1	0	1	1	1	700	1		2.90698
1934	Gielis shape (modified)	1-1-0-1-1-1-700-1-0-500-10-2-Thick5	1	1	0	1	1	1	700	1		0.581395
1935	Gielis shape (modified)	1-1-0-1-1-1-75-1-0-500-10-2-Thick25	1	1	0	1	1	1	75	1		2.90698
1936	Gielis shape (modified)	1-1-0-1-1-1-75-1-0-500-10-2-Thick5	1	1	0	1	1	1	75	1		0.581395
1937	Gielis shape (modified)	1-1-0-1-1-1-800-1-0-500-10-2-Thick100	1	1	0	1	1	1	800	1		11.6279
1938	Gielis shape (modified)	1-1-0-1-1-1-800-1-0-500-10-2-Thick25	1	1	0	1	1	1	800	1		2.90698
1939	Gielis shape (modified)	1-1-0-1-1-1-800-1-0-500-10-2-Thick5	1	1	0	1	1	1	800	1		0.581395
1940	Gielis shape (modified)	1-1-0-1-1-1-900-1-0-500-10-2-Thick100	1	1	0	1	1	1	900	1		11.6279
1941	Gielis shape (modified)	1-1-0-1-1-1-900-1-0-500-10-2-Thick25	1	1	0	1	1	1	900	1		2.90698
1942	Gielis shape (modified)	1-1-0-1-1-1-900-1-0-500-10-2-Thick5	1	1	0	1	1	1	900	1		0.581395
1943	Gielis shape (modified)	1-1-1-1-1-1-25-1-0-500-10-2-Thick5	1	1	1	1	1	1	25	1		0.581395
1944	Gielis shape (modified)	1-1-10-10-10-1000-150-1-0-500-10-2-Thick5	1	1	10	10	10	1000	150	1		0.581395
1945	Gielis shape (modified)	1-1-100-10-1-10-1000-1-0-500-10-2-Thick100	1	1	100	10	1	10	1000	1		11.6279
1946	Gielis shape (modified)	1-1-100-10-1-10-1000-1-0-500-10-2-Thick25	1	1	100	10	1	10	1000	1		2.90698
1947	Gielis shape (modified)	1-1-100-10-1-10-1000-1-0-500-10-2-Thick5	1	1	100	10	1	10	1000	1		0.581395
1948	Gielis shape (modified)	1-1-2-1-1-1-100-1-0-500-10-2-Thick25	1	1	2	1	1	1	100	1		2.90698
1949	Gielis shape (modified)	1-1-2-1-1-1-100-1-0-500-10-2-Thick5	1	1	2	1	1	1	100	1		0.581395
1950	Gielis shape (modified)	1-1-2-1-1-1-1000-1-0-500-10-2-Thick100	1	1	2	1	1	1	1000	1		11.6279
1951	Gielis shape (modified)	1-1-2-1-1-1-1000-1-0-500-10-2-Thick25	1	1	2	1	1	1	1000	1		2.90698
1952	Gielis shape (modified)	1-1-2-1-1-1-1000-1-0-500-10-2-Thick5	1	1	2	1	1	1	1000	1		0.581395
1953	Gielis shape (modified)	1-1-2-1-1-1-150-1-0-500-10-2-Thick25	1	1	2	1	1	1	150	1		2.90698
1954	Gielis shape (modified)	1-1-2-1-1-1-150-1-0-500-10-2-Thick5	1	1	2	1	1	1	150	1		0.581395
1955	Gielis shape (modified)	1-1-2-1-1-1-200-1-0-500-10-2-Thick25	1	1	2	1	1	1	200	1		2.90698
1956	Gielis shape (modified)	1-1-2-1-1-1-200-1-0-500-10-2-Thick5	1	1	2	1	1	1	200	1		0.581395
1957	Gielis shape (modified)	1-1-2-1-1-1-25-1-0-500-10-2-Thick5	1	1	2	1	1	1	25	1		0.581395
1958	Gielis shape (modified)	1-1-2-1-1-1-250-1-0-500-10-2-Thick25	1	1	2	1	1	1	250	1		2.90698
1959	Gielis shape (modified)	1-1-2-1-1-1-250-1-0-500-10-2-Thick5	1	1	2	1	1	1	250	1		0.581395
1960	Gielis shape (modified)	1-1-2-1-1-1-300-1-0-500-10-2-Thick25	1	1	2	1	1	1	300	1		2.90698
1961	Gielis shape (modified)	1-1-2-1-1-1-300-1-0-500-10-2-Thick5	1	1	2	1	1	1	300	1		0.581395
1962	Gielis shape (modified)	1-1-2-1-1-1-400-1-0-500-10-2-Thick100	1	1	2	1	1	1	400	1		11.6279
1963	Gielis shape (modified)	1-1-2-1-1-1-400-1-0-500-10-2-Thick25	1	1	2	1	1	1	400	1		2.90698
1964	Gielis shape (modified)	1-1-2-1-1-1-400-1-0-500-10-2-Thick5	1	1	2	1	1	1	400	1		0.581395
1965	Gielis shape (modified)	1-1-2-1-1-1-50-1-0-500-10-2-Thick5	1	1	2	1	1	1	50	1		0.581395
1966	Gielis shape (modified)	1-1-2-1-1-1-500-1-0-500-10-2-Thick100	1	1	2	1	1	1	500	1		11.6279
1967	Gielis shape (modified)	1-1-2-1-1-1-500-1-0-500-10-2-Thick25	1	1	2	1	1	1	500	1		2.90698
1968	Gielis shape (modified)	1-1-2-1-1-1-500-1-0-500-10-2-Thick5	1	1	2	1	1	1	500	1		0.581395
1969	Gielis shape (modified)	1-1-2-1-1-1-600-1-0-500-10-2-Thick100	1	1	2	1	1	1	600	1		11.6279
1970	Gielis shape (modified)	1-1-2-1-1-1-600-1-0-500-10-2-Thick25	1	1	2	1	1	1	600	1		2.90698
1971	Gielis shape (modified)	1-1-2-1-1-1-600-1-0-500-10-2-Thick5	1	1	2	1	1	1	600	1		0.581395
1972	Gielis shape (modified)	1-1-2-1-1-1-75-1-0-500-10-2-Thick5	1	1	2	1	1	1	75	1		0.581395
1973	Gielis shape (modified)	1-1-3-1-1-1-10-1-0-500-10-2-Thick5	1	1	3	1	1	1	10	1		0.581395
1974	Gielis shape (modified)	1-1-3-1-1-1-100-1-0-500-10-2-Thick25	1	1	3	1	1	1	100	1		2.90698
1975	Gielis shape (modified)	1-1-3-1-1-1-100-1-0-500-10-2-Thick5	1	1	3	1	1	1	100	1		0.581395
1976	Gielis shape (modified)	1-1-3-1-1-1-20-1-0-500-10-2-Thick5	1	1	3	1	1	1	20	1		0.581395
1977	Gielis shape (modified)	1-1-3-1-1-1-200-1-0-500-10-2-Thick25	1	1	3	1	1	1	200	1		2.90698
1978	Gielis shape (modified)	1-1-3-1-1-1-200-1-0-500-10-2-Thick5	1	1	3	1	1	1	200	1		0.581395
1979	Gielis shape (modified)	1-1-3-1-1-1-400-1-0-500-10-2-Thick100	1	1	3	1	1	1	400	1		11.6279
1980	Gielis shape (modified)	1-1-3-1-1-1-400-1-0-500-10-2-Thick25	1	1	3	1	1	1	400	1		2.90698
1981	Gielis shape (modified)	1-1-3-1-1-1-400-1-0-500-10-2-Thick5	1	1	3	1	1	1	400	1		0.581395
1982	Gielis shape (modified)	1-1-3-1-1-1-50-1-0-500-10-2-Thick5	1	1	3	1	1	1	50	1		0.581395
1983	Gielis shape (modified)	1-1-0-1-1-1-100-1-0-500-10-2-ball1-3	1	1	0	1	1	1	100	1	33.3333
1984	Gielis shape (modified)	1-1-0-1-1-1-100-1-0-500-10-2-ball16	1	1	0	1	1	1	100	1	6.25
1985	Gielis shape (modified)	1-1-0-1-1-1-100-1-0-500-10-2-ball2-3	1	1	0	1	1	1	100	1	66.6667
1986	Gielis shape (modified)	1-1-0-1-1-1-100-1-0-500-10-2-ball2	1	1	0	1	1	1	100	1	5
1987	Gielis shape (modified)	1-1-0-1-1-1-100-1-0-500-10-2-ball3-4	1	1	0	1	1	1	100	1	75
1988	Gielis shape (modified)	1-1-0-1-1-1-100-1-0-500-10-2-ball32	1	1	0	1	1	1	100	1	3.125
1989	Gielis shape (modified)	1-1-0-1-1-1-100-1-0-500-10-2-ball4	1	1	0	1	1	1	100	1	25
1990	Gielis shape (modified)	1-1-0-1-1-1-100-1-0-500-10-2-ball5-6	1	1	0	1	1	1	100	1	83.3333
1991	Gielis shape (modified)	1-1-0-1-1-1-100-1-0-500-10-2-ball64	1	1	0	1	1	1	100	1	1.5625
1992	Gielis shape (modified)	1-1-0-1-1-1-100-1-0-500-10-2-ball8	1	1	0	1	1	1	100	1	12.5
1993	Gielis shape (modified)	1-1-0-1-1-1-100-1-0-500-10-2-ball83	1	1	0	1	1	1	100	1	96.5116
1994	Gielis shape (modified)	1-1-0-1-1-1-1000-1-290-500-10-2-Ball1-3	1	1	0	1	1	1	1000	1	33.3333
1995	Gielis shape (modified)	1-1-0-1-1-1-1000-1-290-500-10-2-Ball16	1	1	0	1	1	1	1000	1	6.25
1996	Gielis shape (modified)	1-1-0-1-1-1-1000-1-290-500-10-2-Ball2-3	1	1	0	1	1	1	1000	1	66.6667
1997	Gielis shape (modified)	1-1-0-1-1-1-1000-1-290-500-10-2-Ball2	1	1	0	1	1	1	1000	1	5
1998	Gielis shape (modified)	1-1-0-1-1-1-1000-1-290-500-10-2-Ball3-4	1	1	0	1	1	1	1000	1	75
[truncated: 1,044 more rows]

## Sheet: Vector shapes
	Note: Empty cases indicate parameters not relevant to shape description		BODY MASS					PRIMARY APPENDAGE SYSTEM (PAS)					SECONDARY APPENDAGE SYSTEM (SAS)
		Parameters	LM	WM	RM	SM	OM	Np	Rp	Tp	Ap	Dp	Ns	Rs	RSs	As
		Description	Length	Width	Rotundity ratio	Relative size of the mass	Orientation (optional)	Number of appendages	Rotational distribution	Thickness of appendages	Anchoring	Deformation (optional)	Number of SS	Rotational distribution	Relative size of structures	Anchoring (only for Np=1)
	Category	Shape code	% of body size	% of body size	(WM/LM)x100 (in %)	% relative to total shape	Parallel or Pendicular	0 to 2000	0.25 to 360°	% of body lenght	Central or lateral	Compression vs. extension	0 to 1500	2.5 to 360°	1.5 to 100% of body size	Central or lateral
1	Vector drawing	S1T100	0	0		0		1		100	Central		0
2	Vector drawing	S1T95	0	0		0		1		95	Central		0
3	Vector drawing	S1T83	0	0		0		1		83.3326	Central		0
4	Vector drawing	S1T75	0	0		0		1		75	Central		0
5	Vector drawing	S1T50	0	0		0		1		50	Central		0
6	Vector drawing	S1T25	0	0		0		1		25	Central		0
7	Vector drawing	S1T16.7	0	0		0		1		16.6663	Central		0
8	Vector drawing	S1T12.5	0	0		0		1		12.5	Central		0
9	Vector drawing	S1T10	0	0		0		1		10	Central		0
10	Vector drawing	S1T6.3	0	0		0		1		6.25	Central		0
11	Vector drawing	S1T5	0	0		0		1		5	Central		0
12	Vector drawing	S1T4.2	0	0		0		1		4.16628	Central		0
13	Vector drawing	S1T3.6	0	0		0		1		3.57093	Central		0
14	Vector drawing	S1T3.1	0	0		0		1		3.125	Central		0
15	Vector drawing	S1T2.1	0	0		0		1		2.08372	Central		0
16	Vector drawing	S1T1.6	0	0		0		1		1.56279	Central		0
17	Vector drawing	S1T1.2	0	0		0		1		1.16279	Central		0
18	Vector drawing	S1T0.8	0	0		0		1		0.813953	Central		0
19	Vector drawing	S1T0.7	0	0		0		1		0.697674	Central		0
20	Vector drawing	S1T0.5	0	0		0		1		0.465116	Central		0
21	Vector drawing	S1T0.3	0	0		0		1		0.348837	Central		0
22	Vector drawing	S1T0.2	0	0		0		1		0.232558	Central		0
23	Vector drawing	S1S83(1c)-Th500	0	0		0		1	360	23.2558	Central		1	360	96.5116	Central
24	Vector drawing	S1S83(1e)-Th500	0	0		0		1	360	23.2558	Central		1	360	96.5116	Lateral
25	Vector drawing	S1S86(1e)-Th500	0	0		0		1	360	23.2558	Central		1	360	100	Lateral
26	Vector drawing	S1S16(1c)-Th50	0	0		0		1	360	11.6279	Central		1	360	6.25	Central
27	Vector drawing	S1S16(1e)-Th50	0	0		0		1	360	11.6279	Central		1	360	6.25	Lateral
28	Vector drawing	S1S2(1c)-Th50	0	0		0		1	360	11.6279	Central		1	360	50	Central
29	Vector drawing	S1S2(1e)-Th50	0	0		0		1	360	11.6279	Central		1	360	50	Lateral
30	Vector drawing	S1S34(1c)-Th50	0	0		0		1	360	11.6279	Central		1	360	75	Central
31	Vector drawing	S1S34(1e)-Th50	0	0		0		1	360	11.6279	Central		1	360	75	Lateral
32	Vector drawing	S1S4(1c)-Th50	0	0		0		1	360	11.6279	Central		1	360	25	Central
33	Vector drawing	S1S4(1e)-Th50	0	0		0		1	360	11.6279	Central		1	360	25	Lateral
34	Vector drawing	S1S8(1c)-Th50	0	0		0		1	360	11.6279	Central		1	360	12.5	Central
35	Vector drawing	S1S8(1e)-Th50	0	0		0		1	360	11.6279	Central		1	360	12.5	Lateral
36	Vector drawing	S1S83(1c)-Th50	0	0		0		1	360	11.6279	Central		1	360	96.5116	Central
37	Vector drawing	S1S83(1e)-Th50	0	0		0		1	360	11.6279	Central		1	360	96.5116	Lateral
38	Vector drawing	S1S86(1e)-Th50	0	0		0		1	360	11.6279	Central		1	360	100	Lateral
39	Vector drawing	S1S16(1c)-Th5	0	0		0		1	360	11.6279	Central		1	360	6.25	Central
40	Vector drawing	S1S16(1e)-Th5	0	0		0		1	360	11.6279	Central		1	360	6.25	Lateral
41	Vector drawing	S1S2(1c)-Th5	0	0		0		1	360	11.6279	Central		1	360	50	Central
42	Vector drawing	S1S2(1e)-Th5	0	0		0		1	360	11.6279	Central		1	360	50	Lateral
43	Vector drawing	S1S32(1c)-Th5	0	0		0		1	360	11.6279	Central		1	360	3.125	Central
44	Vector drawing	S1S32(1e)-Th5	0	0		0		1	360	11.6279	Central		1	360	3.125	Lateral
45	Vector drawing	S1S34(1c)-Th5	0	0		0		1	360	11.6279	Central		1	360	75	Central
46	Vector drawing	S1S34(1e)-Th5	0	0		0		1	360	11.6279	Central		1	360	75	Lateral
47	Vector drawing	S1S4(1c)-Th5	0	0		0		1	360	11.6279	Central		1	360	25	Central
48	Vector drawing	S1S4(1e)-Th5	0	0		0		1	360	11.6279	Central		1	360	25	Lateral
49	Vector drawing	S1S8(1c)-Th5	0	0		0		1	360	11.6279	Central		1	360	12.5	Central
50	Vector drawing	S1S8(1e)-Th5	0	0		0		1	360	11.6279	Central		1	360	12.5	Lateral
51	Vector drawing	S1S83(1c)-Th5	0	0		0		1	360	11.6279	Central		1	360	96.5116	Central
52	Vector drawing	S1S83(1e)-Th5	0	0		0		1	360	11.6279	Central		1	360	96.5116	Lateral
53	Vector drawing	S1S86(1e)-Th5	0	0		0		1	360	11.6279	Central		1	360	100	Lateral
54	Vector drawing	S1S16(1c)-Th25	0	0		0		1	360	23.2558	Central		1	360	6.25	Central
55	Vector drawing	S1S16(1e)-Th25	0	0		0		1	360	23.2558	Central		1	360	6.25	Lateral
56	Vector drawing	S1S2(1c)-Th25	0	0		0		1	360	23.2558	Central		1	360	75	Central
57	Vector drawing	S1S2(1e)-Th25	0	0		0		1	360	23.2558	Central		1	360	75	Lateral
58	Vector drawing	S1S32(1c)-Th25	0	0		0		1	360	23.2558	Central		1	360	3.125	Central
59	Vector drawing	S1S32(1e)-Th25	0	0		0		1	360	23.2558	Central		1	360	3.125	Lateral
60	Vector drawing	S1S34(1c)-Th25	0	0		0		1	360	23.2558	Central		1	360	75	Central
61	Vector drawing	S1S34(1e)-Th25	0	0		0		1	360	23.2558	Central		1	360	75	Lateral
62	Vector drawing	S1S4(1c)-Th25	0	0		0		1	360	23.2558	Central		1	360	25	Central
63	Vector drawing	S1S4(1e)-Th25	0	0		0		1	360	23.2558	Central		1	360	25	Lateral
64	Vector drawing	S1S8(1c)-Th25	0	0		0		1	360	23.2558	Central		1	360	12.5	Central
65	Vector drawing	S1S8(1e)-Th25	0	0		0		1	360	23.2558	Central		1	360	12.5	Lateral
66	Vector drawing	S1S83(1c)-Th25	0	0		0		1	360	23.2558	Central		1	360	96.5116	Central
67	Vector drawing	S1S83(1e)-Th25	0	0		0		1	360	23.2558	Central		1	360	96.5116	Lateral
68	Vector drawing	S1S86(1e)-Th25	0	0		0		1	360	23.2558	Central		1	360	100	Lateral
69	Vector drawing	S1S2(1c)-Th200	0	0		0		1	360	23.2558	Central		1	360	75	Central
70	Vector drawing	S1S2(1e)-Th200	0	0		0		1	360	23.2558	Central		1	360	75	Lateral
71	Vector drawing	S1S34(1c)-Th200	0	0		0		1	360	23.2558	Central		1	360	75	Central
72	Vector drawing	S1S34(1e)-Th200	0	0		0		1	360	23.2558	Central		1	360	75	Lateral
73	Vector drawing	S1S8(1c)-Th200	0	0		0		1	360	23.2558	Central		1	360	12.5	Central
74	Vector drawing	S1S83(1c)-Th200	0	0		0		1	360	23.2558	Central		1	360	96.5116	Central
75	Vector drawing	S1S86(1e)-Th200	0	0		0		1	360	23.2558	Central		1	360	100	Lateral
76	Vector drawing	S1S16(1c)-Th100	0	0		0		1	360	11.6279	Central		1	360	6.25	Central
77	Vector drawing	S1S16(1e)-Th100	0	0		0		1	360	11.6279	Central		1	360	6.25	Lateral
78	Vector drawing	S1S2(1c)-Th100	0	0		0		1	360	11.6279	Central		1	360	50	Central
79	Vector drawing	S1S2(1e)-Th100	0	0		0		1	360	11.6279	Central		1	360	50	Lateral
80	Vector drawing	S1S34(1c)-Th100	0	0		0		1	360	11.6279	Central		1	360	75	Central
81	Vector drawing	S1S34(1e)-Th100	0	0		0		1	360	11.6279	Central		1	360	75	Lateral
82	Vector drawing	S1S4(1c)-Th100	0	0		0		1	360	11.6279	Central		1	360	25	Central
83	Vector drawing	S1S4(1e)-Th100	0	0		0		1	360	11.6279	Central		1	360	25	Lateral
84	Vector drawing	S1S8(1c)-Th100	0	0		0		1	360	11.6279	Central		1	360	12.5	Central
85	Vector drawing	S1S8(1e)-Th100	0	0		0		1	360	11.6279	Central		1	360	12.5	Lateral
86	Vector drawing	S1S83(1c)-Th100	0	0		0		1	360	11.6279	Central		1	360	96.5116	Central
87	Vector drawing	S1S83(1e)-Th100	0	0		0		1	360	11.6279	Central		1	360	96.5116	Lateral
88	Vector drawing	S1S86(1e)-Th100	0	0		0		1	360	11.6279	Central		1	360	100	Lateral
89	Vector drawing	S1S16(1c)-Th10	0	0		0		1	360	11.6279	Central		1	360	6.25	Central
90	Vector drawing	S1S16(1e)-Th10	0	0		0		1	360	11.6279	Central		1	360	6.25	Lateral
91	Vector drawing	S1S2(1c)-Th10	0	0		0		1	360	11.6279	Central		1	360	50	Central
92	Vector drawing	S1S2(1e)-Th10	0	0		0		1	360	11.6279	Central		1	360	50	Lateral
93	Vector drawing	S1S32(1c)-Th10	0	0		0		1	360	11.6279	Central		1	360	3.125	Central
94	Vector drawing	S1S32(1e)-Th10	0	0		0		1	360	11.6279	Central		1	360	3.125	Lateral
95	Vector drawing	S1S34(1c)-Th10	0	0		0		1	360	11.6279	Central		1	360	75	Central
96	Vector drawing	S1S34(1e)-Th10	0	0		0		1	360	11.6279	Central		1	360	75	Lateral
97	Vector drawing	S1S4(1c)-Th10	0	0		0		1	360	11.6279	Central		1	360	25	Central
98	Vector drawing	S1S4(1e)-Th10	0	0		0		1	360	11.6279	Central		1	360	25	Lateral
99	Vector drawing	S1S8(1c)-Th10	0	0		0		1	360	11.6279	Central		1	360	12.5	Central
100	Vector drawing	S1S8(1e)-Th10	0	0		0		1	360	11.6279	Central		1	360	12.5	Lateral
101	Vector drawing	S1S83(1c)-Th10	0	0		0		1	360	11.6279	Central		1	360	96.5116	Central
102	Vector drawing	S1S83(1e)-Th10	0	0		0		1	360	11.6279	Central		1	360	96.5116	Lateral
103	Vector drawing	S1S86(1e)-Th10	0	0		0		1	360	11.6279	Central		1	360	100	Lateral
104	Vector drawing	S1S32(1c)	0	0		0		1	360	0.116279	Central		1	360	1.5625	Lateral
105	Vector drawing	S1S16(1c)	0	0		0		1	360	0.116279	Central		1	360	3.125	Lateral
106	Vector drawing	S1S8(1c)	0	0		0		1	360	0.116279	Central		1	360	6.25	Lateral
107	Vector drawing	S1S4(1c)	0	0		0		1	360	0.116279	Central		1	360	12.5	Lateral
108	Vector drawing	S1S2(1c)	0	0		0		1	360	0.116279	Central		1	360	25	Lateral
109	Vector drawing	S1S34(1c)	0	0		0		1	360	0.116279	Central		1	360	37.5	Lateral
110	Vector drawing	S1S83(1c)	0	0		0		1	360	0.116279	Central		1	360	48.2558	Lateral
111	Vector drawing	S1S32(1e)	0	0		0		1	360	0.116279	Central		1	360	1.5625	Lateral
112	Vector drawing	S1S16(1e)	0	0		0		1	360	0.116279	Central		1	360	3.125	Lateral
113	Vector drawing	S1S8(1e)	0	0		0		1	360	0.116279	Central		1	360	6.25	Lateral
114	Vector drawing	S1S4(1e)	0	0		0		1	360	0.116279	Central		1	360	12.5	Lateral
115	Vector drawing	S1S2(1e)	0	0		0		1	360	0.116279	Central		1	360	25	Lateral
116	Vector drawing	S1S34(1e)	0	0		0		1	360	0.116279	Central		1	360	37.5	Lateral
117	Vector drawing	S1S83(1e)	0	0		0		1	360	0.116279	Central		1	360	48.2558	Lateral
118	Vector drawing	S1S86(1e)	0	0		0		1	360	0.116279	Central		1	360	50	Lateral
119	Vector drawing	S1S34(2)-Th500	0	0		0		1	360	23.2558	Central		2	360	37.5	Central
120	Vector drawing	S1S34(2e)-Th500	0	0		0		1	360	23.2558	Central		2	360	37.5	Lateral
121	Vector drawing	S1S83(2)-Th500	0	0		0		1	360	23.2558	Central		2	360	48.2558	Central
122	Vector drawing	S1S83(2e)-Th500	0	0		0		1	360	23.2558	Central		2	360	48.2558	Lateral
123	Vector drawing	S1S86(2e)-Th500	0	0		0		1	360	23.2558	Central		2	360	50	Lateral
124	Vector drawing	S1S16(2)-Th50	0	0		0		1	360	11.6279	Central		2	360	3.125	Central
125	Vector drawing	S1S16(2e)-Th50	0	0		0		1	360	11.6279	Central		2	360	3.125	Lateral
126	Vector drawing	S1S2(2)-Th50	0	0		0		1	360	11.6279	Central		2	360	25	Central
127	Vector drawing	S1S2(2e)-Th50	0	0		0		1	360	11.6279	Central		2	360	25	Lateral
128	Vector drawing	S1S34(2)-Th50	0	0		0		1	360	11.6279	Central		2	360	37.5	Central
129	Vector drawing	S1S34(2e)-Th50	0	0		0		1	360	11.6279	Central		2	360	37.5	Lateral
130	Vector drawing	S1S4(2)-Th50	0	0		0		1	360	11.6279	Central		2	360	12.5	Central
131	Vector drawing	S1S4(2e)-Th50	0	0		0		1	360	11.6279	Central		2	360	12.5	Lateral
132	Vector drawing	S1S8(2)-Th50	0	0		0		1	360	11.6279	Central		2	360	6.25	Central
133	Vector drawing	S1S8(2e)-Th50	0	0		0		1	360	11.6279	Central		2	360	6.25	Lateral
134	Vector drawing	S1S83(2)-Th50	0	0		0		1	360	11.6279	Central		2	360	48.2558	Central
135	Vector drawing	S1S83(2e)-Th50	0	0		0		1	360	11.6279	Central		2	360	48.2558	Lateral
136	Vector drawing	S1S86(2e)-Th50	0	0		0		1	360	11.6279	Central		2	360	50	Lateral
137	Vector drawing	S1S16(2)-Th5	0	0		0		1	360	11.6279	Central		2	360	3.125	Central
138	Vector drawing	S1S16(2e)-Th5	0	0		0		1	360	11.6279	Central		2	360	3.125	Lateral
139	Vector drawing	S1S2(2)-Th5	0	0		0		1	360	11.6279	Central		2	360	25	Central
140	Vector drawing	S1S2(2e)-Th5	0	0		0		1	360	11.6279	Central		2	360	25	Lateral
141	Vector drawing	S1S32(2)-Th5	0	0		0		1	360	11.6279	Central		2	360	1.5625	Central
142	Vector drawing	S1S32(2e)-Th5	0	0		0		1	360	11.6279	Central		2	360	1.5625	Lateral
143	Vector drawing	S1S34(2)-Th5	0	0		0		1	360	11.6279	Central		2	360	37.5	Central
144	Vector drawing	S1S34(2e)-Th5	0	0		0		1	360	11.6279	Central		2	360	37.5	Lateral
145	Vector drawing	S1S4(2)-Th5	0	0		0		1	360	11.6279	Central		2	360	12.5	Central
146	Vector drawing	S1S4(2e)-Th5	0	0		0		1	360	11.6279	Central		2	360	12.5	Lateral
147	Vector drawing	S1S8(2)-Th5	0	0		0		1	360	11.6279	Central		2	360	6.25	Central
148	Vector drawing	S1S8(2e)-Th5	0	0		0		1	360	11.6279	Central		2	360	6.25	Lateral
149	Vector drawing	S1S83(2)-Th5	0	0		0		1	360	11.6279	Central		2	360	48.2558	Central
150	Vector drawing	S1S83(2e)-Th5	0	0		0		1	360	11.6279	Central		2	360	48.2558	Lateral
151	Vector drawing	S1S86(2e)-Th5	0	0		0		1	360	11.6279	Central		2	360	50	Lateral
152	Vector drawing	S1S16(2)-Th25	0	0		0		1	360	23.2558	Central		2	360	3.125	Central
153	Vector drawing	S1S16(2e)-Th25	0	0		0		1	360	23.2558	Central		2	360	3.125	Lateral
154	Vector drawing	S1S2(2)-Th25	0	0		0		1	360	23.2558	Central		2	360	37.5	Central
155	Vector drawing	S1S2(2e)-Th25	0	0		0		1	360	23.2558	Central		2	360	37.5	Lateral
156	Vector drawing	S1S32(2)-Th25	0	0		0		1	360	23.2558	Central		2	360	1.5625	Central
157	Vector drawing	S1S32(2e)-Th25	0	0		0		1	360	23.2558	Central		2	360	1.5625	Lateral
158	Vector drawing	S1S34(2)-Th25	0	0		0		1	360	23.2558	Central		2	360	37.5	Central
159	Vector drawing	S1S34(2e)-Th25	0	0		0		1	360	23.2558	Central		2	360	37.5	Lateral
160	Vector drawing	S1S4(2)-Th25	0	0		0		1	360	23.2558	Central		2	360	12.5	Central
161	Vector drawing	S1S4(2e)-Th25	0	0		0		1	360	23.2558	Central		2	360	12.5	Lateral
162	Vector drawing	S1S8(2)-Th25	0	0		0		1	360	23.2558	Central		2	360	6.25	Central
163	Vector drawing	S1S8(2e)-Th25	0	0		0		1	360	23.2558	Central		2	360	6.25	Lateral
164	Vector drawing	S1S83(2)-Th25	0	0		0		1	360	23.2558	Central		2	360	48.2558	Central
165	Vector drawing	S1S83(2e)-Th25	0	0		0		1	360	23.2558	Central		2	360	48.2558	Lateral
166	Vector drawing	S1S86(2e)-Th25	0	0		0		1	360	23.2558	Central		2	360	50	Lateral
167	Vector drawing	S1S2(2)-Th200	0	0		0		1	360	23.2558	Central		2	360	37.5	Central
168	Vector drawing	S1S2(2e)-Th200	0	0		0		1	360	23.2558	Central		2	360	37.5	Lateral
169	Vector drawing	S1S34(2)-Th200	0	0		0		1	360	23.2558	Central		2	360	37.5	Central
170	Vector drawing	S1S34(2e)-Th200	0	0		0		1	360	23.2558	Central		2	360	37.5	Lateral
171	Vector drawing	S1S83(2)-Th200	0	0		0		1	360	23.2558	Central		2	360	48.2558	Central
172	Vector drawing	S1S83(2e)-Th200	0	0		0		1	360	23.2558	Central		2	360	48.2558	Lateral
173	Vector drawing	S1S86(2e)-Th200	0	0		0		1	360	23.2558	Central		2	360	50	Lateral
174	Vector drawing	S1S16(2)-Th100	0	0		0		1	360	11.6279	Central		2	360	3.125	Central
175	Vector drawing	S1S2(2)-Th100	0	0		0		1	360	11.6279	Central		2	360	25	Central
176	Vector drawing	S1S2(2e)-Th100	0	0		0		1	360	11.6279	Central		2	360	25	Lateral
177	Vector drawing	S1S34(2)-Th100	0	0		0		1	360	11.6279	Central		2	360	37.5	Central
178	Vector drawing	S1S34(2e)-Th100	0	0		0		1	360	11.6279	Central		2	360	37.5	Lateral
179	Vector drawing	S1S4(2)-Th100	0	0		0		1	360	11.6279	Central		2	360	12.5	Central
180	Vector drawing	S1S4(2e)-Th100	0	0		0		1	360	11.6279	Central		2	360	12.5	Lateral
181	Vector drawing	S1S8(2)-Th100	0	0		0		1	360	11.6279	Central		2	360	6.25	Central
182	Vector drawing	S1S8(2e)-Th100	0	0		0		1	360	11.6279	Central		2	360	6.25	Lateral
183	Vector drawing	S1S83(2)-Th100	0	0		0		1	360	11.6279	Central		2	360	48.2558	Central
184	Vector drawing	S1S83(2e)-Th100	0	0		0		1	360	11.6279	Central		2	360	48.2558	Lateral
185	Vector drawing	S1S86(2e)-Th100	0	0		0		1	360	11.6279	Central		2	360	50	Lateral
186	Vector drawing	S1S16(2)-Th10	0	0		0		1	360	11.6279	Central		2	360	3.125	Central
187	Vector drawing	S1S16(2e)-Th10	0	0		0		1	360	11.6279	Central		2	360	3.125	Lateral
188	Vector drawing	S1S2(2)-Th10	0	0		0		1	360	11.6279	Central		2	360	25	Central
189	Vector drawing	S1S2(2e)-Th10	0	0		0		1	360	11.6279	Central		2	360	25	Lateral
190	Vector drawing	S1S32(2)-Th10	0	0		0		1	360	11.6279	Central		2	360	1.5625	Central
191	Vector drawing	S1S32(2e)-Th10	0	0		0		1	360	11.6279	Central		2	360	1.5625	Lateral
192	Vector drawing	S1S34(2)-Th10	0	0		0		1	360	11.6279	Central		2	360	37.5	Central
193	Vector drawing	S1S34(2e)-Th10	0	0		0		1	360	11.6279	Central		2	360	37.5	Lateral
194	Vector drawing	S1S4(2)-Th10	0	0		0		1	360	11.6279	Central		2	360	12.5	Central
195	Vector drawing	S1S4(2e)-Th10	0	0		0		1	360	11.6279	Central		2	360	12.5	Lateral
196	Vector drawing	S1S8(2)-Th10	0	0		0		1	360	11.6279	Central		2	360	6.25	Central
197	Vector drawing	S1S8(2e)-Th10	0	0		0		1	360	11.6279	Central		2	360	6.25	Lateral
198	Vector drawing	S1S83(2)-Th10	0	0		0		1	360	11.6279	Central		2	360	48.2558	Central
199	Vector drawing	S1S83(2e)-Th10	0	0		0		1	360	11.6279	Central		2	360	48.2558	Lateral
200	Vector drawing	S1S86(2e)-Th10	0	0		0		1	360	11.6279	Central		2	360	50	Lateral
201	Vector drawing	S1S32(2)	0	0		0		1	360	0.116279	Central		2	360	1.5625	Lateral
202	Vector drawing	S1S16(2)	0	0		0		1	360	0.116279	Central		2	360	3.125	Lateral
203	Vector drawing	S1S8(2)	0	0		0		1	360	0.116279	Central		2	360	6.25	Lateral
204	Vector drawing	S1S4(2)	0	0		0		1	360	0.116279	Central		2	360	12.5	Lateral
205	Vector drawing	S1S2(2)	0	0		0		1	360	0.116279	Central		2	360	25	Lateral
206	Vector drawing	S1S34(2)	0	0		0		1	360	0.116279	Central		2	360	37.5	Lateral
207	Vector drawing	S1S83(2)	0	0		0		1	360	0.116279	Central		2	360	48.2558	Lateral
208	Vector drawing	S1S32(2e)	0	0		0		1	360	0.116279	Central		2	360	1.5625	Lateral
209	Vector drawing	S1S16(2e)	0	0		0		1	360	0.116279	Central		2	360	3.125	Lateral
210	Vector drawing	S1S8(2e)	0	0		0		1	360	0.116279	Central		2	360	6.25	Lateral
211	Vector drawing	S1S4(2e)	0	0		0		1	360	0.116279	Central		2	360	12.5	Lateral
212	Vector drawing	S1S2(2e)	0	0		0		1	360	0.116279	Central		2	360	25	Lateral
213	Vector drawing	S1S34(2e)	0	0		0		1	360	0.116279	Central		2	360	37.5	Lateral
214	Vector drawing	S1S83(2e)	0	0		0		1	360	0.116279	Central		2	360	48.2558	Lateral
215	Vector drawing	S1S86(2e)	0	0		0		1	360	0.116279	Central		2	360	50	Lateral
216	Vector drawing	S1S34(4)-Th500	0	0		0		1	360	23.2558	Central		4	360	37.5	Central
217	Vector drawing	S1S83(4)-Th500	0	0		0		1	360	23.2558	Central		4	360	48.2558	Central
218	Vector drawing	S1S16(4)-Th50	0	0		0		1	360	11.6279	Central		4	360	3.125	Central
219	Vector drawing	S1S2(4)-Th50	0	0		0		1	360	11.6279	Central		4	360	25	Central
220	Vector drawing	S1S34(4)-Th50	0	0		0		1	360	11.6279	Central		4	360	37.5	Central
221	Vector drawing	S1S4(4)-Th50	0	0		0		1	360	11.6279	Central		4	360	12.5	Central
222	Vector drawing	S1S8(4)-Th50	0	0		0		1	360	11.6279	Central		4	360	6.25	Central
223	Vector drawing	S1S83(4)-Th50	0	0		0		1	360	11.6279	Central		4	360	48.2558	Central
224	Vector drawing	S1S16(4)-Th5	0	0		0		1	360	11.6279	Central		4	360	3.125	Central
225	Vector drawing	S1S2(4)-Th5	0	0		0		1	360	11.6279	Central		4	360	25	Central
226	Vector drawing	S1S32(4)-Th5	0	0		0		1	360	11.6279	Central		4	360	1.5625	Central
227	Vector drawing	S1S34(4)-Th5	0	0		0		1	360	11.6279	Central		4	360	37.5	Central
228	Vector drawing	S1S4(4)-Th5	0	0		0		1	360	11.6279	Central		4	360	12.5	Central
229	Vector drawing	S1S8(4)-Th5	0	0		0		1	360	11.6279	Central		4	360	6.25	Central
230	Vector drawing	S1S83(4)-Th5	0	0		0		1	360	11.6279	Central		4	360	48.2558	Central
231	Vector drawing	S1S16(4)-Th25	0	0		0		1	360	23.2558	Central		4	360	3.125	Central
232	Vector drawing	S1S2(4)-Th25	0	0		0		1	360	23.2558	Central		4	360	37.5	Central
233	Vector drawing	S1S32(4)-Th25	0	0		0		1	360	23.2558	Central		4	360	1.5625	Central
234	Vector drawing	S1S34(4)-Th25	0	0		0		1	360	23.2558	Central		4	360	37.5	Central
235	Vector drawing	S1S4(4)-Th25	0	0		0		1	360	23.2558	Central		4	360	12.5	Central
236	Vector drawing	S1S8(4)-Th25	0	0		0		1	360	23.2558	Central		4	360	6.25	Central
237	Vector drawing	S1S83(4)-Th25	0	0		0		1	360	23.2558	Central		4	360	48.2558	Central
238	Vector drawing	S1S2(4)-Th200	0	0		0		1	360	23.2558	Central		4	360	37.5	Central
239	Vector drawing	S1S34(4)-Th200	0	0		0		1	360	23.2558	Central		4	360	37.5	Central
240	Vector drawing	S1S2(4)-Th100	0	0		0		1	360	11.6279	Central		4	360	25	Central
241	Vector drawing	S1S34(4)-Th100	0	0		0		1	360	11.6279	Central		4	360	37.5	Central
242	Vector drawing	S1S4(4)-Th100	0	0		0		1	360	11.6279	Central		4	360	12.5	Central
243	Vector drawing	S1S8(4)-Th100	0	0		0		1	360	11.6279	Central		4	360	6.25	Central
244	Vector drawing	S1S83(4)-Th100	0	0		0		1	360	11.6279	Central		4	360	48.2558	Central
245	Vector drawing	S1S16(4)-Th10	0	0		0		1	360	11.6279	Central		4	360	3.125	Central
246	Vector drawing	S1S2(4)-Th10	0	0		0		1	360	11.6279	Central		4	360	25	Central
247	Vector drawing	S1S32(4)-Th10	0	0		0		1	360	11.6279	Central		4	360	1.5625	Central
248	Vector drawing	S1S34(4)-Th10	0	0		0		1	360	11.6279	Central		4	360	37.5	Central
249	Vector drawing	S1S4(4)-Th10	0	0		0		1	360	11.6279	Central		4	360	12.5	Central
250	Vector drawing	S1S8(4)-Th10	0	0		0		1	360	11.6279	Central		4	360	6.25	Central
251	Vector drawing	S1S83(4)-Th10	0	0		0		1	360	11.6279	Central		4	360	48.2558	Central
252	Vector drawing	S1S32(4)	0	0		0		1	360	0.116279	Central		4	360	1.5625	Lateral
253	Vector drawing	S1S16(4)	0	0		0		1	360	0.116279	Central		4	360	3.125	Lateral
254	Vector drawing	S1S8(4)	0	0		0		1	360	0.116279	Central		4	360	6.25	Lateral
255	Vector drawing	S1S4(4)	0	0		0		1	360	0.116279	Central		4	360	12.5	Lateral
256	Vector drawing	S1S2(4)	0	0		0		1	360	0.116279	Central		4	360	25	Lateral
257	Vector drawing	S1S34(4)	0	0		0		1	360	0.116279	Central		4	360	37.5	Lateral
258	Vector drawing	S1S83(4)	0	0		0		1	360	0.116279	Central		4	360	48.2558	Lateral
259	Vector drawing	S1S34(8)-Th500	0	0		0		1	360	23.2558	Central		8	360	37.5	Central
260	Vector drawing	S1S83(8)-Th500	0	0		0		1	360	23.2558	Central		8	360	48.2558	Central
261	Vector drawing	S1S16(8)-Th50	0	0		0		1	360	11.6279	Central		8	360	3.125	Central
262	Vector drawing	S1S2(8)-Th50	0	0		0		1	360	11.6279	Central		8	360	25	Central
263	Vector drawing	S1S34(8)-Th50	0	0		0		1	360	11.6279	Central		8	360	37.5	Central
264	Vector drawing	S1S4(8)-Th50	0	0		0		1	360	11.6279	Central		8	360	12.5	Central
265	Vector drawing	S1S8(8)-Th50	0	0		0		1	360	11.6279	Central		8	360	6.25	Central
266	Vector drawing	S1S83(8)-Th50	0	0		0		1	360	11.6279	Central		8	360	48.2558	Central
267	Vector drawing	S1S16(8)-Th5	0	0		0		1	360	11.6279	Central		8	360	3.125	Central
268	Vector drawing	S1S2(8)-Th5	0	0		0		1	360	11.6279	Central		8	360	25	Central
269	Vector drawing	S1S32(8)-Th5	0	0		0		1	360	11.6279	Central		8	360	1.5625	Central
270	Vector drawing	S1S34(8)-Th5	0	0		0		1	360	11.6279	Central		8	360	37.5	Central
271	Vector drawing	S1S4(8)-Th5	0	0		0		1	360	11.6279	Central		8	360	12.5	Central
272	Vector drawing	S1S8(8)-Th5	0	0		0		1	360	11.6279	Central		8	360	6.25	Central
273	Vector drawing	S1S83(8)-Th5	0	0		0		1	360	11.6279	Central		8	360	48.2558	Central
274	Vector drawing	S1S16(8)-Th25	0	0		0		1	360	23.2558	Central		8	360	3.125	Central
275	Vector drawing	S1S2(8)-Th25	0	0		0		1	360	23.2558	Central		8	360	37.5	Central
276	Vector drawing	S1S32(8)-Th25	0	0		0		1	360	23.2558	Central		8	360	1.5625	Central
277	Vector drawing	S1S34(8)-Th25	0	0		0		1	360	23.2558	Central		8	360	37.5	Central
278	Vector drawing	S1S4(8)-Th25	0	0		0		1	360	23.2558	Central		8	360	12.5	Central
279	Vector drawing	S1S8(8)-Th25	0	0		0		1	360	23.2558	Central		8	360	6.25	Central
280	Vector drawing	S1S83(8)-Th25	0	0		0		1	360	23.2558	Central		8	360	48.2558	Central
281	Vector drawing	S1S2(8)-Th200	0	0		0		1	360	23.2558	Central		8	360	37.5	Central
282	Vector drawing	S1S34(8)-Th200	0	0		0		1	360	23.2558	Central		8	360	37.5	Central
283	Vector drawing	S1S2(8)-Th100	0	0		0		1	360	11.6279	Central		8	360	25	Central
284	Vector drawing	S1S34(8)-Th100	0	0		0		1	360	11.6279	Central		8	360	37.5	Central
285	Vector drawing	S1S4(8)-Th100	0	0		0		1	360	11.6279	Central		8	360	12.5	Central
286	Vector drawing	S1S8(8)-Th100	0	0		0		1	360	11.6279	Central		8	360	6.25	Central
287	Vector drawing	S1S83(8)-Th100	0	0		0		1	360	11.6279	Central		8	360	48.2558	Central
288	Vector drawing	S1S16(8)-Th10	0	0		0		1	360	11.6279	Central		8	360	3.125	Central
289	Vector drawing	S1S2(8)-Th10	0	0		0		1	360	11.6279	Central		8	360	25	Central
290	Vector drawing	S1S32(8)-Th10	0	0		0		1	360	11.6279	Central		8	360	1.5625	Central
291	Vector drawing	S1S34(8)-Th10	0	0		0		1	360	11.6279	Central		8	360	37.5	Central
292	Vector drawing	S1S4(8)-Th10	0	0		0		1	360	11.6279	Central		8	360	12.5	Central
293	Vector drawing	S1S8(8)-Th10	0	0		0		1	360	11.6279	Central		8	360	6.25	Central
294	Vector drawing	S1S83(8)-Th10	0	0		0		1	360	11.6279	Central		8	360	48.2558	Central
295	Vector drawing	S1S32(8)	0	0		0		1	360	0.116279	Central		8	360	1.5625	Central
296	Vector drawing	S1S16(8)	0	0		0		1	360	0.116279	Central		8	360	3.125	Central
297	Vector drawing	S1S8(8)	0	0		0		1	360	0.116279	Central		8	360	6.25	Central
298	Vector drawing	S1S4(8)	0	0		0		1	360	0.116279	Central		8	360	12.5	Central
299	Vector drawing	S1S2(8)	0	0		0		1	360	0.116279	Central		8	360	25	Central
300	Vector drawing	S1S34(8)	0	0		0		1	360	0.116279	Central		8	360	37.5	Central
301	Vector drawing	S1S83(8)	0	0		0		1	360	0.116279	Central		8	360	48.2558	Central
302	Vector drawing	S1S34(16)-Th500	0	0		0		1	360	23.2558	Central		16	360	37.5	Central
303	Vector drawing	S1S83(16)-Th500	0	0		0		1	360	23.2558	Central		16	360	48.2558	Central
304	Vector drawing	S1S16(16)-Th50	0	0		0		1	360	11.6279	Central		16	360	3.125	Central
305	Vector drawing	S1S2(16)-Th50	0	0		0		1	360	11.6279	Central		16	360	25	Central
306	Vector drawing	S1S34(16)-Th50	0	0		0		1	360	11.6279	Central		16	360	37.5	Central
307	Vector drawing	S1S4(16)-Th50	0	0		0		1	360	11.6279	Central		16	360	12.5	Central
308	Vector drawing	S1S8(16)-Th50	0	0		0		1	360	11.6279	Central		16	360	6.25	Central
309	Vector drawing	S1S83(16)-Th50	0	0		0		1	360	11.6279	Central		16	360	48.2558	Central
310	Vector drawing	S1S16(16)-Th5	0	0		0		1	360	11.6279	Central		16	360	3.125	Central
311	Vector drawing	S1S2(16)-Th5	0	0		0		1	360	11.6279	Central		16	360	25	Central
312	Vector drawing	S1S32(16)-Th5	0	0		0		1	360	11.6279	Central		16	360	1.5625	Central
313	Vector drawing	S1S34(16)-Th5	0	0		0		1	360	11.6279	Central		16	360	37.5	Central
314	Vector drawing	S1S4(16)-Th5	0	0		0		1	360	11.6279	Central		16	360	12.5	Central
315	Vector drawing	S1S8(16)-Th5	0	0		0		1	360	11.6279	Central		16	360	6.25	Central
316	Vector drawing	S1S83(16)-Th5	0	0		0		1	360	11.6279	Central		16	360	48.2558	Central
317	Vector drawing	S1S16(16)-Th25	0	0		0		1	360	23.2558	Central		16	360	3.125	Central
318	Vector drawing	S1S2(16)-Th25	0	0		0		1	360	23.2558	Central		16	360	37.5	Central
319	Vector drawing	S1S32(16)-Th25	0	0		0		1	360	23.2558	Central		16	360	1.5625	Central
320	Vector drawing	S1S34(16)-Th25	0	0		0		1	360	23.2558	Central		16	360	37.5	Central
321	Vector drawing	S1S4(16)-Th25	0	0		0		1	360	23.2558	Central		16	360	12.5	Central
322	Vector drawing	S1S8(16)-Th25	0	0		0		1	360	23.2558	Central		16	360	6.25	Central
323	Vector drawing	S1S83(16)-Th25	0	0		0		1	360	23.2558	Central		16	360	48.2558	Central
324	Vector drawing	S1S2(16)-Th200	0	0		0		1	360	23.2558	Central		16	360	37.5	Central
325	Vector drawing	S1S34(16)-Th200	0	0		0		1	360	23.2558	Central		16	360	37.5	Central
326	Vector drawing	S1S83(16)-Th200	0	0		0		1	360	23.2558	Central		16	360	48.2558	Central
327	Vector drawing	S1S2(16)-Th100	0	0		0		1	360	11.6279	Central		16	360	25	Central
328	Vector drawing	S1S34(16)-Th100	0	0		0		1	360	11.6279	Central		16	360	37.5	Central
329	Vector drawing	S1S4(16)-Th100	0	0		0		1	360	11.6279	Central		16	360	12.5	Central
330	Vector drawing	S1S8(16)-Th100	0	0		0		1	360	11.6279	Central		16	360	6.25	Central
331	Vector drawing	S1S83(16)-Th100	0	0		0		1	360	11.6279	Central		16	360	48.2558	Central
332	Vector drawing	S1S16(16)-Th10	0	0		0		1	360	11.6279	Central		16	360	3.125	Central
333	Vector drawing	S1S2(16)-Th10	0	0		0		1	360	11.6279	Central		16	360	25	Central
334	Vector drawing	S1S32(16)-Th10	0	0		0		1	360	11.6279	Central		16	360	1.5625	Central
335	Vector drawing	S1S34(16)-Th10	0	0		0		1	360	11.6279	Central		16	360	37.5	Central
336	Vector drawing	S1S4(16)-Th10	0	0		0		1	360	11.6279	Central		16	360	12.5	Central
337	Vector drawing	S1S8(16)-Th10	0	0		0		1	360	11.6279	Central		16	360	6.25	Central
338	Vector drawing	S1S83(16)-Th10	0	0		0		1	360	11.6279	Central		16	360	48.2558	Central
339	Vector drawing	S1S32(16)	0	0		0		1	360	0.116279	Central		16	360	1.5625	Central
340	Vector drawing	S1S16(16)	0	0		0		1	360	0.116279	Central		16	360	3.125	Central
341	Vector drawing	S1S8(16)	0	0		0		1	360	0.116279	Central		16	360	6.25	Central
342	Vector drawing	S1S4(16)	0	0		0		1	360	0.116279	Central		16	360	12.5	Central
343	Vector drawing	S1S2(16)	0	0		0		1	360	0.116279	Central		16	360	25	Central
344	Vector drawing	S1S34(16)	0	0		0		1	360	0.116279	Central		16	360	37.5	Central
345	Vector drawing	S1S83(16)	0	0		0		1	360	0.116279	Central		16	360	48.2558	Central
346	Vector drawing	S1S34(30)-Th500	0	0		0		1	360	23.2558	Central		30	360	37.5	Central
347	Vector drawing	S1S83(30)-Th500	0	0		0		1	360	23.2558	Central		30	360	48.2558	Central
348	Vector drawing	S1S16(30)-Th50	0	0		0		1	360	11.6279	Central		30	360	3.125	Central
349	Vector drawing	S1S2(30)-Th50	0	0		0		1	360	11.6279	Central		30	360	25	Central
350	Vector drawing	S1S34(30)-Th50	0	0		0		1	360	11.6279	Central		30	360	37.5	Central
351	Vector drawing	S1S4(30)-Th50	0	0		0		1	360	11.6279	Central		30	360	12.5	Central
352	Vector drawing	S1S8(30)-Th50	0	0		0		1	360	11.6279	Central		30	360	6.25	Central
353	Vector drawing	S1S83(30)-Th50	0	0		0		1	360	11.6279	Central		30	360	48.2558	Central
354	Vector drawing	S1S16(30)-Th5	0	0		0		1	360	11.6279	Central		30	360	3.125	Central
355	Vector drawing	S1S2(30)-Th5	0	0		0		1	360	11.6279	Central		30	360	25	Central
356	Vector drawing	S1S32(30)-Th5	0	0		0		1	360	11.6279	Central		30	360	1.5625	Central
357	Vector drawing	S1S34(30)-Th5	0	0		0		1	360	11.6279	Central		30	360	37.5	Central
358	Vector drawing	S1S4(30)-Th5	0	0		0		1	360	11.6279	Central		30	360	12.5	Central
359	Vector drawing	S1S8(30)-Th5	0	0		0		1	360	11.6279	Central		30	360	6.25	Central
360	Vector drawing	S1S83(30)-Th5	0	0		0		1	360	11.6279	Central		30	360	48.2558	Central
361	Vector drawing	S1S16(30)-Th25	0	0		0		1	360	23.2558	Central		30	360	3.125	Central
362	Vector drawing	S1S2(30)-Th25	0	0		0		1	360	23.2558	Central		30	360	37.5	Central
363	Vector drawing	S1S32(30)-Th25	0	0		0		1	360	23.2558	Central		30	360	1.5625	Central
364	Vector drawing	S1S34(30)-Th25	0	0		0		1	360	23.2558	Central		30	360	37.5	Central
365	Vector drawing	S1S4(30)-Th25	0	0		0		1	360	23.2558	Central		30	360	12.5	Central
366	Vector drawing	S1S8(30)-Th25	0	0		0		1	360	23.2558	Central		30	360	6.25	Central
367	Vector drawing	S1S83(30)-Th25	0	0		0		1	360	23.2558	Central		30	360	48.2558	Central
368	Vector drawing	S1S2(30)-Th200	0	0		0		1	360	23.2558	Central		30	360	37.5	Central
369	Vector drawing	S1S34(30)-Th200	0	0		0		1	360	23.2558	Central		30	360	37.5	Central
370	Vector drawing	S1S83(30)-Th200	0	0		0		1	360	23.2558	Central		30	360	48.2558	Central
371	Vector drawing	S1S2(30)-Th100	0	0		0		1	360	11.6279	Central		30	360	25	Central
372	Vector drawing	S1S34(30)-Th100	0	0		0		1	360	11.6279	Central		30	360	37.5	Central
373	Vector drawing	S1S4(30)-Th100	0	0		0		1	360	11.6279	Central		30	360	12.5	Central
374	Vector drawing	S1S8(30)-Th100	0	0		0		1	360	11.6279	Central		30	360	6.25	Central
375	Vector drawing	S1S83(30)-Th100	0	0		0		1	360	11.6279	Central		30	360	48.2558	Central
376	Vector drawing	S1S16(30)-Th10	0	0		0		1	360	11.6279	Central		30	360	3.125	Central
377	Vector drawing	S1S2(30)-Th10	0	0		0		1	360	11.6279	Central		30	360	25	Central
378	Vector drawing	S1S32(30)-Th10	0	0		0		1	360	11.6279	Central		30	360	1.5625	Central
379	Vector drawing	S1S34(30)-Th10	0	0		0		1	360	11.6279	Central		30	360	37.5	Central
380	Vector drawing	S1S4(30)-Th10	0	0		0		1	360	11.6279	Central		30	360	12.5	Central
381	Vector drawing	S1S8(30)-Th10	0	0		0		1	360	11.6279	Central		30	360	6.25	Central
382	Vector drawing	S1S83(30)-Th10	0	0		0		1	360	11.6279	Central		30	360	48.2558	Central
383	Vector drawing	S1S32(30)	0	0		0		1	360	0.116279	Central		30	360	1.5625	Central
384	Vector drawing	S1S16(30)	0	0		0		1	360	0.116279	Central		30	360	3.125	Central
385	Vector drawing	S1S8(30)	0	0		0		1	360	0.116279	Central		30	360	6.25	Central
386	Vector drawing	S1S4(30)	0	0		0		1	360	0.116279	Central		30	360	12.5	Central
387	Vector drawing	S1S2(30)	0	0		0		1	360	0.116279	Central		30	360	25	Central
388	Vector drawing	S1S34(30)	0	0		0		1	360	0.116279	Central		30	360	37.5	Central
389	Vector drawing	S1S83(30)	0	0		0		1	360	0.116279	Central		30	360	48.2558	Central
390	Vector drawing	S1S34(60)-Th500	0	0		0		1	360	23.2558	Central		60	360	37.5	Central
391	Vector drawing	S1S83(60)-Th500	0	0		0		1	360	23.2558	Central		60	360	48.2558	Central
392	Vector drawing	S1S16(60)-Th50	0	0		0		1	360	11.6279	Central		60	360	3.125	Central
393	Vector drawing	S1S2(60)-Th50	0	0		0		1	360	11.6279	Central		60	360	25	Central
394	Vector drawing	S1S34(60)-Th50	0	0		0		1	360	11.6279	Central		60	360	37.5	Central
395	Vector drawing	S1S4(60)-Th50	0	0		0		1	360	11.6279	Central		60	360	12.5	Central
396	Vector drawing	S1S8(60)-Th50	0	0		0		1	360	11.6279	Central		60	360	6.25	Central
397	Vector drawing	S1S83(60)-Th50	0	0		0		1	360	11.6279	Central		60	360	48.2558	Central
398	Vector drawing	S1S16(60)-Th5	0	0		0		1	360	11.6279	Central		60	360	3.125	Central
399	Vector drawing	S1S2(60)-Th5	0	0		0		1	360	11.6279	Central		60	360	25	Central
400	Vector drawing	S1S32(60)-Th5	0	0		0		1	360	11.6279	Central		60	360	1.5625	Central
401	Vector drawing	S1S34(60)-Th5	0	0		0		1	360	11.6279	Central		60	360	37.5	Central
402	Vector drawing	S1S4(60)-Th5	0	0		0		1	360	11.6279	Central		60	360	12.5	Central
403	Vector drawing	S1S8(60)-Th5	0	0		0		1	360	11.6279	Central		60	360	6.25	Central
404	Vector drawing	S1S83(60)-Th5	0	0		0		1	360	11.6279	Central		60	360	48.2558	Central
405	Vector drawing	S1S16(60)-Th25	0	0		0		1	360	23.2558	Central		60	360	3.125	Central
406	Vector drawing	S1S2(60)-Th25	0	0		0		1	360	23.2558	Central		60	360	37.5	Central
407	Vector drawing	S1S34(60)-Th25	0	0		0		1	360	23.2558	Central		60	360	37.5	Central
408	Vector drawing	S1S4(60)-Th25	0	0		0		1	360	23.2558	Central		60	360	12.5	Central
409	Vector drawing	S1S8(60)-Th25	0	0		0		1	360	23.2558	Central		60	360	6.25	Central
410	Vector drawing	S1S83(60)-Th25	0	0		0		1	360	23.2558	Central		60	360	48.2558	Central
411	Vector drawing	S1S2(60)-Th200	0	0		0		1	360	23.2558	Central		60	360	37.5	Central
412	Vector drawing	S1S34(60)-Th200	0	0		0		1	360	23.2558	Central		60	360	37.5	Central
413	Vector drawing	S1S83(60)-Th200	0	0		0		1	360	23.2558	Central		60	360	48.2558	Central
414	Vector drawing	S1S2(60)-Th100	0	0		0		1	360	11.6279	Central		60	360	25	Central
415	Vector drawing	S1S34(60)-Th100	0	0		0		1	360	11.6279	Central		60	360	37.5	Central
416	Vector drawing	S1S4(60)-Th100	0	0		0		1	360	11.6279	Central		60	360	12.5	Central
417	Vector drawing	S1S8(60)-Th100	0	0		0		1	360	11.6279	Central		60	360	6.25	Central
418	Vector drawing	S1S83(60)-Th100	0	0		0		1	360	11.6279	Central		60	360	48.2558	Central
419	Vector drawing	S1S16(60)-Th10	0	0		0		1	360	11.6279	Central		60	360	3.125	Central
420	Vector drawing	S1S2(60)-Th10	0	0		0		1	360	11.6279	Central		60	360	25	Central
421	Vector drawing	S1S32(60)-Th10	0	0		0		1	360	11.6279	Central		60	360	1.5625	Central
422	Vector drawing	S1S34(60)-Th10	0	0		0		1	360	11.6279	Central		60	360	37.5	Central
423	Vector drawing	S1S4(60)-Th10	0	0		0		1	360	11.6279	Central		60	360	12.5	Central
424	Vector drawing	S1S8(60)-Th10	0	0		0		1	360	11.6279	Central		60	360	6.25	Central
425	Vector drawing	S1S83(60)-Th10	0	0		0		1	360	11.6279	Central		60	360	48.2558	Central
426	Vector drawing	S1S32(60)	0	0		0		1	360	0.116279	Central		60	360	1.5625	Central
427	Vector drawing	S1S16(60)	0	0		0		1	360	0.116279	Central		60	360	3.125	Central
428	Vector drawing	S1S8(60)	0	0		0		1	360	0.116279	Central		60	360	6.25	Central
429	Vector drawing	S1S4(60)	0	0		0		1	360	0.116279	Central		60	360	12.5	Central
430	Vector drawing	S1S2(60)	0	0		0		1	360	0.116279	Central		60	360	25	Central
431	Vector drawing	S1S34(60)	0	0		0		1	360	0.116279	Central		60	360	37.5	Central
432	Vector drawing	S1S83(60)	0	0		0		1	360	0.116279	Central		60	360	48.2558	Central
433	Vector drawing	S1S34(96)-Th500	0	0		0		1	360	23.2558	Central		96	360	37.5	Central
434	Vector drawing	S1S83(96)-Th500	0	0		0		1	360	23.2558	Central		96	360	48.2558	Central
435	Vector drawing	S1S16(96)-Th50	0	0		0		1	360	11.6279	Central		96	360	3.125	Central
436	Vector drawing	S1S2(96)-Th50	0	0		0		1	360	11.6279	Central		96	360	25	Central
437	Vector drawing	S1S34(96)-Th50	0	0		0		1	360	11.6279	Central		96	360	37.5	Central
438	Vector drawing	S1S4(96)-Th50	0	0		0		1	360	11.6279	Central		96	360	12.5	Central
439	Vector drawing	S1S8(96)-Th50	0	0		0		1	360	11.6279	Central		96	360	6.25	Central
440	Vector drawing	S1S83(96)-Th50	0	0		0		1	360	11.6279	Central		96	360	48.2558	Central
441	Vector drawing	S1S16(96)-Th5	0	0		0		1	360	11.6279	Central		96	360	3.125	Central
442	Vector drawing	S1S2(96)-Th5	0	0		0		1	360	11.6279	Central		96	360	25	Central
443	Vector drawing	S1S32(96)-Th5	0	0		0		1	360	11.6279	Central		96	360	1.5625	Central
444	Vector drawing	S1S34(96)-Th5	0	0		0		1	360	11.6279	Central		96	360	37.5	Central
445	Vector drawing	S1S4(96)-Th5	0	0		0		1	360	11.6279	Central		96	360	12.5	Central
446	Vector drawing	S1S8(96)-Th5	0	0		0		1	360	11.6279	Central		96	360	6.25	Central
447	Vector drawing	S1S83(96)-Th5	0	0		0		1	360	11.6279	Central		96	360	48.2558	Central
448	Vector drawing	S1S16(96)-Th25	0	0		0		1	360	23.2558	Central		96	360	3.125	Central
449	Vector drawing	S1S2(96)-Th25	0	0		0		1	360	23.2558	Central		96	360	37.5	Central
450	Vector drawing	S1S34(96)-Th25	0	0		0		1	360	23.2558	Central		96	360	37.5	Central
451	Vector drawing	S1S4(96)-Th25	0	0		0		1	360	23.2558	Central		96	360	12.5	Central
452	Vector drawing	S1S8(96)-Th25	0	0		0		1	360	23.2558	Central		96	360	6.25	Central
453	Vector drawing	S1S83(96)-Th25	0	0		0		1	360	23.2558	Central		96	360	48.2558	Central
454	Vector drawing	S1S2(96)-Th200	0	0		0		1	360	23.2558	Central		96	360	37.5	Central
455	Vector drawing	S1S34(96)-Th200	0	0		0		1	360	23.2558	Central		96	360	37.5	Central
456	Vector drawing	S1S83(96)-Th200	0	0		0		1	360	23.2558	Central		96	360	48.2558	Central
457	Vector drawing	S1S2(96)-Th100	0	0		0		1	360	11.6279	Central		96	360	25	Central
458	Vector drawing	S1S34(96)-Th100	0	0		0		1	360	11.6279	Central		96	360	37.5	Central
459	Vector drawing	S1S4(96)-Th100	0	0		0		1	360	11.6279	Central		96	360	12.5	Central
460	Vector drawing	S1S8(96)-Th100	0	0		0		1	360	11.6279	Central		96	360	6.25	Central
461	Vector drawing	S1S83(96)-Th100	0	0		0		1	360	11.6279	Central		96	360	48.2558	Central
462	Vector drawing	S1S16(96)-Th10	0	0		0		1	360	11.6279	Central		96	360	3.125	Central
463	Vector drawing	S1S2(96)-Th10	0	0		0		1	360	11.6279	Central		96	360	25	Central
464	Vector drawing	S1S32(96)-Th10	0	0		0		1	360	11.6279	Central		96	360	1.5625	Central
465	Vector drawing	S1S34(96)-Th10	0	0		0		1	360	11.6279	Central		96	360	37.5	Central
466	Vector drawing	S1S4(96)-Th10	0	0		0		1	360	11.6279	Central		96	360	12.5	Central
467	Vector drawing	S1S8(96)-Th10	0	0		0		1	360	11.6279	Central		96	360	6.25	Central
468	Vector drawing	S1S83(96)-Th10	0	0		0		1	360	11.6279	Central		96	360	48.2558	Central
469	Vector drawing	S1S32(96)	0	0		0		1	360	0.116279	Central		96	360	1.5625	Central
470	Vector drawing	S1S16(96)	0	0		0		1	360	0.116279	Central		96	360	3.125	Central
471	Vector drawing	S1S8(96)	0	0		0		1	360	0.116279	Central		96	360	6.25	Central
472	Vector drawing	S1S4(96)	0	0		0		1	360	0.116279	Central		96	360	12.5	Central
473	Vector drawing	S1S2(96)	0	0		0		1	360	0.116279	Central		96	360	25	Central
474	Vector drawing	S1S34(96)	0	0		0		1	360	0.116279	Central		96	360	37.5	Central
475	Vector drawing	S1S83(96)	0	0		0		1	360	0.116279	Central		96	360	48.2558	Central
476	Vector drawing	S1S34(128)-Th500	0	0		0		1	360	23.2558	Central		128	360	37.5	Central
477	Vector drawing	S1S83(128)-Th500	0	0		0		1	360	23.2558	Central		128	360	48.2558	Central
478	Vector drawing	S1S16(128)-Th50	0	0		0		1	360	11.6279	Central		128	360	3.125	Central
479	Vector drawing	S1S2(128)-Th50	0	0		0		1	360	11.6279	Central		128	360	25	Central
480	Vector drawing	S1S34(128)-Th50	0	0		0		1	360	11.6279	Central		128	360	37.5	Central
481	Vector drawing	S1S4(128)-Th50	0	0		0		1	360	11.6279	Central		128	360	12.5	Central
482	Vector drawing	S1S8(128)-Th50	0	0		0		1	360	11.6279	Central		128	360	6.25	Central
483	Vector drawing	S1S83(128)-Th50	0	0		0		1	360	11.6279	Central		128	360	48.2558	Central
484	Vector drawing	S1S16(128)-Th5	0	0		0		1	360	11.6279	Central		128	360	3.125	Central
485	Vector drawing	S1S2(128)-Th5	0	0		0		1	360	11.6279	Central		128	360	25	Central
486	Vector drawing	S1S34(128)-Th5	0	0		0		1	360	11.6279	Central		128	360	37.5	Central
487	Vector drawing	S1S4(128)-Th5	0	0		0		1	360	11.6279	Central		128	360	12.5	Central
488	Vector drawing	S1S8(128)-Th5	0	0		0		1	360	11.6279	Central		128	360	6.25	Central
489	Vector drawing	S1S83(128)-Th5	0	0		0		1	360	11.6279	Central		128	360	48.2558	Central
490	Vector drawing	S1S16(128)-Th25	0	0		0		1	360	23.2558	Central		128	360	3.125	Central
491	Vector drawing	S1S2(128)-Th25	0	0		0		1	360	23.2558	Central		128	360	37.5	Central
492	Vector drawing	S1S34(128)-Th25	0	0		0		1	360	23.2558	Central		128	360	37.5	Central
493	Vector drawing	S1S4(128)-Th25	0	0		0		1	360	23.2558	Central		128	360	12.5	Central
494	Vector drawing	S1S8(128)-Th25	0	0		0		1	360	23.2558	Central		128	360	6.25	Central
495	Vector drawing	S1S83(128)-Th25	0	0		0		1	360	23.2558	Central		128	360	48.2558	Central
496	Vector drawing	S1S2(128)-Th200	0	0		0		1	360	23.2558	Central		128	360	37.5	Central
497	Vector drawing	S1S34(128)-Th200	0	0		0		1	360	23.2558	Central		128	360	37.5	Central
498	Vector drawing	S1S83(128)-Th200	0	0		0		1	360	23.2558	Central		128	360	48.2558	Central
499	Vector drawing	S1S2(128)-Th100	0	0		0		1	360	11.6279	Central		128	360	25	Central
500	Vector drawing	S1S34(128)-Th100	0	0		0		1	360	11.6279	Central		128	360	37.5	Central
501	Vector drawing	S1S4(128)-Th100	0	0		0		1	360	11.6279	Central		128	360	12.5	Central
502	Vector drawing	S1S8(128)-Th100	0	0		0		1	360	11.6279	Central		128	360	6.25	Central
503	Vector drawing	S1S83(128)-Th100	0	0		0		1	360	11.6279	Central		128	360	48.2558	Central
504	Vector drawing	S1S16(128)-Th10	0	0		0		1	360	11.6279	Central		128	360	3.125	Central
505	Vector drawing	S1S2(128)-Th10	0	0		0		1	360	11.6279	Central		128	360	25	Central
506	Vector drawing	S1S34(128)-Th10	0	0		0		1	360	11.6279	Central		128	360	37.5	Central
507	Vector drawing	S1S4(128)-Th10	0	0		0		1	360	11.6279	Central		128	360	12.5	Central
508	Vector drawing	S1S8(128)-Th10	0	0		0		1	360	11.6279	Central		128	360	6.25	Central
509	Vector drawing	S1S83(128)-Th10	0	0		0		1	360	11.6279	Central		128	360	48.2558	Central
510	Vector drawing	S1S16(128)	0	0		0		1	360	0.116279	Central		128	360	3.125	Central
511	Vector drawing	S1S8(128)	0	0		0		1	360	0.116279	Central		128	360	6.25	Central
512	Vector drawing	S1S4(128)	0	0		0		1	360	0.116279	Central		128	360	12.5	Central
513	Vector drawing	S1S2(128)	0	0		0		1	360	0.116279	Central		128	360	25	Central
514	Vector drawing	S1S34(128)	0	0		0		1	360	0.116279	Central		128	360	37.5	Central
515	Vector drawing	S1S83(128)	0	0		0		1	360	0.116279	Central		128	360	48.2558	Central
516	Vector drawing	S1S34(192)-Th500	0	0		0		1	360	23.2558	Central		192	360	37.5	Central
517	Vector drawing	S1S83(192)-Th500	0	0		0		1	360	23.2558	Central		192	360	48.2558	Central
518	Vector drawing	S1S16(192)-Th50	0	0		0		1	360	11.6279	Central		192	360	3.125	Central
519	Vector drawing	S1S2(192)-Th50	0	0		0		1	360	11.6279	Central		192	360	25	Central
520	Vector drawing	S1S34(192)-Th50	0	0		0		1	360	11.6279	Central		192	360	37.5	Central
521	Vector drawing	S1S4(192)-Th50	0	0		0		1	360	11.6279	Central		192	360	12.5	Central
522	Vector drawing	S1S8(192)-Th50	0	0		0		1	360	11.6279	Central		192	360	6.25	Central
523	Vector drawing	S1S83(192)-Th50	0	0		0		1	360	11.6279	Central		192	360	48.2558	Central
524	Vector drawing	S1S16(192)-Th5	0	0		0		1	360	11.6279	Central		192	360	3.125	Central
525	Vector drawing	S1S2(192)-Th5	0	0		0		1	360	11.6279	Central		192	360	25	Central
526	Vector drawing	S1S34(192)-Th5	0	0		0		1	360	11.6279	Central		192	360	37.5	Central
527	Vector drawing	S1S4(192)-Th5	0	0		0		1	360	11.6279	Central		192	360	12.5	Central
528	Vector drawing	S1S8(192)-Th5	0	0		0		1	360	11.6279	Central		192	360	6.25	Central
529	Vector drawing	S1S83(192)-Th5	0	0		0		1	360	11.6279	Central		192	360	48.2558	Central
530	Vector drawing	S1S16(192)-Th25	0	0		0		1	360	23.2558	Central		192	360	3.125	Central
531	Vector drawing	S1S2(192)-Th25	0	0		0		1	360	23.2558	Central		192	360	37.5	Central
532	Vector drawing	S1S34(192)-Th25	0	0		0		1	360	23.2558	Central		192	360	37.5	Central
533	Vector drawing	S1S4(192)-Th25	0	0		0		1	360	23.2558	Central		192	360	12.5	Central
534	Vector drawing	S1S8(192)-Th25	0	0		0		1	360	23.2558	Central		192	360	6.25	Central
535	Vector drawing	S1S83(192)-Th25	0	0		0		1	360	23.2558	Central		192	360	48.2558	Central
536	Vector drawing	S1S2(192)-Th200	0	0		0		1	360	23.2558	Central		192	360	37.5	Central
537	Vector drawing	S1S34(192)-Th200	0	0		0		1	360	23.2558	Central		192	360	37.5	Central
538	Vector drawing	S1S83(192)-Th200	0	0		0		1	360	23.2558	Central		192	360	48.2558	Central
539	Vector drawing	S1S2(192)-Th100	0	0		0		1	360	11.6279	Central		192	360	25	Central
540	Vector drawing	S1S34(192)-Th100	0	0		0		1	360	11.6279	Central		192	360	37.5	Central
541	Vector drawing	S1S4(192)-Th100	0	0		0		1	360	11.6279	Central		192	360	12.5	Central
542	Vector drawing	S1S8(192)-Th100	0	0		0		1	360	11.6279	Central		192	360	6.25	Central
543	Vector drawing	S1S83(192)-Th100	0	0		0		1	360	11.6279	Central		192	360	48.2558	Central
544	Vector drawing	S1S16(192)-Th10	0	0		0		1	360	11.6279	Central		192	360	3.125	Central
545	Vector drawing	S1S2(192)-Th10	0	0		0		1	360	11.6279	Central		192	360	25	Central
546	Vector drawing	S1S34(192)-Th10	0	0		0		1	360	11.6279	Central		192	360	37.5	Central
547	Vector drawing	S1S4(192)-Th10	0	0		0		1	360	11.6279	Central		192	360	12.5	Central
548	Vector drawing	S1S8(192)-Th10	0	0		0		1	360	11.6279	Central		192	360	6.25	Central
549	Vector drawing	S1S83(192)-Th10	0	0		0		1	360	11.6279	Central		192	360	48.2558	Central
550	Vector drawing	S1S8(192)	0	0		0		1	360	0.116279	Central		192	360	6.25	Central
551	Vector drawing	S1S4(192)	0	0		0		1	360	0.116279	Central		192	360	12.5	Central
552	Vector drawing	S1S2(192)	0	0		0		1	360	0.116279	Central		192	360	25	Central
553	Vector drawing	S1S34(192)	0	0		0		1	360	0.116279	Central		192	360	37.5	Central
554	Vector drawing	S1S83(192)	0	0		0		1	360	0.116279	Central		192	360	48.2558	Central
555	Vector drawing	S1S34(384)-Th500	0	0		0		1	360	23.2558	Central		384	360	37.5	Central
556	Vector drawing	S1S83(384)-Th500	0	0		0		1	360	23.2558	Central		384	360	48.2558	Central
557	Vector drawing	S1S2(384)-Th50	0	0		0		1	360	11.6279	Central		384	360	25	Central
558	Vector drawing	S1S34(384)-Th50	0	0		0		1	360	11.6279	Central		384	360	37.5	Central
559	Vector drawing	S1S8(384)-Th50	0	0		0		1	360	11.6279	Central		384	360	6.25	Central
560	Vector drawing	S1S83(384)-Th50	0	0		0		1	360	11.6279	Central		384	360	48.2558	Central
561	Vector drawing	S1S2(384)-Th5	0	0		0		1	360	11.6279	Central		384	360	25	Central
562	Vector drawing	S1S34(384)-Th5	0	0		0		1	360	11.6279	Central		384	360	37.5	Central
563	Vector drawing	S1S8(384)-Th5	0	0		0		1	360	11.6279	Central		384	360	6.25	Central
564	Vector drawing	S1S83(384)-Th5	0	0		0		1	360	11.6279	Central		384	360	48.2558	Central
565	Vector drawing	S1S2(384)-Th25	0	0		0		1	360	23.2558	Central		384	360	37.5	Central
566	Vector drawing	S1S34(384)-Th25	0	0		0		1	360	23.2558	Central		384	360	37.5	Central
567	Vector drawing	S1S8(384)-Th25	0	0		0		1	360	23.2558	Central		384	360	6.25	Central
568	Vector drawing	S1S83(384)-Th25	0	0		0		1	360	23.2558	Central		384	360	48.2558	Central
569	Vector drawing	S1S2(384)-Th200	0	0		0		1	360	23.2558	Central		384	360	37.5	Central
570	Vector drawing	S1S34(384)-Th200	0	0		0		1	360	23.2558	Central		384	360	37.5	Central
571	Vector drawing	S1S83(384)-Th200	0	0		0		1	360	23.2558	Central		384	360	48.2558	Central
572	Vector drawing	S1S2(384)-Th100	0	0		0		1	360	11.6279	Central		384	360	25	Central
573	Vector drawing	S1S34(384)-Th100	0	0		0		1	360	11.6279	Central		384	360	37.5	Central
574	Vector drawing	S1S8(384)-Th100	0	0		0		1	360	11.6279	Central		384	360	6.25	Central
575	Vector drawing	S1S83(384)-Th100	0	0		0		1	360	11.6279	Central		384	360	48.2558	Central
576	Vector drawing	S1S2(384)-Th10	0	0		0		1	360	11.6279	Central		384	360	25	Central
577	Vector drawing	S1S34(384)-Th10	0	0		0		1	360	11.6279	Central		384	360	37.5	Central
578	Vector drawing	S1S8(384)-Th10	0	0		0		1	360	11.6279	Central		384	360	6.25	Central
579	Vector drawing	S1S83(384)-Th10	0	0		0		1	360	11.6279	Central		384	360	48.2558	Central
580	Vector drawing	S1S8(384)	0	0		0		1	360	0.116279	Central		384	360	6.25	Central
581	Vector drawing	S1S2(384)	0	0		0		1	360	0.116279	Central		384	360	25	Central
582	Vector drawing	S1S34(384)	0	0		0		1	360	0.116279	Central		384	360	37.5	Central
583	Vector drawing	S1S83(384)	0	0		0		1	360	0.116279	Central		384	360	48.2558	Central
584	Vector drawing	S1S34(768)-Th500	0	0		0		1	360	23.2558	Central		768	360	37.5	Central
585	Vector drawing	S1S83(768)-Th500	0	0		0		1	360	23.2558	Central		768	360	48.2558	Central
586	Vector drawing	S1S2(768)-Th50	0	0		0		1	360	11.6279	Central		768	360	25	Central
587	Vector drawing	S1S34(768)-Th50	0	0		0		1	360	11.6279	Central		768	360	37.5	Central
588	Vector drawing	S1S4(768)-Th50	0	0		0		1	360	11.6279	Central		768	360	12.5	Central
589	Vector drawing	S1S83(768)-Th50	0	0		0		1	360	11.6279	Central		768	360	48.2558	Central
590	Vector drawing	S1S2(768)-Th5	0	0		0		1	360	11.6279	Central		768	360	25	Central
591	Vector drawing	S1S34(768)-Th5	0	0		0		1	360	11.6279	Central		768	360	37.5	Central
592	Vector drawing	S1S4(768)-Th5	0	0		0		1	360	11.6279	Central		768	360	12.5	Central
593	Vector drawing	S1S83(768)-Th5	0	0		0		1	360	11.6279	Central		768	360	48.2558	Central
594	Vector drawing	S1S2(768)-Th25	0	0		0		1	360	23.2558	Central		768	360	37.5	Central
595	Vector drawing	S1S34(768)-Th25	0	0		0		1	360	23.2558	Central		768	360	37.5	Central
596	Vector drawing	S1S4(768)-Th25	0	0		0		1	360	23.2558	Central		768	360	12.5	Central
597	Vector drawing	S1S83(768)-Th25	0	0		0		1	360	23.2558	Central		768	360	48.2558	Central
598	Vector drawing	S1S2(768)-Th200	0	0		0		1	360	23.2558	Central		768	360	37.5	Central
599	Vector drawing	S1S34(768)-Th200	0	0		0		1	360	23.2558	Central		768	360	37.5	Central
600	Vector drawing	S1S83(768)-Th200	0	0		0		1	360	23.2558	Central		768	360	48.2558	Central
601	Vector drawing	S1S2(768)-Th100	0	0		0		1	360	11.6279	Central		768	360	25	Central
602	Vector drawing	S1S34(768)-Th100	0	0		0		1	360	11.6279	Central		768	360	37.5	Central
603	Vector drawing	S1S4(768)-Th100	0	0		0		1	360	11.6279	Central		768	360	12.5	Central
604	Vector drawing	S1S83(768)-Th100	0	0		0		1	360	11.6279	Central		768	360	48.2558	Central
605	Vector drawing	S1S2(768)-Th10	0	0		0		1	360	11.6279	Central		768	360	25	Central
606	Vector drawing	S1S34(768)-Th10	0	0		0		1	360	11.6279	Central		768	360	37.5	Central
607	Vector drawing	S1S4(768)-Th10	0	0		0		1	360	11.6279	Central		768	360	12.5	Central
608	Vector drawing	S1S83(768)-Th10	0	0		0		1	360	11.6279	Central		768	360	48.2558	Central
609	Vector drawing	S1S4(768)	0	0		0		1	360	0.116279	Central		768	360	12.5	Central
610	Vector drawing	S1S2(768)	0	0		0		1	360	0.116279	Central		768	360	25	Central
611	Vector drawing	S1S34(768)	0	0		0		1	360	0.116279	Central		768	360	37.5	Central
612	Vector drawing	S1S83(768)	0	0		0		1	360	0.116279	Central		768	360	48.2558	Central
613	Vector drawing	S1S34(1500)-Th500	0	0		0		1	360	23.2558	Central		1500	360	37.5	Central
614	Vector drawing	S1S83(1500)-Th500	0	0		0		1	360	23.2558	Central		1500	360	48.2558	Central
615	Vector drawing	S1S2(1500)-Th50	0	0		0		1	360	23.2558	Central		1500	360	37.5	Central
616	Vector drawing	S1S34(1500)-Th50	0	0		0		1	360	23.2558	Central		1500	360	37.5	Central
617	Vector drawing	S1S83(1500)-Th50	0	0		0		1	360	23.2558	Central		1500	360	48.2558	Central
618	Vector drawing	S1S2(1500)-Th25	0	0		0		1	360	23.2558	Central		1500	360	37.5	Central
619	Vector drawing	S1S34(1500)-Th25	0	0		0		1	360	23.2558	Central		1500	360	37.5	Central
620	Vector drawing	S1S83(1500)-Th25	0	0		0		1	360	23.2558	Central		1500	360	48.2558	Central
621	Vector drawing	S1S2(1500)-Th200	0	0		0		1	360	23.2558	Central		1500	360	37.5	Central
622	Vector drawing	S1S34(1500)-Th200	0	0		0		1	360	23.2558	Central		1500	360	37.5	Central
623	Vector drawing	S1S83(1500)-Th200	0	0		0		1	360	23.2558	Central		1500	360	48.2558	Central
624	Vector drawing	S1S2(1500)-Th100	0	0		0		1	360	11.6279	Central		1500	360	25	Central
625	Vector drawing	S1S34(1500)-Th100	0	0		0		1	360	11.6279	Central		1500	360	37.5	Central
626	Vector drawing	S1S83(1500)-Th100	0	0		0		1	360	11.6279	Central		1500	360	48.2558	Central
627	Vector drawing	S1S2(1500)-Th10	0	0		0		1	360	11.6279	Central		1500	360	25	Central
628	Vector drawing	S1S34(1500)-Th10	0	0		0		1	360	11.6279	Central		1500	360	37.5	Central
629	Vector drawing	S1S83(1500)-Th10	0	0		0		1	360	11.6279	Central		1500	360	48.2558	Central
630	Vector drawing	S1S2(1500)	0	0		0		1	360	0.116279	Central		1500	360	25	Lateral
631	Vector drawing	S1S34(1500)	0	0		0		1	360	0.116279	Central		1500	360	37.5	Lateral
632	Vector drawing	S1S83(1500)	0	0		0		1	360	0.116279	Central		1500	360	48.2558	Lateral
633	Vector drawing	S2(0.25°)	0	0		0		2	0.25	0.116279			0
634	Vector drawing	S2(1°)	0	0		0		2	1	0.116279			0
635	Vector drawing	S2(10°)	0	0		0		2	10	0.116279			0
636	Vector drawing	S2(90°)	0	0		0		2	90	0.116279			0
637	Vector drawing	S2S34(4)-Th500	0	0		0		2	360	23.2558	Central		4	360	37.5	Central
638	Vector drawing	S2S83(4)-Th500	0	0		0		2	360	23.2558	Central		4	360	48.2558	Central
639	Vector drawing	S2S2(4)-Th50	0	0		0		2	360	11.6279	Central		4	360	25	Central
640	Vector drawing	S2S34(4)-Th50	0	0		0		2	360	11.6279	Central		4	360	37.5	Central
641	Vector drawing	S2S4(4)-Th50	0	0		0		2	360	11.6279	Central		4	360	12.5	Central
642	Vector drawing	S2S8(4)-Th50	0	0		0		2	360	11.6279	Central		4	360	6.25	Central
643	Vector drawing	S2S83(4)-Th50	0	0		0		2	360	11.6279	Central		4	360	48.2558	Central
644	Vector drawing	S2S16(4)-Th5	0	0		0		2	360	11.6279	Central		4	360	3.125	Central
645	Vector drawing	S2S2(4)-Th5	0	0		0		2	360	11.6279	Central		4	360	25	Central
646	Vector drawing	S2S32(4)-Th5	0	0		0		2	360	11.6279	Central		4	360	1.5625	Central
647	Vector drawing	S2S34(4)-Th5	0	0		0		2	360	11.6279	Central		4	360	37.5	Central
648	Vector drawing	S2S4(4)-Th5	0	0		0		2	360	11.6279	Central		4	360	12.5	Central
649	Vector drawing	S2S8(4)-Th5	0	0		0		2	360	11.6279	Central		4	360	6.25	Central
650	Vector drawing	S2S83(4)-Th5	0	0		0		2	360	11.6279	Central		4	360	48.2558	Central
651	Vector drawing	S2S16(4)-Th25	0	0		0		2	360	23.2558	Central		4	360	3.125	Central
652	Vector drawing	S2S2(4)-Th25	0	0		0		2	360	23.2558	Central		4	360	37.5	Central
653	Vector drawing	S2S34(4)-Th25	0	0		0		2	360	23.2558	Central		4	360	37.5	Central
654	Vector drawing	S2S4(4)-Th25	0	0		0		2	360	23.2558	Central		4	360	12.5	Central
655	Vector drawing	S2S8(4)-Th25	0	0		0		2	360	23.2558	Central		4	360	6.25	Central
656	Vector drawing	S2S83(4)-Th25	0	0		0		2	360	23.2558	Central		4	360	48.2558	Central
657	Vector drawing	S2S2(4)-Th200	0	0		0		2	360	23.2558	Central		4	360	37.5	Central
658	Vector drawing	S2S34(4)-Th200	0	0		0		2	360	23.2558	Central		4	360	37.5	Central
659	Vector drawing	S2S83(4)-Th200	0	0		0		2	360	23.2558	Central		4	360	48.2558	Central
660	Vector drawing	S2S2(4)-Th100	0	0		0		2	360	11.6279	Central		4	360	25	Central
661	Vector drawing	S2S34(4)-Th100	0	0		0		2	360	11.6279	Central		4	360	37.5	Central
662	Vector drawing	S2S4(4)-Th100	0	0		0		2	360	11.6279	Central		4	360	12.5	Central
663	Vector drawing	S2S8(4)-Th100	0	0		0		2	360	11.6279	Central		4	360	6.25	Central
664	Vector drawing	S2S83(4)-Th100	0	0		0		2	360	11.6279	Central		4	360	48.2558	Central
665	Vector drawing	S2S16(4)-Th10	0	0		0		2	360	11.6279	Central		4	360	3.125	Central
666	Vector drawing	S2S2(4)-Th10	0	0		0		2	360	11.6279	Central		4	360	25	Central
667	Vector drawing	S2S32(4)-Th10	0	0		0		2	360	11.6279	Central		4	360	1.5625	Central
668	Vector drawing	S2S34(4)-Th10	0	0		0		2	360	11.6279	Central		4	360	37.5	Central
669	Vector drawing	S2S4(4)-Th10	0	0		0		2	360	11.6279	Central		4	360	12.5	Central
670	Vector drawing	S2S8(4)-Th10	0	0		0		2	360	11.6279	Central		4	360	6.25	Central
671	Vector drawing	S2S83(4)-Th10	0	0		0		2	360	11.6279	Central		4	360	48.2558	Central
672	Vector drawing	S2S32(4)	0	0		0		2	360	0.116279	Central		4	360	1.5625	Central
673	Vector drawing	S2S16(4)	0	0		0		2	360	0.116279	Central		4	360	3.125	Central
674	Vector drawing	S2S8(4)	0	0		0		2	360	0.116279	Central		4	360	6.25	Central
675	Vector drawing	S2S4(4)	0	0		0		2	360	0.116279	Central		4	360	12.5	Central
676	Vector drawing	S2S2(4)	0	0		0		2	360	0.116279	Central		4	360	25	Central
677	Vector drawing	S2S34(4)	0	0		0		2	360	0.116279	Central		4	360	37.5	Central
678	Vector drawing	S2S83(4)	0	0		0		2	360	0.116279	Central		4	360	48.2558	Central
679	Vector drawing	S2S34(8)-Th500	0	0		0		2	360	23.2558	Central		8	360	37.5	Central
680	Vector drawing	S2S83(8)-Th500	0	0		0		2	360	23.2558	Central		8	360	48.2558	Central
681	Vector drawing	S2S2(8)-Th50	0	0		0		2	360	11.6279	Central		8	360	25	Central
682	Vector drawing	S2S34(8)-Th50	0	0		0		2	360	11.6279	Central		8	360	37.5	Central
683	Vector drawing	S2S4(8)-Th50	0	0		0		2	360	11.6279	Central		8	360	12.5	Central
684	Vector drawing	S2S8(8)-Th50	0	0		0		2	360	11.6279	Central		8	360	6.25	Central
685	Vector drawing	S2S83(8)-Th50	0	0		0		2	360	11.6279	Central		8	360	48.2558	Central
686	Vector drawing	S2S16(8)-Th5	0	0		0		2	360	11.6279	Central		8	360	3.125	Central
687	Vector drawing	S2S2(8)-Th5	0	0		0		2	360	11.6279	Central		8	360	25	Central
688	Vector drawing	S2S32(8)-Th5	0	0		0		2	360	11.6279	Central		8	360	1.5625	Central
689	Vector drawing	S2S34(8)-Th5	0	0		0		2	360	11.6279	Central		8	360	37.5	Central
690	Vector drawing	S2S4(8)-Th5	0	0		0		2	360	11.6279	Central		8	360	12.5	Central
691	Vector drawing	S2S8(8)-Th5	0	0		0		2	360	11.6279	Central		8	360	6.25	Central
692	Vector drawing	S2S83(8)-Th5	0	0		0		2	360	11.6279	Central		8	360	48.2558	Central
693	Vector drawing	S2S16(8)-Th25	0	0		0		2	360	23.2558	Central		8	360	3.125	Central
694	Vector drawing	S2S2(8)-Th25	0	0		0		2	360	23.2558	Central		8	360	37.5	Central
695	Vector drawing	S2S34(8)-Th25	0	0		0		2	360	23.2558	Central		8	360	37.5	Central
696	Vector drawing	S2S4(8)-Th25	0	0		0		2	360	23.2558	Central		8	360	12.5	Central
697	Vector drawing	S2S8(8)-Th25	0	0		0		2	360	23.2558	Central		8	360	6.25	Central
698	Vector drawing	S2S83(8)-Th25	0	0		0		2	360	23.2558	Central		8	360	48.2558	Central
699	Vector drawing	S2S2(8)-Th200	0	0		0		2	360	23.2558	Central		8	360	37.5	Central
700	Vector drawing	S2S34(8)-Th200	0	0		0		2	360	23.2558	Central		8	360	37.5	Central
701	Vector drawing	S2S83(8)-Th200	0	0		0		2	360	23.2558	Central		8	360	48.2558	Central
702	Vector drawing	S2S2(8)-Th100	0	0		0		2	360	11.6279	Central		8	360	25	Central
703	Vector drawing	S2S34(8)-Th100	0	0		0		2	360	11.6279	Central		8	360	37.5	Central
704	Vector drawing	S2S4(8)-Th100	0	0		0		2	360	11.6279	Central		8	360	12.5	Central
705	Vector drawing	S2S8(8)-Th100	0	0		0		2	360	11.6279	Central		8	360	6.25	Central
706	Vector drawing	S2S83(8)-Th100	0	0		0		2	360	11.6279	Central		8	360	48.2558	Central
707	Vector drawing	S2S16(8)-Th10	0	0		0		2	360	11.6279	Central		8	360	3.125	Central
708	Vector drawing	S2S2(8)-Th10	0	0		0		2	360	11.6279	Central		8	360	25	Central
709	Vector drawing	S2S32(8)-Th10	0	0		0		2	360	11.6279	Central		8	360	1.5625	Central
710	Vector drawing	S2S34(8)-Th10	0	0		0		2	360	11.6279	Central		8	360	37.5	Central
711	Vector drawing	S2S4(8)-Th10	0	0		0		2	360	11.6279	Central		8	360	12.5	Central
712	Vector drawing	S2S8(8)-Th10	0	0		0		2	360	11.6279	Central		8	360	6.25	Central
713	Vector drawing	S2S83(8)-Th10	0	0		0		2	360	11.6279	Central		8	360	48.2558	Central
714	Vector drawing	S2S32(8)	0	0		0		2	360	0.116279	Central		8	360	1.5625	Central
715	Vector drawing	S2S16(8)	0	0		0		2	360	0.116279	Central		8	360	3.125	Central
716	Vector drawing	S2S8(8)	0	0		0		2	360	0.116279	Central		8	360	6.25	Central
717	Vector drawing	S2S4(8)	0	0		0		2	360	0.116279	Central		8	360	12.5	Central
718	Vector drawing	S2S2(8)	0	0		0		2	360	0.116279	Central		8	360	25	Central
719	Vector drawing	S2S34(8)	0	0		0		2	360	0.116279	Central		8	360	37.5	Central
720	Vector drawing	S2S83(8)	0	0		0		2	360	0.116279	Central		8	360	48.2558	Central
721	Vector drawing	S2S34(16)-Th500	0	0		0		2	360	23.2558	Central		16	360	37.5	Central
722	Vector drawing	S2S83(16)-Th500	0	0		0		2	360	23.2558	Central		16	360	48.2558	Central
723	Vector drawing	S2S2(16)-Th50	0	0		0		2	360	11.6279	Central		16	360	25	Central
724	Vector drawing	S2S34(16)-Th50	0	0		0		2	360	11.6279	Central		16	360	37.5	Central
725	Vector drawing	S2S4(16)-Th50	0	0		0		2	360	11.6279	Central		16	360	12.5	Central
726	Vector drawing	S2S8(16)-Th50	0	0		0		2	360	11.6279	Central		16	360	6.25	Central
727	Vector drawing	S2S83(16)-Th50	0	0		0		2	360	11.6279	Central		16	360	48.2558	Central
728	Vector drawing	S2S16(16)-Th5	0	0		0		2	360	11.6279	Central		16	360	3.125	Central
729	Vector drawing	S2S2(16)-Th5	0	0		0		2	360	11.6279	Central		16	360	25	Central
730	Vector drawing	S2S32(16)-Th5	0	0		0		2	360	11.6279	Central		16	360	1.5625	Central
731	Vector drawing	S2S34(16)-Th5	0	0		0		2	360	11.6279	Central		16	360	37.5	Central
732	Vector drawing	S2S4(16)-Th5	0	0		0		2	360	11.6279	Central		16	360	12.5	Central
733	Vector drawing	S2S8(16)-Th5	0	0		0		2	360	11.6279	Central		16	360	6.25	Central
734	Vector drawing	S2S83(16)-Th5	0	0		0		2	360	11.6279	Central		16	360	48.2558	Central
735	Vector drawing	S2S16(16)-Th25	0	0		0		2	360	23.2558	Central		16	360	3.125	Central
736	Vector drawing	S2S2(16)-Th25	0	0		0		2	360	23.2558	Central		16	360	37.5	Central
737	Vector drawing	S2S34(16)-Th25	0	0		0		2	360	23.2558	Central		16	360	37.5	Central
738	Vector drawing	S2S4(16)-Th25	0	0		0		2	360	23.2558	Central		16	360	12.5	Central
739	Vector drawing	S2S8(16)-Th25	0	0		0		2	360	23.2558	Central		16	360	6.25	Central
740	Vector drawing	S2S83(16)-Th25	0	0		0		2	360	23.2558	Central		16	360	48.2558	Central
741	Vector drawing	S2S2(16)-Th200	0	0		0		2	360	23.2558	Central		16	360	37.5	Central
742	Vector drawing	S2S34(16)-Th200	0	0		0		2	360	23.2558	Central		16	360	37.5	Central
743	Vector drawing	S2S83(16)-Th200	0	0		0		2	360	23.2558	Central		16	360	48.2558	Central
744	Vector drawing	S2S16(16)-Th2	0	0		0		2	360	11.6279	Central		16	360	3.125	Central
745	Vector drawing	S2S2(16)-Th100	0	0		0		2	360	11.6279	Central		16	360	25	Central
746	Vector drawing	S2S34(16)-Th100	0	0		0		2	360	11.6279	Central		16	360	37.5	Central
747	Vector drawing	S2S4(16)-Th100	0	0		0		2	360	11.6279	Central		16	360	12.5	Central
748	Vector drawing	S2S8(16)-Th100	0	0		0		2	360	11.6279	Central		16	360	6.25	Central
749	Vector drawing	S2S83(16)-Th100	0	0		0		2	360	11.6279	Central		16	360	48.2558	Central
750	Vector drawing	S2S16(16)-Th10	0	0		0		2	360	11.6279	Central		16	360	3.125	Central
751	Vector drawing	S2S2(16)-Th10	0	0		0		2	360	11.6279	Central		16	360	25	Central
752	Vector drawing	S2S32(16)-Th10	0	0		0		2	360	11.6279	Central		16	360	1.5625	Central
753	Vector drawing	S2S34(16)-Th10	0	0		0		2	360	11.6279	Central		16	360	37.5	Central
754	Vector drawing	S2S4(16)-Th10	0	0		0		2	360	11.6279	Central		16	360	12.5	Central
755	Vector drawing	S2S8(16)-Th10	0	0		0		2	360	11.6279	Central		16	360	6.25	Central
756	Vector drawing	S2S83(16)-Th10	0	0		0		2	360	11.6279	Central		16	360	48.2558	Central
757	Vector drawing	S2S32(16)	0	0		0		2	360	0.116279	Central		16	360	1.5625	Central
758	Vector drawing	S2S16(16)	0	0		0		2	360	0.116279	Central		16	360	3.125	Central
759	Vector drawing	S2S8(16)	0	0		0		2	360	0.116279	Central		16	360	6.25	Central
760	Vector drawing	S2S4(16)	0	0		0		2	360	0.116279	Central		16	360	12.5	Central
761	Vector drawing	S2S2(16)	0	0		0		2	360	0.116279	Central		16	360	25	Central
762	Vector drawing	S2S34(16)	0	0		0		2	360	0.116279	Central		16	360	37.5	Central
763	Vector drawing	S2S83(16)	0	0		0		2	360	0.116279	Central		16	360	48.2558	Central
764	Vector drawing	S2S34(30)-Th500	0	0		0		2	360	23.2558	Central		30	360	37.5	Central
765	Vector drawing	S2S83(30)-Th500	0	0		0		2	360	23.2558	Central		30	360	48.2558	Central
766	Vector drawing	S2S2(30)-Th50	0	0		0		2	360	11.6279	Central		30	360	25	Central
767	Vector drawing	S2S34(30)-Th50	0	0		0		2	360	11.6279	Central		30	360	37.5	Central
768	Vector drawing	S2S4(30)-Th50	0	0		0		2	360	11.6279	Central		30	360	12.5	Central
769	Vector drawing	S2S8(30)-Th50	0	0		0		2	360	11.6279	Central		30	360	6.25	Central
770	Vector drawing	S2S83(30)-Th50	0	0		0		2	360	11.6279	Central		30	360	48.2558	Central
771	Vector drawing	S2S16(30)-Th5	0	0		0		2	360	11.6279	Central		30	360	3.125	Central
772	Vector drawing	S2S2(30)-Th5	0	0		0		2	360	11.6279	Central		30	360	25	Central
773	Vector drawing	S2S32(30)-Th5	0	0		0		2	360	11.6279	Central		30	360	1.5625	Central
774	Vector drawing	S2S34(30)-Th5	0	0		0		2	360	11.6279	Central		30	360	37.5	Central
775	Vector drawing	S2S4(30)-Th5	0	0		0		2	360	11.6279	Central		30	360	12.5	Central
776	Vector drawing	S2S8(30)-Th5	0	0		0		2	360	11.6279	Central		30	360	6.25	Central
777	Vector drawing	S2S83(30)-Th5	0	0		0		2	360	11.6279	Central		30	360	48.2558	Central
778	Vector drawing	S2S16(30)-Th25	0	0		0		2	360	23.2558	Central		30	360	3.125	Central
779	Vector drawing	S2S2(30)-Th25	0	0		0		2	360	23.2558	Central		30	360	37.5	Central
780	Vector drawing	S2S34(30)-Th25	0	0		0		2	360	23.2558	Central		30	360	37.5	Central
781	Vector drawing	S2S4(30)-Th25	0	0		0		2	360	23.2558	Central		30	360	12.5	Central
782	Vector drawing	S2S8(30)-Th25	0	0		0		2	360	23.2558	Central		30	360	6.25	Central
783	Vector drawing	S2S83(30)-Th25	0	0		0		2	360	23.2558	Central		30	360	48.2558	Central
784	Vector drawing	S2S2(30)-Th200	0	0		0		2	360	23.2558	Central		30	360	37.5	Central
785	Vector drawing	S2S34(30)-Th200	0	0		0		2	360	23.2558	Central		30	360	37.5	Central
786	Vector drawing	S2S83(30)-Th200	0	0		0		2	360	23.2558	Central		30	360	48.2558	Central
787	Vector drawing	S2S16(30)-Th2	0	0		0		2	360	11.6279	Central		30	360	3.125	Central
788	Vector drawing	S2S2(30)-Th100	0	0		0		2	360	11.6279	Central		30	360	25	Central
789	Vector drawing	S2S34(30)-Th100	0	0		0		2	360	11.6279	Central		30	360	37.5	Central
790	Vector drawing	S2S4(30)-Th100	0	0		0		2	360	11.6279	Central		30	360	12.5	Central
791	Vector drawing	S2S8(30)-Th100	0	0		0		2	360	11.6279	Central		30	360	6.25	Central
792	Vector drawing	S2S83(30)-Th100	0	0		0		2	360	11.6279	Central		30	360	48.2558	Central
793	Vector drawing	S2S16(30)-Th10	0	0		0		2	360	11.6279	Central		30	360	3.125	Central
794	Vector drawing	S2S2(30)-Th10	0	0		0		2	360	11.6279	Central		30	360	25	Central
795	Vector drawing	S2S32(30)-Th10	0	0		0		2	360	11.6279	Central		30	360	1.5625	Central
796	Vector drawing	S2S34(30)-Th10	0	0		0		2	360	11.6279	Central		30	360	37.5	Central
797	Vector drawing	S2S4(30)-Th10	0	0		0		2	360	11.6279	Central		30	360	12.5	Central
798	Vector drawing	S2S8(30)-Th10	0	0		0		2	360	11.6279	Central		30	360	6.25	Central
799	Vector drawing	S2S83(30)-Th10	0	0		0		2	360	11.6279	Central		30	360	48.2558	Central
800	Vector drawing	S2S32(30)	0	0		0		2	360	0.116279	Central		30	360	1.5625	Central
801	Vector drawing	S2S16(30)	0	0		0		2	360	0.116279	Central		30	360	3.125	Central
802	Vector drawing	S2S8(30)	0	0		0		2	360	0.116279	Central		30	360	6.25	Central
803	Vector drawing	S2S4(30)	0	0		0		2	360	0.116279	Central		30	360	12.5	Central
804	Vector drawing	S2S2(30)	0	0		0		2	360	0.116279	Central		30	360	25	Central
805	Vector drawing	S2S34(30)	0	0		0		2	360	0.116279	Central		30	360	37.5	Central
806	Vector drawing	S2S83(30)	0	0		0		2	360	0.116279	Central		30	360	48.2558	Central
807	Vector drawing	S2S34(60)-Th500	0	0		0		2	360	23.2558	Central		60	360	37.5	Central
808	Vector drawing	S2S83(60)-Th500	0	0		0		2	360	23.2558	Central		60	360	48.2558	Central
809	Vector drawing	S2S2(60)-Th50	0	0		0		2	360	11.6279	Central		60	360	25	Central
810	Vector drawing	S2S34(60)-Th50	0	0		0		2	360	11.6279	Central		60	360	37.5	Central
811	Vector drawing	S2S4(60)-Th50	0	0		0		2	360	11.6279	Central		60	360	12.5	Central
812	Vector drawing	S2S8(60)-Th50	0	0		0		2	360	11.6279	Central		60	360	6.25	Central
813	Vector drawing	S2S83(60)-Th50	0	0		0		2	360	11.6279	Central		60	360	48.2558	Central
814	Vector drawing	S2S16(60)-Th5	0	0		0		2	360	11.6279	Central		60	360	3.125	Central
815	Vector drawing	S2S2(60)-Th5	0	0		0		2	360	11.6279	Central		60	360	25	Central
816	Vector drawing	S2S32(60)-Th5	0	0		0		2	360	11.6279	Central		60	360	1.5625	Central
817	Vector drawing	S2S34(60)-Th5	0	0		0		2	360	11.6279	Central		60	360	37.5	Central
818	Vector drawing	S2S4(60)-Th5	0	0		0		2	360	11.6279	Central		60	360	12.5	Central
819	Vector drawing	S2S8(60)-Th5	0	0		0		2	360	11.6279	Central		60	360	6.25	Central
820	Vector drawing	S2S83(60)-Th5	0	0		0		2	360	11.6279	Central		60	360	48.2558	Central
821	Vector drawing	S2S16(60)-Th25	0	0		0		2	360	23.2558	Central		60	360	3.125	Central
822	Vector drawing	S2S2(60)-Th25	0	0		0		2	360	23.2558	Central		60	360	37.5	Central
823	Vector drawing	S2S34(60)-Th25	0	0		0		2	360	23.2558	Central		60	360	37.5	Central
824	Vector drawing	S2S4(60)-Th25	0	0		0		2	360	23.2558	Central		60	360	12.5	Central
825	Vector drawing	S2S8(60)-Th25	0	0		0		2	360	23.2558	Central		60	360	6.25	Central
826	Vector drawing	S2S83(60)-Th25	0	0		0		2	360	23.2558	Central		60	360	48.2558	Central
827	Vector drawing	S2S2(60)-Th200	0	0		0		2	360	23.2558	Central		60	360	37.5	Central
828	Vector drawing	S2S34(60)-Th200	0	0		0		2	360	23.2558	Central		60	360	37.5	Central
829	Vector drawing	S2S83(60)-Th200	0	0		0		2	360	23.2558	Central		60	360	48.2558	Central
830	Vector drawing	S2S2(60)-Th100	0	0		0		2	360	11.6279	Central		60	360	25	Central
831	Vector drawing	S2S34(60)-Th100	0	0		0		2	360	11.6279	Central		60	360	37.5	Central
832	Vector drawing	S2S4(60)-Th100	0	0		0		2	360	11.6279	Central		60	360	12.5	Central
833	Vector drawing	S2S8(60)-Th100	0	0		0		2	360	11.6279	Central		60	360	6.25	Central
834	Vector drawing	S2S83(60)-Th100	0	0		0		2	360	11.6279	Central		60	360	48.2558	Central
835	Vector drawing	S2S16(60)-Th10	0	0		0		2	360	11.6279	Central		60	360	3.125	Central
836	Vector drawing	S2S2(60)-Th10	0	0		0		2	360	11.6279	Central		60	360	25	Central
837	Vector drawing	S2S32(60)-Th10	0	0		0		2	360	11.6279	Central		60	360	1.5625	Central
838	Vector drawing	S2S34(60)-Th10	0	0		0		2	360	11.6279	Central		60	360	37.5	Central
839	Vector drawing	S2S4(60)-Th10	0	0		0		2	360	11.6279	Central		60	360	12.5	Central
840	Vector drawing	S2S8(60)-Th10	0	0		0		2	360	11.6279	Central		60	360	6.25	Central
841	Vector drawing	S2S83(60)-Th10	0	0		0		2	360	11.6279	Central		60	360	48.2558	Central
842	Vector drawing	S2S32(60)	0	0		0		2	360	0.116279	Central		60	360	1.5625	Central
843	Vector drawing	S2S16(60)	0	0		0		2	360	0.116279	Central		60	360	3.125	Central
844	Vector drawing	S2S8(60)	0	0		0		2	360	0.116279	Central		60	360	6.25	Central
845	Vector drawing	S2S4(60)	0	0		0		2	360	0.116279	Central		60	360	12.5	Central
846	Vector drawing	S2S2(60)	0	0		0		2	360	0.116279	Central		60	360	25	Central
847	Vector drawing	S2S34(60)	0	0		0		2	360	0.116279	Central		60	360	37.5	Central
848	Vector drawing	S2S83(60)	0	0		0		2	360	0.116279	Central		60	360	48.2558	Central
849	Vector drawing	S2S34(96)-Th500	0	0		0		2	360	23.2558	Central		96	360	37.5	Central
850	Vector drawing	S2S83(96)-Th500	0	0		0		2	360	23.2558	Central		96	360	48.2558	Central
851	Vector drawing	S2S2(96)-Th50	0	0		0		2	360	11.6279	Central		96	360	25	Central
852	Vector drawing	S2S34(96)-Th50	0	0		0		2	360	11.6279	Central		96	360	37.5	Central
853	Vector drawing	S2S4(96)-Th50	0	0		0		2	360	11.6279	Central		96	360	12.5	Central
854	Vector drawing	S2S8(96)-Th50	0	0		0		2	360	11.6279	Central		96	360	6.25	Central
855	Vector drawing	S2S83(96)-Th50	0	0		0		2	360	11.6279	Central		96	360	48.2558	Central
856	Vector drawing	S2S16(96)-Th5	0	0		0		2	360	11.6279	Central		96	360	3.125	Central
857	Vector drawing	S2S2(96)-Th5	0	0		0		2	360	11.6279	Central		96	360	25	Central
858	Vector drawing	S2S34(96)-Th5	0	0		0		2	360	11.6279	Central		96	360	37.5	Central
859	Vector drawing	S2S4(96)-Th5	0	0		0		2	360	11.6279	Central		96	360	12.5	Central
860	Vector drawing	S2S8(96)-Th5	0	0		0		2	360	11.6279	Central		96	360	6.25	Central
861	Vector drawing	S2S83(96)-Th5	0	0		0		2	360	11.6279	Central		96	360	48.2558	Central
862	Vector drawing	S2S16(96)-Th25	0	0		0		2	360	23.2558	Central		96	360	3.125	Central
863	Vector drawing	S2S2(96)-Th25	0	0		0		2	360	23.2558	Central		96	360	37.5	Central
864	Vector drawing	S2S34(96)-Th25	0	0		0		2	360	23.2558	Central		96	360	37.5	Central
865	Vector drawing	S2S4(96)-Th25	0	0		0		2	360	23.2558	Central		96	360	12.5	Central
866	Vector drawing	S2S8(96)-Th25	0	0		0		2	360	23.2558	Central		96	360	6.25	Central
867	Vector drawing	S2S83(96)-Th25	0	0		0		2	360	23.2558	Central		96	360	48.2558	Central
868	Vector drawing	S2S2(96)-Th200	0	0		0		2	360	23.2558	Central		96	360	37.5	Central
869	Vector drawing	S2S34(96)-Th200	0	0		0		2	360	23.2558	Central		96	360	37.5	Central
870	Vector drawing	S2S83(96)-Th200	0	0		0		2	360	23.2558	Central		96	360	48.2558	Central
871	Vector drawing	S2S2(96)-Th100	0	0		0		2	360	11.6279	Central		96	360	25	Central
872	Vector drawing	S2S34(96)-Th100	0	0		0		2	360	11.6279	Central		96	360	37.5	Central
873	Vector drawing	S2S4(96)-Th100	0	0		0		2	360	11.6279	Central		96	360	12.5	Central
874	Vector drawing	S2S8(96)-Th100	0	0		0		2	360	11.6279	Central		96	360	6.25	Central
875	Vector drawing	S2S83(96)-Th100	0	0		0		2	360	11.6279	Central		96	360	48.2558	Central
876	Vector drawing	S2S16(96)-Th10	0	0		0		2	360	11.6279	Central		96	360	3.125	Central
877	Vector drawing	S2S2(96)-Th10	0	0		0		2	360	11.6279	Central		96	360	25	Central
878	Vector drawing	S2S34(96)-Th10	0	0		0		2	360	11.6279	Central		96	360	37.5	Central
879	Vector drawing	S2S4(96)-Th10	0	0		0		2	360	11.6279	Central		96	360	12.5	Central
880	Vector drawing	S2S8(96)-Th10	0	0		0		2	360	11.6279	Central		96	360	6.25	Central
881	Vector drawing	S2S83(96)-Th10	0	0		0		2	360	11.6279	Central		96	360	48.2558	Central
882	Vector drawing	S2S16(96)	0	0		0		2	360	0.116279	Central		96	360	3.125	Central
883	Vector drawing	S2S8(96)	0	0		0		2	360	0.116279	Central		96	360	6.25	Central
884	Vector drawing	S2S4(96)	0	0		0		2	360	0.116279	Central		96	360	12.5	Central
885	Vector drawing	S2S2(96)	0	0		0		2	360	0.116279	Central		96	360	25	Central
886	Vector drawing	S2S34(96)	0	0		0		2	360	0.116279	Central		96	360	37.5	Central
887	Vector drawing	S2S83(96)	0	0		0		2	360	0.116279	Central		96	360	48.2558	Central
888	Vector drawing	S2S34(128)-Th500	0	0		0		2	360	23.2558	Central		128	360	37.5	Central
889	Vector drawing	S2S83(128)-Th500	0	0		0		2	360	23.2558	Central		128	360	48.2558	Central
890	Vector drawing	S2S2(128)-Th50	0	0		0		2	360	11.6279	Central		128	360	25	Central
891	Vector drawing	S2S34(128)-Th50	0	0		0		2	360	11.6279	Central		128	360	37.5	Central
892	Vector drawing	S2S4(128)-Th50	0	0		0		2	360	11.6279	Central		128	360	12.5	Central
893	Vector drawing	S2S8(128)-Th50	0	0		0		2	360	11.6279	Central		128	360	6.25	Central
894	Vector drawing	S2S83(128)-Th50	0	0		0		2	360	11.6279	Central		128	360	48.2558	Central
895	Vector drawing	S2S2(128)-Th5	0	0		0		2	360	11.6279	Central		128	360	25	Central
896	Vector drawing	S2S34(128)-Th5	0	0		0		2	360	11.6279	Central		128	360	37.5	Central
897	Vector drawing	S2S4(128)-Th5	0	0		0		2	360	11.6279	Central		128	360	12.5	Central
898	Vector drawing	S2S8(128)-Th5	0	0		0		2	360	11.6279	Central		128	360	6.25	Central
899	Vector drawing	S2S83(128)-Th5	0	0		0		2	360	11.6279	Central		128	360	48.2558	Central
900	Vector drawing	S2S2(128)-Th25	0	0		0		2	360	23.2558	Central		128	360	37.5	Central
901	Vector drawing	S2S34(128)-Th25	0	0		0		2	360	23.2558	Central		128	360	37.5	Central
902	Vector drawing	S2S4(128)-Th25	0	0		0		2	360	23.2558	Central		128	360	12.5	Central
903	Vector drawing	S2S8(128)-Th25	0	0		0		2	360	23.2558	Central		128	360	6.25	Central
904	Vector drawing	S2S83(128)-Th25	0	0		0		2	360	23.2558	Central		128	360	48.2558	Central
905	Vector drawing	S2S2(128)-Th200	0	0		0		2	360	23.2558	Central		128	360	37.5	Central
906	Vector drawing	S2S34(128)-Th200	0	0		0		2	360	23.2558	Central		128	360	37.5	Central
907	Vector drawing	S2S83(128)-Th200	0	0		0		2	360	23.2558	Central		128	360	48.2558	Central
908	Vector drawing	S2S2(128)-Th100	0	0		0		2	360	11.6279	Central		128	360	25	Central
909	Vector drawing	S2S34(128)-Th100	0	0		0		2	360	11.6279	Central		128	360	37.5	Central
910	Vector drawing	S2S4(128)-Th100	0	0		0		2	360	11.6279	Central		128	360	12.5	Central
911	Vector drawing	S2S8(128)-Th100	0	0		0		2	360	11.6279	Central		128	360	6.25	Central
912	Vector drawing	S2S83(128)-Th100	0	0		0		2	360	11.6279	Central		128	360	48.2558	Central
913	Vector drawing	S2S2(128)-Th10	0	0		0		2	360	11.6279	Central		128	360	25	Central
914	Vector drawing	S2S34(128)-Th10	0	0		0		2	360	11.6279	Central		128	360	37.5	Central
915	Vector drawing	S2S4(128)-Th10	0	0		0		2	360	11.6279	Central		128	360	12.5	Central
916	Vector drawing	S2S8(128)-Th10	0	0		0		2	360	11.6279	Central		128	360	6.25	Central
917	Vector drawing	S2S83(128)-Th10	0	0		0		2	360	11.6279	Central		128	360	48.2558	Central
918	Vector drawing	S2S8(128)	0	0		0		2	360	0.116279	Central		128	360	6.25	Central
919	Vector drawing	S2S4(128)	0	0		0		2	360	0.116279	Central		128	360	12.5	Central
920	Vector drawing	S2S2(128)	0	0		0		2	360	0.116279	Central		128	360	25	Central
921	Vector drawing	S2S34(128)	0	0		0		2	360	0.116279	Central		128	360	37.5	Central
922	Vector drawing	S2S83(128)	0	0		0		2	360	0.116279	Central		128	360	48.2558	Central
923	Vector drawing	S2S34(192)-Th500	0	0		0		2	360	23.2558	Central		192	360	37.5	Central
924	Vector drawing	S2S83(192)-Th500	0	0		0		2	360	23.2558	Central		192	360	48.2558	Central
925	Vector drawing	S2S2(192)-Th50	0	0		0		2	360	11.6279	Central		192	360	25	Central
926	Vector drawing	S2S34(192)-Th50	0	0		0		2	360	11.6279	Central		192	360	37.5	Central
927	Vector drawing	S2S4(192)-Th50	0	0		0		2	360	11.6279	Central		192	360	12.5	Central
928	Vector drawing	S2S8(192)-Th50	0	0		0		2	360	11.6279	Central		192	360	6.25	Central
929	Vector drawing	S2S83(192)-Th50	0	0		0		2	360	11.6279	Central		192	360	48.2558	Central
930	Vector drawing	S2S2(192)-Th5	0	0		0		2	360	11.6279	Central		192	360	25	Central
931	Vector drawing	S2S34(192)-Th5	0	0		0		2	360	11.6279	Central		192	360	37.5	Central
932	Vector drawing	S2S4(192)-Th5	0	0		0		2	360	11.6279	Central		192	360	12.5	Central
933	Vector drawing	S2S8(192)-Th5	0	0		0		2	360	11.6279	Central		192	360	6.25	Central
934	Vector drawing	S2S83(192)-Th5	0	0		0		2	360	11.6279	Central		192	360	48.2558	Central
935	Vector drawing	S2S2(192)-Th25	0	0		0		2	360	23.2558	Central		192	360	37.5	Central
936	Vector drawing	S2S34(192)-Th25	0	0		0		2	360	23.2558	Central		192	360	37.5	Central
937	Vector drawing	S2S4(192)-Th25	0	0		0		2	360	23.2558	Central		192	360	12.5	Central
938	Vector drawing	S2S8(192)-Th25	0	0		0		2	360	23.2558	Central		192	360	6.25	Central
939	Vector drawing	S2S83(192)-Th25	0	0		0		2	360	23.2558	Central		192	360	48.2558	Central
940	Vector drawing	S2S2(192)-Th200	0	0		0		2	360	23.2558	Central		192	360	37.5	Central
941	Vector drawing	S2S34(192)-Th200	0	0		0		2	360	23.2558	Central		192	360	37.5	Central
942	Vector drawing	S2S83(192)-Th200	0	0		0		2	360	23.2558	Central		192	360	48.2558	Central
943	Vector drawing	S2S2(192)-Th100	0	0		0		2	360	11.6279	Central		192	360	25	Central
944	Vector drawing	S2S34(192)-Th100	0	0		0		2	360	11.6279	Central		192	360	37.5	Central
945	Vector drawing	S2S4(192)-Th100	0	0		0		2	360	11.6279	Central		192	360	12.5	Central
946	Vector drawing	S2S8(192)-Th100	0	0		0		2	360	11.6279	Central		192	360	6.25	Central
947	Vector drawing	S2S83(192)-Th100	0	0		0		2	360	11.6279	Central		192	360	48.2558	Central
948	Vector drawing	S2S2(192)-Th10	0	0		0		2	360	11.6279	Central		192	360	25	Central
949	Vector drawing	S2S34(192)-Th10	0	0		0		2	360	11.6279	Central		192	360	37.5	Central
950	Vector drawing	S2S4(192)-Th10	0	0		0		2	360	11.6279	Central		192	360	12.5	Central
951	Vector drawing	S2S8(192)-Th10	0	0		0		2	360	11.6279	Central		192	360	6.25	Central
952	Vector drawing	S2S83(192)-Th10	0	0		0		2	360	11.6279	Central		192	360	48.2558	Central
953	Vector drawing	S2S8(192)	0	0		0		2	360	0.116279	Central		192	360	6.25	Central
954	Vector drawing	S2S4(192)	0	0		0		2	360	0.116279	Central		192	360	12.5	Central
955	Vector drawing	S2S2(192)	0	0		0		2	360	0.116279	Central		192	360	25	Central
956	Vector drawing	S2S34(192)	0	0		0		2	360	0.116279	Central		192	360	37.5	Central
957	Vector drawing	S2S83(192)	0	0		0		2	360	0.116279	Central		192	360	48.2558	Central
958	Vector drawing	S2S4(256)-Th50	0	0		0		2	360	11.6279	Central		256	360	12.5	Central
959	Vector drawing	S2S8(256)-Th50	0	0		0		2	360	11.6279	Central		256	360	6.25	Central
960	Vector drawing	S2S4(256)-Th5	0	0		0		2	360	11.6279	Central		256	360	12.5	Central
961	Vector drawing	S2S8(256)-Th5	0	0		0		2	360	11.6279	Central		256	360	6.25	Central
962	Vector drawing	S2S4(256)-Th25	0	0		0		2	360	23.2558	Central		256	360	12.5	Central
963	Vector drawing	S2S8(256)-Th25	0	0		0		2	360	23.2558	Central		256	360	6.25	Central
964	Vector drawing	S2S4(256)-Th100	0	0		0		2	360	11.6279	Central		256	360	12.5	Central
965	Vector drawing	S2S8(256)-Th100	0	0		0		2	360	11.6279	Central		256	360	6.25	Central
966	Vector drawing	S2S4(256)-Th10	0	0		0		2	360	11.6279	Central		256	360	12.5	Central
967	Vector drawing	S2S8(256)-Th10	0	0		0		2	360	11.6279	Central		256	360	6.25	Central
968	Vector drawing	S2S8(256)	0	0		0		2	360	0.116279	Central		256	360	6.25	Central
969	Vector drawing	S2S4(256)	0	0		0		2	360	0.116279	Central		256	360	12.5	Central
970	Vector drawing	S2S4(320)-Th50	0	0		0		2	360	11.6279	Central		320	360	12.5	Central
971	Vector drawing	S2S8(320)-Th50	0	0		0		2	360	11.6279	Central		320	360	6.25	Central
972	Vector drawing	S2S4(320)-Th5	0	0		0		2	360	11.6279	Central		320	360	12.5	Central
973	Vector drawing	S2S8(320)-Th5	0	0		0		2	360	11.6279	Central		320	360	6.25	Central
974	Vector drawing	S2S4(320)-Th25	0	0		0		2	360	23.2558	Central		320	360	12.5	Central
975	Vector drawing	S2S8(320)-Th25	0	0		0		2	360	23.2558	Central		320	360	6.25	Central
976	Vector drawing	S2S4(320)-Th100	0	0		0		2	360	11.6279	Central		320	360	12.5	Central
977	Vector drawing	S2S8(320)-Th100	0	0		0		2	360	11.6279	Central		320	360	6.25	Central
978	Vector drawing	S2S4(320)-Th10	0	0		0		2	360	11.6279	Central		320	360	12.5	Central
979	Vector drawing	S2S8(320)-Th10	0	0		0		2	360	11.6279	Central		320	360	6.25	Central
980	Vector drawing	S2S8(320)	0	0		0		2	360	0.116279	Central		320	360	6.25	Central
981	Vector drawing	S2S4(320)	0	0		0		2	360	0.116279	Central		320	360	12.5	Central
982	Vector drawing	S2S34(384)-Th500	0	0		0		2	360	23.2558	Central		384	360	37.5	Central
983	Vector drawing	S2S83(384)-Th500	0	0		0		2	360	23.2558	Central		384	360	48.2558	Central
984	Vector drawing	S2S2(384)-Th50	0	0		0		2	360	11.6279	Central		384	360	25	Central
985	Vector drawing	S2S34(384)-Th50	0	0		0		2	360	11.6279	Central		384	360	37.5	Central
986	Vector drawing	S2S4(384)-Th50	0	0		0		2	360	11.6279	Central		384	360	12.5	Central
987	Vector drawing	S2S8(384)-Th50	0	0		0		2	360	11.6279	Central		384	360	6.25	Central
988	Vector drawing	S2S83(384)-Th50	0	0		0		2	360	11.6279	Central		384	360	48.2558	Central
989	Vector drawing	S2S2(384)-Th5	0	0		0		2	360	11.6279	Central		384	360	25	Central
990	Vector drawing	S2S34(384)-Th5	0	0		0		2	360	11.6279	Central		384	360	37.5	Central
991	Vector drawing	S2S4(384)-Th5	0	0		0		2	360	11.6279	Central		384	360	12.5	Central
992	Vector drawing	S2S8(384)-Th5	0	0		0		2	360	11.6279	Central		384	360	6.25	Central
993	Vector drawing	S2S83(384)-Th5	0	0		0		2	360	11.6279	Central		384	360	48.2558	Central
994	Vector drawing	S2S2(384)-Th25	0	0		0		2	360	23.2558	Central		384	360	37.5	Central
995	Vector drawing	S2S34(384)-Th25	0	0		0		2	360	23.2558	Central		384	360	37.5	Central
996	Vector drawing	S2S4(384)-Th25	0	0		0		2	360	23.2558	Central		384	360	12.5	Central
997	Vector drawing	S2S8(384)-Th25	0	0		0		2	360	23.2558	Central		384	360	6.25	Central
998	Vector drawing	S2S83(384)-Th25	0	0		0		2	360	23.2558	Central		384	360	48.2558	Central
999	Vector drawing	S2S2(384)-Th200	0	0		0		2	360	23.2558	Central		384	360	37.5	Central
1000	Vector drawing	S2S34(384)-Th200	0	0		0		2	360	23.2558	Central		384	360	37.5	Central
1001	Vector drawing	S2S83(384)-Th200	0	0		0		2	360	23.2558	Central		384	360	48.2558	Central
1002	Vector drawing	S2S2(384)-Th100	0	0		0		2	360	11.6279	Central		384	360	25	Central
1003	Vector drawing	S2S34(384)-Th100	0	0		0		2	360	11.6279	Central		384	360	37.5	Central
1004	Vector drawing	S2S4(384)-Th100	0	0		0		2	360	11.6279	Central		384	360	12.5	Central
1005	Vector drawing	S2S8(384)-Th100	0	0		0		2	360	11.6279	Central		384	360	6.25	Central
1006	Vector drawing	S2S83(384)-Th100	0	0		0		2	360	11.6279	Central		384	360	48.2558	Central
1007	Vector drawing	S2S2(384)-Th10	0	0		0		2	360	11.6279	Central		384	360	25	Central
1008	Vector drawing	S2S34(384)-Th10	0	0		0		2	360	11.6279	Central		384	360	37.5	Central
1009	Vector drawing	S2S4(384)-Th10	0	0		0		2	360	11.6279	Central		384	360	12.5	Central
1010	Vector drawing	S2S8(384)-Th10	0	0		0		2	360	11.6279	Central		384	360	6.25	Central
1011	Vector drawing	S2S83(384)-Th10	0	0		0		2	360	11.6279	Central		384	360	48.2558	Central
1012	Vector drawing	S2S8(384)	0	0		0		2	360	0.116279	Central		384	360	6.25	Central
1013	Vector drawing	S2S4(384)	0	0		0		2	360	0.116279	Central		384	360	12.5	Central
1014	Vector drawing	S2S2(384)	0	0		0		2	360	0.116279	Central		384	360	25	Central
1015	Vector drawing	S2S34(384)	0	0		0		2	360	0.116279	Central		384	360	37.5	Central
1016	Vector drawing	S2S83(384)	0	0		0		2	360	0.116279	Central		384	360	48.2558	Central
1017	Vector drawing	S2S34(768)-Th500	0	0		0		2	360	23.2558	Central		768	360	37.5	Central
1018	Vector drawing	S2S83(768)-Th500	0	0		0		2	360	23.2558	Central		768	360	48.2558	Central
1019	Vector drawing	S2S2(768)-Th50	0	0		0		2	360	11.6279	Central		768	360	25	Central
1020	Vector drawing	S2S34(768)-Th50	0	0		0		2	360	11.6279	Central		768	360	37.5	Central
1021	Vector drawing	S2S4(768)-Th50	0	0		0		2	360	11.6279	Central		768	360	12.5	Central
1022	Vector drawing	S2S83(768)-Th50	0	0		0		2	360	11.6279	Central		768	360	48.2558	Central
1023	Vector drawing	S2S2(768)-Th5	0	0		0		2	360	11.6279	Central		768	360	25	Central
1024	Vector drawing	S2S34(768)-Th5	0	0		0		2	360	11.6279	Central		768	360	37.5	Central
1025	Vector drawing	S2S4(768)-Th5	0	0		0		2	360	11.6279	Central		768	360	12.5	Central
1026	Vector drawing	S2S83(768)-Th5	0	0		0		2	360	11.6279	Central		768	360	48.2558	Central
1027	Vector drawing	S2S2(768)-Th25	0	0		0		2	360	23.2558	Central		768	360	37.5	Central
1028	Vector drawing	S2S34(768)-Th25	0	0		0		2	360	23.2558	Central		768	360	37.5	Central
1029	Vector drawing	S2S4(768)-Th25	0	0		0		2	360	23.2558	Central		768	360	12.5	Central
1030	Vector drawing	S2S83(768)-Th25	0	0		0		2	360	23.2558	Central		768	360	48.2558	Central
1031	Vector drawing	S2S2(768)-Th200	0	0		0		2	360	23.2558	Central		768	360	37.5	Central
1032	Vector drawing	S2S34(768)-Th200	0	0		0		2	360	23.2558	Central		768	360	37.5	Central
1033	Vector drawing	S2S83(768)-Th200	0	0		0		2	360	23.2558	Central		768	360	48.2558	Central
1034	Vector drawing	S2S2(768)-Th100	0	0		0		2	360	11.6279	Central		768	360	25	Central
1035	Vector drawing	S2S34(768)-Th100	0	0		0		2	360	11.6279	Central		768	360	37.5	Central
1036	Vector drawing	S2S4(768)-Th100	0	0		0		2	360	11.6279	Central		768	360	12.5	Central
1037	Vector drawing	S2S83(768)-Th100	0	0		0		2	360	11.6279	Central		768	360	48.2558	Central
1038	Vector drawing	S2S2(768)-Th10	0	0		0		2	360	11.6279	Central		768	360	25	Central
1039	Vector drawing	S2S34(768)-Th10	0	0		0		2	360	11.6279	Central		768	360	37.5	Central
1040	Vector drawing	S2S4(768)-Th10	0	0		0		2	360	11.6279	Central		768	360	12.5	Central
1041	Vector drawing	S2S83(768)-Th10	0	0		0		2	360	11.6279	Central		768	360	48.2558	Central
1042	Vector drawing	S2S4(768)	0	0		0		2	360	0.116279	Central		768	360	12.5	Central
1043	Vector drawing	S2S2(768)	0	0		0		2	360	0.116279	Central		768	360	25	Central
1044	Vector drawing	S2S34(768)	0	0		0		2	360	0.116279	Central		768	360	37.5	Central
1045	Vector drawing	S2S83(768)	0	0		0		2	360	0.116279	Central		768	360	48.2558	Central
1046	Vector drawing	S2S34(1500)-Th500	0	0		0		2	360	23.2558	Central		1500	360	37.5	Central
1047	Vector drawing	S2S83(1500)-Th500	0	0		0		2	360	23.2558	Central		1500	360	48.2558	Central
1048	Vector drawing	S2S2(1500)-Th50	0	0		0		2	360	23.2558	Central		1500	360	37.5	Central
1049	Vector drawing	S2S34(1500)-Th50	0	0		0		2	360	23.2558	Central		1500	360	37.5	Central
1050	Vector drawing	S2S83(1500)-Th50	0	0		0		2	360	23.2558	Central		1500	360	48.2558	Central
1051	Vector drawing	S2S2(1500)-Th25	0	0		0		2	360	23.2558	Central		1500	360	37.5	Central
1052	Vector drawing	S2S34(1500)-Th25	0	0		0		2	360	23.2558	Central		1500	360	37.5	Central
1053	Vector drawing	S2S83(1500)-Th25	0	0		0		2	360	23.2558	Central		1500	360	48.2558	Central
1054	Vector drawing	S2S2(1500)-Th200	0	0		0		2	360	23.2558	Central		1500	360	37.5	Central
1055	Vector drawing	S2S34(1500)-Th200	0	0		0		2	360	23.2558	Central		1500	360	37.5	Central
1056	Vector drawing	S2S83(1500)-Th200	0	0		0		2	360	23.2558	Central		1500	360	48.2558	Central
1057	Vector drawing	S2S2(1500)-Th100	0	0		0		2	360	11.6279	Central		1500	360	25	Central
1058	Vector drawing	S2S34(1500)-Th100	0	0		0		2	360	11.6279	Central		1500	360	37.5	Central
1059	Vector drawing	S2S83(1500)-Th100	0	0		0		2	360	11.6279	Central		1500	360	48.2558	Central
1060	Vector drawing	S2S2(1500)-Th10	0	0		0		2	360	11.6279	Central		1500	360	25	Central
1061	Vector drawing	S2S34(1500)-Th10	0	0		0		2	360	11.6279	Central		1500	360	37.5	Central
1062	Vector drawing	S2S83(1500)-Th10	0	0		0		2	360	11.6279	Central		1500	360	48.2558	Central
1063	Vector drawing	S2S2(1500)	0	0		0		2	360	0.116279	Central		1500	360	25	Central
1064	Vector drawing	S2S34(1500)	0	0		0		2	360	0.116279	Central		1500	360	37.5	Central
1065	Vector drawing	S2S83(1500)	0	0		0		2	360	0.116279	Central		1500	360	48.2558	Central
1066	Vector drawing	S3-Th15	0	0		0		3	360	1.74419	Central		0
1067	Vector drawing	S3-Th150	0	0		0		3	360	17.4419	Central		0
1068	Vector drawing	S3-Th20	0	0		0		3	360	2.32558	Central		0
1069	Vector drawing	S3-Th3	0	0		0		3	360	0.348837	Central		0
1070	Vector drawing	S3-Th5	0	0		0		3	360	0.581395	Central		0
1071	Vector drawing	S3-Th50	0	0		0		3	360	5.81395	Central		0
1072	Vector drawing	S3	0	0		0		3	360	0.116279	Central		0
1073	Vector drawing	S3(0.25°)	0	0		0		3	0.25	0.116279			0
1074	Vector drawing	S3(1°)	0	0		0		3	1	0.116279			0
1075	Vector drawing	S3(10°)	0	0		0		3	10	0.116279			0
1076	Vector drawing	S3(90°)	0	0		0		3	90	0.116279			0
1077	Vector drawing	S3(180°)	0	0		0		3	180	0.116279			0
1078	Vector drawing	S3S2(4)-Th50	0	0		0		3	360	11.6279	Central		4	360	25	Central
1079	Vector drawing	S3S34(4)-Th50	0	0		0		3	360	11.6279	Central		4	360	37.5	Central
1080	Vector drawing	S3S4(4)-Th50	0	0		0		3	360	11.6279	Central		4	360	12.5	Central
1081	Vector drawing	S3S8(4)-Th50	0	0		0		3	360	11.6279	Central		4	360	6.25	Central
1082	Vector drawing	S3S16(4)-Th5	0	0		0		3	360	11.6279	Central		4	360	3.125	Central
1083	Vector drawing	S3S2(4)-Th5	0	0		0		3	360	11.6279	Central		4	360	25	Central
1084	Vector drawing	S3S32(4)-Th5	0	0		0		3	360	11.6279	Central		4	360	1.5625	Central
1085	Vector drawing	S3S34(4)-Th5	0	0		0		3	360	11.6279	Central		4	360	37.5	Central
1086	Vector drawing	S3S4(4)-Th5	0	0		0		3	360	11.6279	Central		4	360	12.5	Central
1087	Vector drawing	S3S8(4)-Th5	0	0		0		3	360	11.6279	Central		4	360	6.25	Central
1088	Vector drawing	S3S16(4)-Th25	0	0		0		3	360	23.2558	Central		4	360	3.125	Central
1089	Vector drawing	S3S2(4)-Th25	0	0		0		3	360	23.2558	Central		4	360	37.5	Central
1090	Vector drawing	S3S34(4)-Th25	0	0		0		3	360	23.2558	Central		4	360	37.5	Central
1091	Vector drawing	S3S4(4)-Th25	0	0		0		3	360	23.2558	Central		4	360	12.5	Central
1092	Vector drawing	S3S2(4)-Th200	0	0		0		3	360	23.2558	Central		4	360	37.5	Central
1093	Vector drawing	S3S34(4)-Th200	0	0		0		3	360	23.2558	Central		4	360	37.5	Central
1094	Vector drawing	S3S2(4)-Th100	0	0		0		3	360	11.6279	Central		4	360	25	Central
1095	Vector drawing	S3S34(4)-Th100	0	0		0		3	360	11.6279	Central		4	360	37.5	Central
1096	Vector drawing	S3S4(4)-Th100	0	0		0		3	360	11.6279	Central		4	360	12.5	Central
1097	Vector drawing	S3S16(4)-Th10	0	0		0		3	360	11.6279	Central		4	360	3.125	Central
1098	Vector drawing	S3S2(4)-Th10	0	0		0		3	360	11.6279	Central		4	360	25	Central
1099	Vector drawing	S3S32(4)-Th10	0	0		0		3	360	11.6279	Central		4	360	1.5625	Central
1100	Vector drawing	S3S34(4)-Th10	0	0		0		3	360	11.6279	Central		4	360	37.5	Central
1101	Vector drawing	S3S4(4)-Th10	0	0		0		3	360	11.6279	Central		4	360	12.5	Central
1102	Vector drawing	S3S8(4)-Th10	0	0		0		3	360	11.6279	Central		4	360	6.25	Central
1103	Vector drawing	S3S32(4)	0	0		0		3	360	0.116279	Central		4	360	1.5625	Central
1104	Vector drawing	S3S16(4)	0	0		0		3	360	0.116279	Central		4	360	3.125	Central
1105	Vector drawing	S3S8(4)	0	0		0		3	360	0.116279	Central		4	360	6.25	Central
1106	Vector drawing	S3S4(4)	0	0		0		3	360	0.116279	Central		4	360	12.5	Central
1107	Vector drawing	S3S2(4)	0	0		0		3	360	0.116279	Central		4	360	25	Central
1108	Vector drawing	S3S34(4)	0	0		0		3	360	0.116279	Central		4	360	37.5	Central
1109	Vector drawing	S3S2(8)-Th50	0	0		0		3	360	11.6279	Central		8	360	25	Central
1110	Vector drawing	S3S34(8)-Th50	0	0		0		3	360	11.6279	Central		8	360	37.5	Central
1111	Vector drawing	S3S4(8)-Th50	0	0		0		3	360	11.6279	Central		8	360	12.5	Central
1112	Vector drawing	S3S8(8)-Th50	0	0		0		3	360	11.6279	Central		8	360	6.25	Central
1113	Vector drawing	S3S16(8)-Th5	0	0		0		3	360	11.6279	Central		8	360	3.125	Central
1114	Vector drawing	S3S2(8)-Th5	0	0		0		3	360	11.6279	Central		8	360	25	Central
1115	Vector drawing	S3S32(8)-Th5	0	0		0		3	360	11.6279	Central		8	360	1.5625	Central
1116	Vector drawing	S3S34(8)-Th5	0	0		0		3	360	11.6279	Central		8	360	37.5	Central
1117	Vector drawing	S3S4(8)-Th5	0	0		0		3	360	11.6279	Central		8	360	12.5	Central
1118	Vector drawing	S3S8(8)-Th5	0	0		0		3	360	11.6279	Central		8	360	6.25	Central
1119	Vector drawing	S3S16(8)-Th25	0	0		0		3	360	23.2558	Central		8	360	3.125	Central
1120	Vector drawing	S3S2(8)-Th25	0	0		0		3	360	23.2558	Central		8	360	37.5	Central
1121	Vector drawing	S3S34(8)-Th25	0	0		0		3	360	23.2558	Central		8	360	37.5	Central
1122	Vector drawing	S3S4(8)-Th25	0	0		0		3	360	23.2558	Central		8	360	12.5	Central
1123	Vector drawing	S3S2(8)-Th200	0	0		0		3	360	23.2558	Central		8	360	37.5	Central
1124	Vector drawing	S3S34(8)-Th200	0	0		0		3	360	23.2558	Central		8	360	37.5	Central
1125	Vector drawing	S3S2(8)-Th100	0	0		0		3	360	11.6279	Central		8	360	25	Central
1126	Vector drawing	S3S34(8)-Th100	0	0		0		3	360	11.6279	Central		8	360	37.5	Central
1127	Vector drawing	S3S4(8)-Th100	0	0		0		3	360	11.6279	Central		8	360	12.5	Central
1128	Vector drawing	S3S16(8)-Th10	0	0		0		3	360	11.6279	Central		8	360	3.125	Central
1129	Vector drawing	S3S2(8)-Th10	0	0		0		3	360	11.6279	Central		8	360	25	Central
1130	Vector drawing	S3S32(8)-Th10	0	0		0		3	360	11.6279	Central		8	360	1.5625	Central
1131	Vector drawing	S3S34(8)-Th10	0	0		0		3	360	11.6279	Central		8	360	37.5	Central
1132	Vector drawing	S3S4(8)-Th10	0	0		0		3	360	11.6279	Central		8	360	12.5	Central
1133	Vector drawing	S3S8(8)-Th10	0	0		0		3	360	11.6279	Central		8	360	6.25	Central
1134	Vector drawing	S3S32(8)	0	0		0		3	360	0.116279	Central		8	360	1.5625	Central
1135	Vector drawing	S3S16(8)	0	0		0		3	360	0.116279	Central		8	360	3.125	Central
1136	Vector drawing	S3S8(8)	0	0		0		3	360	0.116279	Central		8	360	6.25	Central
1137	Vector drawing	S3S4(8)	0	0		0		3	360	0.116279	Central		8	360	12.5	Central
1138	Vector drawing	S3S2(8)	0	0		0		3	360	0.116279	Central		8	360	25	Central
1139	Vector drawing	S3S34(8)	0	0		0		3	360	0.116279	Central		8	360	37.5	Central
1140	Vector drawing	S3+T12(2.5°)	0	0		0		3	360	0.116279	Central		12	2.5	50	Central
1141	Vector drawing	S3S2(16)-Th50	0	0		0		3	360	11.6279	Central		16	360	25	Central
1142	Vector drawing	S3S34(16)-Th50	0	0		0		3	360	11.6279	Central		16	360	37.5	Central
1143	Vector drawing	S3S4(16)-Th50	0	0		0		3	360	11.6279	Central		16	360	12.5	Central
1144	Vector drawing	S3S8(16)-Th50	0	0		0		3	360	11.6279	Central		16	360	6.25	Central
1145	Vector drawing	S3S16(16)-Th5	0	0		0		3	360	11.6279	Central		16	360	3.125	Central
1146	Vector drawing	S3S2(16)-Th5	0	0		0		3	360	11.6279	Central		16	360	25	Central
1147	Vector drawing	S3S32(16)-Th5	0	0		0		3	360	11.6279	Central		16	360	1.5625	Central
1148	Vector drawing	S3S34(16)-Th5	0	0		0		3	360	11.6279	Central		16	360	37.5	Central
1149	Vector drawing	S3S4(16)-Th5	0	0		0		3	360	11.6279	Central		16	360	12.5	Central
1150	Vector drawing	S3S8(16)-Th5	0	0		0		3	360	11.6279	Central		16	360	6.25	Central
1151	Vector drawing	S3S16(16)-Th25	0	0		0		3	360	23.2558	Central		16	360	3.125	Central
1152	Vector drawing	S3S2(16)-Th25	0	0		0		3	360	23.2558	Central		16	360	37.5	Central
1153	Vector drawing	S3S34(16)-Th25	0	0		0		3	360	23.2558	Central		16	360	37.5	Central
1154	Vector drawing	S3S4(16)-Th25	0	0		0		3	360	23.2558	Central		16	360	12.5	Central
1155	Vector drawing	S3S2(16)-Th200	0	0		0		3	360	23.2558	Central		16	360	37.5	Central
1156	Vector drawing	S3S34(16)-Th200	0	0		0		3	360	23.2558	Central		16	360	37.5	Central
1157	Vector drawing	S3S2(16)-Th100	0	0		0		3	360	11.6279	Central		16	360	25	Central
1158	Vector drawing	S3S34(16)-Th100	0	0		0		3	360	11.6279	Central		16	360	37.5	Central
1159	Vector drawing	S3S4(16)-Th100	0	0		0		3	360	11.6279	Central		16	360	12.5	Central
1160	Vector drawing	S3S16(16)-Th10	0	0		0		3	360	11.6279	Central		16	360	3.125	Central
1161	Vector drawing	S3S2(16)-Th10	0	0		0		3	360	11.6279	Central		16	360	25	Central
1162	Vector drawing	S3S32(16)-Th10	0	0		0		3	360	11.6279	Central		16	360	1.5625	Central
1163	Vector drawing	S3S34(16)-Th10	0	0		0		3	360	11.6279	Central		16	360	37.5	Central
1164	Vector drawing	S3S4(16)-Th10	0	0		0		3	360	11.6279	Central		16	360	12.5	Central
1165	Vector drawing	S3S8(16)-Th10	0	0		0		3	360	11.6279	Central		16	360	6.25	Central
1166	Vector drawing	S3S32(16)	0	0		0		3	360	0.116279	Central		16	360	1.5625	Central
1167	Vector drawing	S3S16(16)	0	0		0		3	360	0.116279	Central		16	360	3.125	Central
1168	Vector drawing	S3S8(16)	0	0		0		3	360	0.116279	Central		16	360	6.25	Central
1169	Vector drawing	S3S4(16)	0	0		0		3	360	0.116279	Central		16	360	12.5	Central
1170	Vector drawing	S3S2(16)	0	0		0		3	360	0.116279	Central		16	360	25	Central
1171	Vector drawing	S3S34(16)	0	0		0		3	360	0.116279	Central		16	360	37.5	Central
1172	Vector drawing	S3+T25(5°)	0	0		0		3	360	0.116279	Central		25	5	50	Central
1173	Vector drawing	S3S34(30)-Th500	0	0		0		3	360	23.2558	Central		30	360	37.5	Central
1174	Vector drawing	S3S2(30)-Th50	0	0		0		3	360	11.6279	Central		30	360	25	Central
1175	Vector drawing	S3S34(30)-Th50	0	0		0		3	360	11.6279	Central		30	360	37.5	Central
1176	Vector drawing	S3S4(30)-Th50	0	0		0		3	360	11.6279	Central		30	360	12.5	Central
1177	Vector drawing	S3S8(30)-Th50	0	0		0		3	360	11.6279	Central		30	360	6.25	Central
1178	Vector drawing	S3S16(30)-Th5	0	0		0		3	360	11.6279	Central		30	360	3.125	Central
1179	Vector drawing	S3S2(30)-Th5	0	0		0		3	360	11.6279	Central		30	360	25	Central
1180	Vector drawing	S3S32(30)-Th5	0	0		0		3	360	11.6279	Central		30	360	1.5625	Central
1181	Vector drawing	S3S34(30)-Th5	0	0		0		3	360	11.6279	Central		30	360	37.5	Central
1182	Vector drawing	S3S4(30)-Th5	0	0		0		3	360	11.6279	Central		30	360	12.5	Central
1183	Vector drawing	S3S8(30)-Th5	0	0		0		3	360	11.6279	Central		30	360	6.25	Central
1184	Vector drawing	S3S16(30)-Th25	0	0		0		3	360	23.2558	Central		30	360	3.125	Central
1185	Vector drawing	S3S2(30)-Th25	0	0		0		3	360	23.2558	Central		30	360	37.5	Central
1186	Vector drawing	S3S34(30)-Th25	0	0		0		3	360	23.2558	Central		30	360	37.5	Central
1187	Vector drawing	S3S4(30)-Th25	0	0		0		3	360	23.2558	Central		30	360	12.5	Central
1188	Vector drawing	S3S2(30)-Th200	0	0		0		3	360	23.2558	Central		30	360	37.5	Central
1189	Vector drawing	S3S34(30)-Th200	0	0		0		3	360	23.2558	Central		30	360	37.5	Central
1190	Vector drawing	S3S16(30)-Th2	0	0		0		3	360	11.6279	Central		30	360	3.125	Central
1191	Vector drawing	S3S2(30)-Th100	0	0		0		3	360	11.6279	Central		30	360	25	Central
1192	Vector drawing	S3S34(30)-Th100	0	0		0		3	360	11.6279	Central		30	360	37.5	Central
1193	Vector drawing	S3S4(30)-Th100	0	0		0		3	360	11.6279	Central		30	360	12.5	Central
1194	Vector drawing	S3S16(30)-Th10	0	0		0		3	360	11.6279	Central		30	360	3.125	Central
1195	Vector drawing	S3S2(30)-Th10	0	0		0		3	360	11.6279	Central		30	360	25	Central
1196	Vector drawing	S3S32(30)-Th10	0	0		0		3	360	11.6279	Central		30	360	1.5625	Central
1197	Vector drawing	S3S34(30)-Th10	0	0		0		3	360	11.6279	Central		30	360	37.5	Central
1198	Vector drawing	S3S4(30)-Th10	0	0		0		3	360	11.6279	Central		30	360	12.5	Central
1199	Vector drawing	S3S8(30)-Th10	0	0		0		3	360	11.6279	Central		30	360	6.25	Central
1200	Vector drawing	S3S32(30)	0	0		0		3	360	0.116279	Central		30	360	1.5625	Central
1201	Vector drawing	S3S16(30)	0	0		0		3	360	0.116279	Central		30	360	3.125	Central
1202	Vector drawing	S3S8(30)	0	0		0		3	360	0.116279	Central		30	360	6.25	Central
1203	Vector drawing	S3S4(30)	0	0		0		3	360	0.116279	Central		30	360	12.5	Central
1204	Vector drawing	S3S2(30)	0	0		0		3	360	0.116279	Central		30	360	25	Central
1205	Vector drawing	S3S34(30)	0	0		0		3	360	0.116279	Central		30	360	37.5	Central
1206	Vector drawing	S3S2(60)-Th50	0	0		0		3	360	11.6279	Central		60	360	25	Central
1207	Vector drawing	S3S34(60)-Th50	0	0		0		3	360	11.6279	Central		60	360	37.5	Central
1208	Vector drawing	S3S4(60)-Th50	0	0		0		3	360	11.6279	Central		60	360	12.5	Central
1209	Vector drawing	S3S8(60)-Th50	0	0		0		3	360	11.6279	Central		60	360	6.25	Central
1210	Vector drawing	S3S16(60)-Th5	0	0		0		3	360	11.6279	Central		60	360	3.125	Central
1211	Vector drawing	S3S2(60)-Th5	0	0		0		3	360	11.6279	Central		60	360	25	Central
1212	Vector drawing	S3S32(60)-Th5	0	0		0		3	360	11.6279	Central		60	360	1.5625	Central
1213	Vector drawing	S3S34(60)-Th5	0	0		0		3	360	11.6279	Central		60	360	37.5	Central
1214	Vector drawing	S3S4(60)-Th5	0	0		0		3	360	11.6279	Central		60	360	12.5	Central
1215	Vector drawing	S3S8(60)-Th5	0	0		0		3	360	11.6279	Central		60	360	6.25	Central
1216	Vector drawing	S3S16(60)-Th25	0	0		0		3	360	23.2558	Central		60	360	3.125	Central
1217	Vector drawing	S3S2(60)-Th25	0	0		0		3	360	23.2558	Central		60	360	37.5	Central
1218	Vector drawing	S3S34(60)-Th25	0	0		0		3	360	23.2558	Central		60	360	37.5	Central
1219	Vector drawing	S3S4(60)-Th25	0	0		0		3	360	23.2558	Central		60	360	12.5	Central
1220	Vector drawing	S3S2(60)-Th200	0	0		0		3	360	23.2558	Central		60	360	37.5	Central
1221	Vector drawing	S3S34(60)-Th200	0	0		0		3	360	23.2558	Central		60	360	37.5	Central
1222	Vector drawing	S3S32(60)-Th2	0	0		0		3	360	11.6279	Central		60	360	1.5625	Central
1223	Vector drawing	S3S2(60)-Th100	0	0		0		3	360	11.6279	Central		60	360	25	Central
1224	Vector drawing	S3S34(60)-Th100	0	0		0		3	360	11.6279	Central		60	360	37.5	Central
1225	Vector drawing	S3S4(60)-Th100	0	0		0		3	360	11.6279	Central		60	360	12.5	Central
1226	Vector drawing	S3S16(60)-Th10	0	0		0		3	360	11.6279	Central		60	360	3.125	Central
1227	Vector drawing	S3S2(60)-Th10	0	0		0		3	360	11.6279	Central		60	360	25	Central
1228	Vector drawing	S3S32(60)-Th10	0	0		0		3	360	11.6279	Central		60	360	1.5625	Central
1229	Vector drawing	S3S34(60)-Th10	0	0		0		3	360	11.6279	Central		60	360	37.5	Central
1230	Vector drawing	S3S4(60)-Th10	0	0		0		3	360	11.6279	Central		60	360	12.5	Central
1231	Vector drawing	S3S8(60)-Th10	0	0		0		3	360	11.6279	Central		60	360	6.25	Central
1232	Vector drawing	S3S32(60)	0	0		0		3	360	0.116279	Central		60	360	1.5625	Central
1233	Vector drawing	S3S16(60)	0	0		0		3	360	0.116279	Central		60	360	3.125	Central
1234	Vector drawing	S3S8(60)	0	0		0		3	360	0.116279	Central		60	360	6.25	Central
1235	Vector drawing	S3S4(60)	0	0		0		3	360	0.116279	Central		60	360	12.5	Central
1236	Vector drawing	S3S2(60)	0	0		0		3	360	0.116279	Central		60	360	25	Central
1237	Vector drawing	S3S34(60)	0	0		0		3	360	0.116279	Central		60	360	37.5	Central
1238	Vector drawing	S3S34(96)-Th500	0	0		0		3	360	23.2558	Central		96	360	37.5	Central
1239	Vector drawing	S3S2(96)-Th50	0	0		0		3	360	11.6279	Central		96	360	25	Central
1240	Vector drawing	S3S34(96)-Th50	0	0		0		3	360	11.6279	Central		96	360	37.5	Central
1241	Vector drawing	S3S4(96)-Th50	0	0		0		3	360	11.6279	Central		96	360	12.5	Central
1242	Vector drawing	S3S8(96)-Th50	0	0		0		3	360	11.6279	Central		96	360	6.25	Central
1243	Vector drawing	S3S16(96)-Th5	0	0		0		3	360	11.6279	Central		96	360	3.125	Central
1244	Vector drawing	S3S2(96)-Th5	0	0		0		3	360	11.6279	Central		96	360	25	Central
1245	Vector drawing	S3S34(96)-Th5	0	0		0		3	360	11.6279	Central		96	360	37.5	Central
1246	Vector drawing	S3S4(96)-Th5	0	0		0		3	360	11.6279	Central		96	360	12.5	Central
1247	Vector drawing	S3S8(96)-Th5	0	0		0		3	360	11.6279	Central		96	360	6.25	Central
1248	Vector drawing	S3S16(96)-Th25	0	0		0		3	360	23.2558	Central		96	360	3.125	Central
1249	Vector drawing	S3S2(96)-Th25	0	0		0		3	360	23.2558	Central		96	360	37.5	Central
1250	Vector drawing	S3S34(96)-Th25	0	0		0		3	360	23.2558	Central		96	360	37.5	Central
1251	Vector drawing	S3S4(96)-Th25	0	0		0		3	360	23.2558	Central		96	360	12.5	Central
1252	Vector drawing	S3S2(96)-Th200	0	0		0		3	360	23.2558	Central		96	360	37.5	Central
1253	Vector drawing	S3S34(96)-Th200	0	0		0		3	360	23.2558	Central		96	360	37.5	Central
1254	Vector drawing	S3S16(96)-Th2	0	0		0		3	360	11.6279	Central		96	360	3.125	Central
1255	Vector drawing	S3S8(96)-Th2	0	0		0		3	360	11.6279	Central		96	360	6.25	Central
1256	Vector drawing	S3S2(96)-Th100	0	0		0		3	360	11.6279	Central		96	360	25	Central
1257	Vector drawing	S3S34(96)-Th100	0	0		0		3	360	11.6279	Central		96	360	37.5	Central
1258	Vector drawing	S3S4(96)-Th100	0	0		0		3	360	11.6279	Central		96	360	12.5	Central
1259	Vector drawing	S3S16(96)-Th10	0	0		0		3	360	11.6279	Central		96	360	3.125	Central
1260	Vector drawing	S3S2(96)-Th10	0	0		0		3	360	11.6279	Central		96	360	25	Central
1261	Vector drawing	S3S34(96)-Th10	0	0		0		3	360	11.6279	Central		96	360	37.5	Central
1262	Vector drawing	S3S4(96)-Th10	0	0		0		3	360	11.6279	Central		96	360	12.5	Central
1263	Vector drawing	S3S8(96)-Th10	0	0		0		3	360	11.6279	Central		96	360	6.25	Central
1264	Vector drawing	S3S16(96)	0	0		0		3	360	0.116279	Central		96	360	3.125	Central
1265	Vector drawing	S3S8(96)	0	0		0		3	360	0.116279	Central		96	360	6.25	Central
1266	Vector drawing	S3S4(96)	0	0		0		3	360	0.116279	Central		96	360	12.5	Central
1267	Vector drawing	S3S2(96)	0	0		0		3	360	0.116279	Central		96	360	25	Central
1268	Vector drawing	S3S34(96)	0	0		0		3	360	0.116279	Central		96	360	37.5	Central
1269	Vector drawing	S3S34(128)-Th500	0	0		0		3	360	23.2558	Central		128	360	37.5	Central
1270	Vector drawing	S3S2(128)-Th50	0	0		0		3	360	11.6279	Central		128	360	25	Central
1271	Vector drawing	S3S34(128)-Th50	0	0		0		3	360	11.6279	Central		128	360	37.5	Central
1272	Vector drawing	S3S4(128)-Th50	0	0		0		3	360	11.6279	Central		128	360	12.5	Central
1273	Vector drawing	S3S8(128)-Th50	0	0		0		3	360	11.6279	Central		128	360	6.25	Central
1274	Vector drawing	S3S2(128)-Th5	0	0		0		3	360	11.6279	Central		128	360	25	Central
1275	Vector drawing	S3S34(128)-Th5	0	0		0		3	360	11.6279	Central		128	360	37.5	Central
1276	Vector drawing	S3S4(128)-Th5	0	0		0		3	360	11.6279	Central		128	360	12.5	Central
1277	Vector drawing	S3S8(128)-Th5	0	0		0		3	360	11.6279	Central		128	360	6.25	Central
1278	Vector drawing	S3S2(128)-Th25	0	0		0		3	360	23.2558	Central		128	360	37.5	Central
1279	Vector drawing	S3S34(128)-Th25	0	0		0		3	360	23.2558	Central		128	360	37.5	Central
1280	Vector drawing	S3S4(128)-Th25	0	0		0		3	360	23.2558	Central		128	360	12.5	Central
1281	Vector drawing	S3S2(128)-Th200	0	0		0		3	360	23.2558	Central		128	360	37.5	Central
1282	Vector drawing	S3S34(128)-Th200	0	0		0		3	360	23.2558	Central		128	360	37.5	Central
1283	Vector drawing	S3S8(128)-Th2	0	0		0		3	360	11.6279	Central		128	360	6.25	Central
1284	Vector drawing	S3S2(128)-Th100	0	0		0		3	360	11.6279	Central		128	360	25	Central
1285	Vector drawing	S3S34(128)-Th100	0	0		0		3	360	11.6279	Central		128	360	37.5	Central
1286	Vector drawing	S3S4(128)-Th100	0	0		0		3	360	11.6279	Central		128	360	12.5	Central
1287	Vector drawing	S3S8(128)-Th100	0	0		0		3	360	11.6279	Central		128	360	12.5	Central
1288	Vector drawing	S3S2(128)-Th10	0	0		0		3	360	11.6279	Central		128	360	25	Central
1289	Vector drawing	S3S34(128)-Th10	0	0		0		3	360	11.6279	Central		128	360	37.5	Central
1290	Vector drawing	S3S4(128)-Th10	0	0		0		3	360	11.6279	Central		128	360	12.5	Central
1291	Vector drawing	S3S8(128)-Th10	0	0		0		3	360	11.6279	Central		128	360	6.25	Central
1292	Vector drawing	S3S8(128)	0	0		0		3	360	0.116279	Central		128	360	6.25	Central
1293	Vector drawing	S3S4(128)	0	0		0		3	360	0.116279	Central		128	360	12.5	Central
1294	Vector drawing	S3S2(128)	0	0		0		3	360	0.116279	Central		128	360	25	Central
1295	Vector drawing	S3S34(128)	0	0		0		3	360	0.116279	Central		128	360	37.5	Central
1296	Vector drawing	S3S34(192)-Th500	0	0		0		3	360	23.2558	Central		192	360	37.5	Central
1297	Vector drawing	S3S2(192)-Th50	0	0		0		3	360	11.6279	Central		192	360	25	Central
1298	Vector drawing	S3S34(192)-Th50	0	0		0		3	360	11.6279	Central		192	360	37.5	Central
1299	Vector drawing	S3S4(192)-Th50	0	0		0		3	360	11.6279	Central		192	360	12.5	Central
1300	Vector drawing	S3S8(192)-Th50	0	0		0		3	360	11.6279	Central		192	360	6.25	Central
1301	Vector drawing	S3S2(192)-Th5	0	0		0		3	360	11.6279	Central		192	360	25	Central
1302	Vector drawing	S3S34(192)-Th5	0	0		0		3	360	11.6279	Central		192	360	37.5	Central
1303	Vector drawing	S3S4(192)-Th5	0	0		0		3	360	11.6279	Central		192	360	12.5	Central
1304	Vector drawing	S3S8(192)-Th5	0	0		0		3	360	11.6279	Central		192	360	6.25	Central
1305	Vector drawing	S3S2(192)-Th25	0	0		0		3	360	23.2558	Central		192	360	37.5	Central
1306	Vector drawing	S3S34(192)-Th25	0	0		0		3	360	23.2558	Central		192	360	37.5	Central
1307	Vector drawing	S3S4(192)-Th25	0	0		0		3	360	23.2558	Central		192	360	12.5	Central
1308	Vector drawing	S3S2(192)-Th200	0	0		0		3	360	23.2558	Central		192	360	37.5	Central
1309	Vector drawing	S3S34(192)-Th200	0	0		0		3	360	23.2558	Central		192	360	37.5	Central
1310	Vector drawing	S3S8(192)-Th2	0	0		0		3	360	11.6279	Central		192	360	6.25	Central
1311	Vector drawing	S3S2(192)-Th100	0	0		0		3	360	11.6279	Central		192	360	25	Central
1312	Vector drawing	S3S34(192)-Th100	0	0		0		3	360	11.6279	Central		192	360	37.5	Central
1313	Vector drawing	S3S4(192)-Th100	0	0		0		3	360	11.6279	Central		192	360	12.5	Central
1314	Vector drawing	S3S2(192)-Th10	0	0		0		3	360	11.6279	Central		192	360	25	Central
1315	Vector drawing	S3S34(192)-Th10	0	0		0		3	360	11.6279	Central		192	360	37.5	Central
1316	Vector drawing	S3S4(192)-Th10	0	0		0		3	360	11.6279	Central		192	360	12.5	Central
1317	Vector drawing	S3S8(192)-Th10	0	0		0		3	360	11.6279	Central		192	360	6.25	Central
1318	Vector drawing	S3S8(192)	0	0		0		3	360	0.116279	Central		192	360	6.25	Central
1319	Vector drawing	S3S4(192)	0	0		0		3	360	0.116279	Central		192	360	12.5	Central
1320	Vector drawing	S3S2(192)	0	0		0		3	360	0.116279	Central		192	360	25	Central
1321	Vector drawing	S3S34(192)	0	0		0		3	360	0.116279	Central		192	360	37.5	Central
1322	Vector drawing	S3S34(384)-Th500	0	0		0		3	360	23.2558	Central		384	360	37.5	Central
1323	Vector drawing	S3S2(384)-Th50	0	0		0		3	360	11.6279	Central		384	360	25	Central
1324	Vector drawing	S3S34(384)-Th50	0	0		0		3	360	11.6279	Central		384	360	37.5	Central
1325	Vector drawing	S3S4(384)-Th50	0	0		0		3	360	11.6279	Central		384	360	12.5	Central
1326	Vector drawing	S3S8(384)-Th50	0	0		0		3	360	11.6279	Central		384	360	6.25	Central
1327	Vector drawing	S3S2(384)-Th5	0	0		0		3	360	11.6279	Central		384	360	25	Central
1328	Vector drawing	S3S34(384)-Th5	0	0		0		3	360	11.6279	Central		384	360	37.5	Central
1329	Vector drawing	S3S4(384)-Th5	0	0		0		3	360	11.6279	Central		384	360	12.5	Central
1330	Vector drawing	S3S8(384)-Th5	0	0		0		3	360	11.6279	Central		384	360	6.25	Central
1331	Vector drawing	S3S2(384)-Th25	0	0		0		3	360	23.2558	Central		384	360	37.5	Central
1332	Vector drawing	S3S34(384)-Th25	0	0		0		3	360	23.2558	Central		384	360	37.5	Central
1333	Vector drawing	S3S4(384)-Th25	0	0		0		3	360	23.2558	Central		384	360	12.5	Central
1334	Vector drawing	S3S2(384)-Th200	0	0		0		3	360	23.2558	Central		384	360	37.5	Central
1335	Vector drawing	S3S34(384)-Th200	0	0		0		3	360	23.2558	Central		384	360	37.5	Central
1336	Vector drawing	S3S2(384)-Th100	0	0		0		3	360	11.6279	Central		384	360	25	Central
1337	Vector drawing	S3S34(384)-Th100	0	0		0		3	360	11.6279	Central		384	360	37.5	Central
1338	Vector drawing	S3S4(384)-Th100	0	0		0		3	360	11.6279	Central		384	360	12.5	Central
1339	Vector drawing	S3S2(384)-Th10	0	0		0		3	360	11.6279	Central		384	360	25	Central
1340	Vector drawing	S3S34(384)-Th10	0	0		0		3	360	11.6279	Central		384	360	37.5	Central
1341	Vector drawing	S3S4(384)-Th10	0	0		0		3	360	11.6279	Central		384	360	12.5	Central
1342	Vector drawing	S3S8(384)-Th10	0	0		0		3	360	11.6279	Central		384	360	6.25	Central
1343	Vector drawing	S3S8(384)	0	0		0		3	360	0.116279	Central		384	360	6.25	Central
1344	Vector drawing	S3S4(384)	0	0		0		3	360	0.116279	Central		384	360	12.5	Central
1345	Vector drawing	S3S2(384)	0	0		0		3	360	0.116279	Central		384	360	25	Central
1346	Vector drawing	S3S34(384)	0	0		0		3	360	0.116279	Central		384	360	37.5	Central
1347	Vector drawing	S3S34(768)-Th500	0	0		0		3	360	23.2558	Central		768	360	37.5	Central
1348	Vector drawing	S3S83(768)-Th500	0	0		0		3	360	23.2558	Central		768	360	48.2558	Central
1349	Vector drawing	S3S2(768)-Th50	0	0		0		3	360	11.6279	Central		768	360	25	Central
1350	Vector drawing	S3S34(768)-Th50	0	0		0		3	360	11.6279	Central		768	360	37.5	Central
1351	Vector drawing	S3S4(768)-Th50	0	0		0		3	360	11.6279	Central		768	360	12.5	Central
1352	Vector drawing	S3S83(768)-Th50	0	0		0		3	360	11.6279	Central		768	360	48.2558	Central
1353	Vector drawing	S3S2(768)-Th5	0	0		0		3	360	11.6279	Central		768	360	25	Central
1354	Vector drawing	S3S34(768)-Th5	0	0		0		3	360	11.6279	Central		768	360	37.5	Central
1355	Vector drawing	S3S4(768)-Th5	0	0		0		3	360	11.6279	Central		768	360	12.5	Central
1356	Vector drawing	S3S83(768)-Th5	0	0		0		3	360	11.6279	Central		768	360	48.2558	Central
1357	Vector drawing	S3S2(768)-Th25	0	0		0		3	360	23.2558	Central		768	360	37.5	Central
1358	Vector drawing	S3S34(768)-Th25	0	0		0		3	360	23.2558	Central		768	360	37.5	Central
1359	Vector drawing	S3S4(768)-Th25	0	0		0		3	360	23.2558	Central		768	360	12.5	Central
1360	Vector drawing	S3S2(768)-Th200	0	0		0		3	360	23.2558	Central		768	360	37.5	Central
1361	Vector drawing	S3S34(768)-Th200	0	0		0		3	360	23.2558	Central		768	360	37.5	Central
1362	Vector drawing	S3S2(768)-Th100	0	0		0		3	360	11.6279	Central		768	360	25	Central
1363	Vector drawing	S3S34(768)-Th100	0	0		0		3	360	11.6279	Central		768	360	37.5	Central
1364	Vector drawing	S3S4(768)-Th100	0	0		0		3	360	11.6279	Central		768	360	12.5	Central
1365	Vector drawing	S3S83(768)-Th100	0	0		0		3	360	11.6279	Central		768	360	48.2558	Central
1366	Vector drawing	S3S2(768)-Th10	0	0		0		3	360	11.6279	Central		768	360	25	Central
1367	Vector drawing	S3S34(768)-Th10	0	0		0		3	360	11.6279	Central		768	360	37.5	Central
1368	Vector drawing	S3S4(768)-Th10	0	0		0		3	360	11.6279	Central		768	360	12.5	Central
1369	Vector drawing	S3S83(768)-Th10	0	0		0		3	360	11.6279	Central		768	360	48.2558	Central
1370	Vector drawing	S3S2(768)	0	0		0		3	360	0.116279	Central		768	360	25	Central
1371	Vector drawing	S3S34(768)	0	0		0		3	360	0.116279	Central		768	360	37.5	Central
1372	Vector drawing	S3S83(768)	0	0		0		3	360	0.116279	Central		768	360	48.2558	Central
1373	Vector drawing	S3S34(1500)-Th500	0	0		0		3	360	23.2558	Central		1500	360	37.5	Central
1374	Vector drawing	S3S83(1500)-Th500	0	0		0		3	360	23.2558	Central		1500	360	48.2558	Central
1375	Vector drawing	S3S2(1500)-Th50	0	0		0		3	360	23.2558	Central		1500	360	37.5	Central
1376	Vector drawing	S3S34(1500)-Th50	0	0		0		3	360	23.2558	Central		1500	360	37.5	Central
1377	Vector drawing	S3S83(1500)-Th50	0	0		0		3	360	23.2558	Central		1500	360	48.2558	Central
1378	Vector drawing	S3S2(1500)-Th25	0	0		0		3	360	23.2558	Central		1500	360	37.5	Central
1379	Vector drawing	S3S34(1500)-Th25	0	0		0		3	360	23.2558	Central		1500	360	37.5	Central
1380	Vector drawing	S3S83(1500)-Th25	0	0		0		3	360	23.2558	Central		1500	360	48.2558	Central
1381	Vector drawing	S3S2(1500)-Th100	0	0		0		3	360	11.6279	Central		1500	360	25	Central
1382	Vector drawing	S3S34(1500)-Th100	0	0		0		3	360	11.6279	Central		1500	360	37.5	Central
1383	Vector drawing	S3S83(1500)-Th100	0	0		0		3	360	11.6279	Central		1500	360	48.2558	Central
1384	Vector drawing	S3S2(1500)-Th10	0	0		0		3	360	11.6279	Central		1500	360	25	Central
1385	Vector drawing	S3S34(1500)-Th10	0	0		0		3	360	11.6279	Central		1500	360	37.5	Central
1386	Vector drawing	S3S83(1500)-Th10	0	0		0		3	360	11.6279	Central		1500	360	48.2558	Central
1387	Vector drawing	S3S2(1500)	0	0		0		3	360	0.116279	Central		1500	360	25	Central
1388	Vector drawing	S3S34(1500)	0	0		0		3	360	0.116279	Central		1500	360	37.5	Central
1389	Vector drawing	S3S83(1500)	0	0		0		3	360	0.116279	Central		1500	360	48.2558	Central
1390	Vector drawing	S4-Th10	0	0		0		4	360	1.16279	Central		0
1391	Vector drawing	S4-Th15	0	0		0		4	360	1.74419	Central		0
1392	Vector drawing	S4-Th150	0	0		0		4	360	17.4419	Central		0
1393	Vector drawing	S4-Th2	0	0		0		4	360	0.232558	Central		0
1394	Vector drawing	S4-Th20	0	0		0		4	360	2.32558	Central		0
1395	Vector drawing	S4-Th3	0	0		0		4	360	0.348837	Central		0
1396	Vector drawing	S4-Th5	0	0		0		4	360	0.581395	Central		0
1397	Vector drawing	S4-Th50	0	0		0		4	360	5.81395	Central		0
1398	Vector drawing	S4	0	0		0		4	360	0.116279	Central		0
1399	Vector drawing	S4(0.25°)	0	0		0		4	0.25	0.116279			0
1400	Vector drawing	S4(1°)	0	0		0		4	1	0.116279			0
1401	Vector drawing	S4(10°)	0	0		0		4	10	0.116279			0
1402	Vector drawing	S4(90°)	0	0		0		4	90	0.116279			0
1403	Vector drawing	S4(180°)	0	0		0		4	180	0.116279			0
1404	Vector drawing	S4S83(4)-Th500	0	0		0		4	360	23.2558	Central		4	360	48.2558	Central
1405	Vector drawing	S4S2(4)-Th50	0	0		0		4	360	11.6279	Central		4	360	25	Central
1406	Vector drawing	S4S34(4)-Th50	0	0		0		4	360	11.6279	Central		4	360	37.5	Central
1407	Vector drawing	S4S4(4)-Th50	0	0		0		4	360	11.6279	Central		4	360	12.5	Central
1408	Vector drawing	S4S8(4)-Th50	0	0		0		4	360	11.6279	Central		4	360	6.25	Central
1409	Vector drawing	S4S83(4)-Th50	0	0		0		4	360	11.6279	Central		4	360	48.2558	Central
1410	Vector drawing	S4S16(4)-Th5	0	0		0		4	360	11.6279	Central		4	360	3.125	Central
1411	Vector drawing	S4S2(4)-Th5	0	0		0		4	360	11.6279	Central		4	360	25	Central
1412	Vector drawing	S4S32(4)-Th5	0	0		0		4	360	11.6279	Central		4	360	1.5625	Central
1413	Vector drawing	S4S34(4)-Th5	0	0		0		4	360	11.6279	Central		4	360	37.5	Central
1414	Vector drawing	S4S4(4)-Th5	0	0		0		4	360	11.6279	Central		4	360	12.5	Central
1415	Vector drawing	S4S8(4)-Th5	0	0		0		4	360	11.6279	Central		4	360	6.25	Central
1416	Vector drawing	S4S83(4)-Th5	0	0		0		4	360	11.6279	Central		4	360	48.2558	Central
1417	Vector drawing	S4S2(4)-Th25	0	0		0		4	360	23.2558	Central		4	360	37.5	Central
1418	Vector drawing	S4S34(4)-Th25	0	0		0		4	360	23.2558	Central		4	360	37.5	Central
1419	Vector drawing	S4S4(4)-Th25	0	0		0		4	360	23.2558	Central		4	360	12.5	Central
1420	Vector drawing	S4S8(4)-Th25	0	0		0		4	360	23.2558	Central		4	360	6.25	Central
1421	Vector drawing	S4S83(4)-Th25	0	0		0		4	360	23.2558	Central		4	360	48.2558	Central
1422	Vector drawing	S4S2(4)-Th200	0	0		0		4	360	23.2558	Central		4	360	37.5	Central
1423	Vector drawing	S4S34(4)-Th200	0	0		0		4	360	23.2558	Central		4	360	37.5	Central
1424	Vector drawing	S4S4(4)-Th200	0	0		0		4	360	23.2558	Central		4	360	12.5	Central
1425	Vector drawing	S4S83(4)-Th200	0	0		0		4	360	23.2558	Central		4	360	48.2558	Central
1426	Vector drawing	S4S2(4)-Th100	0	0		0		4	360	11.6279	Central		4	360	25	Central
1427	Vector drawing	S4S34(4)-Th100	0	0		0		4	360	11.6279	Central		4	360	37.5	Central
1428	Vector drawing	S4S4(4)-Th100	0	0		0		4	360	11.6279	Central		4	360	12.5	Central
1429	Vector drawing	S4S83(4)-Th100	0	0		0		4	360	11.6279	Central		4	360	48.2558	Central
1430	Vector drawing	S4S16(4)-Th10	0	0		0		4	360	11.6279	Central		4	360	3.125	Central
1431	Vector drawing	S4S2(4)-Th10	0	0		0		4	360	11.6279	Central		4	360	25	Central
1432	Vector drawing	S4S32(4)-Th10	0	0		0		4	360	11.6279	Central		4	360	1.5625	Central
1433	Vector drawing	S4S34(4)-Th10	0	0		0		4	360	11.6279	Central		4	360	37.5	Central
1434	Vector drawing	S4S4(4)-Th10	0	0		0		4	360	11.6279	Central		4	360	12.5	Central
1435	Vector drawing	S4S8(4)-Th10	0	0		0		4	360	11.6279	Central		4	360	6.25	Central
1436	Vector drawing	S4S83(4)-Th10	0	0		0		4	360	11.6279	Central		4	360	48.2558	Central
1437	Vector drawing	S4S32(4)	0	0		0		4	360	0.116279	Central		4	360	1.5625	Central
1438	Vector drawing	S4S16(4)	0	0		0		4	360	0.116279	Central		4	360	3.125	Central
1439	Vector drawing	S4S8(4)	0	0		0		4	360	0.116279	Central		4	360	6.25	Central
1440	Vector drawing	S4S4(4)	0	0		0		4	360	0.116279	Central		4	360	12.5	Central
1441	Vector drawing	S4S2(4)	0	0		0		4	360	0.116279	Central		4	360	25	Central
1442	Vector drawing	S4S34(4)	0	0		0		4	360	0.116279	Central		4	360	37.5	Central
1443	Vector drawing	S4S83(4)	0	0		0		4	360	0.116279	Central		4	360	48.2558	Central
1444	Vector drawing	S4S83(8)-Th500	0	0		0		4	360	23.2558	Central		8	360	48.2558	Central
1445	Vector drawing	S4S2(8)-Th50	0	0		0		4	360	11.6279	Central		8	360	25	Central
1446	Vector drawing	S4S34(8)-Th50	0	0		0		4	360	11.6279	Central		8	360	37.5	Central
1447	Vector drawing	S4S4(8)-Th50	0	0		0		4	360	11.6279	Central		8	360	12.5	Central
1448	Vector drawing	S4S8(8)-Th50	0	0		0		4	360	11.6279	Central		8	360	6.25	Central
1449	Vector drawing	S4S83(8)-Th50	0	0		0		4	360	11.6279	Central		8	360	48.2558	Central
1450	Vector drawing	S4S16(8)-Th5	0	0		0		4	360	11.6279	Central		8	360	3.125	Central
1451	Vector drawing	S4S2(8)-Th5	0	0		0		4	360	11.6279	Central		8	360	25	Central
1452	Vector drawing	S4S32(8)-Th5	0	0		0		4	360	11.6279	Central		8	360	1.5625	Central
1453	Vector drawing	S4S34(8)-Th5	0	0		0		4	360	11.6279	Central		8	360	37.5	Central
1454	Vector drawing	S4S4(8)-Th5	0	0		0		4	360	11.6279	Central		8	360	12.5	Central
1455	Vector drawing	S4S8(8)-Th5	0	0		0		4	360	11.6279	Central		8	360	6.25	Central
1456	Vector drawing	S4S83(8)-Th5	0	0		0		4	360	11.6279	Central		8	360	48.2558	Central
1457	Vector drawing	S4S2(8)-Th25	0	0		0		4	360	23.2558	Central		8	360	37.5	Central
1458	Vector drawing	S4S34(8)-Th25	0	0		0		4	360	23.2558	Central		8	360	37.5	Central
1459	Vector drawing	S4S4(8)-Th25	0	0		0		4	360	23.2558	Central		8	360	12.5	Central
1460	Vector drawing	S4S8(8)-Th25	0	0		0		4	360	23.2558	Central		8	360	6.25	Central
1461	Vector drawing	S4S83(8)-Th25	0	0		0		4	360	23.2558	Central		8	360	48.2558	Central
1462	Vector drawing	S4S2(8)-Th200	0	0		0		4	360	23.2558	Central		8	360	37.5	Central
1463	Vector drawing	S4S34(8)-Th200	0	0		0		4	360	23.2558	Central		8	360	37.5	Central
1464	Vector drawing	S4S83(8)-Th200	0	0		0		4	360	23.2558	Central		8	360	48.2558	Central
1465	Vector drawing	S4S2(8)-Th100	0	0		0		4	360	11.6279	Central		8	360	25	Central
1466	Vector drawing	S4S34(8)-Th100	0	0		0		4	360	11.6279	Central		8	360	37.5	Central
1467	Vector drawing	S4S4(8)-Th100	0	0		0		4	360	11.6279	Central		8	360	12.5	Central
1468	Vector drawing	S4S83(8)-Th100	0	0		0		4	360	11.6279	Central		8	360	48.2558	Central
1469	Vector drawing	S4S16(8)-Th10	0	0		0		4	360	11.6279	Central		8	360	3.125	Central
1470	Vector drawing	S4S2(8)-Th10	0	0		0		4	360	11.6279	Central		8	360	25	Central
1471	Vector drawing	S4S32(8)-Th10	0	0		0		4	360	11.6279	Central		8	360	1.5625	Central
1472	Vector drawing	S4S34(8)-Th10	0	0		0		4	360	11.6279	Central		8	360	37.5	Central
1473	Vector drawing	S4S4(8)-Th10	0	0		0		4	360	11.6279	Central		8	360	12.5	Central
1474	Vector drawing	S4S8(8)-Th10	0	0		0		4	360	11.6279	Central		8	360	6.25	Central
1475	Vector drawing	S4S83(8)-Th10	0	0		0		4	360	11.6279	Central		8	360	48.2558	Central
1476	Vector drawing	S4S32(8)	0	0		0		4	360	0.116279	Central		8	360	1.5625	Central
1477	Vector drawing	S4S16(8)	0	0		0		4	360	0.116279	Central		8	360	3.125	Central
1478	Vector drawing	S4S8(8)	0	0		0		4	360	0.116279	Central		8	360	6.25	Central
1479	Vector drawing	S4S4(8)	0	0		0		4	360	0.116279	Central		8	360	12.5	Central
1480	Vector drawing	S4S2(8)	0	0		0		4	360	0.116279	Central		8	360	25	Central
1481	Vector drawing	S4S34(8)	0	0		0		4	360	0.116279	Central		8	360	37.5	Central
1482	Vector drawing	S4S83(8)	0	0		0		4	360	0.116279	Central		8	360	48.2558	Central
1483	Vector drawing	S4+T12(2.5°)	0	0		0		4	360	0.116279	Central		12	2.5	50	Central
1484	Vector drawing	S4S83(16)-Th500	0	0		0		4	360	23.2558	Central		16	360	48.2558	Central
1485	Vector drawing	S4S2(16)-Th50	0	0		0		4	360	11.6279	Central		16	360	25	Central
1486	Vector drawing	S4S34(16)-Th50	0	0		0		4	360	11.6279	Central		16	360	37.5	Central
1487	Vector drawing	S4S4(16)-Th50	0	0		0		4	360	11.6279	Central		16	360	12.5	Central
1488	Vector drawing	S4S8(16)-Th50	0	0		0		4	360	11.6279	Central		16	360	6.25	Central
1489	Vector drawing	S4S83(16)-Th50	0	0		0		4	360	11.6279	Central		16	360	48.2558	Central
1490	Vector drawing	S4S16(16)-Th5	0	0		0		4	360	11.6279	Central		16	360	3.125	Central
1491	Vector drawing	S4S2(16)-Th5	0	0		0		4	360	11.6279	Central		16	360	25	Central
1492	Vector drawing	S4S32(16)-Th5	0	0		0		4	360	11.6279	Central		16	360	1.5625	Central
1493	Vector drawing	S4S34(16)-Th5	0	0		0		4	360	11.6279	Central		16	360	37.5	Central
1494	Vector drawing	S4S4(16)-Th5	0	0		0		4	360	11.6279	Central		16	360	12.5	Central
1495	Vector drawing	S4S8(16)-Th5	0	0		0		4	360	11.6279	Central		16	360	6.25	Central
1496	Vector drawing	S4S83(16)-Th5	0	0		0		4	360	11.6279	Central		16	360	48.2558	Central
1497	Vector drawing	S4S2(16)-Th25	0	0		0		4	360	23.2558	Central		16	360	37.5	Central
1498	Vector drawing	S4S34(16)-Th25	0	0		0		4	360	23.2558	Central		16	360	37.5	Central
1499	Vector drawing	S4S4(16)-Th25	0	0		0		4	360	23.2558	Central		16	360	12.5	Central
1500	Vector drawing	S4S8(16)-Th25	0	0		0		4	360	23.2558	Central		16	360	6.25	Central
1501	Vector drawing	S4S83(16)-Th25	0	0		0		4	360	23.2558	Central		16	360	48.2558	Central
1502	Vector drawing	S4S2(16)-Th200	0	0		0		4	360	23.2558	Central		16	360	37.5	Central
1503	Vector drawing	S4S34(16)-Th200	0	0		0		4	360	23.2558	Central		16	360	37.5	Central
1504	Vector drawing	S4S83(16)-Th200	0	0		0		4	360	23.2558	Central		16	360	48.2558	Central
1505	Vector drawing	S4S2(16)-Th100	0	0		0		4	360	11.6279	Central		16	360	25	Central
1506	Vector drawing	S4S34(16)-Th100	0	0		0		4	360	11.6279	Central		16	360	37.5	Central
1507	Vector drawing	S4S4(16)-Th100	0	0		0		4	360	11.6279	Central		16	360	12.5	Central
1508	Vector drawing	S4S83(16)-Th100	0	0		0		4	360	11.6279	Central		16	360	48.2558	Central
1509	Vector drawing	S4S16(16)-Th10	0	0		0		4	360	11.6279	Central		16	360	3.125	Central
1510	Vector drawing	S4S2(16)-Th10	0	0		0		4	360	11.6279	Central		16	360	25	Central
1511	Vector drawing	S4S32(16)-Th10	0	0		0		4	360	11.6279	Central		16	360	1.5625	Central
1512	Vector drawing	S4S34(16)-Th10	0	0		0		4	360	11.6279	Central		16	360	37.5	Central
1513	Vector drawing	S4S4(16)-Th10	0	0		0		4	360	11.6279	Central		16	360	12.5	Central
1514	Vector drawing	S4S8(16)-Th10	0	0		0		4	360	11.6279	Central		16	360	6.25	Central
1515	Vector drawing	S4S83(16)-Th10	0	0		0		4	360	11.6279	Central		16	360	48.2558	Central
1516	Vector drawing	S4S32(16)	0	0		0		4	360	0.116279	Central		16	360	1.5625	Central
1517	Vector drawing	S4S16(16)	0	0		0		4	360	0.116279	Central		16	360	3.125	Central
1518	Vector drawing	S4S8(16)	0	0		0		4	360	0.116279	Central		16	360	6.25	Central
1519	Vector drawing	S4S4(16)	0	0		0		4	360	0.116279	Central		16	360	12.5	Central
1520	Vector drawing	S4S2(16)	0	0		0		4	360	0.116279	Central		16	360	25	Central
1521	Vector drawing	S4S34(16)	0	0		0		4	360	0.116279	Central		16	360	37.5	Central
1522	Vector drawing	S4S83(16)	0	0		0		4	360	0.116279	Central		16	360	48.2558	Central
1523	Vector drawing	S4+T25(5°)	0	0		0		4	360	0.116279	Central		25	5	50	Central
1524	Vector drawing	S4S83(30)-Th500	0	0		0		4	360	23.2558	Central		30	360	48.2558	Central
1525	Vector drawing	S4S2(30)-Th50	0	0		0		4	360	11.6279	Central		30	360	25	Central
1526	Vector drawing	S4S34(30)-Th50	0	0		0		4	360	11.6279	Central		30	360	37.5	Central
1527	Vector drawing	S4S4(30)-Th50	0	0		0		4	360	11.6279	Central		30	360	12.5	Central
1528	Vector drawing	S4S8(30)-Th50	0	0		0		4	360	11.6279	Central		30	360	6.25	Central
1529	Vector drawing	S4S83(30)-Th50	0	0		0		4	360	11.6279	Central		30	360	48.2558	Central
1530	Vector drawing	S4S16(30)-Th5	0	0		0		4	360	11.6279	Central		30	360	3.125	Central
1531	Vector drawing	S4S2(30)-Th5	0	0		0		4	360	11.6279	Central		30	360	25	Central
1532	Vector drawing	S4S32(30)-Th5	0	0		0		4	360	11.6279	Central		30	360	1.5625	Central
1533	Vector drawing	S4S34(30)-Th5	0	0		0		4	360	11.6279	Central		30	360	37.5	Central
1534	Vector drawing	S4S4(30)-Th5	0	0		0		4	360	11.6279	Central		30	360	12.5	Central
1535	Vector drawing	S4S8(30)-Th5	0	0		0		4	360	11.6279	Central		30	360	6.25	Central
1536	Vector drawing	S4S83(30)-Th5	0	0		0		4	360	11.6279	Central		30	360	48.2558	Central
1537	Vector drawing	S4S2(30)-Th25	0	0		0		4	360	23.2558	Central		30	360	37.5	Central
1538	Vector drawing	S4S34(30)-Th25	0	0		0		4	360	23.2558	Central		30	360	37.5	Central
1539	Vector drawing	S4S4(30)-Th25	0	0		0		4	360	23.2558	Central		30	360	12.5	Central
1540	Vector drawing	S4S8(30)-Th25	0	0		0		4	360	23.2558	Central		30	360	6.25	Central
1541	Vector drawing	S4S83(30)-Th25	0	0		0		4	360	23.2558	Central		30	360	48.2558	Central
1542	Vector drawing	S4S2(30)-Th200	0	0		0		4	360	23.2558	Central		30	360	37.5	Central
1543	Vector drawing	S4S34(30)-Th200	0	0		0		4	360	23.2558	Central		30	360	37.5	Central
1544	Vector drawing	S4S83(30)-Th200	0	0		0		4	360	23.2558	Central		30	360	48.2558	Central
1545	Vector drawing	S4S16(30)-Th2	0	0		0		4	360	11.6279	Central		30	360	3.125	Central
1546	Vector drawing	S4S2(30)-Th100	0	0		0		4	360	11.6279	Central		30	360	25	Central
1547	Vector drawing	S4S34(30)-Th100	0	0		0		4	360	11.6279	Central		30	360	37.5	Central
1548	Vector drawing	S4S4(30)-Th100	0	0		0		4	360	11.6279	Central		30	360	12.5	Central
1549	Vector drawing	S4S83(30)-Th100	0	0		0		4	360	11.6279	Central		30	360	48.2558	Central
1550	Vector drawing	S4S16(30)-Th10	0	0		0		4	360	11.6279	Central		30	360	3.125	Central
1551	Vector drawing	S4S2(30)-Th10	0	0		0		4	360	11.6279	Central		30	360	25	Central
1552	Vector drawing	S4S32(30)-Th10	0	0		0		4	360	11.6279	Central		30	360	1.5625	Central
1553	Vector drawing	S4S34(30)-Th10	0	0		0		4	360	11.6279	Central		30	360	37.5	Central
1554	Vector drawing	S4S4(30)-Th10	0	0		0		4	360	11.6279	Central		30	360	12.5	Central
1555	Vector drawing	S4S8(30)-Th10	0	0		0		4	360	11.6279	Central		30	360	6.25	Central
1556	Vector drawing	S4S83(30)-Th10	0	0		0		4	360	11.6279	Central		30	360	48.2558	Central
1557	Vector drawing	S4S32(30)	0	0		0		4	360	0.116279	Central		30	360	1.5625	Central
1558	Vector drawing	S4S16(30)	0	0		0		4	360	0.116279	Central		30	360	3.125	Central
1559	Vector drawing	S4S8(30)	0	0		0		4	360	0.116279	Central		30	360	6.25	Central
1560	Vector drawing	S4S4(30)	0	0		0		4	360	0.116279	Central		30	360	12.5	Central
1561	Vector drawing	S4S2(30)	0	0		0		4	360	0.116279	Central		30	360	25	Central
1562	Vector drawing	S4S34(30)	0	0		0		4	360	0.116279	Central		30	360	37.5	Central
1563	Vector drawing	S4S83(30)	0	0		0		4	360	0.116279	Central		30	360	48.2558	Central
1564	Vector drawing	S4S83(60)-Th500	0	0		0		4	360	23.2558	Central		60	360	48.2558	Central
1565	Vector drawing	S4S2(60)-Th50	0	0		0		4	360	11.6279	Central		60	360	25	Central
1566	Vector drawing	S4S34(60)-Th50	0	0		0		4	360	11.6279	Central		60	360	37.5	Central
1567	Vector drawing	S4S4(60)-Th50	0	0		0		4	360	11.6279	Central		60	360	12.5	Central
1568	Vector drawing	S4S8(60)-Th50	0	0		0		4	360	11.6279	Central		60	360	6.25	Central
1569	Vector drawing	S4S83(60)-Th50	0	0		0		4	360	11.6279	Central		60	360	48.2558	Central
1570	Vector drawing	S4S16(60)-Th5	0	0		0		4	360	11.6279	Central		60	360	3.125	Central
1571	Vector drawing	S4S2(60)-Th5	0	0		0		4	360	11.6279	Central		60	360	25	Central
1572	Vector drawing	S4S32(60)-Th5	0	0		0		4	360	11.6279	Central		60	360	1.5625	Central
1573	Vector drawing	S4S34(60)-Th5	0	0		0		4	360	11.6279	Central		60	360	37.5	Central
1574	Vector drawing	S4S4(60)-Th5	0	0		0		4	360	11.6279	Central		60	360	12.5	Central
1575	Vector drawing	S4S8(60)-Th5	0	0		0		4	360	11.6279	Central		60	360	6.25	Central
1576	Vector drawing	S4S83(60)-Th5	0	0		0		4	360	11.6279	Central		60	360	48.2558	Central
1577	Vector drawing	S4S2(60)-Th25	0	0		0		4	360	23.2558	Central		60	360	37.5	Central
1578	Vector drawing	S4S34(60)-Th25	0	0		0		4	360	23.2558	Central		60	360	37.5	Central
1579	Vector drawing	S4S4(60)-Th25	0	0		0		4	360	23.2558	Central		60	360	12.5	Central
1580	Vector drawing	S4S8(60)-Th25	0	0		0		4	360	23.2558	Central		60	360	6.25	Central
1581	Vector drawing	S4S83(60)-Th25	0	0		0		4	360	23.2558	Central		60	360	48.2558	Central
1582	Vector drawing	S4S2(60)-Th200	0	0		0		4	360	23.2558	Central		60	360	37.5	Central
1583	Vector drawing	S4S34(60)-Th200	0	0		0		4	360	23.2558	Central		60	360	37.5	Central
1584	Vector drawing	S4S83(60)-Th200	0	0		0		4	360	23.2558	Central		60	360	48.2558	Central
1585	Vector drawing	S4S32(60)-Th2	0	0		0		4	360	11.6279	Central		60	360	1.5625	Central
1586	Vector drawing	S4S2(60)-Th100	0	0		0		4	360	11.6279	Central		60	360	25	Central
1587	Vector drawing	S4S34(60)-Th100	0	0		0		4	360	11.6279	Central		60	360	37.5	Central
1588	Vector drawing	S4S4(60)-Th100	0	0		0		4	360	11.6279	Central		60	360	12.5	Central
1589	Vector drawing	S4S83(60)-Th100	0	0		0		4	360	11.6279	Central		60	360	48.2558	Central
1590	Vector drawing	S4S16(60)-Th10	0	0		0		4	360	11.6279	Central		60	360	3.125	Central
1591	Vector drawing	S4S2(60)-Th10	0	0		0		4	360	11.6279	Central		60	360	25	Central
1592	Vector drawing	S4S32(60)-Th10	0	0		0		4	360	11.6279	Central		60	360	1.5625	Central
1593	Vector drawing	S4S34(60)-Th10	0	0		0		4	360	11.6279	Central		60	360	37.5	Central
1594	Vector drawing	S4S4(60)-Th10	0	0		0		4	360	11.6279	Central		60	360	12.5	Central
1595	Vector drawing	S4S8(60)-Th10	0	0		0		4	360	11.6279	Central		60	360	6.25	Central
1596	Vector drawing	S4S83(60)-Th10	0	0		0		4	360	11.6279	Central		60	360	48.2558	Central
1597	Vector drawing	S4S32(60)	0	0		0		4	360	0.116279	Central		60	360	1.5625	Central
1598	Vector drawing	S4S16(60)	0	0		0		4	360	0.116279	Central		60	360	3.125	Central
1599	Vector drawing	S4S8(60)	0	0		0		4	360	0.116279	Central		60	360	6.25	Central
1600	Vector drawing	S4S4(60)	0	0		0		4	360	0.116279	Central		60	360	12.5	Central
1601	Vector drawing	S4S2(60)	0	0		0		4	360	0.116279	Central		60	360	25	Central
1602	Vector drawing	S4S34(60)	0	0		0		4	360	0.116279	Central		60	360	37.5	Central
1603	Vector drawing	S4S83(60)	0	0		0		4	360	0.116279	Central		60	360	48.2558	Central
1604	Vector drawing	S4S83(96)-Th500	0	0		0		4	360	23.2558	Central		96	360	48.2558	Central
1605	Vector drawing	S4S2(96)-Th50	0	0		0		4	360	11.6279	Central		96	360	25	Central
1606	Vector drawing	S4S34(96)-Th50	0	0		0		4	360	11.6279	Central		96	360	37.5	Central
1607	Vector drawing	S4S4(96)-Th50	0	0		0		4	360	11.6279	Central		96	360	12.5	Central
1608	Vector drawing	S4S8(96)-Th50	0	0		0		4	360	11.6279	Central		96	360	6.25	Central
1609	Vector drawing	S4S83(96)-Th50	0	0		0		4	360	11.6279	Central		96	360	48.2558	Central
1610	Vector drawing	S4S16(96)-Th5	0	0		0		4	360	11.6279	Central		96	360	3.125	Central
1611	Vector drawing	S4S2(96)-Th5	0	0		0		4	360	11.6279	Central		96	360	25	Central
1612	Vector drawing	S4S34(96)-Th5	0	0		0		4	360	11.6279	Central		96	360	37.5	Central
1613	Vector drawing	S4S4(96)-Th5	0	0		0		4	360	11.6279	Central		96	360	12.5	Central
1614	Vector drawing	S4S8(96)-Th5	0	0		0		4	360	11.6279	Central		96	360	6.25	Central
1615	Vector drawing	S4S83(96)-Th5	0	0		0		4	360	11.6279	Central		96	360	48.2558	Central
1616	Vector drawing	S4S2(96)-Th25	0	0		0		4	360	23.2558	Central		96	360	37.5	Central
1617	Vector drawing	S4S34(96)-Th25	0	0		0		4	360	23.2558	Central		96	360	37.5	Central
1618	Vector drawing	S4S4(96)-Th25	0	0		0		4	360	23.2558	Central		96	360	12.5	Central
1619	Vector drawing	S4S8(96)-Th25	0	0		0		4	360	23.2558	Central		96	360	6.25	Central
1620	Vector drawing	S4S83(96)-Th25	0	0		0		4	360	23.2558	Central		96	360	48.2558	Central
1621	Vector drawing	S4S2(96)-Th200	0	0		0		4	360	23.2558	Central		96	360	37.5	Central
1622	Vector drawing	S4S34(96)-Th200	0	0		0		4	360	23.2558	Central		96	360	37.5	Central
1623	Vector drawing	S4S83(96)-Th200	0	0		0		4	360	23.2558	Central		96	360	48.2558	Central
1624	Vector drawing	S4S16(96)-Th2	0	0		0		4	360	11.6279	Central		96	360	3.125	Central
1625	Vector drawing	S4S2(96)-Th100	0	0		0		4	360	11.6279	Central		96	360	25	Central
1626	Vector drawing	S4S34(96)-Th100	0	0		0		4	360	11.6279	Central		96	360	37.5	Central
1627	Vector drawing	S4S4(96)-Th100	0	0		0		4	360	11.6279	Central		96	360	12.5	Central
1628	Vector drawing	S4S83(96)-Th100	0	0		0		4	360	11.6279	Central		96	360	48.2558	Central
1629	Vector drawing	S4S16(96)-Th10	0	0		0		4	360	11.6279	Central		96	360	3.125	Central
1630	Vector drawing	S4S2(96)-Th10	0	0		0		4	360	11.6279	Central		96	360	25	Central
1631	Vector drawing	S4S34(96)-Th10	0	0		0		4	360	11.6279	Central		96	360	37.5	Central
1632	Vector drawing	S4S4(96)-Th10	0	0		0		4	360	11.6279	Central		96	360	12.5	Central
1633	Vector drawing	S4S8(96)-Th10	0	0		0		4	360	11.6279	Central		96	360	6.25	Central
1634	Vector drawing	S4S83(96)-Th10	0	0		0		4	360	11.6279	Central		96	360	48.2558	Central
1635	Vector drawing	S4S16(96)	0	0		0		4	360	0.116279	Central		96	360	3.125	Central
1636	Vector drawing	S4S8(96)	0	0		0		4	360	0.116279	Central		96	360	6.25	Central
1637	Vector drawing	S4S4(96)	0	0		0		4	360	0.116279	Central		96	360	12.5	Central
1638	Vector drawing	S4S2(96)	0	0		0		4	360	0.116279	Central		96	360	25	Central
1639	Vector drawing	S4S34(96)	0	0		0		4	360	0.116279	Central		96	360	37.5	Central
1640	Vector drawing	S4S83(96)	0	0		0		4	360	0.116279	Central		96	360	48.2558	Central
1641	Vector drawing	S4S83(128)-Th500	0	0		0		4	360	23.2558	Central		128	360	48.2558	Central
1642	Vector drawing	S4S2(128)-Th50	0	0		0		4	360	11.6279	Central		128	360	25	Central
1643	Vector drawing	S4S34(128)-Th50	0	0		0		4	360	11.6279	Central		128	360	37.5	Central
1644	Vector drawing	S4S4(128)-Th50	0	0		0		4	360	11.6279	Central		128	360	12.5	Central
1645	Vector drawing	S4S8(128)-Th50	0	0		0		4	360	11.6279	Central		128	360	6.25	Central
1646	Vector drawing	S4S83(128)-Th50	0	0		0		4	360	11.6279	Central		128	360	48.2558	Central
1647	Vector drawing	S4S2(128)-Th5	0	0		0		4	360	11.6279	Central		128	360	25	Central
1648	Vector drawing	S4S34(128)-Th5	0	0		0		4	360	11.6279	Central		128	360	37.5	Central
1649	Vector drawing	S4S4(128)-Th5	0	0		0		4	360	11.6279	Central		128	360	12.5	Central
1650	Vector drawing	S4S8(128)-Th5	0	0		0		4	360	11.6279	Central		128	360	6.25	Central
1651	Vector drawing	S4S83(128)-Th5	0	0		0		4	360	11.6279	Central		128	360	48.2558	Central
1652	Vector drawing	S4S2(128)-Th25	0	0		0		4	360	23.2558	Central		128	360	37.5	Central
1653	Vector drawing	S4S34(128)-Th25	0	0		0		4	360	23.2558	Central		128	360	37.5	Central
1654	Vector drawing	S4S4(128)-Th25	0	0		0		4	360	23.2558	Central		128	360	12.5	Central
1655	Vector drawing	S4S8(128)-Th25	0	0		0		4	360	23.2558	Central		128	360	6.25	Central
1656	Vector drawing	S4S83(128)-Th25	0	0		0		4	360	23.2558	Central		128	360	48.2558	Central
1657	Vector drawing	S4S2(128)-Th200	0	0		0		4	360	23.2558	Central		128	360	37.5	Central
1658	Vector drawing	S4S34(128)-Th200	0	0		0		4	360	23.2558	Central		128	360	37.5	Central
1659	Vector drawing	S4S83(128)-Th200	0	0		0		4	360	23.2558	Central		128	360	48.2558	Central
1660	Vector drawing	S4S8(128)-Th2	0	0		0		4	360	11.6279	Central		128	360	6.25	Central
1661	Vector drawing	S4S2(128)-Th100	0	0		0		4	360	11.6279	Central		128	360	25	Central
1662	Vector drawing	S4S34(128)-Th100	0	0		0		4	360	11.6279	Central		128	360	37.5	Central
1663	Vector drawing	S4S4(128)-Th100	0	0		0		4	360	11.6279	Central		128	360	12.5	Central
1664	Vector drawing	S4S83(128)-Th100	0	0		0		4	360	11.6279	Central		128	360	48.2558	Central
1665	Vector drawing	S4S2(128)-Th10	0	0		0		4	360	11.6279	Central		128	360	25	Central
1666	Vector drawing	S4S34(128)-Th10	0	0		0		4	360	11.6279	Central		128	360	37.5	Central
1667	Vector drawing	S4S4(128)-Th10	0	0		0		4	360	11.6279	Central		128	360	12.5	Central
1668	Vector drawing	S4S8(128)-Th10	0	0		0		4	360	11.6279	Central		128	360	6.25	Central
1669	Vector drawing	S4S83(128)-Th10	0	0		0		4	360	11.6279	Central		128	360	48.2558	Central
1670	Vector drawing	S4S8(128)	0	0		0		4	360	0.116279	Central		128	360	6.25	Central
1671	Vector drawing	S4S4(128)	0	0		0		4	360	0.116279	Central		128	360	12.5	Central
1672	Vector drawing	S4S2(128)	0	0		0		4	360	0.116279	Central		128	360	25	Central
1673	Vector drawing	S4S34(128)	0	0		0		4	360	0.116279	Central		128	360	37.5	Central
1674	Vector drawing	S4S83(128)	0	0		0		4	360	0.116279	Central		128	360	48.2558	Central
1675	Vector drawing	S4S83(192)-Th500	0	0		0		4	360	23.2558	Central		192	360	48.2558	Central
1676	Vector drawing	S4S2(192)-Th50	0	0		0		4	360	11.6279	Central		192	360	25	Central
1677	Vector drawing	S4S34(192)-Th50	0	0		0		4	360	11.6279	Central		192	360	37.5	Central
1678	Vector drawing	S4S4(192)-Th50	0	0		0		4	360	11.6279	Central		192	360	12.5	Central
1679	Vector drawing	S4S8(192)-Th50	0	0		0		4	360	11.6279	Central		192	360	6.25	Central
1680	Vector drawing	S4S83(192)-Th50	0	0		0		4	360	11.6279	Central		192	360	48.2558	Central
1681	Vector drawing	S4S2(192)-Th5	0	0		0		4	360	11.6279	Central		192	360	25	Central
1682	Vector drawing	S4S34(192)-Th5	0	0		0		4	360	11.6279	Central		192	360	37.5	Central
1683	Vector drawing	S4S4(192)-Th5	0	0		0		4	360	11.6279	Central		192	360	12.5	Central
1684	Vector drawing	S4S8(192)-Th5	0	0		0		4	360	11.6279	Central		192	360	6.25	Central
1685	Vector drawing	S4S83(192)-Th5	0	0		0		4	360	11.6279	Central		192	360	48.2558	Central
1686	Vector drawing	S4S2(192)-Th25	0	0		0		4	360	23.2558	Central		192	360	37.5	Central
1687	Vector drawing	S4S34(192)-Th25	0	0		0		4	360	23.2558	Central		192	360	37.5	Central
1688	Vector drawing	S4S4(192)-Th25	0	0		0		4	360	23.2558	Central		192	360	12.5	Central
1689	Vector drawing	S4S8(192)-Th25	0	0		0		4	360	23.2558	Central		192	360	6.25	Central
1690	Vector drawing	S4S83(192)-Th25	0	0		0		4	360	23.2558	Central		192	360	48.2558	Central
1691	Vector drawing	S4S2(192)-Th200	0	0		0		4	360	23.2558	Central		192	360	37.5	Central
1692	Vector drawing	S4S34(192)-Th200	0	0		0		4	360	23.2558	Central		192	360	37.5	Central
1693	Vector drawing	S4S83(192)-Th200	0	0		0		4	360	23.2558	Central		192	360	48.2558	Central
1694	Vector drawing	S4S8(192)-Th2	0	0		0		4	360	11.6279	Central		192	360	6.25	Central
1695	Vector drawing	S4S2(192)-Th100	0	0		0		4	360	11.6279	Central		192	360	25	Central
1696	Vector drawing	S4S34(192)-Th100	0	0		0		4	360	11.6279	Central		192	360	37.5	Central
1697	Vector drawing	S4S4(192)-Th100	0	0		0		4	360	11.6279	Central		192	360	12.5	Central
1698	Vector drawing	S4S83(192)-Th100	0	0		0		4	360	11.6279	Central		192	360	48.2558	Central
1699	Vector drawing	S4S2(192)-Th10	0	0		0		4	360	11.6279	Central		192	360	25	Central
1700	Vector drawing	S4S34(192)-Th10	0	0		0		4	360	11.6279	Central		192	360	37.5	Central
1701	Vector drawing	S4S4(192)-Th10	0	0		0		4	360	11.6279	Central		192	360	12.5	Central
1702	Vector drawing	S4S8(192)-Th10	0	0		0		4	360	11.6279	Central		192	360	6.25	Central
1703	Vector drawing	S4S83(192)-Th10	0	0		0		4	360	11.6279	Central		192	360	48.2558	Central
1704	Vector drawing	S4S8(192)	0	0		0		4	360	0.116279	Central		192	360	6.25	Central
1705	Vector drawing	S4S4(192)	0	0		0		4	360	0.116279	Central		192	360	12.5	Central
1706	Vector drawing	S4S2(192)	0	0		0		4	360	0.116279	Central		192	360	25	Central
1707	Vector drawing	S4S34(192)	0	0		0		4	360	0.116279	Central		192	360	37.5	Central
1708	Vector drawing	S4S83(192)	0	0		0		4	360	0.116279	Central		192	360	48.2558	Central
1709	Vector drawing	S4S4(256)-Th50	0	0		0		4	360	11.6279	Central		256	360	12.5	Central
1710	Vector drawing	S4S8(256)-Th50	0	0		0		4	360	11.6279	Central		256	360	6.25	Central
1711	Vector drawing	S4S4(256)-Th5	0	0		0		4	360	11.6279	Central		256	360	12.5	Central
1712	Vector drawing	S4S8(256)-Th5	0	0		0		4	360	11.6279	Central		256	360	6.25	Central
1713	Vector drawing	S4S4(256)-Th25	0	0		0		4	360	23.2558	Central		256	360	12.5	Central
1714	Vector drawing	S4S8(256)-Th25	0	0		0		4	360	23.2558	Central		256	360	6.25	Central
1715	Vector drawing	S4S8(256)-Th2	0	0		0		4	360	11.6279	Central		256	360	6.25	Central
1716	Vector drawing	S4S4(256)-Th100	0	0		0		4	360	11.6279	Central		256	360	12.5	Central
1717	Vector drawing	S4S4(256)-Th10	0	0		0		4	360	11.6279	Central		256	360	12.5	Central
1718	Vector drawing	S4S8(256)-Th10	0	0		0		4	360	11.6279	Central		256	360	6.25	Central
1719	Vector drawing	S4S8(256)	0	0		0		4	360	0.116279	Central		256	360	6.25	Central
1720	Vector drawing	S4S4(256)	0	0		0		4	360	0.116279	Central		256	360	12.5	Central
1721	Vector drawing	S4S4(320)-Th50	0	0		0		4	360	11.6279	Central		320	360	12.5	Central
1722	Vector drawing	S4S8(320)-Th50	0	0		0		4	360	11.6279	Central		320	360	6.25	Central
1723	Vector drawing	S4S4(320)-Th5	0	0		0		4	360	11.6279	Central		320	360	12.5	Central
1724	Vector drawing	S4S8(320)-Th5	0	0		0		4	360	11.6279	Central		320	360	6.25	Central
1725	Vector drawing	S4S4(320)-Th25	0	0		0		4	360	23.2558	Central		320	360	12.5	Central
1726	Vector drawing	S4S8(320)-Th25	0	0		0		4	360	23.2558	Central		320	360	6.25	Central
1727	Vector drawing	S4S8(320)-Th2	0	0		0		4	360	11.6279	Central		320	360	6.25	Central
1728	Vector drawing	S4S4(320)-Th100	0	0		0		4	360	11.6279	Central		320	360	12.5	Central
1729	Vector drawing	S4S4(320)-Th10	0	0		0		4	360	11.6279	Central		320	360	12.5	Central
1730	Vector drawing	S4S8(320)-Th10	0	0		0		4	360	11.6279	Central		320	360	6.25	Central
1731	Vector drawing	S4S8(320)	0	0		0		4	360	0.116279	Central		320	360	6.25	Central
1732	Vector drawing	S4S4(320)	0	0		0		4	360	0.116279	Central		320	360	12.5	Central
1733	Vector drawing	S4S83(384)-Th500	0	0		0		4	360	23.2558	Central		384	360	48.2558	Central
1734	Vector drawing	S4S16(384)-Th50	0	0		0		4	360	11.6279	Central		384	360	3.125	Central
1735	Vector drawing	S4S2(384)-Th50	0	0		0		4	360	11.6279	Central		384	360	25	Central
1736	Vector drawing	S4S34(384)-Th50	0	0		0		4	360	11.6279	Central		384	360	37.5	Central
1737	Vector drawing	S4S4(384)-Th50	0	0		0		4	360	11.6279	Central		384	360	12.5	Central
1738	Vector drawing	S4S8(384)-Th50	0	0		0		4	360	11.6279	Central		384	360	6.25	Central
1739	Vector drawing	S4S83(384)-Th50	0	0		0		4	360	11.6279	Central		384	360	48.2558	Central
1740	Vector drawing	S4S16(384)-Th5	0	0		0		4	360	11.6279	Central		384	360	3.125	Central
1741	Vector drawing	S4S2(384)-Th5	0	0		0		4	360	11.6279	Central		384	360	25	Central
1742	Vector drawing	S4S34(384)-Th5	0	0		0		4	360	11.6279	Central		384	360	37.5	Central
1743	Vector drawing	S4S4(384)-Th5	0	0		0		4	360	11.6279	Central		384	360	12.5	Central
1744	Vector drawing	S4S8(384)-Th5	0	0		0		4	360	11.6279	Central		384	360	6.25	Central
1745	Vector drawing	S4S83(384)-Th5	0	0		0		4	360	11.6279	Central		384	360	48.2558	Central
1746	Vector drawing	S4S2(384)-Th25	0	0		0		4	360	23.2558	Central		384	360	37.5	Central
1747	Vector drawing	S4S34(384)-Th25	0	0		0		4	360	23.2558	Central		384	360	37.5	Central
1748	Vector drawing	S4S4(384)-Th25	0	0		0		4	360	23.2558	Central		384	360	12.5	Central
1749	Vector drawing	S4S8(384)-Th25	0	0		0		4	360	23.2558	Central		384	360	6.25	Central
1750	Vector drawing	S4S83(384)-Th25	0	0		0		4	360	23.2558	Central		384	360	48.2558	Central
1751	Vector drawing	S4S2(384)-Th200	0	0		0		4	360	23.2558	Central		384	360	37.5	Central
1752	Vector drawing	S4S34(384)-Th200	0	0		0		4	360	23.2558	Central		384	360	37.5	Central
1753	Vector drawing	S4S83(384)-Th200	0	0		0		4	360	23.2558	Central		384	360	48.2558	Central
1754	Vector drawing	S4S2(384)-Th100	0	0		0		4	360	11.6279	Central		384	360	25	Central
1755	Vector drawing	S4S34(384)-Th100	0	0		0		4	360	11.6279	Central		384	360	37.5	Central
1756	Vector drawing	S4S4(384)-Th100	0	0		0		4	360	11.6279	Central		384	360	12.5	Central
1757	Vector drawing	S4S83(384)-Th100	0	0		0		4	360	11.6279	Central		384	360	48.2558	Central
1758	Vector drawing	S4S16(384)-Th10	0	0		0		4	360	11.6279	Central		384	360	3.125	Central
1759	Vector drawing	S4S2(384)-Th10	0	0		0		4	360	11.6279	Central		384	360	25	Central
1760	Vector drawing	S4S34(384)-Th10	0	0		0		4	360	11.6279	Central		384	360	37.5	Central
1761	Vector drawing	S4S4(384)-Th10	0	0		0		4	360	11.6279	Central		384	360	12.5	Central
1762	Vector drawing	S4S8(384)-Th10	0	0		0		4	360	11.6279	Central		384	360	6.25	Central
1763	Vector drawing	S4S83(384)-Th10	0	0		0		4	360	11.6279	Central		384	360	48.2558	Central
1764	Vector drawing	S4S16(384)	0	0		0		4	360	0.116279	Central		384	360	3.125	Central
1765	Vector drawing	S4S8(384)	0	0		0		4	360	0.116279	Central		384	360	6.25	Central
1766	Vector drawing	S4S4(384)	0	0		0		4	360	0.116279	Central		384	360	12.5	Central
1767	Vector drawing	S4S2(384)	0	0		0		4	360	0.116279	Central		384	360	25	Central
1768	Vector drawing	S4S34(384)	0	0		0		4	360	0.116279	Central		384	360	37.5	Central
1769	Vector drawing	S4S83(384)	0	0		0		4	360	0.116279	Central		384	360	48.2558	Central
1770	Vector drawing	S4S4(394)-Th50	0	0		0		4	360	11.6279	Central		394	360	12.5	Central
1771	Vector drawing	S4S4(394)-Th25	0	0		0		4	360	23.2558	Central		394	360	12.5	Central
1772	Vector drawing	S4S4(394)-Th10	0	0		0		4	360	11.6279	Central		394	360	12.5	Central
1773	Vector drawing	S4S83(768)-Th500	0	0		0		4	360	23.2558	Central		768	360	48.2558	Central
1774	Vector drawing	S4S2(768)-Th50	0	0		0		4	360	11.6279	Central		768	360	25	Central
1775	Vector drawing	S4S34(768)-Th50	0	0		0		4	360	11.6279	Central		768	360	37.5	Central
1776	Vector drawing	S4S4(768)-Th50	0	0		0		4	360	11.6279	Central		768	360	12.5	Central
1777	Vector drawing	S4S83(768)-Th50	0	0		0		4	360	11.6279	Central		768	360	48.2558	Central
1778	Vector drawing	S4S2(768)-Th5	0	0		0		4	360	11.6279	Central		768	360	25	Central
1779	Vector drawing	S4S34(768)-Th5	0	0		0		4	360	11.6279	Central		768	360	37.5	Central
1780	Vector drawing	S4S4(768)-Th5	0	0		0		4	360	11.6279	Central		768	360	12.5	Central
1781	Vector drawing	S4S83(768)-Th5	0	0		0		4	360	11.6279	Central		768	360	48.2558	Central
1782	Vector drawing	S4S2(768)-Th25	0	0		0		4	360	23.2558	Central		768	360	37.5	Central
1783	Vector drawing	S4S34(768)-Th25	0	0		0		4	360	23.2558	Central		768	360	37.5	Central
1784	Vector drawing	S4S4(768)-Th25	0	0		0		4	360	23.2558	Central		768	360	12.5	Central
1785	Vector drawing	S4S83(768)-Th25	0	0		0		4	360	23.2558	Central		768	360	48.2558	Central
1786	Vector drawing	S4S2(768)-Th200	0	0		0		4	360	23.2558	Central		768	360	37.5	Central
1787	Vector drawing	S4S34(768)-Th200	0	0		0		4	360	23.2558	Central		768	360	37.5	Central
1788	Vector drawing	S4S83(768)-Th200	0	0		0		4	360	23.2558	Central		768	360	48.2558	Central
1789	Vector drawing	S4S2(768)-Th100	0	0		0		4	360	11.6279	Central		768	360	25	Central
1790	Vector drawing	S4S34(768)-Th100	0	0		0		4	360	11.6279	Central		768	360	37.5	Central
1791	Vector drawing	S4S4(768)-Th100	0	0		0		4	360	11.6279	Central		768	360	12.5	Central
1792	Vector drawing	S4S83(768)-Th100	0	0		0		4	360	11.6279	Central		768	360	48.2558	Central
1793	Vector drawing	S4S2(768)-Th10	0	0		0		4	360	11.6279	Central		768	360	25	Central
1794	Vector drawing	S4S34(768)-Th10	0	0		0		4	360	11.6279	Central		768	360	37.5	Central
1795	Vector drawing	S4S4(768)-Th10	0	0		0		4	360	11.6279	Central		768	360	12.5	Central
1796	Vector drawing	S4S83(768)-Th10	0	0		0		4	360	11.6279	Central		768	360	48.2558	Central
1797	Vector drawing	S4S4(768)	0	0		0		4	360	0.116279	Central		768	360	12.5	Central
1798	Vector drawing	S4S2(768)	0	0		0		4	360	0.116279	Central		768	360	25	Central
1799	Vector drawing	S4S34(768)	0	0		0		4	360	0.116279	Central		768	360	37.5	Central
1800	Vector drawing	S4S83(768)	0	0		0		4	360	0.116279	Central		768	360	48.2558	Central
1801	Vector drawing	S4S83(1500)-Th500	0	0		0		4	360	23.2558	Central		1500	360	48.2558	Central
1802	Vector drawing	S4S2(1500)-Th50	0	0		0		4	360	23.2558	Central		1500	360	37.5	Central
1803	Vector drawing	S4S34(1500)-Th50	0	0		0		4	360	23.2558	Central		1500	360	37.5	Central
1804	Vector drawing	S4S83(1500)-Th50	0	0		0		4	360	23.2558	Central		1500	360	48.2558	Central
1805	Vector drawing	S4S2(1500)-Th25	0	0		0		4	360	23.2558	Central		1500	360	37.5	Central
1806	Vector drawing	S4S34(1500)-Th25	0	0		0		4	360	23.2558	Central		1500	360	37.5	Central
1807	Vector drawing	S4S83(1500)-Th25	0	0		0		4	360	23.2558	Central		1500	360	48.2558	Central
1808	Vector drawing	S4S2(1500)-Th200	0	0		0		4	360	23.2558	Central		1500	360	37.5	Central
1809	Vector drawing	S4S34(1500)-Th200	0	0		0		4	360	23.2558	Central		1500	360	37.5	Central
1810	Vector drawing	S4S83(1500)-Th200	0	0		0		4	360	23.2558	Central		1500	360	48.2558	Central
1811	Vector drawing	S4S2(1500)-Th100	0	0		0		4	360	11.6279	Central		1500	360	25	Central
1812	Vector drawing	S4S34(1500)-Th100	0	0		0		4	360	11.6279	Central		1500	360	37.5	Central
1813	Vector drawing	S4S83(1500)-Th100	0	0		0		4	360	11.6279	Central		1500	360	48.2558	Central
1814	Vector drawing	S4S2(1500)-Th10	0	0		0		4	360	11.6279	Central		1500	360	25	Central
1815	Vector drawing	S4S34(1500)-Th10	0	0		0		4	360	11.6279	Central		1500	360	37.5	Central
1816	Vector drawing	S4S83(1500)-Th10	0	0		0		4	360	11.6279	Central		1500	360	48.2558	Central
1817	Vector drawing	S4S2(1500)	0	0		0		4	360	0.116279	Central		1500	360	25	Central
1818	Vector drawing	S4S34(1500)	0	0		0		4	360	0.116279	Central		1500	360	37.5	Central
1819	Vector drawing	S5-Th10	0	0		0		5	360	1.16279	Central		0
1820	Vector drawing	S5-Th15	0	0		0		5	360	1.74419	Central		0
1821	Vector drawing	S5-Th150	0	0		0		5	360	17.4419	Central		0
1822	Vector drawing	S5-Th2	0	0		0		5	360	0.232558	Central		0
1823	Vector drawing	S5-Th20	0	0		0		5	360	2.32558	Central		0
1824	Vector drawing	S5-Th3	0	0		0		5	360	0.348837	Central		0
1825	Vector drawing	S5-Th5	0	0		0		5	360	0.581395	Central		0
1826	Vector drawing	S5-Th50	0	0		0		5	360	5.81395	Central		0
1827	Vector drawing	S5	0	0		0		5	360	0.116279	Central		0
1828	Vector drawing	S5(0.25°)	0	0		0		5	0.25	0.116279			0
1829	Vector drawing	S5(1°)	0	0		0		5	1	0.116279			0
1830	Vector drawing	S5(10°)	0	0		0		5	10	0.116279			0
1831	Vector drawing	S5(90°)	0	0		0		5	90	0.116279			0
1832	Vector drawing	S5(180°)	0	0		0		5	180	0.116279			0
1833	Vector drawing	S5S2(4)-Th50	0	0		0		5	360	11.6279	Central		4	360	25	Central
1834	Vector drawing	S5S34(4)-Th50	0	0		0		5	360	11.6279	Central		4	360	37.5	Central
1835	Vector drawing	S5S4(4)-Th50	0	0		0		5	360	11.6279	Central		4	360	12.5	Central
1836	Vector drawing	S5S8(4)-Th50	0	0		0		5	360	11.6279	Central		4	360	6.25	Central
1837	Vector drawing	S5S83(4)-Th50	0	0		0		5	360	11.6279	Central		4	360	48.2558	Central
1838	Vector drawing	S5S16(4)-Th5	0	0		0		5	360	11.6279	Central		4	360	3.125	Central
1839	Vector drawing	S5S2(4)-Th5	0	0		0		5	360	11.6279	Central		4	360	25	Central
1840	Vector drawing	S5S32(4)-Th5	0	0		0		5	360	11.6279	Central		4	360	1.5625	Central
1841	Vector drawing	S5S34(4)-Th5	0	0		0		5	360	11.6279	Central		4	360	37.5	Central
1842	Vector drawing	S5S4(4)-Th5	0	0		0		5	360	11.6279	Central		4	360	12.5	Central
1843	Vector drawing	S5S8(4)-Th5	0	0		0		5	360	11.6279	Central		4	360	6.25	Central
1844	Vector drawing	S5S83(4)-Th5	0	0		0		5	360	11.6279	Central		4	360	48.2558	Central
1845	Vector drawing	S5S2(4)-Th25	0	0		0		5	360	23.2558	Central		4	360	37.5	Central
1846	Vector drawing	S5S34(4)-Th25	0	0		0		5	360	23.2558	Central		4	360	37.5	Central
1847	Vector drawing	S5S4(4)-Th25	0	0		0		5	360	23.2558	Central		4	360	12.5	Central
1848	Vector drawing	S5S8(4)-Th25	0	0		0		5	360	23.2558	Central		4	360	6.25	Central
1849	Vector drawing	S5S83(4)-Th25	0	0		0		5	360	23.2558	Central		4	360	48.2558	Central
1850	Vector drawing	S5S34(4)-Th200	0	0		0		5	360	23.2558	Central		4	360	37.5	Central
1851	Vector drawing	S5S83(4)-Th200	0	0		0		5	360	23.2558	Central		4	360	48.2558	Central
1852	Vector drawing	S5S2(4)-Th100	0	0		0		5	360	11.6279	Central		4	360	25	Central
1853	Vector drawing	S5S34(4)-Th100	0	0		0		5	360	11.6279	Central		4	360	37.5	Central
1854	Vector drawing	S5S4(4)-Th100	0	0		0		5	360	11.6279	Central		4	360	12.5	Central
1855	Vector drawing	S5S83(4)-Th100	0	0		0		5	360	11.6279	Central		4	360	48.2558	Central
1856	Vector drawing	S5S16(4)-Th10	0	0		0		5	360	11.6279	Central		4	360	3.125	Central
1857	Vector drawing	S5S2(4)-Th10	0	0		0		5	360	11.6279	Central		4	360	25	Central
1858	Vector drawing	S5S32(4)-Th10	0	0		0		5	360	11.6279	Central		4	360	1.5625	Central
1859	Vector drawing	S5S34(4)-Th10	0	0		0		5	360	11.6279	Central		4	360	37.5	Central
1860	Vector drawing	S5S4(4)-Th10	0	0		0		5	360	11.6279	Central		4	360	12.5	Central
1861	Vector drawing	S5S8(4)-Th10	0	0		0		5	360	11.6279	Central		4	360	6.25	Central
1862	Vector drawing	S5S83(4)-Th10	0	0		0		5	360	11.6279	Central		4	360	48.2558	Central
1863	Vector drawing	S5S32(4)	0	0		0		5	360	0.116279	Central		4	360	1.5625	Central
1864	Vector drawing	S5S16(4)	0	0		0		5	360	0.116279	Central		4	360	3.125	Central
1865	Vector drawing	S5S8(4)	0	0		0		5	360	0.116279	Central		4	360	6.25	Central
1866	Vector drawing	S5S4(4)	0	0		0		5	360	0.116279	Central		4	360	12.5	Central
1867	Vector drawing	S5S2(4)	0	0		0		5	360	0.116279	Central		4	360	25	Central
1868	Vector drawing	S5S34(4)	0	0		0		5	360	0.116279	Central		4	360	37.5	Central
1869	Vector drawing	S5S83(4)	0	0		0		5	360	0.116279	Central		4	360	48.2558	Central
1870	Vector drawing	S5S2(8)-Th50	0	0		0		5	360	11.6279	Central		8	360	25	Central
1871	Vector drawing	S5S34(8)-Th50	0	0		0		5	360	11.6279	Central		8	360	37.5	Central
1872	Vector drawing	S5S4(8)-Th50	0	0		0		5	360	11.6279	Central		8	360	12.5	Central
1873	Vector drawing	S5S8(8)-Th50	0	0		0		5	360	11.6279	Central		8	360	6.25	Central
1874	Vector drawing	S5S83(8)-Th50	0	0		0		5	360	11.6279	Central		8	360	48.2558	Central
1875	Vector drawing	S5S16(8)-Th5	0	0		0		5	360	11.6279	Central		8	360	3.125	Central
1876	Vector drawing	S5S2(8)-Th5	0	0		0		5	360	11.6279	Central		8	360	25	Central
1877	Vector drawing	S5S32(8)-Th5	0	0		0		5	360	11.6279	Central		8	360	1.5625	Central
1878	Vector drawing	S5S34(8)-Th5	0	0		0		5	360	11.6279	Central		8	360	37.5	Central
1879	Vector drawing	S5S4(8)-Th5	0	0		0		5	360	11.6279	Central		8	360	12.5	Central
1880	Vector drawing	S5S8(8)-Th5	0	0		0		5	360	11.6279	Central		8	360	6.25	Central
1881	Vector drawing	S5S83(8)-Th5	0	0		0		5	360	11.6279	Central		8	360	48.2558	Central
1882	Vector drawing	S5S2(8)-Th25	0	0		0		5	360	23.2558	Central		8	360	37.5	Central
1883	Vector drawing	S5S34(8)-Th25	0	0		0		5	360	23.2558	Central		8	360	37.5	Central
1884	Vector drawing	S5S4(8)-Th25	0	0		0		5	360	23.2558	Central		8	360	12.5	Central
1885	Vector drawing	S5S8(8)-Th25	0	0		0		5	360	23.2558	Central		8	360	6.25	Central
1886	Vector drawing	S5S83(8)-Th25	0	0		0		5	360	23.2558	Central		8	360	48.2558	Central
1887	Vector drawing	S5S2(8)-Th200	0	0		0		5	360	23.2558	Central		8	360	37.5	Central
1888	Vector drawing	S5S34(8)-Th200	0	0		0		5	360	23.2558	Central		8	360	37.5	Central
1889	Vector drawing	S5S83(8)-Th200	0	0		0		5	360	23.2558	Central		8	360	48.2558	Central
1890	Vector drawing	S5S2(8)-Th100	0	0		0		5	360	11.6279	Central		8	360	25	Central
1891	Vector drawing	S5S34(8)-Th100	0	0		0		5	360	11.6279	Central		8	360	37.5	Central
1892	Vector drawing	S5S4(8)-Th100	0	0		0		5	360	11.6279	Central		8	360	12.5	Central
1893	Vector drawing	S5S83(8)-Th100	0	0		0		5	360	11.6279	Central		8	360	48.2558	Central
1894	Vector drawing	S5S16(8)-Th10	0	0		0		5	360	11.6279	Central		8	360	3.125	Central
1895	Vector drawing	S5S2(8)-Th10	0	0		0		5	360	11.6279	Central		8	360	25	Central
1896	Vector drawing	S5S32(8)-Th10	0	0		0		5	360	11.6279	Central		8	360	1.5625	Central
1897	Vector drawing	S5S34(8)-Th10	0	0		0		5	360	11.6279	Central		8	360	37.5	Central
1898	Vector drawing	S5S4(8)-Th10	0	0		0		5	360	11.6279	Central		8	360	12.5	Central
1899	Vector drawing	S5S8(8)-Th10	0	0		0		5	360	11.6279	Central		8	360	6.25	Central
1900	Vector drawing	S5S83(8)-Th10	0	0		0		5	360	11.6279	Central		8	360	48.2558	Central
1901	Vector drawing	S5S32(8)	0	0		0		5	360	0.116279	Central		8	360	1.5625	Central
1902	Vector drawing	S5S16(8)	0	0		0		5	360	0.116279	Central		8	360	3.125	Central
1903	Vector drawing	S5S8(8)	0	0		0		5	360	0.116279	Central		8	360	6.25	Central
1904	Vector drawing	S5S4(8)	0	0		0		5	360	0.116279	Central		8	360	12.5	Central
1905	Vector drawing	S5S2(8)	0	0		0		5	360	0.116279	Central		8	360	25	Central
1906	Vector drawing	S5S34(8)	0	0		0		5	360	0.116279	Central		8	360	37.5	Central
1907	Vector drawing	S5S83(8)	0	0		0		5	360	0.116279	Central		8	360	48.2558	Central
1908	Vector drawing	S5S2(16)-Th50	0	0		0		5	360	11.6279	Central		16	360	25	Central
1909	Vector drawing	S5S34(16)-Th50	0	0		0		5	360	11.6279	Central		16	360	37.5	Central
1910	Vector drawing	S5S4(16)-Th50	0	0		0		5	360	11.6279	Central		16	360	12.5	Central
1911	Vector drawing	S5S8(16)-Th50	0	0		0		5	360	11.6279	Central		16	360	6.25	Central
1912	Vector drawing	S5S83(16)-Th50	0	0		0		5	360	11.6279	Central		16	360	48.2558	Central
1913	Vector drawing	S5S16(16)-Th5	0	0		0		5	360	11.6279	Central		16	360	3.125	Central
1914	Vector drawing	S5S2(16)-Th5	0	0		0		5	360	11.6279	Central		16	360	25	Central
1915	Vector drawing	S5S32(16)-Th5	0	0		0		5	360	11.6279	Central		16	360	1.5625	Central
1916	Vector drawing	S5S34(16)-Th5	0	0		0		5	360	11.6279	Central		16	360	37.5	Central
1917	Vector drawing	S5S4(16)-Th5	0	0		0		5	360	11.6279	Central		16	360	12.5	Central
1918	Vector drawing	S5S8(16)-Th5	0	0		0		5	360	11.6279	Central		16	360	6.25	Central
1919	Vector drawing	S5S83(16)-Th5	0	0		0		5	360	11.6279	Central		16	360	48.2558	Central
1920	Vector drawing	S5S2(16)-Th25	0	0		0		5	360	23.2558	Central		16	360	37.5	Central
1921	Vector drawing	S5S34(16)-Th25	0	0		0		5	360	23.2558	Central		16	360	37.5	Central
1922	Vector drawing	S5S4(16)-Th25	0	0		0		5	360	23.2558	Central		16	360	12.5	Central
1923	Vector drawing	S5S8(16)-Th25	0	0		0		5	360	23.2558	Central		16	360	6.25	Central
1924	Vector drawing	S5S83(16)-Th25	0	0		0		5	360	23.2558	Central		16	360	48.2558	Central
1925	Vector drawing	S5S2(16)-Th200	0	0		0		5	360	23.2558	Central		16	360	37.5	Central
1926	Vector drawing	S5S34(16)-Th200	0	0		0		5	360	23.2558	Central		16	360	37.5	Central
1927	Vector drawing	S5S83(16)-Th200	0	0		0		5	360	23.2558	Central		16	360	48.2558	Central
1928	Vector drawing	S5S2(16)-Th100	0	0		0		5	360	11.6279	Central		16	360	25	Central
1929	Vector drawing	S5S34(16)-Th100	0	0		0		5	360	11.6279	Central		16	360	37.5	Central
1930	Vector drawing	S5S4(16)-Th100	0	0		0		5	360	11.6279	Central		16	360	12.5	Central
1931	Vector drawing	S5S83(16)-Th100	0	0		0		5	360	11.6279	Central		16	360	48.2558	Central
1932	Vector drawing	S5S16(16)-Th10	0	0		0		5	360	11.6279	Central		16	360	3.125	Central
1933	Vector drawing	S5S2(16)-Th10	0	0		0		5	360	11.6279	Central		16	360	25	Central
1934	Vector drawing	S5S32(16)-Th10	0	0		0		5	360	11.6279	Central		16	360	1.5625	Central
1935	Vector drawing	S5S34(16)-Th10	0	0		0		5	360	11.6279	Central		16	360	37.5	Central
1936	Vector drawing	S5S4(16)-Th10	0	0		0		5	360	11.6279	Central		16	360	12.5	Central
1937	Vector drawing	S5S8(16)-Th10	0	0		0		5	360	11.6279	Central		16	360	6.25	Central
1938	Vector drawing	S5S83(16)-Th10	0	0		0		5	360	11.6279	Central		16	360	48.2558	Central
1939	Vector drawing	S5S32(16)	0	0		0		5	360	0.116279	Central		16	360	1.5625	Central
1940	Vector drawing	S5S16(16)	0	0		0		5	360	0.116279	Central		16	360	3.125	Central
1941	Vector drawing	S5S8(16)	0	0		0		5	360	0.116279	Central		16	360	6.25	Central
1942	Vector drawing	S5S4(16)	0	0		0		5	360	0.116279	Central		16	360	12.5	Central
1943	Vector drawing	S5S2(16)	0	0		0		5	360	0.116279	Central		16	360	25	Central
1944	Vector drawing	S5S34(16)	0	0		0		5	360	0.116279	Central		16	360	37.5	Central
1945	Vector drawing	S5S83(16)	0	0		0		5	360	0.116279	Central		16	360	48.2558	Central
1946	Vector drawing	S5S2(30)-Th50	0	0		0		5	360	11.6279	Central		30	360	25	Central
1947	Vector drawing	S5S34(30)-Th50	0	0		0		5	360	11.6279	Central		30	360	37.5	Central
1948	Vector drawing	S5S4(30)-Th50	0	0		0		5	360	11.6279	Central		30	360	12.5	Central
1949	Vector drawing	S5S8(30)-Th50	0	0		0		5	360	11.6279	Central		30	360	6.25	Central
1950	Vector drawing	S5S83(30)-Th50	0	0		0		5	360	11.6279	Central		30	360	48.2558	Central
1951	Vector drawing	S5S16(30)-Th5	0	0		0		5	360	11.6279	Central		30	360	3.125	Central
1952	Vector drawing	S5S2(30)-Th5	0	0		0		5	360	11.6279	Central		30	360	25	Central
1953	Vector drawing	S5S32(30)-Th5	0	0		0		5	360	11.6279	Central		30	360	1.5625	Central
1954	Vector drawing	S5S34(30)-Th5	0	0		0		5	360	11.6279	Central		30	360	37.5	Central
1955	Vector drawing	S5S4(30)-Th5	0	0		0		5	360	11.6279	Central		30	360	12.5	Central
1956	Vector drawing	S5S8(30)-Th5	0	0		0		5	360	11.6279	Central		30	360	6.25	Central
1957	Vector drawing	S5S83(30)-Th5	0	0		0		5	360	11.6279	Central		30	360	48.2558	Central
1958	Vector drawing	S5S2(30)-Th25	0	0		0		5	360	23.2558	Central		30	360	37.5	Central
1959	Vector drawing	S5S34(30)-Th25	0	0		0		5	360	23.2558	Central		30	360	37.5	Central
1960	Vector drawing	S5S4(30)-Th25	0	0		0		5	360	23.2558	Central		30	360	12.5	Central
1961	Vector drawing	S5S8(30)-Th25	0	0		0		5	360	23.2558	Central		30	360	6.25	Central
1962	Vector drawing	S5S83(30)-Th25	0	0		0		5	360	23.2558	Central		30	360	48.2558	Central
1963	Vector drawing	S5S2(30)-Th200	0	0		0		5	360	23.2558	Central		30	360	37.5	Central
1964	Vector drawing	S5S34(30)-Th200	0	0		0		5	360	23.2558	Central		30	360	37.5	Central
1965	Vector drawing	S5S83(30)-Th200	0	0		0		5	360	23.2558	Central		30	360	48.2558	Central
1966	Vector drawing	S5S16(30)-Th2	0	0		0		5	360	11.6279	Central		30	360	3.125	Central
1967	Vector drawing	S5S2(30)-Th100	0	0		0		5	360	11.6279	Central		30	360	25	Central
1968	Vector drawing	S5S34(30)-Th100	0	0		0		5	360	11.6279	Central		30	360	37.5	Central
1969	Vector drawing	S5S4(30)-Th100	0	0		0		5	360	11.6279	Central		30	360	12.5	Central
1970	Vector drawing	S5S83(30)-Th100	0	0		0		5	360	11.6279	Central		30	360	48.2558	Central
1971	Vector drawing	S5S16(30)-Th10	0	0		0		5	360	11.6279	Central		30	360	3.125	Central
1972	Vector drawing	S5S2(30)-Th10	0	0		0		5	360	11.6279	Central		30	360	25	Central
1973	Vector drawing	S5S32(30)-Th10	0	0		0		5	360	11.6279	Central		30	360	1.5625	Central
1974	Vector drawing	S5S34(30)-Th10	0	0		0		5	360	11.6279	Central		30	360	37.5	Central
1975	Vector drawing	S5S4(30)-Th10	0	0		0		5	360	11.6279	Central		30	360	12.5	Central
1976	Vector drawing	S5S8(30)-Th10	0	0		0		5	360	11.6279	Central		30	360	6.25	Central
1977	Vector drawing	S5S83(30)-Th10	0	0		0		5	360	11.6279	Central		30	360	48.2558	Central
1978	Vector drawing	S5S32(30)	0	0		0		5	360	0.116279	Central		30	360	1.5625	Central
1979	Vector drawing	S5S16(30)	0	0		0		5	360	0.116279	Central		30	360	3.125	Central
1980	Vector drawing	S5S8(30)	0	0		0		5	360	0.116279	Central		30	360	6.25	Central
1981	Vector drawing	S5S4(30)	0	0		0		5	360	0.116279	Central		30	360	12.5	Central
1982	Vector drawing	S5S2(30)	0	0		0		5	360	0.116279	Central		30	360	25	Central
1983	Vector drawing	S5S34(30)	0	0		0		5	360	0.116279	Central		30	360	37.5	Central
1984	Vector drawing	S5S83(30)	0	0		0		5	360	0.116279	Central		30	360	48.2558	Central
1985	Vector drawing	S5S83(60)-Th500	0	0		0		5	360	23.2558	Central		60	360	48.2558	Central
1986	Vector drawing	S5S2(60)-Th50	0	0		0		5	360	11.6279	Central		60	360	25	Central
1987	Vector drawing	S5S34(60)-Th50	0	0		0		5	360	11.6279	Central		60	360	37.5	Central
1988	Vector drawing	S5S4(60)-Th50	0	0		0		5	360	11.6279	Central		60	360	12.5	Central
1989	Vector drawing	S5S8(60)-Th50	0	0		0		5	360	11.6279	Central		60	360	6.25	Central
1990	Vector drawing	S5S83(60)-Th50	0	0		0		5	360	11.6279	Central		60	360	48.2558	Central
1991	Vector drawing	S5S16(60)-Th5	0	0		0		5	360	11.6279	Central		60	360	3.125	Central
1992	Vector drawing	S5S2(60)-Th5	0	0		0		5	360	11.6279	Central		60	360	25	Central
1993	Vector drawing	S5S32(60)-Th5	0	0		0		5	360	11.6279	Central		60	360	1.5625	Central
1994	Vector drawing	S5S34(60)-Th5	0	0		0		5	360	11.6279	Central		60	360	37.5	Central
1995	Vector drawing	S5S4(60)-Th5	0	0		0		5	360	11.6279	Central		60	360	12.5	Central
1996	Vector drawing	S5S8(60)-Th5	0	0		0		5	360	11.6279	Central		60	360	6.25	Central
[truncated: 7,963 more rows]

## Sheet: Measured fractal parameters
				FRACTAL PARAMETERS OF SHAPES								Note: Corrected DSI and DSK values are given by:
				Measured fractal parameters				Corrected fractal parameters				DCORRECTED = 0.4565 x DMEASURED1.8027 + 0.55436
	Method	Sub-category	File name	DSI	DSK	LSI	LSK	DSI	DSK	LSI	LSK	Notes et corrections
1	VECTOR	Vector drawing (Perfect disk)	S1T100	1.9069	0	0.1064	0	2.01582	0	0.1064	0	The shape is a disk => DSK and LSK are theroretical values for a skeleton point			Discarded for disparity analyses
2	GIELIS	Gielis shape (Perfect disk)	1-1-0-1-1-1-0	1.9069	0	0.1064	0	2.01582	0	0.1064	0	The shape is a disk => DSK and LSK are theroretical values for a skeleton point			Discarded for disparity analyses
3	VECTOR	Vector drawing	S1T95	1.9055	0.9839	0.1079	0.2163	2.01389	0.997696	0.1079	0.2163	All parameters measured after a silhouette rotation of 1° to improve error estimate
4	VECTOR	Vector drawing	S1T83	1.9016	0.9826	0.1133	0.2163	2.00851	0.996641	0.1133	0.2163	All parameters measured after a silhouette rotation of 1° to improve error estimate
5	VECTOR	Vector drawing	S1T75	1.8976	0.9721	0.1183	0.2029	2.003	0.988158	0.1183	0.2029	All parameters measured after a silhouette rotation of 1° to improve error estimate
6	VECTOR	Vector drawing	S1T50	1.8792	0.9683	0.1414	0.197	1.97778	0.985106	0.1414	0.197
7	VECTOR	Vector drawing	S1T25	1.836	0.9685	0.1931	0.1964	1.91933	0.985266	0.1931	0.1964
8	VECTOR	Vector drawing	S1T16.7	1.798	0.9733	0.2384	0.1985	1.86883	0.989124	0.2384	0.1985
9	VECTOR	Vector drawing	S1T12.5	1.7641	0.9726	0.2759	0.1979	1.82449	0.98856	0.2759	0.1979
10	VECTOR	Vector drawing	S1T10	1.7321	0.9739	0.308	0.1998	1.78326	0.989607	0.308	0.1998
11	VECTOR	Vector drawing	S1T6.3	1.6609	0.9744	0.3609	0.1995	1.6937	0.99001	0.3609	0.1995
12	VECTOR	Vector drawing	S1T5	1.6174	0.9742	0.3848	0.1986	1.64048	0.989849	0.3848	0.1986
13	VECTOR	Vector drawing	S1T4.2	1.5896	0.9764	0.3923	0.1988	1.60705	0.991623	0.3923	0.1988
14	VECTOR	Vector drawing	S1T3.6	1.5504	0.9727	0.399	0.1993	1.56072	0.988641	0.399	0.1993
15	VECTOR	Vector drawing	S1T3.1	1.5146	0.9724	0.3955	0.1992	1.51922	0.988399	0.3955	0.1992
16	VECTOR	Vector drawing	S1T2.1	1.4041	0.9743	0.3891	0.1997	1.39606	0.989929	0.3891	0.1997
17	VECTOR	Vector drawing	S1T1.6	1.3797	0.9747	0.382	0.1997	1.36987	0.990252	0.382	0.1997
18	VECTOR	Vector drawing	S1T1.2	1.3367	0.9757	0.3552	0.1996	1.32463	0.991058	0.3552	0.1996
19	VECTOR	Vector drawing	S1T0.8	1.1931	0.9754	0.3403	0.1999	1.18194	0.990816	0.3403	0.1999
20	VECTOR	Vector drawing	S1T0.7	1.1123	0.9763	0.3333	0.1993	1.10741	0.991542	0.3333	0.1993
21	VECTOR	Vector drawing	S1T0.5	1.1469	0.9753	0.3089	0.1993	1.13881	0.990735	0.3089	0.1993	DSI and LSI measured after a silhouette rotation of 1° to improve error estimate
22	VECTOR	Vector drawing	S1T0.3	1.1019	0.9749	0.2574	0.1993	1.09812	0.990413	0.2574	0.1993	DSI and LSI measured after a silhouette rotation of 1° to improve error estimate
23	VECTOR	Vector drawing	S1T0.2	1.033	0.9741	0.2267	0.1993	1.03838	0.989768	0.2267	0.1993	DSI and LSI measured after a silhouette rotation of 1° to improve error estimate
24	VECTOR	Vector drawing	S1S83(1c)-Th500	1.8547	0.9833	0.1904	0.2255	1.9445	0.997209	0.1904	0.2255
25	VECTOR	Vector drawing	S1S83(1e)-Th500	1.8366	0.9845	0.2352	0.2135	1.92014	0.998184	0.2352	0.2135
26	VECTOR	Vector drawing	S1S86(1e)-Th500	1.8393	0.986	0.2268	0.23	1.92376	0.999404	0.2268	0.23
27	VECTOR	Vector drawing	S1S16(1c)-Th50	1.6382	0.9829	0.3902	0.2176	1.66578	0.996885	0.3902	0.2176
28	VECTOR	Vector drawing	S1S16(1e)-Th50	1.6322	0.981	0.4008	0.1999	1.65846	0.995344	0.4008	0.1999
29	VECTOR	Vector drawing	S1S2(1c)-Th50	1.4835	0.9848	0.7483	0.2268	1.4838	0.998428	0.7483	0.2268
30	VECTOR	Vector drawing	S1S2(1e)-Th50	1.4864	0.9819	0.7504	0.2045	1.48708	0.996073	0.7504	0.2045
31	VECTOR	Vector drawing	S1S34(1c)-Th50	1.4415	0.9851	0.9184	0.2249	1.4369	0.998672	0.9184	0.2249
32	VECTOR	Vector drawing	S1S34(1e)-Th50	1.4401	0.983	0.9279	0.2044	1.43536	0.996966	0.9279	0.2044
33	VECTOR	Vector drawing	S1S4(1c)-Th50	1.5662	0.9835	0.543	0.2201	1.57928	0.997372	0.543	0.2201
34	VECTOR	Vector drawing	S1S4(1e)-Th50	1.5568	0.9814	0.5558	0.202	1.56822	0.995668	0.5558	0.202
35	VECTOR	Vector drawing	S1S8(1c)-Th50	1.6194	0.9831	0.4365	0.2153	1.6429	0.997047	0.4365	0.2153
36	VECTOR	Vector drawing	S1S8(1e)-Th50	1.6068	0.982	0.4553	0.1994	1.62768	0.996154	0.4553	0.1994
37	VECTOR	Vector drawing	S1S83(1c)-Th50	1.4121	0.9848	1.0634	0.2204	1.40472	0.998428	1.0634	0.2204
38	VECTOR	Vector drawing	S1S83(1e)-Th50	1.4116	0.9837	1.073	0.2026	1.40418	0.997534	1.073	0.2026
39	VECTOR	Vector drawing	S1S86(1e)-Th50	1.4083	0.9843	1.0943	0.2022	1.4006	0.998021	1.0943	0.2022
40	VECTOR	Vector drawing	S1S16(1c)-Th5	1.1662	0.9841	0.338	0.2144	1.15666	0.997859	0.338	0.2144
41	VECTOR	Vector drawing	S1S16(1e)-Th5	1.1632	0.9819	0.3329	0.1995	1.15387	0.996073	0.3329	0.1995
42	VECTOR	Vector drawing	S1S2(1c)-Th5	1.0687	0.9848	0.5638	0.2248	1.06895	0.998428	0.5638	0.2248
43	VECTOR	Vector drawing	S1S2(1e)-Th5	1.0689	0.9818	0.5596	0.2063	1.06912	0.995992	0.5596	0.2063
44	VECTOR	Vector drawing	S1S32(1c)-Th5	1.3322	0.9797	0.3225	0.2097	1.31996	0.994291	0.3225	0.2097
45	VECTOR	Vector drawing	S1S32(1e)-Th5	1.3304	0.9781	0.3201	0.1983	1.3181	0.992996	0.3201	0.1983
46	VECTOR	Vector drawing	S1S34(1c)-Th5	1.0584	0.9856	0.6689	0.2211	1.06004	0.999078	0.6689	0.2211
47	VECTOR	Vector drawing	S1S34(1e)-Th5	1.0569	0.9834	0.6633	0.2054	1.05875	0.99729	0.6633	0.2054
48	VECTOR	Vector drawing	S1S4(1c)-Th5	1.1062	0.9848	0.4358	0.2197	1.10196	0.998428	0.4358	0.2197
49	VECTOR	Vector drawing	S1S4(1e)-Th5	1.1025	0.9828	0.4356	0.2039	1.09866	0.996803	0.4356	0.2039
50	VECTOR	Vector drawing	S1S8(1c)-Th5	1.1473	0.9841	0.3692	0.2168	1.13918	0.997859	0.3692	0.2168
51	VECTOR	Vector drawing	S1S8(1e)-Th5	1.1418	0.9831	0.364	0.2011	1.13413	0.997047	0.364	0.2011
52	VECTOR	Vector drawing	S1S83(1c)-Th5	1.0513	0.9853	0.7464	0.2181	1.05394	0.998834	0.7464	0.2181
53	VECTOR	Vector drawing	S1S83(1e)-Th5	1.0493	0.9844	0.74	0.2032	1.05223	0.998103	0.74	0.2032
54	VECTOR	Vector drawing	S1S86(1e)-Th5	1.0495	0.9835	0.7516	0.2034	1.0524	0.997372	0.7516	0.2034
55	VECTOR	Vector drawing	S1S16(1c)-Th25	1.4959	0.984	0.4378	0.2165	1.49785	0.997778	0.4378	0.2165
56	VECTOR	Vector drawing	S1S16(1e)-Th25	1.4882	0.9808	0.4442	0.1994	1.48911	0.995182	0.4442	0.1994
57	VECTOR	Vector drawing	S1S2(1c)-Th25	1.3296	0.9845	0.7978	0.2268	1.31727	0.998184	0.7978	0.2268
58	VECTOR	Vector drawing	S1S2(1e)-Th25	1.3328	0.9823	0.8011	0.2044	1.32058	0.996398	0.8011	0.2044
59	VECTOR	Vector drawing	S1S32(1c)-Th25	1.5072	0.9787	0.4103	0.2096	1.51074	0.993482	0.4103	0.2096
60	VECTOR	Vector drawing	S1S32(1e)-Th25	1.5035	0.9789	0.4156	0.1989	1.50651	0.993643	0.4156	0.1989
61	VECTOR	Vector drawing	S1S34(1c)-Th25	1.2896	0.9846	0.9845	0.2212	1.27639	0.998265	0.9845	0.2212
62	VECTOR	Vector drawing	S1S34(1e)-Th25	1.2891	0.9834	0.9895	0.2037	1.27589	0.99729	0.9895	0.2037
63	VECTOR	Vector drawing	S1S4(1c)-Th25	1.4191	0.9841	0.5954	0.2194	1.41233	0.997859	0.5954	0.2194
64	VECTOR	Vector drawing	S1S4(1e)-Th25	1.4119	0.9813	0.6021	0.2024	1.4045	0.995587	0.6021	0.2024
65	VECTOR	Vector drawing	S1S8(1c)-Th25	1.4668	0.9837	0.5009	0.2166	1.46502	0.997534	0.5009	0.2166
66	VECTOR	Vector drawing	S1S8(1e)-Th25	1.4549	0.9819	0.509	0.2008	1.45175	0.996073	0.509	0.2008
67	VECTOR	Vector drawing	S1S83(1c)-Th25	1.2679	0.9848	1.1421	0.219	1.25464	0.998428	1.1421	0.219
68	VECTOR	Vector drawing	S1S83(1e)-Th25	1.2672	0.9839	1.1504	0.2027	1.25394	0.997696	1.1504	0.2027
69	VECTOR	Vector drawing	S1S86(1e)-Th25	1.2636	0.9841	1.1729	0.2057	1.25037	0.997859	1.1729	0.2057
70	VECTOR	Vector drawing	S1S2(1c)-Th200	1.7571	0.9844	0.3484	0.2321	1.81542	0.998103	0.3484	0.2321
71	VECTOR	Vector drawing	S1S2(1e)-Th200	1.7738	0.9807	0.3132	0.2029	1.83711	0.995101	0.3132	0.2029
72	VECTOR	Vector drawing	S1S34(1c)-Th200	1.7391	0.9845	0.3903	0.2304	1.79223	0.998184	0.3903	0.2304
73	VECTOR	Vector drawing	S1S34(1e)-Th200	1.7347	0.981	0.407	0.2038	1.78659	0.995344	0.407	0.2038
74	VECTOR	Vector drawing	S1S8(1c)-Th200	1.8293	0.9818	0.2013	0.2159	1.91037	0.995992	0.2013	0.2159
75	VECTOR	Vector drawing	S1S83(1c)-Th200	1.7144	0.9849	0.4539	0.2237	1.76071	0.998509	0.4539	0.2237
76	VECTOR	Vector drawing	S1S86(1e)-Th200	1.7088	0.9815	0.4736	0.2053	1.75362	0.995749	0.4736	0.2053
77	VECTOR	Vector drawing	S1S16(1c)-Th100	1.7536	0.9817	0.2892	0.2147	1.81089	0.995911	0.2892	0.2147
78	VECTOR	Vector drawing	S1S16(1e)-Th100	1.7493	0.9797	0.2995	0.1988	1.80535	0.994291	0.2995	0.1988
79	VECTOR	Vector drawing	S1S2(1c)-Th100	1.6283	0.9851	0.5698	0.229	1.65371	0.998672	0.5698	0.229
80	VECTOR	Vector drawing	S1S2(1e)-Th100	1.6301	0.982	0.5708	0.2029	1.6559	0.996154	0.5708	0.2029
81	VECTOR	Vector drawing	S1S34(1c)-Th100	1.5909	0.9854	0.6951	0.2256	1.60861	0.998916	0.6951	0.2256
82	VECTOR	Vector drawing	S1S34(1e)-Th100	1.5891	0.9831	0.7076	0.2043	1.60646	0.997047	0.7076	0.2043
83	VECTOR	Vector drawing	S1S4(1c)-Th100	1.7056	0.9837	0.3894	0.2201	1.74957	0.997534	0.3894	0.2201
84	VECTOR	Vector drawing	S1S4(1e)-Th100	1.6946	0.9806	0.4123	0.2022	1.73571	0.99502	0.4123	0.2022
85	VECTOR	Vector drawing	S1S8(1c)-Th100	1.741	0.9826	0.3157	0.2161	1.79467	0.996641	0.3157	0.2161
86	VECTOR	Vector drawing	S1S8(1e)-Th100	1.7305	0.981	0.3368	0.1994	1.78121	0.995344	0.3368	0.1994
87	VECTOR	Vector drawing	S1S83(1c)-Th100	1.564	0.9857	0.7976	0.2213	1.57669	0.99916	0.7976	0.2213
88	VECTOR	Vector drawing	S1S83(1e)-Th100	1.5623	0.9835	0.8106	0.2029	1.57469	0.997372	0.8106	0.2029
89	VECTOR	Vector drawing	S1S86(1e)-Th100	1.5646	0.9875	0.7961	0.2207	1.5774	1.00062	0.7961	0.2207
90	VECTOR	Vector drawing	S1S16(1c)-Th10	1.3131	0.9842	0.4122	0.2163	1.30029	0.99794	0.4122	0.2163
91	VECTOR	Vector drawing	S1S16(1e)-Th10	1.309	0.9822	0.4089	0.1987	1.29609	0.996317	0.4089	0.1987
92	VECTOR	Vector drawing	S1S2(1c)-Th10	1.1567	0.9848	0.7104	0.2234	1.14784	0.998428	0.7104	0.2234
93	VECTOR	Vector drawing	S1S2(1e)-Th10	1.1586	0.9823	0.7121	0.2064	1.1496	0.996398	0.7121	0.2064
94	VECTOR	Vector drawing	S1S32(1c)-Th10	1.3123	0.9798	0.3775	0.2085	1.29947	0.994372	0.3775	0.2085
95	VECTOR	Vector drawing	S1S32(1e)-Th10	1.3085	0.9783	0.3789	0.199	1.29558	0.993158	0.3789	0.199
96	VECTOR	Vector drawing	S1S34(1c)-Th10	1.1349	0.985	0.8776	0.2238	1.12783	0.99859	0.8776	0.2238
97	VECTOR	Vector drawing	S1S34(1e)-Th10	1.1335	0.9831	0.8769	0.2054	1.12656	0.997047	0.8769	0.2054
98	VECTOR	Vector drawing	S1S4(1c)-Th10	1.2168	0.984	0.5319	0.2204	1.20459	0.997778	0.5319	0.2204
99	VECTOR	Vector drawing	S1S4(1e)-Th10	1.2125	0.9825	0.5339	0.2036	1.20045	0.99656	0.5339	0.2036
100	VECTOR	Vector drawing	S1S8(1c)-Th10	1.278	0.9834	0.4574	0.216	1.26473	0.99729	0.4574	0.216
101	VECTOR	Vector drawing	S1S8(1e)-Th10	1.2701	0.983	0.4542	0.2021	1.25683	0.996966	0.4542	0.2021
102	VECTOR	Vector drawing	S1S83(1c)-Th10	1.1191	0.9848	1.0067	0.2202	1.11352	0.998428	1.0067	0.2202
103	VECTOR	Vector drawing	S1S83(1e)-Th10	1.1193	0.9839	1.0026	0.2031	1.1137	0.997696	1.0026	0.2031
104	VECTOR	Vector drawing	S1S86(1e)-Th10	1.1168	0.9834	1.0235	0.2031	1.11145	0.99729	1.0235	0.2031
105	VECTOR	Vector drawing	S1S32(1c)	0.9815	0.9815	0.2094	0.2094	0.995749	0.995749	0.2094	0.2094
106	VECTOR	Vector drawing	S1S16(1c)	0.9827	0.9827	0.2159	0.2159	0.996722	0.996722	0.2159	0.2159
107	VECTOR	Vector drawing	S1S8(1c)	0.9838	0.9838	0.2183	0.2183	0.997615	0.997615	0.2183	0.2183
108	VECTOR	Vector drawing	S1S4(1c)	0.9839	0.9839	0.2198	0.2198	0.997696	0.997696	0.2198	0.2198
109	VECTOR	Vector drawing	S1S2(1c)	0.9848	0.9848	0.2261	0.225	0.998428	0.998428	0.2261	0.225
110	VECTOR	Vector drawing	S1S34(1c)	0.9851	0.9852	0.2214	0.2209	0.998672	0.998753	0.2214	0.2209
111	VECTOR	Vector drawing	S1S83(1c)	0.9846	0.9847	0.2182	0.2174	0.998265	0.998347	0.2182	0.2174
112	VECTOR	Vector drawing	S1S32(1e)	0.9803	0.9803	0.1986	0.1985	0.994777	0.994777	0.1986	0.1985
113	VECTOR	Vector drawing	S1S16(1e)	0.9826	0.9822	0.2008	0.2002	0.996641	0.996317	0.2008	0.2002
114	VECTOR	Vector drawing	S1S8(1e)	0.9827	0.9826	0.2032	0.2026	0.996722	0.996641	0.2032	0.2026
115	VECTOR	Vector drawing	S1S4(1e)	0.982	0.9821	0.2047	0.2045	0.996154	0.996235	0.2047	0.2045
116	VECTOR	Vector drawing	S1S2(1e)	0.9822	0.9822	0.2074	0.2066	0.996317	0.996317	0.2074	0.2066
117	VECTOR	Vector drawing	S1S34(1e)	0.9835	0.9834	0.2063	0.2055	0.997372	0.99729	0.2063	0.2055
118	VECTOR	Vector drawing	S1S83(1e)	0.9839	0.9839	0.2045	0.2045	0.997696	0.997696	0.2045	0.2045
119	VECTOR	Vector drawing	S1S86(1e)	0.9836	0.9838	0.2044	0.2035	0.997453	0.997615	0.2044	0.2035
120	VECTOR	Vector drawing	S1S34(2)-Th500	1.8747	0.9913	0.1549	0.2892	1.97164	1.00373	0.1549	0.2892
121	VECTOR	Vector drawing	S1S34(2e)-Th500	1.8508	0.9845	0.2064	0.2212	1.93923	0.998184	0.2064	0.2212
122	VECTOR	Vector drawing	S1S83(2)-Th500	1.8564	0.9924	0.1897	0.2491	1.9468	1.00462	0.1897	0.2491
123	VECTOR	Vector drawing	S1S83(2e)-Th500	1.8335	0.9851	0.2409	0.2155	1.91598	0.998672	0.2409	0.2155
124	VECTOR	Vector drawing	S1S86(2e)-Th500	1.8338	0.9855	0.2401	0.2132	1.91639	0.998997	0.2401	0.2132
125	VECTOR	Vector drawing	S1S16(2)-Th50	1.6172	0.9879	0.4171	0.2222	1.64023	1.00095	0.4171	0.2222
126	VECTOR	Vector drawing	S1S16(2e)-Th50	1.6111	0.9859	0.4343	0.2153	1.63286	0.999322	0.4343	0.2153
127	VECTOR	Vector drawing	S1S2(2)-Th50	1.5053	0.991	0.704	0.2569	1.50857	1.00348	0.704	0.2569
128	VECTOR	Vector drawing	S1S2(2e)-Th50	1.4886	0.9849	0.7377	0.2196	1.48957	0.998509	0.7377	0.2196
129	VECTOR	Vector drawing	S1S34(2)-Th50	1.448	0.9912	0.8885	0.256	1.44409	1.00364	0.8885	0.256
130	VECTOR	Vector drawing	S1S34(2e)-Th50	1.4419	0.9849	0.9081	0.2193	1.43734	0.998509	0.9081	0.2193
131	VECTOR	Vector drawing	S1S4(2)-Th50	1.5815	0.9923	0.5134	0.2571	1.5974	1.00454	0.5134	0.2571
132	VECTOR	Vector drawing	S1S4(2e)-Th50	1.5651	0.985	0.5448	0.216	1.57799	0.99859	0.5448	0.216
133	VECTOR	Vector drawing	S1S8(2)-Th50	1.622	0.9912	0.4123	0.2422	1.64605	1.00364	0.4123	0.2422
134	VECTOR	Vector drawing	S1S8(2e)-Th50	1.6111	0.9859	0.4343	0.2153	1.63286	0.999322	0.4343	0.2153
135	VECTOR	Vector drawing	S1S83(2)-Th50	1.4141	0.9898	1.0532	0.25	1.40689	1.0025	1.0532	0.25
136	VECTOR	Vector drawing	S1S83(2e)-Th50	1.4076	0.984	1.0747	0.2157	1.39984	0.997778	1.0747	0.2157
137	VECTOR	Vector drawing	S1S86(2e)-Th50	1.4076	0.984	1.0747	0.2157	1.39984	0.997778	1.0747	0.2157
138	VECTOR	Vector drawing	S1S16(2)-Th5	1.154	0.9923	0.3632	0.2391	1.14535	1.00454	0.3632	0.2391
139	VECTOR	Vector drawing	S1S16(2e)-Th5	1.1474	0.9858	0.3659	0.2176	1.13927	0.999241	0.3659	0.2176
140	VECTOR	Vector drawing	S1S2(2)-Th5	1.0856	0.9905	0.5628	0.2535	1.08371	1.00307	0.5628	0.2535
141	VECTOR	Vector drawing	S1S2(2e)-Th5	1.0769	0.9844	0.5598	0.2228	1.07609	0.998103	0.5598	0.2228
142	VECTOR	Vector drawing	S1S32(2)-Th5	1.2201	0.9802	0.3373	0.2094	1.20777	0.994696	0.3373	0.2094
143	VECTOR	Vector drawing	S1S32(2e)-Th5	1.2173	0.979	0.3401	0.2026	1.20507	0.993724	0.3401	0.2026
144	VECTOR	Vector drawing	S1S34(2)-Th5	1.0675	0.9906	0.6709	0.2538	1.06791	1.00315	0.6709	0.2538
145	VECTOR	Vector drawing	S1S34(2e)-Th5	1.062	0.9848	0.6648	0.2213	1.06315	0.998428	0.6648	0.2213
146	VECTOR	Vector drawing	S1S4(2)-Th5	1.1177	0.9936	0.4333	0.249	1.11226	1.00561	0.4333	0.249
147	VECTOR	Vector drawing	S1S4(2e)-Th5	1.1074	0.9848	0.4324	0.2188	1.10303	0.998428	0.4324	0.2188
148	VECTOR	Vector drawing	S1S8(2)-Th5	1.1554	0.9934	0.365	0.2476	1.14664	1.00544	0.365	0.2476
149	VECTOR	Vector drawing	S1S8(2e)-Th5	1.1474	0.9858	0.3659	0.2176	1.13927	0.999241	0.3659	0.2176
150	VECTOR	Vector drawing	S1S83(2)-Th5	1.0598	0.9891	0.7602	0.2452	1.06125	1.00193	0.7602	0.2452
151	VECTOR	Vector drawing	S1S83(2e)-Th5	1.055	0.9845	0.7521	0.2176	1.05712	0.998184	0.7521	0.2176
152	VECTOR	Vector drawing	S1S86(2e)-Th5	1.055	0.9845	0.7521	0.2176	1.05712	0.998184	0.7521	0.2176
153	VECTOR	Vector drawing	S1S16(2)-Th25	1.4732	0.9895	0.4752	0.2302	1.4722	1.00226	0.4752	0.2302
154	VECTOR	Vector drawing	S1S16(2e)-Th25	1.4662	0.9862	0.4892	0.2158	1.46435	0.999566	0.4892	0.2158
155	VECTOR	Vector drawing	S1S2(2)-Th25	1.3505	0.991	0.7675	0.2553	1.33902	1.00348	0.7675	0.2553
156	VECTOR	Vector drawing	S1S2(2e)-Th25	1.3335	0.9848	0.7899	0.2205	1.32131	0.998428	0.7899	0.2205
157	VECTOR	Vector drawing	S1S32(2)-Th25	1.5167	0.9775	0.3988	0.1984	1.52163	0.992511	0.3988	0.1984
158	VECTOR	Vector drawing	S1S32(2e)-Th25	1.5137	0.9791	0.4048	0.2014	1.51819	0.993805	0.4048	0.2014
159	VECTOR	Vector drawing	S1S34(2)-Th25	1.298	0.9903	0.9646	0.2555	1.2849	1.00291	0.9646	0.2555
160	VECTOR	Vector drawing	S1S34(2e)-Th25	1.2918	0.985	0.9793	0.2196	1.27862	0.99859	0.9793	0.2196
161	VECTOR	Vector drawing	S1S4(2)-Th25	1.4272	0.993	0.5781	0.2513	1.42118	1.00512	0.5781	0.2513
162	VECTOR	Vector drawing	S1S4(2e)-Th25	1.4126	0.9857	0.5988	0.2154	1.40526	0.99916	0.5988	0.2154
163	VECTOR	Vector drawing	S1S8(2)-Th25	1.4777	0.9935	0.4718	0.2466	1.47726	1.00552	0.4718	0.2466
164	VECTOR	Vector drawing	S1S8(2e)-Th25	1.4662	0.9862	0.4892	0.2158	1.46435	0.999566	0.4892	0.2158
165	VECTOR	Vector drawing	S1S83(2)-Th25	1.2706	0.9897	1.153	0.2465	1.25733	1.00242	1.153	0.2465
166	VECTOR	Vector drawing	S1S83(2e)-Th25	1.2658	0.9844	1.1667	0.2155	1.25255	0.998103	1.1667	0.2155
167	VECTOR	Vector drawing	S1S86(2e)-Th25	1.2658	0.9844	1.1667	0.2155	1.25255	0.998103	1.1667	0.2155
168	VECTOR	Vector drawing	S1S2(2)-Th200	1.7825	0.9893	0.2931	0.2673	1.84847	1.00209	0.2931	0.2673
169	VECTOR	Vector drawing	S1S2(2e)-Th200	1.7638	0.9839	0.3394	0.2195	1.8241	0.997696	0.3394	0.2195
170	VECTOR	Vector drawing	S1S34(2)-Th200	1.7429	0.9916	0.384	0.2625	1.79711	1.00397	0.384	0.2625
171	VECTOR	Vector drawing	S1S34(2e)-Th200	1.7304	0.9846	0.4206	0.2189	1.78109	0.998265	0.4206	0.2189
172	VECTOR	Vector drawing	S1S83(2)-Th200	1.7136	0.9921	0.4587	0.2504	1.7597	1.00438	0.4587	0.2504
173	VECTOR	Vector drawing	S1S83(2e)-Th200	1.7023	0.9842	0.495	0.2148	1.74541	0.99794	0.495	0.2148
174	VECTOR	Vector drawing	S1S86(2e)-Th200	1.7026	0.9842	0.4939	0.2129	1.74579	0.99794	0.4939	0.2129
175	VECTOR	Vector drawing	S1S16(2)-Th100	1.7515	0.9888	0.2929	0.2374	1.80818	1.00168	0.2929	0.2374
176	VECTOR	Vector drawing	S1S2(2)-Th100	1.6554	0.9928	0.5085	0.2584	1.68691	1.00495	0.5085	0.2584
177	VECTOR	Vector drawing	S1S2(2e)-Th100	1.6374	0.9855	0.5557	0.2188	1.66481	0.998997	0.5557	0.2188
178	VECTOR	Vector drawing	S1S34(2)-Th100	1.6018	0.9924	0.6623	0.2559	1.62166	1.00462	0.6623	0.2559
179	VECTOR	Vector drawing	S1S34(2e)-Th100	1.5943	0.985	0.6884	0.2185	1.61267	0.99859	0.6884	0.2185
180	VECTOR	Vector drawing	S1S4(2)-Th100	1.7217	0.9923	0.3522	0.2555	1.76999	1.00454	0.3522	0.2555
181	VECTOR	Vector drawing	S1S4(2e)-Th100	1.7062	0.9843	0.3891	0.2153	1.75033	0.998021	0.3891	0.2153
182	VECTOR	Vector drawing	S1S8(2)-Th100	1.7529	0.9944	0.2894	0.2436	1.80999	1.00626	0.2894	0.2436
183	VECTOR	Vector drawing	S1S8(2e)-Th100	1.7445	0.9858	0.3109	0.2145	1.79916	0.999241	0.3109	0.2145
184	VECTOR	Vector drawing	S1S83(2)-Th100	1.5679	0.9908	0.782	0.2491	1.58129	1.00332	0.782	0.2491
185	VECTOR	Vector drawing	S1S83(2e)-Th100	1.5614	0.9842	0.8079	0.2146	1.57363	0.99794	0.8079	0.2146
186	VECTOR	Vector drawing	S1S86(2e)-Th100	1.5614	0.9841	0.8072	0.2135	1.57363	0.997859	0.8072	0.2135
187	VECTOR	Vector drawing	S1S16(2)-Th10	1.2678	0.9918	0.4361	0.2372	1.25454	1.00413	0.4361	0.2372
188	VECTOR	Vector drawing	S1S16(2e)-Th10	1.2608	0.9855	0.4442	0.2187	1.24759	0.998997	0.4442	0.2187
189	VECTOR	Vector drawing	S1S2(2)-Th10	1.1709	0.9908	0.6986	0.2523	1.16104	1.00332	0.6986	0.2523
190	VECTOR	Vector drawing	S1S2(2e)-Th10	1.1585	0.9845	0.7087	0.2222	1.14951	0.998184	0.7087	0.2222
191	VECTOR	Vector drawing	S1S32(2)-Th10	1.2094	0.9811	0.3691	0.2077	1.19748	0.995425	0.3691	0.2077
192	VECTOR	Vector drawing	S1S32(2e)-Th10	1.2072	0.9785	0.3743	0.2023	1.19537	0.99332	0.3743	0.2023
193	VECTOR	Vector drawing	S1S34(2)-Th10	1.1434	0.9908	0.8614	0.2529	1.1356	1.00332	0.8614	0.2529
194	VECTOR	Vector drawing	S1S34(2e)-Th10	1.1381	0.9854	0.865	0.2204	1.13075	0.998916	0.865	0.2204
195	VECTOR	Vector drawing	S1S4(2)-Th10	1.2359	0.9939	0.5277	0.2514	1.2231	1.00585	0.5277	0.2514
196	VECTOR	Vector drawing	S1S4(2e)-Th10	1.2232	0.9846	0.5377	0.2183	1.21077	0.998265	0.5377	0.2183
197	VECTOR	Vector drawing	S1S8(2)-Th10	1.2705	0.9941	0.4363	0.2458	1.25723	1.00602	0.4363	0.2458
198	VECTOR	Vector drawing	S1S8(2e)-Th10	1.2608	0.9855	0.4442	0.2187	1.24759	0.998997	0.4442	0.2187
199	VECTOR	Vector drawing	S1S83(2)-Th10	1.1255	0.9896	1.0117	0.2464	1.1193	1.00234	1.0117	0.2464
200	VECTOR	Vector drawing	S1S83(2e)-Th10	1.1206	0.9842	1.0136	0.2174	1.11487	0.99794	1.0136	0.2174
201	VECTOR	Vector drawing	S1S86(2e)-Th10	1.1221	0.9841	1.0228	0.2134	1.11623	0.997859	1.0228	0.2134
202	VECTOR	Vector drawing	S1S32(2)	0.9816	0.9816	0.2097	0.2097	0.99583	0.99583	0.2097	0.2097
203	VECTOR	Vector drawing	S1S16(2)	0.992	0.992	0.2403	0.2403	1.0043	1.0043	0.2403	0.2403
204	VECTOR	Vector drawing	S1S8(2)	0.9923	0.9923	0.2469	0.2469	1.00454	1.00454	0.2469	0.2469
205	VECTOR	Vector drawing	S1S4(2)	0.9936	0.9936	0.2508	0.2508	1.00561	1.00561	0.2508	0.2508
206	VECTOR	Vector drawing	S1S2(2)	0.9895	0.9895	0.2539	0.2539	1.00226	1.00226	0.2539	0.2539
207	VECTOR	Vector drawing	S1S34(2)	0.9901	0.9901	0.2532	0.2532	1.00275	1.00275	0.2532	0.2532
208	VECTOR	Vector drawing	S1S83(2)	0.9894	0.9894	0.2447	0.2447	1.00217	1.00217	0.2447	0.2447
209	VECTOR	Vector drawing	S1S32(2e)	0.9791	0.9791	0.2029	0.2029	0.993805	0.993805	0.2029	0.2029
210	VECTOR	Vector drawing	S1S16(2e)	0.987	0.987	0.2184	0.2184	1.00022	1.00022	0.2184	0.2184
211	VECTOR	Vector drawing	S1S8(2e)	0.987	0.987	0.2184	0.2184	1.00022	1.00022	0.2184	0.2184
212	VECTOR	Vector drawing	S1S4(2e)	0.9843	0.9843	0.2196	0.2196	0.998021	0.998021	0.2196	0.2196
213	VECTOR	Vector drawing	S1S2(2e)	0.9847	0.9847	0.2233	0.2233	0.998347	0.998347	0.2233	0.2233
214	VECTOR	Vector drawing	S1S34(2e)	0.9849	0.9849	0.2221	0.2221	0.998509	0.998509	0.2221	0.2221
215	VECTOR	Vector drawing	S1S83(2e)	0.9847	0.9847	0.2175	0.2175	0.998347	0.998347	0.2175	0.2175
216	VECTOR	Vector drawing	S1S86(2e)	0.9847	0.9847	0.2175	0.2175	0.998347	0.998347	0.2175	0.2175
217	VECTOR	Vector drawing	S1S34(4)-Th500	1.8458	1.0042	0.2139	0.3518	1.9325	1.01432	0.2139	0.3518
218	VECTOR	Vector drawing	S1S83(4)-Th500	1.7461	1.0211	0.4663	0.4507	1.80122	1.02837	0.4663	0.4507
219	VECTOR	Vector drawing	S1S16(4)-Th50	1.6443	0.9909	0.3854	0.2551	1.67326	1.0034	0.3854	0.2551
220	VECTOR	Vector drawing	S1S2(4)-Th50	1.4139	1.0086	1.1939	0.3604	1.40668	1.01796	1.1939	0.3604
221	VECTOR	Vector drawing	S1S34(4)-Th50	1.3431	1.0039	1.69	0.3502	1.33129	1.01407	1.69	0.3502
222	VECTOR	Vector drawing	S1S4(4)-Th50	1.5378	1.0067	0.6815	0.3442	1.54603	1.01639	0.6815	0.3442
223	VECTOR	Vector drawing	S1S8(4)-Th50	1.6059	1.0007	0.4581	0.2931	1.62659	1.01144	0.4581	0.2931
224	VECTOR	Vector drawing	S1S83(4)-Th50	1.2601	1.018	2.2917	0.4099	1.24689	1.02578	2.2917	0.4099
225	VECTOR	Vector drawing	S1S16(4)-Th5	1.1665	1.0047	0.3815	0.2838	1.15694	1.01474	0.3815	0.2838
226	VECTOR	Vector drawing	S1S2(4)-Th5	1.0744	1.0144	1.0359	0.3681	1.07391	1.02278	1.0359	0.3681
227	VECTOR	Vector drawing	S1S32(4)-Th5	1.2159	0.9796	0.3533	0.2328	1.20372	0.99421	0.3533	0.2328
228	VECTOR	Vector drawing	S1S34(4)-Th5	1.0562	1.0099	1.2856	0.347	1.05815	1.01904	1.2856	0.347
229	VECTOR	Vector drawing	S1S4(4)-Th5	1.1124	1.0187	0.6972	0.3512	1.1075	1.02636	0.6972	0.3512
230	VECTOR	Vector drawing	S1S8(4)-Th5	1.1542	1.016	0.4847	0.325	1.14553	1.02411	0.4847	0.325
231	VECTOR	Vector drawing	S1S83(4)-Th5	1.0498	1.0205	1.4412	0.406	1.05266	1.02787	1.4412	0.406
232	VECTOR	Vector drawing	S1S16(4)-Th25	1.4839	0.9985	0.445	0.2596	1.48425	1.00963	0.445	0.2596
233	VECTOR	Vector drawing	S1S2(4)-Th25	1.2702	1.0132	1.376	0.3624	1.25693	1.02178	1.376	0.3624
234	VECTOR	Vector drawing	S1S32(4)-Th25	1.5135	0.9766	0.4044	0.2116	1.51796	0.991785	0.4044	0.2116
235	VECTOR	Vector drawing	S1S34(4)-Th25	1.2161	1.0085	1.9141	0.3508	1.20391	1.01788	1.9141	0.3508
236	VECTOR	Vector drawing	S1S4(4)-Th25	1.3805	1.0134	0.8277	0.3473	1.37073	1.02195	0.8277	0.3473
237	VECTOR	Vector drawing	S1S8(4)-Th25	1.4562	1.0078	0.5581	0.3147	1.45319	1.0173	0.5581	0.3147
238	VECTOR	Vector drawing	S1S83(4)-Th25	1.1636	1.0203	2.3776	0.4101	1.15424	1.0277	2.3776	0.4101
239	VECTOR	Vector drawing	S1S2(4)-Th200	1.7372	1.0084	0.4152	0.3452	1.78979	1.0178	0.4152	0.3452
240	VECTOR	Vector drawing	S1S34(4)-Th200	1.6638	0.9991	0.6385	0.3458	1.69729	1.01012	0.6385	0.3458
241	VECTOR	Vector drawing	S1S2(4)-Th100	1.577	1.002	0.811	0.3592	1.59206	1.01251	0.811	0.3592
242	VECTOR	Vector drawing	S1S34(4)-Th100	1.4989	0.9977	1.1839	0.3471	1.50126	1.00897	1.1839	0.3471
243	VECTOR	Vector drawing	S1S4(4)-Th100	1.6934	1.0067	0.4324	0.3209	1.73421	1.01639	0.4324	0.3209
244	VECTOR	Vector drawing	S1S8(4)-Th100	1.7443	0.9948	0.3081	0.2833	1.79891	1.00659	0.3081	0.2833
245	VECTOR	Vector drawing	S1S83(4)-Th100	1.3899	1.0128	1.8561	0.4055	1.38077	1.02145	1.8561	0.4055
246	VECTOR	Vector drawing	S1S16(4)-Th10	1.3211	1.0032	0.4444	0.2826	1.3085	1.0135	0.4444	0.2826
247	VECTOR	Vector drawing	S1S2(4)-Th10	1.1329	1.0151	1.2968	0.3649	1.12601	1.02336	1.2968	0.3649
248	VECTOR	Vector drawing	S1S32(4)-Th10	1.2099	0.9795	0.3804	0.2332	1.19796	0.994129	0.3804	0.2332
249	VECTOR	Vector drawing	S1S34(4)-Th10	1.103	1.0099	1.7233	0.3507	1.0991	1.01904	1.7233	0.3507
250	VECTOR	Vector drawing	S1S4(4)-Th10	1.2077	1.0176	0.8181	0.3577	1.19585	1.02545	0.8181	0.3577
251	VECTOR	Vector drawing	S1S8(4)-Th10	1.2572	1.0143	0.5549	0.3266	1.24402	1.0227	0.5549	0.3266
252	VECTOR	Vector drawing	S1S83(4)-Th10	1.084	1.0205	2.0082	0.4087	1.0823	1.02787	2.0082	0.4087
253	VECTOR	Vector drawing	S1S32(4)	0.988	0.988	0.2365	0.2365	1.00103	1.00103	0.2365	0.2365
254	VECTOR	Vector drawing	S1S16(4)	1.0073	1.0073	0.2857	0.2857	1.01689	1.01689	0.2857	0.2857
255	VECTOR	Vector drawing	S1S8(4)	1.018	1.018	0.3266	0.3277	1.02578	1.02578	0.3266	0.3277
256	VECTOR	Vector drawing	S1S4(4)	1.0177	1.0177	0.3533	0.3533	1.02553	1.02553	0.3533	0.3533
257	VECTOR	Vector drawing	S1S2(4)	1.0147	1.0145	0.3659	0.3677	1.02303	1.02286	0.3659	0.3677
258	VECTOR	Vector drawing	S1S34(4)	1.0106	1.0105	0.3458	0.3464	1.01962	1.01954	0.3458	0.3464
259	VECTOR	Vector drawing	S1S83(4)	1.0193	1.0193	0.4085	0.4085	1.02687	1.02687	0.4085	0.4085
260	VECTOR	Vector drawing	S1S34(8)-Th500	1.8599	1.0136	0.1875	0.329	1.95153	1.02211	0.1875	0.329
261	VECTOR	Vector drawing	S1S83(8)-Th500	1.8223	1.0026	0.2659	0.2918	1.90103	1.013	0.2659	0.2918
262	VECTOR	Vector drawing	S1S16(8)-Th50	1.6478	1.0122	0.3782	0.3064	1.67755	1.02095	0.3782	0.3064
263	VECTOR	Vector drawing	S1S2(8)-Th50	1.4343	1.0726	1.2873	0.3795	1.42897	1.07234	1.2873	0.3795
264	VECTOR	Vector drawing	S1S34(8)-Th50	1.3462	1.0597	1.9666	0.3631	1.33453	1.06116	1.9666	0.3631
265	VECTOR	Vector drawing	S1S4(8)-Th50	1.5541	1.0589	0.6656	0.3816	1.56505	1.06047	0.6656	0.3816
266	VECTOR	Vector drawing	S1S8(8)-Th50	1.615	1.0234	0.4418	0.3354	1.63757	1.0303	0.4418	0.3354
267	VECTOR	Vector drawing	S1S83(8)-Th50	1.294	1.049	2.502	0.3366	1.28084	1.05197	2.502	0.3366
268	VECTOR	Vector drawing	S1S16(8)-Th5	1.1823	1.0328	0.3757	0.4375	1.17173	1.03821	0.3757	0.4375
269	VECTOR	Vector drawing	S1S2(8)-Th5	1.1412	1.0942	1.0562	0.5172	1.13358	1.09129	1.0562	0.5172
270	VECTOR	Vector drawing	S1S32(8)-Th5	1.2201	0.9912	0.3468	0.2799	1.20777	1.00364	0.3468	0.2799
271	VECTOR	Vector drawing	S1S34(8)-Th5	1.1064	1.0737	1.2697	0.4797	1.10213	1.0733	1.2697	0.4797
272	VECTOR	Vector drawing	S1S4(8)-Th5	1.1785	1.1017	0.7135	0.545	1.16816	1.09795	0.7135	0.545
273	VECTOR	Vector drawing	S1S8(8)-Th5	1.1961	1.0744	0.4849	0.5308	1.18478	1.07391	0.4849	0.5308
274	VECTOR	Vector drawing	S1S83(8)-Th5	1.0876	1.0596	1.3478	0.439	1.08547	1.06108	1.3478	0.439
275	VECTOR	Vector drawing	S1S16(8)-Th25	1.4899	1.0073	0.4337	0.3024	1.49104	1.01689	0.4337	0.3024
276	VECTOR	Vector drawing	S1S2(8)-Th25	1.3047	1.0888	1.5358	0.4338	1.29171	1.08653	1.5358	0.4338
277	VECTOR	Vector drawing	S1S32(8)-Th25	1.5143	0.9819	0.4005	0.2198	1.51887	0.996073	0.4005	0.2198
278	VECTOR	Vector drawing	S1S34(8)-Th25	1.2346	1.0697	2.2248	0.4127	1.22184	1.06982	2.2248	0.4127
279	VECTOR	Vector drawing	S1S4(8)-Th25	1.411	1.0875	0.8437	0.4438	1.40353	1.08538	0.8437	0.4438
280	VECTOR	Vector drawing	S1S8(8)-Th25	1.4733	1.0512	0.5373	0.4087	1.47231	1.05386	0.5373	0.4087
281	VECTOR	Vector drawing	S1S83(8)-Th25	1.1953	1.0568	2.7344	0.3817	1.18402	1.05866	2.7344	0.3817
282	VECTOR	Vector drawing	S1S2(8)-Th200	1.7481	1.0115	0.3876	0.3118	1.8038	1.02037	0.3876	0.3118
283	VECTOR	Vector drawing	S1S34(8)-Th200	1.6755	1.022	0.6176	0.3282	1.71182	1.02912	0.6176	0.3282
284	VECTOR	Vector drawing	S1S2(8)-Th100	1.5932	1.0403	0.7987	0.3564	1.61136	1.04456	0.7987	0.3564
285	VECTOR	Vector drawing	S1S34(8)-Th100	1.5004	1.0367	1.3003	0.3307	1.50297	1.04151	1.3003	0.3307
286	VECTOR	Vector drawing	S1S4(8)-Th100	1.7037	1.0231	0.4095	0.3332	1.74718	1.03005	0.4095	0.3332
287	VECTOR	Vector drawing	S1S8(8)-Th100	1.7515	1.0342	0.2933	0.3427	1.80818	1.03939	0.2933	0.3427
288	VECTOR	Vector drawing	S1S83(8)-Th100	1.4377	1.0303	1.717	0.3108	1.43271	1.0361	1.717	0.3108
289	VECTOR	Vector drawing	S1S16(8)-Th10	1.3314	1.0258	0.4308	0.3937	1.31913	1.03231	0.4308	0.3937
290	VECTOR	Vector drawing	S1S2(8)-Th10	1.1888	1.0939	1.404	0.4927	1.17786	1.09103	1.404	0.4927
291	VECTOR	Vector drawing	S1S32(8)-Th10	1.2136	0.9859	0.3735	0.2376	1.20151	0.999322	0.3735	0.2376
292	VECTOR	Vector drawing	S1S34(8)-Th10	1.1441	1.0736	1.8569	0.4638	1.13624	1.07321	1.8569	0.4638
293	VECTOR	Vector drawing	S1S4(8)-Th10	1.2588	1.0995	0.8483	0.521	1.24561	1.09599	0.8483	0.521
294	VECTOR	Vector drawing	S1S8(8)-Th10	1.2899	1.0714	0.5456	0.498	1.2767	1.07129	0.5456	0.498
295	VECTOR	Vector drawing	S1S83(8)-Th10	1.117	1.0594	2.126	0.422	1.11163	1.0609	2.126	0.422
296	VECTOR	Vector drawing	S1S32(8)	0.9976	0.9976	0.3451	0.3198	1.00889	1.00889	0.3451	0.3198
297	VECTOR	Vector drawing	S1S16(8)	1.0345	1.0342	0.5036	0.484	1.03964	1.03939	0.5036	0.484
298	VECTOR	Vector drawing	S1S8(8)	1.0755	1.0755	0.5941	0.589	1.07486	1.07486	0.5941	0.589
299	VECTOR	Vector drawing	S1S4(8)	1.1009	1.1009	0.6022	0.5844	1.09723	1.09723	0.6022	0.5844
300	VECTOR	Vector drawing	S1S2(8)	1.0944	1.0943	0.5589	0.5513	1.09147	1.09138	0.5589	0.5513
301	VECTOR	Vector drawing	S1S34(8)	1.0737	1.0737	0.5115	0.5	1.0733	1.0733	0.5115	0.5
302	VECTOR	Vector drawing	S1S83(8)	1.0597	1.0597	0.4659	0.4595	1.06116	1.06116	0.4659	0.4595
303	VECTOR	Vector drawing	S1S34(16)-Th500	1.8637	1.0738	0.1833	0.3777	1.95668	1.07338	0.1833	0.3777
304	VECTOR	Vector drawing	S1S83(16)-Th500	1.809	1.079	0.3057	0.3698	1.88336	1.07792	0.3057	0.3698
305	VECTOR	Vector drawing	S1S16(16)-Th50	1.6433	0.9974	0.3741	0.2402	1.67203	1.00872	0.3741	0.2402
306	VECTOR	Vector drawing	S1S2(16)-Th50	1.4612	1.1875	1.5795	0.5463	1.45876	1.17664	1.5795	0.5463
307	VECTOR	Vector drawing	S1S34(16)-Th50	1.3569	1.1473	2.5425	0.5432	1.34574	1.13918	2.5425	0.5432
308	VECTOR	Vector drawing	S1S4(16)-Th50	1.58	1.1843	0.727	0.5633	1.59562	1.17362	0.727	0.5633
309	VECTOR	Vector drawing	S1S8(16)-Th50	1.6228	1.1102	0.4444	0.5746	1.64702	1.10553	0.4444	0.5746
310	VECTOR	Vector drawing	S1S83(16)-Th50	1.2897	1.114	3.3198	0.5081	1.2765	1.10894	3.3198	0.5081
311	VECTOR	Vector drawing	S1S16(16)-Th5	1.229	1.0639	0.3881	0.6811	1.21639	1.06479	0.3881	0.6811
312	VECTOR	Vector drawing	S1S2(16)-Th5	1.2309	1.1968	1.1579	0.7272	1.21823	1.18545	1.1579	0.7272
313	VECTOR	Vector drawing	S1S32(16)-Th5	1.2241	1.0037	0.3481	0.3949	1.21164	1.01391	0.3481	0.3949
314	VECTOR	Vector drawing	S1S34(16)-Th5	1.1768	1.1528	1.3939	0.6951	1.16656	1.14424	1.3939	0.6951
315	VECTOR	Vector drawing	S1S4(16)-Th5	1.2692	1.2101	0.7719	0.7902	1.25594	1.19815	0.7719	0.7902
316	VECTOR	Vector drawing	S1S8(16)-Th5	1.2485	1.1443	0.5135	0.8392	1.23544	1.13642	0.5135	0.8392
317	VECTOR	Vector drawing	S1S83(16)-Th5	1.1374	1.1183	1.4789	0.6459	1.13011	1.1128	1.4789	0.6459
318	VECTOR	Vector drawing	S1S16(16)-Th25	1.5137	1.0448	0.4263	0.5017	1.51819	1.04839	0.4263	0.5017
319	VECTOR	Vector drawing	S1S2(16)-Th25	1.3576	1.1954	1.8512	0.6383	1.34648	1.18412	1.8512	0.6383
320	VECTOR	Vector drawing	S1S32(16)-Th25	1.5148	0.9787	0.3997	0.2005	1.51945	0.993482	0.3997	0.2005
321	VECTOR	Vector drawing	S1S34(16)-Th25	1.2709	1.152	2.7652	0.6342	1.25763	1.1435	2.7652	0.6342
322	VECTOR	Vector drawing	S1S4(16)-Th25	1.4607	1.205	0.928	0.683	1.45821	1.19326	0.928	0.683
323	VECTOR	Vector drawing	S1S8(16)-Th25	1.4938	1.1317	0.5518	0.687	1.49546	1.12492	0.5518	0.687
324	VECTOR	Vector drawing	S1S83(16)-Th25	1.2149	1.1172	3.4526	0.5854	1.20276	1.11181	3.4526	0.5854
325	VECTOR	Vector drawing	S1S2(16)-Th200	1.7411	1.1291	0.4529	0.3728	1.79479	1.12256	0.4529	0.3728
326	VECTOR	Vector drawing	S1S34(16)-Th200	1.6368	1.102	0.8414	0.3815	1.66407	1.09821	0.8414	0.3815
327	VECTOR	Vector drawing	S1S83(16)-Th200	1.5591	1.0756	1.2231	0.3575	1.57092	1.07495	1.2231	0.3575
328	VECTOR	Vector drawing	S1S2(16)-Th100	1.5913	1.162	0.9921	0.4511	1.60908	1.15275	0.9921	0.4511
329	VECTOR	Vector drawing	S1S34(16)-Th100	1.4794	1.1309	1.7357	0.4477	1.47917	1.12419	1.7357	0.4477
330	VECTOR	Vector drawing	S1S4(16)-Th100	1.7112	1.1516	0.4301	0.4757	1.75666	1.14313	0.4301	0.4757
331	VECTOR	Vector drawing	S1S8(16)-Th100	1.7529	1.0579	0.2899	0.3523	1.80999	1.05961	0.2899	0.3523
332	VECTOR	Vector drawing	S1S83(16)-Th100	1.4027	1.101	2.3705	0.4223	1.39454	1.09732	2.3705	0.4223
333	VECTOR	Vector drawing	S1S16(16)-Th10	1.3219	1.0622	0.4412	0.62	1.30932	1.06332	0.4412	0.62
334	VECTOR	Vector drawing	S1S2(16)-Th10	1.2668	1.1966	1.6032	0.709	1.25355	1.18526	1.6032	0.709
335	VECTOR	Vector drawing	S1S32(16)-Th10	1.217	0.9987	0.3743	0.3423	1.20478	1.00979	0.3743	0.3423
336	VECTOR	Vector drawing	S1S34(16)-Th10	1.2034	1.1528	2.1292	0.6818	1.19174	1.14424	2.1292	0.6818
337	VECTOR	Vector drawing	S1S4(16)-Th10	1.3337	1.2095	0.9226	0.7645	1.32151	1.19757	0.9226	0.7645
338	VECTOR	Vector drawing	S1S8(16)-Th10	1.3294	1.1433	0.5642	0.7848	1.31706	1.13551	0.5642	0.7848
339	VECTOR	Vector drawing	S1S83(16)-Th10	1.159	1.1183	2.4389	0.6314	1.14997	1.1128	2.4389	0.6314
340	VECTOR	Vector drawing	S1S32(16)	1.0101	1.0099	0.5173	0.441	1.01921	1.01904	0.5173	0.441
341	VECTOR	Vector drawing	S1S16(16)	1.0637	1.0631	0.7922	0.7779	1.06462	1.0641	0.7922	0.7779
342	VECTOR	Vector drawing	S1S8(16)	1.146	1.1459	0.9348	0.8841	1.13798	1.13789	0.9348	0.8841
343	VECTOR	Vector drawing	S1S4(16)	1.21	1.2099	0.8747	0.8264	1.19805	1.19796	0.8747	0.8264
344	VECTOR	Vector drawing	S1S2(16)	1.1965	1.1965	0.7824	0.7526	1.18516	1.18516	0.7824	0.7526
345	VECTOR	Vector drawing	S1S34(16)	1.1528	1.1528	0.7508	0.7192	1.14424	1.14424	0.7508	0.7192
346	VECTOR	Vector drawing	S1S83(16)	1.1181	1.1181	0.6813	0.6669	1.11262	1.11262	0.6813	0.6669
347	VECTOR	Vector drawing	S1S34(30)-Th500	1.8579	1.2464	0.2123	0.3207	1.94882	1.23338	0.2123	0.3207
348	VECTOR	Vector drawing	S1S83(30)-Th500	1.7873	1.1868	0.4122	0.2991	1.85476	1.17597	0.4122	0.2991
349	VECTOR	Vector drawing	S1S16(30)-Th50	1.6435	1.015	0.3743	0.3073	1.67228	1.02328	0.3743	0.3073
350	VECTOR	Vector drawing	S1S2(30)-Th50	1.5648	1.3944	1.7233	0.6824	1.57763	1.3856	1.7233	0.6824
351	VECTOR	Vector drawing	S1S34(30)-Th50	1.4823	1.3643	2.887	0.627	1.48244	1.35354	2.887	0.627
352	VECTOR	Vector drawing	S1S4(30)-Th50	1.6248	1.3557	0.7532	0.7921	1.64945	1.34448	0.7532	0.7921
353	VECTOR	Vector drawing	S1S8(30)-Th50	1.6325	1.2172	0.4481	0.9801	1.65882	1.20497	0.4481	0.9801
354	VECTOR	Vector drawing	S1S83(30)-Th50	1.4074	1.3097	3.9382	0.6042	1.39963	1.29681	3.9382	0.6042
355	VECTOR	Vector drawing	S1S16(30)-Th5	1.2522	1.1002	0.4276	1.1907	1.23909	1.09661	0.4276	1.1907
356	VECTOR	Vector drawing	S1S2(30)-Th5	1.4537	1.4392	1.1478	0.8751	1.45041	1.43437	1.1478	0.8751
357	VECTOR	Vector drawing	S1S32(30)-Th5	1.2288	1.0149	0.3602	0.6742	1.21619	1.02319	0.3602	0.6742
358	VECTOR	Vector drawing	S1S34(30)-Th5	1.4076	1.3977	1.3672	0.8494	1.39984	1.38915	1.3672	0.8494
359	VECTOR	Vector drawing	S1S4(30)-Th5	1.4226	1.3913	0.812	1.0331	1.41615	1.38227	0.812	1.0331
360	VECTOR	Vector drawing	S1S8(30)-Th5	1.3188	1.2432	0.5809	1.336	1.30613	1.23024	0.5809	1.336
361	VECTOR	Vector drawing	S1S83(30)-Th5	1.3438	1.3355	1.4947	0.8392	1.33202	1.32338	1.4947	0.8392
362	VECTOR	Vector drawing	S1S16(30)-Th25	1.5187	1.0896	0.4252	0.9869	1.52393	1.08723	0.4252	0.9869
363	VECTOR	Vector drawing	S1S2(30)-Th25	1.5079	1.4243	1.9298	0.739	1.51154	1.41801	1.9298	0.739
364	VECTOR	Vector drawing	S1S32(30)-Th25	1.5144	0.9789	0.3996	0.2041	1.51899	0.993643	0.3996	0.2041
365	VECTOR	Vector drawing	S1S34(30)-Th25	1.4456	1.3888	2.9308	0.6862	1.44143	1.37959	2.9308	0.6862
366	VECTOR	Vector drawing	S1S4(30)-Th25	1.5376	1.3648	0.9377	0.9292	1.54579	1.35406	0.9377	0.9292
367	VECTOR	Vector drawing	S1S8(30)-Th25	1.5194	1.2264	0.5499	1.1748	1.52474	1.21386	0.5499	1.1748
368	VECTOR	Vector drawing	S1S83(30)-Th25	1.3763	1.3286	3.743	0.6661	1.36625	1.31623	3.743	0.6661
369	VECTOR	Vector drawing	S1S2(30)-Th200	1.7596	1.3476	0.5133	0.3804	1.81866	1.33599	0.5133	0.3804
370	VECTOR	Vector drawing	S1S34(30)-Th200	1.6643	1.3115	1.0492	0.3858	1.69791	1.29865	1.0492	0.3858
371	VECTOR	Vector drawing	S1S83(30)-Th200	1.5741	1.2519	1.6284	0.3883	1.58862	1.23879	1.6284	0.3883
372	VECTOR	Vector drawing	S1S2(30)-Th100	1.651	1.3768	1.1153	0.5207	1.68149	1.36678	1.1153	0.5207
373	VECTOR	Vector drawing	S1S34(30)-Th100	1.5574	1.3359	2.0622	0.5191	1.56893	1.3238	2.0622	0.5191
374	VECTOR	Vector drawing	S1S4(30)-Th100	1.7271	1.3286	0.4484	0.6135	1.77687	1.31623	0.4484	0.6135
375	VECTOR	Vector drawing	S1S8(30)-Th100	1.7531	1.0941	0.2904	0.4081	1.81025	1.0912	0.2904	0.4081
376	VECTOR	Vector drawing	S1S83(30)-Th100	1.4693	1.2772	2.9818	0.5155	1.46782	1.26393	2.9818	0.5155
377	VECTOR	Vector drawing	S1S16(30)-Th10	1.3362	1.0984	0.4374	1.0936	1.32411	1.09501	0.4374	1.0936
378	VECTOR	Vector drawing	S1S2(30)-Th10	1.469	1.4378	1.5396	0.789	1.46749	1.43282	1.5396	0.789
379	VECTOR	Vector drawing	S1S32(30)-Th10	1.2209	1.0131	0.3709	0.5375	1.20854	1.0217	0.3709	0.5375
380	VECTOR	Vector drawing	S1S34(30)-Th10	1.4184	1.3969	2.0192	0.7697	1.41157	1.38829	2.0192	0.7697
381	VECTOR	Vector drawing	S1S4(30)-Th10	1.457	1.3875	0.8993	0.9685	1.45408	1.3782	0.8993	0.9685
382	VECTOR	Vector drawing	S1S8(30)-Th10	1.3788	1.2323	0.5574	1.2316	1.36891	1.2196	0.5574	1.2316
383	VECTOR	Vector drawing	S1S83(30)-Th10	1.353	1.3349	2.3384	0.7617	1.34164	1.32276	2.3384	0.7617
384	VECTOR	Vector drawing	S1S32(30)	1.0223	1.0223	1.2014	1.0706	1.02938	1.02938	1.2014	1.0706
385	VECTOR	Vector drawing	S1S16(30)	1.1074	1.1066	1.7645	1.6309	1.10303	1.10231	1.7645	1.6309
386	VECTOR	Vector drawing	S1S8(30)	1.2459	1.2454	1.7188	1.4627	1.23289	1.2324	1.7188	1.4627
387	VECTOR	Vector drawing	S1S4(30)	1.3921	1.392	1.3019	1.142	1.38313	1.38303	1.3019	1.142
388	VECTOR	Vector drawing	S1S2(30)	1.4386	1.4386	1.0652	0.9491	1.43371	1.43371	1.0652	0.9491
389	VECTOR	Vector drawing	S1S34(30)	1.3966	1.3967	1.0109	0.919	1.38797	1.38808	1.0109	0.919
390	VECTOR	Vector drawing	S1S83(30)	1.3346	1.3346	0.9703	0.9159	1.32245	1.32245	0.9703	0.9159
391	VECTOR	Vector drawing	S1S34(60)-Th500	1.8664	1.4984	0.233	0.2508	1.96035	1.5007	0.233	0.2508
392	VECTOR	Vector drawing	S1S83(60)-Th500	1.8158	1.4537	0.4805	0.2589	1.89238	1.45041	0.4805	0.2589
393	VECTOR	Vector drawing	S1S16(60)-Th50	1.6437	1.032	0.3742	0.4604	1.67252	1.03753	0.3742	0.4604
394	VECTOR	Vector drawing	S1S2(60)-Th50	1.6935	1.6055	1.5614	0.7425	1.73433	1.62611	1.5614	0.7425
395	VECTOR	Vector drawing	S1S34(60)-Th50	1.6666	1.6078	2.5653	0.6906	1.70076	1.62888	2.5653	0.6906
396	VECTOR	Vector drawing	S1S4(60)-Th50	1.6697	1.4906	0.7064	1.022	1.70461	1.49183	0.7064	1.022
397	VECTOR	Vector drawing	S1S8(60)-Th50	1.6397	1.2844	0.438	1.4874	1.66762	1.27115	0.438	1.4874
398	VECTOR	Vector drawing	S1S83(60)-Th50	1.6185	1.5687	3.4643	0.6677	1.64181	1.58224	3.4643	0.6677
399	VECTOR	Vector drawing	S1S16(60)-Th5	1.2559	1.1062	0.5797	1.8395	1.24274	1.10196	0.5797	1.8395
400	VECTOR	Vector drawing	S1S2(60)-Th5	1.6364	1.6281	1.0085	0.9103	1.66358	1.65346	1.0085	0.9103
401	VECTOR	Vector drawing	S1S32(60)-Th5	1.2294	1.0083	0.4053	0.4718	1.21678	1.01771	0.4053	0.4718
402	VECTOR	Vector drawing	S1S34(60)-Th5	1.6286	1.6232	1.1404	0.866	1.65407	1.64751	1.1404	0.866
403	VECTOR	Vector drawing	S1S4(60)-Th5	1.5297	1.5085	0.8487	1.1982	1.53663	1.51223	0.8487	1.1982
404	VECTOR	Vector drawing	S1S8(60)-Th5	1.3554	1.29	0.7594	1.8487	1.34416	1.2768	0.7594	1.8487
405	VECTOR	Vector drawing	S1S83(60)-Th5	1.585	1.5802	1.2347	0.8692	1.60157	1.59586	1.2347	0.8692
406	VECTOR	Vector drawing	S1S16(60)-Th25	1.5196	1.0908	0.4174	1.2464	1.52497	1.08829	0.4174	1.2464
407	VECTOR	Vector drawing	S1S2(60)-Th25	1.6662	1.6229	1.5728	0.7321	1.70026	1.64714	1.5728	0.7321
408	VECTOR	Vector drawing	S1S34(60)-Th25	1.6494	1.6203	2.3014	0.6912	1.67952	1.64399	2.3014	0.6912
409	VECTOR	Vector drawing	S1S4(60)-Th25	1.6082	1.4961	0.817	1.0303	1.62936	1.49808	0.817	1.0303
410	VECTOR	Vector drawing	S1S8(60)-Th25	1.5351	1.2786	0.5151	1.5326	1.54289	1.26533	0.5151	1.5326
411	VECTOR	Vector drawing	S1S83(60)-Th25	1.6032	1.578	2.8743	0.6965	1.62335	1.59325	2.8743	0.6965
412	VECTOR	Vector drawing	S1S2(60)-Th200	1.798	1.5793	0.5316	0.4233	1.86883	1.59479	0.5316	0.4233
413	VECTOR	Vector drawing	S1S34(60)-Th200	1.7522	1.5699	1.1136	0.4152	1.80909	1.58365	1.1136	0.4152
414	VECTOR	Vector drawing	S1S83(60)-Th200	1.6943	1.5256	1.7703	0.4235	1.73534	1.53189	1.7703	0.4235
415	VECTOR	Vector drawing	S1S2(60)-Th100	1.7366	1.5923	1.099	0.6206	1.78902	1.61028	1.099	0.6206
416	VECTOR	Vector drawing	S1S34(60)-Th100	1.6992	1.5863	2.0334	0.5884	1.7415	1.60312	2.0334	0.5884
417	VECTOR	Vector drawing	S1S4(60)-Th100	1.7464	1.4824	0.4438	0.8305	1.80161	1.48256	0.4438	0.8305
418	VECTOR	Vector drawing	S1S8(60)-Th100	1.7535	1.1502	0.2909	0.7793	1.81077	1.14185	0.2909	0.7793
419	VECTOR	Vector drawing	S1S83(60)-Th100	1.6454	1.5452	2.9628	0.5873	1.67461	1.55464	2.9628	0.5873
420	VECTOR	Vector drawing	S1S16(60)-Th10	1.3384	1.1072	0.4459	1.7243	1.3264	1.10285	0.4459	1.7243
421	VECTOR	Vector drawing	S1S2(60)-Th10	1.6451	1.6283	1.1807	0.8438	1.67424	1.65371	1.1807	0.8438
422	VECTOR	Vector drawing	S1S32(60)-Th10	1.2215	1.0098	0.3701	0.4442	1.20912	1.01896	0.3701	0.4442
423	VECTOR	Vector drawing	S1S34(60)-Th10	1.6346	1.6232	1.4782	0.81	1.66139	1.64751	1.4782	0.81
424	VECTOR	Vector drawing	S1S4(60)-Th10	1.5531	1.5076	0.7773	1.1319	1.56388	1.5112	0.7773	1.1319
425	VECTOR	Vector drawing	S1S8(60)-Th10	1.4083	1.2853	0.5514	1.7712	1.4006	1.27206	0.5514	1.7712
426	VECTOR	Vector drawing	S1S83(60)-Th10	1.5902	1.5803	1.6863	0.8162	1.60777	1.59598	1.6863	0.8162
427	VECTOR	Vector drawing	S1S32(60)	1.0239	1.0139	2.0808	0.5233	1.03072	1.02236	2.0808	0.5233
428	VECTOR	Vector drawing	S1S16(60)	1.1133	1.1082	2.9268	1.9277	1.10831	1.10374	2.9268	1.9277
429	VECTOR	Vector drawing	S1S8(60)	1.2932	1.2916	2.3773	1.8962	1.28003	1.27841	2.3773	1.8962
430	VECTOR	Vector drawing	S1S4(60)	1.509	1.5076	1.5363	1.2413	1.5128	1.5112	1.5363	1.2413
431	VECTOR	Vector drawing	S1S2(60)	1.6284	1.6276	1.1481	0.9319	1.65383	1.65285	1.1481	0.9319
432	VECTOR	Vector drawing	S1S34(60)	1.6232	1.6227	1.0706	0.895	1.64751	1.6469	1.0706	0.895
433	VECTOR	Vector drawing	S1S83(60)	1.5801	1.5794	1.0601	0.8915	1.59574	1.59491	1.0601	0.8915
434	VECTOR	Vector drawing	S1S34(96)-Th500	1.8751	1.6456	0.2396	0.2313	1.97218	1.67485	0.2396	0.2313
435	VECTOR	Vector drawing	S1S83(96)-Th500	1.8448	1.631	0.4995	0.239	1.93115	1.65699	0.4995	0.239
436	VECTOR	Vector drawing	S1S16(96)-Th50	1.6438	1.0087	0.3738	0.2827	1.67264	1.01804	0.3738	0.2827
437	VECTOR	Vector drawing	S1S2(96)-Th50	1.7529	1.6965	1.3072	0.6337	1.80999	1.7381	1.3072	0.6337
438	VECTOR	Vector drawing	S1S34(96)-Th50	1.7623	1.7245	2.0472	0.5911	1.82215	1.77356	2.0472	0.5911
439	VECTOR	Vector drawing	S1S4(96)-Th50	1.6851	1.533	0.6376	0.957	1.7238	1.54045	0.6376	0.957
440	VECTOR	Vector drawing	S1S8(96)-Th50	1.6406	1.2776	0.4237	1.4914	1.66872	1.26433	0.4237	1.4914
441	VECTOR	Vector drawing	S1S83(96)-Th50	1.7388	1.7056	2.6847	0.5842	1.79184	1.74957	2.6847	0.5842
442	VECTOR	Vector drawing	S1S16(96)-Th5	1.2574	1.0969	0.7623	1.8794	1.24422	1.09368	0.7623	1.8794
443	VECTOR	Vector drawing	S1S2(96)-Th5	1.7187	1.7138	0.9176	0.8265	1.76617	1.75995	0.9176	0.8265
444	VECTOR	Vector drawing	S1S32(96)-Th5	1.2289	0.9756	0.4298	0.2	1.21629	0.990977	0.4298	0.2
445	VECTOR	Vector drawing	S1S34(96)-Th5	1.7436	1.7409	0.9883	0.762	1.79801	1.79454	0.9883	0.762
446	VECTOR	Vector drawing	S1S4(96)-Th5	1.5633	1.5456	0.9065	1.1822	1.57587	1.55511	0.9065	1.1822
447	VECTOR	Vector drawing	S1S8(96)-Th5	1.3592	1.2928	0.9681	1.9846	1.34816	1.27963	0.9681	1.9846
448	VECTOR	Vector drawing	S1S83(96)-Th5	1.7249	1.7227	1.0348	0.7287	1.77407	1.77126	1.0348	0.7287
449	VECTOR	Vector drawing	S1S16(96)-Th25	1.5202	1.0758	0.4113	1.2799	1.52566	1.07513	0.4113	1.2799
450	VECTOR	Vector drawing	S1S2(96)-Th25	1.7355	1.7055	1.218	0.7144	1.78761	1.74945	1.218	0.7144
451	VECTOR	Vector drawing	S1S34(96)-Th25	1.7524	1.7355	1.6986	0.651	1.80934	1.78761	1.6986	0.651
452	VECTOR	Vector drawing	S1S4(96)-Th25	1.6308	1.5368	0.6963	1.0645	1.65675	1.54486	0.6963	1.0645
453	VECTOR	Vector drawing	S1S8(96)-Th25	1.5368	1.2824	0.4843	1.7587	1.54486	1.26914	0.4843	1.7587
454	VECTOR	Vector drawing	S1S83(96)-Th25	1.7324	1.719	2.068	0.6367	1.78364	1.76656	2.068	0.6367
455	VECTOR	Vector drawing	S1S2(96)-Th200	1.8192	1.6866	0.5205	0.4538	1.8969	1.72568	0.5205	0.4538
456	VECTOR	Vector drawing	S1S34(96)-Th200	1.8066	1.7052	1.0758	0.4261	1.88018	1.74907	1.0758	0.4261
457	VECTOR	Vector drawing	S1S83(96)-Th200	1.7767	1.6812	1.6986	0.4367	1.84089	1.71893	1.6986	0.4367
458	VECTOR	Vector drawing	S1S2(96)-Th100	1.7795	1.6905	1.0077	0.6684	1.84455	1.73057	1.0077	0.6684
459	VECTOR	Vector drawing	S1S34(96)-Th100	1.7788	1.7108	1.8066	0.624	1.84363	1.75615	1.8066	0.624
460	VECTOR	Vector drawing	S1S4(96)-Th100	1.7541	1.5361	0.4273	0.9719	1.81154	1.54405	0.4273	0.9719
461	VECTOR	Vector drawing	S1S8(96)-Th100	1.7533	1.1735	0.2911	1.0881	1.81051	1.16347	0.2911	1.0881
462	VECTOR	Vector drawing	S1S83(96)-Th100	1.7526	1.6924	2.578	0.6145	1.8096	1.73295	2.578	0.6145
463	VECTOR	Vector drawing	S1S16(96)-Th10	1.3395	1.0949	0.4815	1.7633	1.32754	1.09191	0.4815	1.7633
464	VECTOR	Vector drawing	S1S2(96)-Th10	1.7232	1.7139	0.9586	0.7847	1.7719	1.76008	0.9586	0.7847
465	VECTOR	Vector drawing	S1S32(96)-Th10	1.2211	0.9789	0.3728	0.2	1.20874	0.993643	0.3728	0.2
466	VECTOR	Vector drawing	S1S34(96)-Th10	1.7465	1.7407	1.1516	0.7302	1.80174	1.79428	1.1516	0.7302
467	VECTOR	Vector drawing	S1S4(96)-Th10	1.5824	1.5432	0.7255	1.1582	1.59847	1.55231	0.7255	1.1582
468	VECTOR	Vector drawing	S1S8(96)-Th10	1.4113	1.2912	0.5982	1.9503	1.40385	1.27801	0.5982	1.9503
469	VECTOR	Vector drawing	S1S83(96)-Th10	1.7273	1.7226	1.2767	0.7062	1.77713	1.77114	1.2767	0.7062
470	VECTOR	Vector drawing	S1S32(96)	1.0233	0.9796	2.3657	0.1988	1.03021	0.99421	2.3657	0.1988
471	VECTOR	Vector drawing	S1S16(96)	1.1154	1.0963	3.5606	1.8804	1.11019	1.09315	3.5606	1.8804
472	VECTOR	Vector drawing	S1S8(96)	1.2977	1.2944	2.63	1.9969	1.28459	1.28125	2.63	1.9969
473	VECTOR	Vector drawing	S1S4(96)	1.5467	1.5454	1.5392	1.2055	1.5564	1.55488	1.5392	1.2055
474	VECTOR	Vector drawing	S1S2(96)	1.7148	1.714	1.0575	0.8427	1.76122	1.76021	1.0575	0.8427
475	VECTOR	Vector drawing	S1S34(96)	1.7415	1.741	0.9879	0.785	1.79531	1.79467	0.9879	0.785
476	VECTOR	Vector drawing	S1S83(96)	1.7232	1.7225	0.9564	0.7467	1.7719	1.77101	0.9564	0.7467
477	VECTOR	Vector drawing	S1S34(128)-Th500	1.8802	1.7175	0.2398	0.2274	1.97914	1.76465	0.2398	0.2274
478	VECTOR	Vector drawing	S1S83(128)-Th500	1.8621	1.7154	0.4972	0.233	1.95451	1.76198	0.4972	0.233
479	VECTOR	Vector drawing	S1S16(128)-Th50	1.6438	1.0025	0.3733	0.263	1.67264	1.01292	0.3733	0.263
480	VECTOR	Vector drawing	S1S2(128)-Th50	1.7772	1.7316	1.1175	0.6181	1.84154	1.78262	1.1175	0.6181
481	VECTOR	Vector drawing	S1S34(128)-Th50	1.8051	1.7778	1.6858	0.5598	1.8782	1.84233	1.6858	0.5598
482	VECTOR	Vector drawing	S1S4(128)-Th50	1.6885	1.5468	0.5833	0.9793	1.72806	1.55651	0.5833	0.9793
483	VECTOR	Vector drawing	S1S8(128)-Th50	1.6407	1.2695	0.4133	1.6075	1.66884	1.25623	0.4133	1.6075
484	VECTOR	Vector drawing	S1S83(128)-Th50	1.7981	1.7743	2.1579	0.5542	1.86896	1.83776	2.1579	0.5542
485	VECTOR	Vector drawing	S1S16(128)-Th5	1.258	1.0704	0.8775	1.3186	1.24481	1.07042	0.8775	1.3186
486	VECTOR	Vector drawing	S1S2(128)-Th5	1.7505	1.7463	0.8919	0.7426	1.80689	1.80148	0.8919	0.7426
487	VECTOR	Vector drawing	S1S34(128)-Th5	1.7937	1.7915	0.9553	0.6904	1.86317	1.86027	0.9553	0.6904
488	VECTOR	Vector drawing	S1S4(128)-Th5	1.5706	1.5516	0.9497	1.1151	1.58448	1.56213	0.9497	1.1151
489	VECTOR	Vector drawing	S1S8(128)-Th5	1.3601	1.2881	1.1178	1.9863	1.34911	1.27488	1.1178	1.9863
490	VECTOR	Vector drawing	S1S83(128)-Th5	1.79	1.7881	1.0108	0.7078	1.8583	1.85581	1.0108	0.7078
491	VECTOR	Vector drawing	S1S16(128)-Th25	1.5204	1.0499	0.4087	0.9896	1.52589	1.05274	0.4087	0.9896
492	VECTOR	Vector drawing	S1S2(128)-Th25	1.7638	1.74	1.0095	0.6776	1.8241	1.79338	1.0095	0.6776
493	VECTOR	Vector drawing	S1S34(128)-Th25	1.7991	1.7868	1.3633	0.6174	1.87028	1.8541	1.3633	0.6174
494	VECTOR	Vector drawing	S1S4(128)-Th25	1.6358	1.5452	0.6255	1.066	1.66285	1.55464	0.6255	1.066
495	VECTOR	Vector drawing	S1S8(128)-Th25	1.5372	1.2801	0.4713	1.8395	1.54533	1.26683	0.4713	1.8395
496	VECTOR	Vector drawing	S1S83(128)-Th25	1.7942	1.7846	1.6333	0.6142	1.86382	1.85122	1.6333	0.6142
497	VECTOR	Vector drawing	S1S2(128)-Th200	1.8293	1.7309	0.5014	0.4697	1.91037	1.78172	0.5014	0.4697
498	VECTOR	Vector drawing	S1S34(128)-Th200	1.8338	1.7654	1.0173	0.4394	1.91639	1.82618	1.0173	0.4394
499	VECTOR	Vector drawing	S1S83(128)-Th200	1.8194	1.755	1.5863	0.4445	1.89717	1.8127	1.5863	0.4445
500	VECTOR	Vector drawing	S1S2(128)-Th100	1.7976	1.7302	0.9201	0.6021	1.8683	1.78083	0.9201	0.6021
501	VECTOR	Vector drawing	S1S34(128)-Th100	1.8159	1.7659	1.5991	0.5559	1.89251	1.82683	1.5991	0.5559
502	VECTOR	Vector drawing	S1S4(128)-Th100	1.7561	1.5492	0.4106	0.9178	1.81413	1.55932	0.4106	0.9178
503	VECTOR	Vector drawing	S1S8(128)-Th100	1.7537	1.1859	0.2905	0.985	1.81102	1.17513	0.2905	0.985
504	VECTOR	Vector drawing	S1S83(128)-Th100	1.8054	1.7611	2.233	0.5502	1.8786	1.8206	2.233	0.5502
505	VECTOR	Vector drawing	S1S16(128)-Th10	1.34	1.065	0.5123	1.2525	1.32806	1.06574	0.5123	1.2525
506	VECTOR	Vector drawing	S1S2(128)-Th10	1.7538	1.7462	0.8665	0.7232	1.81115	1.80135	0.8665	0.7232
507	VECTOR	Vector drawing	S1S34(128)-Th10	1.7955	1.7914	1.0218	0.6675	1.86554	1.86014	1.0218	0.6675
508	VECTOR	Vector drawing	S1S4(128)-Th10	1.5892	1.5492	0.722	1.1118	1.60658	1.55932	0.722	1.1118
509	VECTOR	Vector drawing	S1S8(128)-Th10	1.4122	1.2854	0.6576	1.9612	1.40483	1.27216	0.6576	1.9612
510	VECTOR	Vector drawing	S1S83(128)-Th10	1.7915	1.7881	1.1338	0.6829	1.86027	1.85581	1.1338	0.6829
511	VECTOR	Vector drawing	S1S16(128)	1.1161	1.0683	3.7855	1.3066	1.11082	1.0686	3.7855	1.3066
512	VECTOR	Vector drawing	S1S8(128)	1.2987	1.2855	2.6939	1.9805	1.28561	1.27226	2.6939	1.9805
513	VECTOR	Vector drawing	S1S4(128)	1.5543	1.5506	1.5144	1.1355	1.56529	1.56095	1.5144	1.1355
514	VECTOR	Vector drawing	S1S2(128)	1.7469	1.7461	1.0418	0.7527	1.80225	1.80122	1.0418	0.7527
515	VECTOR	Vector drawing	S1S34(128)	1.7916	1.7911	0.9877	0.7058	1.86041	1.85975	0.9877	0.7058
516	VECTOR	Vector drawing	S1S83(128)	1.7883	1.7879	0.986	0.7206	1.85607	1.85555	0.986	0.7206
517	VECTOR	Vector drawing	S1S34(192)-Th500	1.8859	1.7843	0.2363	0.2238	1.98694	1.85083	0.2363	0.2238
518	VECTOR	Vector drawing	S1S83(192)-Th500	1.8813	1.8045	0.4818	0.2299	1.98065	1.87741	0.4818	0.2299
519	VECTOR	Vector drawing	S1S16(192)-Th50	1.6438	0.9723	0.3731	0.1983	1.67264	0.988319	0.3731	0.1983
520	VECTOR	Vector drawing	S1S2(192)-Th50	1.7946	1.7568	0.8501	0.5783	1.86435	1.81503	0.8501	0.5783
521	VECTOR	Vector drawing	S1S34(192)-Th50	1.8432	1.8227	1.2164	0.5	1.929	1.90156	1.2164	0.5
522	VECTOR	Vector drawing	S1S4(192)-Th50	1.6897	1.5405	0.5037	1.0214	1.72956	1.54917	0.5037	1.0214
523	VECTOR	Vector drawing	S1S8(192)-Th50	1.641	1.2391	0.3973	1.6999	1.66921	1.22623	0.3973	1.6999
524	VECTOR	Vector drawing	S1S83(192)-Th50	1.8537	1.8367	1.5081	0.4932	1.94315	1.92027	1.5081	0.4932
525	VECTOR	Vector drawing	S1S16(192)-Th5	1.2579	0.996	0.953	0.2511	1.24472	1.00757	0.953	0.2511
526	VECTOR	Vector drawing	S1S2(192)-Th5	1.7725	1.7686	0.7806	0.6313	1.83541	1.83034	0.7806	0.6313
527	VECTOR	Vector drawing	S1S34(192)-Th5	1.8365	1.8353	0.7844	0.5808	1.92	1.91839	0.7844	0.5808
528	VECTOR	Vector drawing	S1S4(192)-Th5	1.5725	1.5497	0.9577	1.0515	1.58673	1.5599	0.9577	1.0515
529	VECTOR	Vector drawing	S1S8(192)-Th5	1.3608	1.269	1.2773	1.9204	1.34984	1.25574	1.2773	1.9204
530	VECTOR	Vector drawing	S1S83(192)-Th5	1.8505	1.8496	0.8068	0.5796	1.93883	1.93761	0.8068	0.5796
531	VECTOR	Vector drawing	S1S16(192)-Th25	1.5203	0.9979	0.408	0.2523	1.52577	1.00913	0.408	0.2523
532	VECTOR	Vector drawing	S1S2(192)-Th25	1.7835	1.7635	0.7636	0.6104	1.84978	1.82371	0.7636	0.6104
533	VECTOR	Vector drawing	S1S34(192)-Th25	1.8397	1.8309	0.9804	0.5395	1.9243	1.91251	0.9804	0.5395
534	VECTOR	Vector drawing	S1S4(192)-Th25	1.637	1.5456	0.548	1.0386	1.66432	1.55511	0.548	1.0386
535	VECTOR	Vector drawing	S1S8(192)-Th25	1.5375	1.2622	0.4636	1.8553	1.54568	1.24898	0.4636	1.8553
536	VECTOR	Vector drawing	S1S83(192)-Th25	1.852	1.8452	1.1424	0.5344	1.94085	1.93169	1.1424	0.5344
537	VECTOR	Vector drawing	S1S2(192)-Th200	1.8372	1.7666	0.462	0.4854	1.92094	1.82774	0.462	0.4854
538	VECTOR	Vector drawing	S1S34(192)-Th200	1.8591	1.8219	0.9001	0.4296	1.95045	1.90049	0.9001	0.4296
539	VECTOR	Vector drawing	S1S83(192)-Th200	1.8626	1.8267	1.3657	0.4537	1.95519	1.90689	1.3657	0.4537
540	VECTOR	Vector drawing	S1S2(192)-Th100	1.8111	1.7552	0.7673	0.5114	1.88614	1.81296	0.7673	0.5114
541	VECTOR	Vector drawing	S1S34(192)-Th100	1.8492	1.8165	1.2647	0.4426	1.93707	1.89331	1.2647	0.4426
542	VECTOR	Vector drawing	S1S4(192)-Th100	1.7567	1.5401	0.3803	0.8998	1.8149	1.5487	0.3803	0.8998
543	VECTOR	Vector drawing	S1S8(192)-Th100	1.7537	1.1356	0.2897	0.6722	1.81102	1.12847	0.2897	0.6722
544	VECTOR	Vector drawing	S1S83(192)-Th100	1.857	1.8275	1.7034	0.4371	1.94761	1.90796	1.7034	0.4371
545	VECTOR	Vector drawing	S1S16(192)-Th10	1.3401	0.998	0.536	0.2522	1.32816	1.00922	0.536	0.2522
546	VECTOR	Vector drawing	S1S2(192)-Th10	1.7751	1.7681	0.7297	0.6254	1.8388	1.82969	0.7297	0.6254
547	VECTOR	Vector drawing	S1S34(192)-Th10	1.8373	1.8348	0.8056	0.5715	1.92108	1.91773	0.8056	0.5715
548	VECTOR	Vector drawing	S1S4(192)-Th10	1.5911	1.5491	0.7219	1.0483	1.60885	1.5592	0.7219	1.0483
549	VECTOR	Vector drawing	S1S8(192)-Th10	1.4129	1.2727	0.7485	1.9096	1.40559	1.25943	0.7485	1.9096
550	VECTOR	Vector drawing	S1S83(192)-Th10	1.8509	1.8492	0.8692	0.5689	1.93937	1.93707	0.8692	0.5689
551	VECTOR	Vector drawing	S1S8(192)	1.2999	1.2671	2.6569	1.9248	1.28682	1.25384	2.6569	1.9248
552	VECTOR	Vector drawing	S1S4(192)	1.5565	1.5519	1.386	1.0504	1.56787	1.56248	1.386	1.0504
553	VECTOR	Vector drawing	S1S2(192)	1.7697	1.7688	0.895	0.6377	1.83177	1.8306	0.895	0.6377
554	VECTOR	Vector drawing	S1S34(192)	1.8358	1.8354	0.8148	0.5955	1.91906	1.91853	0.8148	0.5955
555	VECTOR	Vector drawing	S1S83(192)	1.8499	1.8496	0.7935	0.5899	1.93802	1.93761	0.7935	0.5899
556	VECTOR	Vector drawing	S1S34(384)-Th500	1.8911	1.8327	0.2185	0.2536	1.99407	1.91491	0.2185	0.2536
557	VECTOR	Vector drawing	S1S83(384)-Th500	1.9006	1.8752	0.4151	0.2369	2.00713	1.97232	0.4151	0.2369
558	VECTOR	Vector drawing	S1S2(384)-Th50	1.8007	1.7591	0.4996	0.5067	1.87239	1.81801	0.4996	0.5067
559	VECTOR	Vector drawing	S1S34(384)-Th50	1.8672	1.8507	0.6392	0.3926	1.96143	1.9391	0.6392	0.3926
560	VECTOR	Vector drawing	S1S8(384)-Th50	1.6411	1.0991	0.3822	0.577	1.66933	1.09564	0.3822	0.577
561	VECTOR	Vector drawing	S1S83(384)-Th50	1.8973	1.8863	0.7556	0.3673	2.00259	1.98749	0.7556	0.3673
562	VECTOR	Vector drawing	S1S2(384)-Th5	1.78	1.7695	0.6011	0.4816	1.8452	1.83151	0.6011	0.4816
563	VECTOR	Vector drawing	S1S34(384)-Th5	1.8629	1.8607	0.5705	0.3798	1.9556	1.95261	0.5705	0.3798
564	VECTOR	Vector drawing	S1S8(384)-Th5	1.362	1.106	1.3776	0.5939	1.35111	1.10178	1.3776	0.5939
565	VECTOR	Vector drawing	S1S83(384)-Th5	1.8967	1.8959	0.5815	0.3685	2.00176	2.00066	0.5815	0.3685
566	VECTOR	Vector drawing	S1S2(384)-Th25	1.7904	1.7662	0.4981	0.4901	1.85883	1.82722	0.4981	0.4901
567	VECTOR	Vector drawing	S1S34(384)-Th25	1.8649	1.8576	0.5754	0.383	1.95831	1.94842	0.5754	0.383
568	VECTOR	Vector drawing	S1S8(384)-Th25	1.538	1.1081	0.4706	0.5928	1.54626	1.10365	0.4706	0.5928
569	VECTOR	Vector drawing	S1S83(384)-Th25	1.897	1.8931	0.6463	0.3642	2.00217	1.99681	0.6463	0.3642
570	VECTOR	Vector drawing	S1S2(384)-Th200	1.8405	1.7678	0.3599	0.441	1.92537	1.8293	0.3599	0.441
571	VECTOR	Vector drawing	S1S34(384)-Th200	1.8767	1.8563	0.6173	0.3128	1.97436	1.94666	0.6173	0.3128
572	VECTOR	Vector drawing	S1S83(384)-Th200	1.8985	1.8827	0.8741	0.2945	2.00424	1.98256	0.8741	0.2945
573	VECTOR	Vector drawing	S1S2(384)-Th100	1.8159	1.7508	0.4873	0.5363	1.89251	1.80728	0.4873	0.5363
574	VECTOR	Vector drawing	S1S34(384)-Th100	1.8707	1.8443	0.7057	0.3944	1.96619	1.93048	0.7057	0.3944
575	VECTOR	Vector drawing	S1S8(384)-Th100	1.7538	0.9823	0.2881	0.2107	1.81115	0.996398	0.2881	0.2107
576	VECTOR	Vector drawing	S1S83(384)-Th100	1.8977	1.8787	0.8898	0.3614	2.00314	1.97709	0.8898	0.3614
577	VECTOR	Vector drawing	S1S2(384)-Th10	1.7825	1.768	0.5526	0.4835	1.84847	1.82956	0.5526	0.4835
578	VECTOR	Vector drawing	S1S34(384)-Th10	1.8634	1.8605	0.5602	0.3801	1.95627	1.95234	0.5602	0.3801
579	VECTOR	Vector drawing	S1S8(384)-Th10	1.4136	1.1063	0.8392	0.5937	1.40635	1.10204	0.8392	0.5937
580	VECTOR	Vector drawing	S1S83(384)-Th10	1.8967	1.8956	0.5896	0.3664	2.00176	2.00025	0.5896	0.3664
581	VECTOR	Vector drawing	S1S8(384)	1.3014	1.1053	2.5047	0.5895	1.28835	1.10115	2.5047	0.5895
582	VECTOR	Vector drawing	S1S2(384)	1.7773	1.7692	0.6641	0.4803	1.84167	1.83112	0.6641	0.4803
583	VECTOR	Vector drawing	S1S34(384)	1.8626	1.861	0.5925	0.3824	1.95519	1.95302	0.5925	0.3824
584	VECTOR	Vector drawing	S1S83(384)	1.8964	1.8957	0.585	0.3709	2.00135	2.00039	0.585	0.3709
585	VECTOR	Vector drawing	S1S34(768)-Th500	1.8915	1.8275	0.1853	0.3239	1.99462	1.90796	0.1853	0.3239
586	VECTOR	Vector drawing	S1S83(768)-Th500	1.9038	1.8792	0.3024	0.2558	2.01154	1.97778	0.3024	0.2558
587	VECTOR	Vector drawing	S1S2(768)-Th50	1.8011	1.7484	0.3127	0.548	1.87292	1.80419	0.3127	0.548
588	VECTOR	Vector drawing	S1S34(768)-Th50	1.8684	1.8506	0.3257	0.3114	1.96306	1.93896	0.3257	0.3114
589	VECTOR	Vector drawing	S1S4(768)-Th50	1.6904	1.3847	0.3672	1.8941	1.73044	1.37521	0.3672	1.8941
590	VECTOR	Vector drawing	S1S83(768)-Th50	1.9026	1.8923	0.3564	0.2403	2.00989	1.99571	0.3564	0.2403
591	VECTOR	Vector drawing	S1S2(768)-Th5	1.7803	1.7579	0.4128	0.5065	1.84559	1.81645	0.4128	0.5065
592	VECTOR	Vector drawing	S1S34(768)-Th5	1.8641	1.8573	0.3333	0.2847	1.95722	1.94801	0.3333	0.2847
593	VECTOR	Vector drawing	S1S4(768)-Th5	1.5742	1.4111	0.8161	1.7677	1.58874	1.40364	0.8161	1.7677
594	VECTOR	Vector drawing	S1S83(768)-Th5	1.9022	1.8997	0.3195	0.22	2.00934	2.00589	0.3195	0.22
595	VECTOR	Vector drawing	S1S2(768)-Th25	1.7907	1.7567	0.3365	0.5221	1.85922	1.8149	0.3365	0.5221
596	VECTOR	Vector drawing	S1S34(768)-Th25	1.8661	1.8536	0.3181	0.295	1.95994	1.94301	0.3181	0.295
597	VECTOR	Vector drawing	S1S4(768)-Th25	1.6381	1.3938	0.4634	1.8218	1.66566	1.38496	0.4634	1.8218
598	VECTOR	Vector drawing	S1S83(768)-Th25	1.9024	1.897	0.331	0.227	2.00961	2.00217	0.331	0.227
599	VECTOR	Vector drawing	S1S2(768)-Th200	1.8406	1.7116	0.2554	0.7277	1.9255	1.75716	0.2554	0.7277
600	VECTOR	Vector drawing	S1S34(768)-Th200	1.8776	1.8434	0.348	0.3632	1.97559	1.92927	0.348	0.3632
601	VECTOR	Vector drawing	S1S83(768)-Th200	1.9031	1.887	0.4459	0.2434	2.01058	1.98844	0.4459	0.2434
602	VECTOR	Vector drawing	S1S2(768)-Th100	1.8161	1.7326	0.3002	0.612	1.89278	1.7839	0.3002	0.612
603	VECTOR	Vector drawing	S1S34(768)-Th100	1.8719	1.8412	0.3492	0.3366	1.96782	1.92631	0.3492	0.3366
604	VECTOR	Vector drawing	S1S4(768)-Th100	1.7572	1.3516	0.2918	1.9072	1.81555	1.34018	0.2918	1.9072
605	VECTOR	Vector drawing	S1S83(768)-Th100	1.9028	1.8854	0.4046	0.2525	2.01016	1.98625	0.4046	0.2525
606	VECTOR	Vector drawing	S1S2(768)-Th10	1.7828	1.7584	0.384	0.5084	1.84886	1.8171	0.384	0.5084
607	VECTOR	Vector drawing	S1S34(768)-Th10	1.8646	1.8577	0.3258	0.2866	1.9579	1.94855	0.3258	0.2866
608	VECTOR	Vector drawing	S1S4(768)-Th10	1.5927	1.4101	0.6714	1.773	1.61076	1.40255	0.6714	1.773
609	VECTOR	Vector drawing	S1S83(768)-Th10	1.9023	1.8994	0.3206	0.2206	2.00947	2.00548	0.3206	0.2206
610	VECTOR	Vector drawing	S1S4(768)	1.5584	1.3958	0.9964	1.8246	1.5701	1.38711	0.9964	1.8246
611	VECTOR	Vector drawing	S1S2(768)	1.7775	1.7579	0.4435	0.5063	1.84194	1.81645	0.4435	0.5063
612	VECTOR	Vector drawing	S1S34(768)	1.8638	1.8583	0.3423	0.2832	1.95682	1.94937	0.3423	0.2832
613	VECTOR	Vector drawing	S1S83(768)	1.9021	1.8997	0.3209	0.2202	2.0092	2.00589	0.3209	0.2202
614	VECTOR	Vector drawing	S1S34(1500)-Th500	1.8917	1.4852	0.1418	1.63	1.99489	1.48572	0.1418	1.63
615	VECTOR	Vector drawing	S1S83(1500)-Th500	1.9042	1.7616	0.1744	0.9464	2.0121	1.82125	0.1744	0.9464
616	VECTOR	Vector drawing	S1S2(1500)-Th50	1.8017	1.374	0.2426	1.9463	1.87371	1.36381	0.2426	1.9463
617	VECTOR	Vector drawing	S1S34(1500)-Th50	1.869	1.6732	0.1972	0.7924	1.96388	1.70896	0.1972	0.7924
618	VECTOR	Vector drawing	S1S83(1500)-Th50	1.903	1.8086	0.1966	0.4307	2.01044	1.88283	0.1966	0.4307
619	VECTOR	Vector drawing	S1S2(1500)-Th25	1.7913	1.3721	0.2682	1.9466	1.86001	1.36179	0.2682	1.9466
620	VECTOR	Vector drawing	S1S34(1500)-Th25	1.8669	1.6908	0.2043	0.7991	1.96103	1.73094	0.2043	0.7991
621	VECTOR	Vector drawing	S1S83(1500)-Th25	1.9028	1.8064	0.1975	0.41	2.01016	1.87992	0.1975	0.41
622	VECTOR	Vector drawing	S1S2(1500)-Th200	1.8408	1.3756	0.1909	1.9501	1.92577	1.36551	0.1909	1.9501
623	VECTOR	Vector drawing	S1S34(1500)-Th200	1.8783	1.6358	0.1794	0.9166	1.97655	1.66285	0.1794	0.9166
624	VECTOR	Vector drawing	S1S83(1500)-Th200	1.9035	1.7749	0.1946	0.5151	2.01113	1.83854	0.1946	0.5151
625	VECTOR	Vector drawing	S1S2(1500)-Th100	1.8165	1.376	0.2213	1.9336	1.89331	1.36593	0.2213	1.9336
626	VECTOR	Vector drawing	S1S34(1500)-Th100	1.8726	1.6634	0.1903	0.8306	1.96878	1.6968	0.1903	0.8306
627	VECTOR	Vector drawing	S1S83(1500)-Th100	1.9031	1.8003	0.196	0.4432	2.01058	1.87186	0.196	0.4432
628	VECTOR	Vector drawing	S1S2(1500)-Th10	1.7834	1.3512	0.302	2.1132	1.84965	1.33976	0.302	2.1132
629	VECTOR	Vector drawing	S1S34(1500)-Th10	1.8652	1.6915	0.2133	0.7139	1.95872	1.73182	0.2133	0.7139
630	VECTOR	Vector drawing	S1S83(1500)-Th10	1.9027	1.8095	0.1986	0.4131	2.01003	1.88402	0.1986	0.4131
631	VECTOR	Vector drawing	S1S2(1500)	1.7785	1.3705	0.3374	1.9569	1.84324	1.3601	0.3374	1.9569
632	VECTOR	Vector drawing	S1S34(1500)	1.8644	1.6848	0.221	0.7482	1.95763	1.72343	0.221	0.7482
633	VECTOR	Vector drawing	S1S83(1500)	1.9025	1.8093	0.2001	0.3973	2.00975	1.88376	0.2001	0.3973
634	VECTOR	Vector drawing	S2(0.25°)	1.1179	1.1057	0.2681	0.3339	1.11244	1.10151	0.2681	0.3339
635	VECTOR	Vector drawing	S2(1°)	1.1539	1.1537	0.2883	0.2907	1.14526	1.14507	0.2883	0.2907
636	VECTOR	Vector drawing	S2(10°)	1.041	1.0406	0.2542	0.2501	1.04515	1.04481	0.2542	0.2501
637	VECTOR	Vector drawing	S2(90°)	0.9758	0.9749	0.2249	0.2232	0.991139	0.990413	0.2249	0.2232
638	VECTOR	Vector drawing	S2S34(4)-Th500	1.8854	1.0211	0.1345	0.413	1.98625	1.02837	0.1345	0.413
639	VECTOR	Vector drawing	S2S83(4)-Th500	1.8537	1.0147	0.197	0.3866	1.94315	1.02303	0.197	0.3866
640	VECTOR	Vector drawing	S2S2(4)-Th50	1.4111	1.0071	1.2092	0.3619	1.40364	1.01672	1.2092	0.3619
641	VECTOR	Vector drawing	S2S34(4)-Th50	1.3886	1.0074	1.3518	0.3629	1.37938	1.01697	1.3518	0.3629
642	VECTOR	Vector drawing	S2S4(4)-Th50	1.5554	1.001	0.6567	0.3307	1.56658	1.01168	0.6567	0.3307
643	VECTOR	Vector drawing	S2S8(4)-Th50	1.6199	1.0041	0.441	0.312	1.6435	1.01424	0.441	0.312
644	VECTOR	Vector drawing	S2S83(4)-Th50	1.346	1.0038	1.6653	0.3465	1.33432	1.01399	1.6653	0.3465
645	VECTOR	Vector drawing	S2S16(4)-Th5	1.201	1.0078	0.383	0.2908	1.18945	1.0173	0.383	0.2908
646	VECTOR	Vector drawing	S2S2(4)-Th5	1.0727	1.0138	1.0518	0.3645	1.07242	1.02228	1.0518	0.3645
647	VECTOR	Vector drawing	S2S32(4)-Th5	1.2162	0.9928	0.3547	0.2493	1.20401	1.00495	0.3547	0.2493
648	VECTOR	Vector drawing	S2S34(4)-Th5	1.067	1.0141	1.134	0.3635	1.06747	1.02253	1.134	0.3635
649	VECTOR	Vector drawing	S2S4(4)-Th5	1.1154	1.0143	0.7106	0.3391	1.11019	1.0227	0.7106	0.3391
650	VECTOR	Vector drawing	S2S8(4)-Th5	1.1578	1.0157	0.495	0.3273	1.14886	1.02386	0.495	0.3273
651	VECTOR	Vector drawing	S2S83(4)-Th5	1.0558	1.01	1.2822	0.351	1.0578	1.01912	1.2822	0.351
652	VECTOR	Vector drawing	S2S16(4)-Th25	1.5118	1.0026	0.4291	0.2813	1.51601	1.013	0.4291	0.2813
653	VECTOR	Vector drawing	S2S2(4)-Th25	1.2675	1.0098	1.3953	0.3616	1.25424	1.01896	1.3953	0.3616
654	VECTOR	Vector drawing	S2S34(4)-Th25	1.2509	1.0128	1.5505	0.3615	1.23781	1.02145	1.5505	0.3615
655	VECTOR	Vector drawing	S2S4(4)-Th25	1.3954	1.0092	0.8225	0.3316	1.38668	1.01846	0.8225	0.3316
656	VECTOR	Vector drawing	S2S8(4)-Th25	1.4702	1.0109	0.5512	0.3181	1.46883	1.01987	0.5512	0.3181
657	VECTOR	Vector drawing	S2S83(4)-Th25	1.219	1.0089	1.8885	0.3508	1.20671	1.01821	1.8885	0.3508
658	VECTOR	Vector drawing	S2S2(4)-Th200	1.7411	1.0015	0.4122	0.3575	1.79479	1.0121	0.4122	0.3575
659	VECTOR	Vector drawing	S2S34(4)-Th200	1.7156	0.9994	0.4813	0.3629	1.76224	1.01037	0.4813	0.3629
660	VECTOR	Vector drawing	S2S83(4)-Th200	1.6677	0.9987	0.6254	0.3487	1.70212	1.00979	0.6254	0.3487
661	VECTOR	Vector drawing	S2S2(4)-Th100	1.5774	1.0007	0.8157	0.3589	1.59253	1.01144	0.8157	0.3589
662	VECTOR	Vector drawing	S2S34(4)-Th100	1.5489	0.9986	0.9314	0.3591	1.55897	1.00971	0.9314	0.3591
663	VECTOR	Vector drawing	S2S4(4)-Th100	1.7088	0.9994	0.4054	0.3149	1.75362	1.01037	0.4054	0.3149
664	VECTOR	Vector drawing	S2S8(4)-Th100	1.7527	1.0043	0.2901	0.2816	1.80973	1.0144	0.2901	0.2816
665	VECTOR	Vector drawing	S2S83(4)-Th100	1.5015	0.9968	1.1677	0.3447	1.50423	1.00823	1.1677	0.3447
666	VECTOR	Vector drawing	S2S16(4)-Th10	1.3058	1.0068	0.4525	0.2921	1.29283	1.01647	0.4525	0.2921
667	VECTOR	Vector drawing	S2S2(4)-Th10	1.131	1.0131	1.317	0.3655	1.12429	1.0217	1.317	0.3655
668	VECTOR	Vector drawing	S2S32(4)-Th10	1.2105	0.989	0.3817	0.2485	1.19853	1.00185	0.3817	0.2485
669	VECTOR	Vector drawing	S2S34(4)-Th10	1.1224	1.0142	1.4447	0.3651	1.1165	1.02261	1.4447	0.3651
670	VECTOR	Vector drawing	S2S4(4)-Th10	1.215	1.0152	0.8339	0.3399	1.20285	1.02344	0.8339	0.3399
671	VECTOR	Vector drawing	S2S8(4)-Th10	1.2641	1.0139	0.5651	0.3271	1.25086	1.02236	0.5651	0.3271
672	VECTOR	Vector drawing	S2S83(4)-Th10	1.1043	1.0104	1.708	0.3469	1.10026	1.01945	1.708	0.3469
673	VECTOR	Vector drawing	S2S32(4)	0.9906	0.9906	0.2526	0.2526	1.00315	1.00315	0.2526	0.2526
674	VECTOR	Vector drawing	S2S16(4)	1.0058	1.0058	0.2958	0.2958	1.01564	1.01564	0.2958	0.2958
675	VECTOR	Vector drawing	S2S8(4)	1.0152	1.0152	0.3302	0.3302	1.02344	1.02344	0.3302	0.3302
676	VECTOR	Vector drawing	S2S4(4)	1.0148	1.0148	0.3395	0.3395	1.02311	1.02311	0.3395	0.3395
677	VECTOR	Vector drawing	S2S2(4)	1.0118	1.0118	0.365	0.3659	1.02062	1.02062	0.365	0.3659
678	VECTOR	Vector drawing	S2S34(4)	1.0143	1.0143	0.3641	0.3646	1.0227	1.0227	0.3641	0.3646
679	VECTOR	Vector drawing	S2S83(4)	1.0102	1.0098	0.3559	0.3566	1.01929	1.01896	0.3559	0.3566
680	VECTOR	Vector drawing	S2S34(8)-Th500	1.8665	1.0008	0.1745	0.2994	1.96048	1.01152	0.1745	0.2994
681	VECTOR	Vector drawing	S2S83(8)-Th500	1.8243	1.0039	0.2617	0.2908	1.90369	1.01407	0.2617	0.2908
682	VECTOR	Vector drawing	S2S2(8)-Th50	1.4351	1.0701	1.2958	0.3736	1.42985	1.07016	1.2958	0.3736
683	VECTOR	Vector drawing	S2S34(8)-Th50	1.3487	1.06	1.9573	0.3658	1.33714	1.06142	1.9573	0.3658
684	VECTOR	Vector drawing	S2S4(8)-Th50	1.5696	1.0528	0.6403	0.3617	1.5833	1.05523	0.6403	0.3617
685	VECTOR	Vector drawing	S2S8(8)-Th50	1.622	1.0126	0.4305	0.3214	1.64605	1.02128	0.4305	0.3214
686	VECTOR	Vector drawing	S2S83(8)-Th50	1.2961	1.0504	2.4821	0.3385	1.28297	1.05317	2.4821	0.3385
687	VECTOR	Vector drawing	S2S16(8)-Th5	1.214	1.0335	0.3801	0.4398	1.20189	1.0388	0.3801	0.4398
688	VECTOR	Vector drawing	S2S2(8)-Th5	1.1395	1.0918	1.0652	0.5214	1.13203	1.08917	1.0652	0.5214
689	VECTOR	Vector drawing	S2S32(8)-Th5	1.2176	0.9978	0.352	0.3084	1.20536	1.00905	0.352	0.3084
690	VECTOR	Vector drawing	S2S34(8)-Th5	1.1081	1.0746	1.27	0.4882	1.10365	1.07408	1.27	0.4882
691	VECTOR	Vector drawing	S2S4(8)-Th5	1.1799	1.0964	0.7237	0.5152	1.16947	1.09324	0.7237	0.5152
692	VECTOR	Vector drawing	S2S8(8)-Th5	1.2006	1.0766	0.4932	0.5347	1.18907	1.07583	0.4932	0.5347
[truncated: 14,699 more rows]

## Sheet: Self-similar shape calibration
	SELF-SIMILAR SHAPES				DCORRECTED = 0.4565 x DB1.8027 + 0.55436
[truncated: 25 more rows]
